# Supplementary material for: Identification of Key Proteins and Networks Related to Grain Development in Wheat (Triticum aestivum L.) by Comparative Transcription and Proteomic Analysis of Allelic Variants in TaGW2-6A
Source: Front Plant Sci. 2016 Jun 28;7:922. doi: 10.3389/fpls.2016.00922 (PMC4923154; doi:10.3389/fpls.2016.00922)
Supplement: Table S3 — Standard curve obtained using the Bradford assay. [file Table3.XLS]

## Sheet: Sheet1
Table S3. The standard curve of Bradford assay.
Number	ddH2O/μL	BSA(1mg/mL)/μL	G-250/mL	OD595			OD595 (Average A, B, C sets)
				A set	B set	C set
1	100	0	5	0	0	0	0
2	80	10	5	0.094	0.1	0.095	0.0963333
3	60	20	5	0.21	0.211	0.205	0.208667
4	40	40	5	0.323	0.321	0.327	0.323667
5	20	60	5	0.437	0.436	0.44	0.437667
6	10	90	5	0.554	0.551	0.562	0.555667
7	0	100	5	0.682	0.679	0.677	0.679333
