# Supplementary material for: Identification of Key Proteins and Networks Related to Grain Development in Wheat (Triticum aestivum L.) by Comparative Transcription and Proteomic Analysis of Allelic Variants in TaGW2-6A
Source: Front Plant Sci. 2016 Jun 28;7:922. doi: 10.3389/fpls.2016.00922 (PMC4923154; doi:10.3389/fpls.2016.00922)
Supplement: Table S4 — Differentially expressed proteins identified by MALDI-TOF/TOF-MS at three grain developmental stages in Chinese Spring and NIL-31. [file Table4.XLSX]

## Sheet: Sheet1
Table S4. Differentially expressed proteins identified by MALDI-TOF/TOF-MS at three grain developmental stages in CS and NIL-31.
a:corresponds to protein spot on gels shown in Figure4
b:predicted protein in UniProt database
c:protein scores were searched against in the database UniProt
d:molecular mass of predicted protein
e: isoelectric point of predicted protein
f:Number of matched peptide
g:the corresponding homologs similarity
Spot No.a	Accession No.b	Protein species	P.Cc	Mrd	Pie	N.Pf	Source	Identity/%g
Amino-Acid Biosynthesis
4507	W5F9Q2	2-isopropylmalate synthase A	260	25518	9.17	5	Aegilops tauschii	0.996
8823	A0A096USZ7	5-methyltetrahydropteroyltriglutamate--homocysteine methyltransferase	55	84910	5.78	2	Aegilops tauschii	0.993
8808	W5DR86	5-methyltetrahydropteroyltriglutamate--homocysteine methyltransferase	183	52219	4.82	4	Aegilops tauschii	0.995
8703	W5DR86	5-methyltetrahydropteroyltriglutamate--homocysteine methyltransferase	193	84724	5.89	3	Aegilops tauschii	0.995
2303	W5GZ18	Adenosine kinase 2	213	37647	5.02	3	Aegilops tauschii	1
2606	W5FEE5	Adenosine kinase 2	58	71491	5.12	4	Aegilops tauschii	1
5504	W4ZMF7	Ketol-acid reductoisomerase, chloroplastic	73	43284	6.21	4	Aegilops tauschii	0.992
Carbohydrate Metabolism
8304	W4ZTW1	Alpha-galactosidase	118	41769	6.07	3	Triticum aestivum	1
8311	W4ZTW1	Alpha-galactosidase	121	41769	6.07	4	Triticum aestivum	1
5102	A0A0C4BIT2	GDP-mannose 3,5-epimerase 1	60	55583	6.23	2	Triticum aestivum	1
0107	W5DPE9	Lactoylglutathione lyase	181	30724	5.44	3	Aegilops tauschii	0.976
3104	W5G5P5	Lactoylglutathione lyase	123	32841	5.57	2	Aegilops tauschii	0.976
6809	I3NM23	Lipoxygenase	52	96033	5.85	2	Triticum aestivum	1
6718	W5EAJ4	Phosphoglucomutase	45	70213	7.21	2	Triticum aestivum	0.998
4710	W5EAJ4	Phosphoglucomutase	102	70213	7.21	2	Triticum aestivum	0.998
5602	W5EAJ4	Phosphoglucomutase	77	70213	7.21	3	Triticum aestivum	0.998
6602	W5EAJ4	Phosphoglucomutase	126	54711	5.66	4	Aegilops tauschii	0.976
8702	W5EQV3	Phosphoribulokinase	287	19208	5.01	3	Triticum aestivum	1
5505	W5EQV3	Phosphoribulokinase	232	19208	5.01	2	Triticum aestivum	1
2315	W5G838	Phosphoribulokinase	93	24066	5.2	2	Triticum aestivum	1
4704	W5DPE9	Phosphoribulokinase	77	58270	8.98	2	Triticum aestivum	1
6219	W5DYW7	S-formylglutathione hydrolase-like protein	149	27579	5.85	4	Triticum monococcum	0.993
8705	A0A096UMQ1	Sucrose synthase	226	93136	6.03	5	Triticum aestivum	1
3409	W5F2K9	UTP--glucose-1-phosphate uridylyltransferase	306	44223	7.66	4	Hordeum vulgare	0.995
Cell Development
2306	W4ZPJ3	Actin-2	185	45049	5.37	3	Aegilops tauschii	0.997
5405	W5B0Z0	Alpha-1,4-glucan-protein synthase 1	60	48760	9.22	2	Zea mays (Maize)	0.92
4810	W5DWE7	Cell division cycle protein 48, putative, expressed	79	23409	5.79	4	Oryza sativa	0.928
4414	W5H6B4	Cell division protease ftsH-like protein, chloroplastic	267	71928	5.6	4	Aegilops tauschii	0.996
3201	W5BLI5	Cellulose synthase-like CslF3	37	96114	8.53		Hordeum vulgare	0.957
8501	W4ZUZ6	Dihydrolipoyl dehydrogenase	227	53103	6.72	3	Triticum aestivum	1
0712	W5B8K7	Nucleoredoxin	140	77222	5.58	3	Aegilops tauschii	0.967
7102	D8L9B3	Protein disulfide isomerase family protein 4-1	197	42454	4.68	3	Aegilops tauschii	0.96
Energy Production And Transportation
1001	W5F095	20 kDa chaperonin, chloroplastic	93	24066	5.2	2	Aegilops tauschii	0.977
3408	W4ZXR4	Actin	255	45591	5.13	4	Triticum turgidum	0.926
6901	W5EQG3	Alanyl-tRNA synthetase, mitochondrial	36	60981	5.41	2	Aegilops tauschii	0.903
4405	W4ZTI7	Actin-7	100	44654	5.35	3	Aegilops tauschii	0.994
5619	W5HIV3	Aldehyde dehydrogenase family 2 member B4, mitochondrial	43	59336	5.68	2	Aegilops tauschii	0.998
4306	W5APQ7	ATP synthase subunit alpha	38	44332	5.45	2	Triticum aestivum	1
6301	Q332R4	ATP synthase subunit alpha	86	35510	7.05	3	Aegilops tauschii	0.997
8501	P12112	ATP synthase subunit alpha, chloroplastic	325	55318	6.11	6	Triticum aestivum	1
8403	P12112	ATP synthase subunit alpha, chloroplastic	116	47317	6.57	2	Triticum aestivum	1
3501	W4ZP77	ATP synthase subunit beta	265	44332	5.45	5	Triticum aestivum	1
3504	W4ZP77	ATP synthase subunit beta	129	44332	5.45	4	Triticum aestivum	1
3405	W4ZP77	ATP synthase subunit beta	304	44332	5.45	7	Triticum aestivum	1
3301	W5DDM7	ATP synthase subunit beta	259	45161	5.42	6	Triticum aestivum	1
2401	W4ZP77	ATP synthase subunit beta	193	39712	6.34	3	Oryza sativa (Rice)	0.857
6502	W5HIV3	Mitochondrial aldehyde dehydrogenase	50	59336	5.68	2	Secale cereale (Rye)	0.981
8605	W5CKU6	Mitochondrial-processing peptidase subunit alpha	71	9853	4.64	2	Aegilops tauschii	0.946
3502	W5DET9	Os01g0711000 protein	68	47339	5.48	2	Oryza sativa	0.977
8111	W5F6Y2	Os01g0711000 protein	25459	6.98	4		Oryza sativa	0.98
4333	Q2L9B8	Os07g0408700 protein	66	26246	6.38	2	Oryza sativa	0.936
8707	W5CK42	Putative threonyl-tRNA synthetase	276	47317	6.57	3	Oryza sativa	0.904
4423	W5DDM7	ATP synthase subunit beta	97	48825	5.63	4	Triticum aestivum	0.989
6711	W5HB60	T-complex protein 1 subunit gamma	68	56640	5.46	2	Triticum aestivum	1
3303	A0A0C4BJG7	Glutamine synthetase	58	38946	5.46	2	Triticum aestivum	1
GLYCOLYSIS
4601	W5CDG5	2,3-bisphosphoglycerate-independent phosphoglycerate mutase	193	62436	5.52	2	Aegilops tauschii	0.96
4608	W5CDG5	2,3-bisphosphoglycerate-independent phosphoglycerate mutase	151	42153	5.64	6	Aegilops tauschii	0.96
4603	W5CDG5	2,3-bisphosphoglycerate-independent phosphoglycerate mutase	50	56319	5.43	2	Aegilops tauschii	0.96
4604	W5CDG5	2,3-bisphosphoglycerate-independent phosphoglycerate mutase	156	56319	5.43	5	Aegilops tauschii	0.96
5408	W5HFZ6	6-phosphogluconate dehydrogenase, decarboxylating	198	52780	5.61	4	Triticum aestivum	1
5301	W5HFZ6	6-phosphogluconate dehydrogenase, decarboxylating	76	52780	5.61	3	Triticum aestivum	1
4507	W5FPI0	Enolase	362	49732	5.29	4	Triticum aestivum	0.995
5501	W5FPN2	Enolase	244	48456	5.49	3	Triticum aestivum	0.984
2314	W5HSH2	Enolase	124	31750	5.12	5	Triticum aestivum	0.993
6220	W5I6P3	Enolase 1	386	48068	5.21	5	Aegilops tauschii	1
6610	W5HEW7	Pyrophosphate--fructose 6-phosphate 1-phosphotransferase subunit beta	94	48825	5.63	3	Aegilops tauschii	0.998
3201	W5DTC2	Fructose-bisphosphate aldolase	157	42175	5.94	4	Triticum aestivum	1
8206	W5CCA9	Fructose-bisphosphate aldolase	127	39179	6.09	3	Triticum aestivum	1
3203	W5DTC2	Fructose-bisphosphate aldolase	283	42175	5.94	5	Triticum aestivum	1
5301	W5GHD7	Phosphoglycerate kinase	192	43284	6.21	3	Triticum aestivum	1
5315	W5GHD7	Phosphoglycerate kinase	106	43284	6.21	3	Triticum aestivum	1
7701	W5EPB7	Phosphoglycerate kinase	166	22529	5.25	2	Triticum aestivum	1
4422	W5GHD7	Phosphoglycerate kinase	175	79657	4.81	4	Triticum aestivum	1
6010	W5GL79	Phosphoglycerate kinase	223	26064	10	6	Triticum aestivum	1
5207	W5GHD7	Phosphoglycerate kinase	52	55318	6.11	2	Triticum aestivum	1
6010	W5GL79	Phosphoglycerate kinase	106	43284	6.21	3	Triticum aestivum	1
5407	P12783	Phosphoglycerate kinase, cytosolic	449	53897	5.56	4	Triticum aestivum	1
5509	W5HEW7	Pyrophosphate--fructose 6-phosphate 1-phosphotransferase subunit beta	97	48825	5.63	4	Aegilops tauschii	0.998
2104	W5HE17	Pyruvate dehydrogenase E1 component subunit beta, mitochondrial	168	13222	5.37	2	Aegilops tauschii	0.982
4207	W5DIU6	Triosephosphate isomerase	267	27044	5.38	4	Triticum aestivum	1
5006	A0A077RSI3	Triosephosphate isomerase	320	27030	5.57	4	Triticum aestivum	1
8207	W5D6S5	Triosephosphate isomerase	267	27044	5.38	4	Triticum aestivum	1
4519	W5F3P8	Vacuolar proton-ATPase subunit A	74	47093	5.36	2	Triticum aestivum	1
3602	W5HLE3	Vacuolar proton-ATPase subunit A	48	62801	5.38	2	Triticum aestivum	0.996
Ubiquitin-Dependent Protein Catabolic Process
7301	A0A0C4BK41	26S protease regulatory subunit 7	73	48122	5.81	2	Aegilops tauschii	1
3613	W5I3K2	Os06g0264300 protein	80	74515	5.3	4	Oryza sativa	0.842
6207	W4ZS11	Proteasome subunit alpha type	103	27420	5.82	2	Triticum aestivum	1
4212	W5C3H4	Proteasome subunit alpha type	251	25812	5.39	4	Triticum aestivum	1
9204	W5DZ76	Proteasome subunit alpha type	116	32455	8.48	3	Triticum aestivum	1
3003	W5C3H4	Proteasome subunit alpha type	136	25812	5.39	3	Triticum aestivum	1
0301	W5I9I6	Putative DNA repair protein RAD23	354	43284	6.21	6	Triticum aestivum	1
1302	A4K4Y1	Alpha tubulin-2A	205	50368	4.89	4	Triticum aestivum	1
Hormone Regulation
4211	W5IBL2	Gibberellin receptor GID1L2	63	16618	4.98	3	Zea mays (Maize)	0.811
Nitrogen Metabolism
4701	W5G5A6	Aspartate aminotransferase	91	46344	5.84	2	Triticum aestivum	1
Photosynthesis
2409	W5GNR1	cDNA clone:J023041C07, full insert sequence	116	16723	4.92	2	Oryza sativa	0.899
7916	A0A077S2R7	Glycine decarboxylase P subunit	142	111943	6.42	4	x Tritordeum sp	0.997
8204	W5GEJ3	NADP-dependent D-sorbitol-6-phosphate dehydrogenase	110	34867	6	3	Aegilops tauschii	0.99
8214	W5GEJ3	NADP-dependent D-sorbitol-6-phosphate dehydrogenase	67	34867	6	4	Aegilops tauschii	0.99
2205	W5AQE7	Oxygen-evolving enhancer protein 1, chloroplastic	150	35120	5.75	4	Aegilops tauschii	0.988
2313	W5AQE7	Oxygen-evolving enhancer protein 1, chloroplastic	150	35120	5.75	3	Aegilops tauschii	0.988
4410	W5DSM4	Ribulose bisphosphate carboxylase/oxygenase activase A, chloroplastic	90	51235	6.9	1	Aegilops tauschii	0.998
8503	W5A013	Ribulose-1,5-bisphosphate carboxylase/oxygenase large subunit	345	53366	6.44	5	Aegilopss peltoides	1
4412	W4ZX29	Ribulose-1,5-bisphosphate carboxylase/oxygenase large subunit	276	47317	6.57	3	Aegilops speltoides	1
8410	W4ZX29	Ribulose-1,5-bisphosphate carboxylase/oxygenase large subunit	203	43277	5.61	2	Triticum aestivum	1
7303	W4ZX29	Ribulose-1,5-bisphosphate carboxylase/oxygenase large subunit	126	47317	6.57	3	Aegilops speltoides	1
7101	W4ZX29	Ribulose-1,5-bisphosphate carboxylase/oxygenase large subunit	60	99917	5.93	3	Aegilops tauschii	0.997
Protein Synthesis/Assembly/Degradation
6715	W5HI79	Glycyl-tRNA synthetase 1, mitochondrial	58	64397	5.46	2	Aegilops tauschii	0.984
3305	W5F0F5	26S protease regulatory subunit 6A-like protein (Aegilops tauschii)	235	28501	5.42	5	Aegilops tauschii	1
5509	W5BTX6	Adenosylhomocysteinase	170	43407	10.59	3	Hordeum vulgare	0.993
5511	W5B7Z6	Adenosylhomocysteinase	166	47317	6.57	4	Triticum aestivum	1
5404	W5AQZ6	Adenosylhomocysteinase	89	39134	4.97	2	Aegilops tauschii	1
5402	W5B7Z6	Adenosylhomocysteinase	177	53897	5.56	4	Triticum aestivum	1
7311	W4ZTW1	Alpha-galactosidase	59	41769	6.07	2	Triticum aestivum	1
0505	W5AP59	Calreticulin-like protein	119	64504	4.78	3	Triticum aestivum	0.986
4703	W5BD57	Chaperone protein ClpC1, chloroplastic	89	101644	5.99	5	Oryza sativa	0.965
9903	W5GD60	DNA-directed RNA polymerase	155	63940	5.69	2	Leersia perrieri	0.926
8903	W5H7J1	Elongation factor 2	165	94785	5.85	3	Aegilops tauschii	0.999
3420	W5GUK3	Elongation factor Tu	224	41130	4.88	6	Triticum aestivum	1
3414	A0A0C4BKH5	Eukaryotic initiation factor 4A	38	47227	5.31	2	Aegilops tauschii	0.998
2805	W5F285	Eukaryotic translation initiation factor 3 subunit B	47	43609	5.55	2	Triticum aestivum	1
2316	W5GCA3	Eukaryotic translation initiation factor 3 subunit F	218	31916	5.09	4	Triticum aestivum	1
3702	W5G9C7	Oligopeptidase A	83	88233	5.69	3	Aegilops tauschii	0.957
7104	G0Z6F1	26S proteasome non-ATPase regulatory subunit 14	232	34304	6	4	Oryza sativa	0.98
4312	W5G5P5	Lactoylglutathione lyase	84	32841	5.57	3	Oryza sativa	0.98
3420	G0Z6F1	26S proteasome non-ATPase regulatory subunit 14	98	34304	6	2	Aegilops tauschii	0.986
7608	A0A096UMK8	Os07g0691800 protein	127	37161	5.16	4	Oryza sativa	0.996
6109	W5F826	Proteasome subunit beta type	184	24659	6.32	4	Triticum aestivum	1
1404	A0A077RWS5	S-adenosylmethionine synthase	156	42212	5.67	2	Triticum aestivum	1
5411	A0A077RWS5	S-adenosylmethionine synthase	167	43277	5.61	5	Triticum aestivum	1
5425	W5H103	S-adenosylmethionine synthase	110	39786	5.42	3	Triticum aestivum	1
3102	W5EU85	Serpin-Z2B	76	30583	5.68	2	Triticum aestivum	0.956
Signal Transduction
1103	L0GED8	14-3-3 protein	59	29361	4.83	2	Triticum aestivum	0.996
Starch Metabolism
4509	W5EKI0	Beta-amylase	207	61360	5	4	Triticum aestivum	1
4511	W5B1U3	Beta-amylase	172	57973	5.34	4	Triticum aestivum	1
2603	W5EKI0	Beta-amylase	144	61360	5	4	Triticum aestivum	1
2602	W5EKI0	Beta-amylase	240	61360	5	4	Triticum aestivum	1
4501	W5EKI0	Beta-amylase	256	61360	5	5	Triticum aestivum	1
4002	W5DIU6	Beta-amylase	256	61360	5	5	Triticum aestivum	1
3509	W5EKI0	Beta-amylase	275	61360	5	7	Triticum aestivum	1
5402	W4ZRH9	Glucose-1-phosphate adenylyltransferase	58	58414	6.25	3	Triticum aestivum	1
4419	W5HD14	Glucose-1-phosphate adenylyltransferase	96	49798	5.2	2	Triticum aestivum	1
7404	W4ZRH9	Glucose-1-phosphate adenylyltransferase	217	58414	6.25	5	Triticum aestivum	1
1409	A0A077RXS4	Os02g0125100 protein	58	48452	4.82	3	Oryza sativa	0.899
7314	W4ZY52	Protein disulfide isomerase family protein 4-1	42	35510	7.05	3	Triticum aestivum	0.997
7315	D8L9B3	Protein disulfide isomerase family protein 4-1	125	47340	4.5	3	Triticum aestivum	1
3406	W5F2K9	UDP-glucose pyrophosphorylase	58	64397	5.46	2	Bambusa oldhamii	0.956
Storage Protein
8312	W5AKY9	Triticin	285	65285	6.43	3	Triticum aestivum	0.998
8707	P02861	Glutenin, high molecular weight subunit PC256	42	10946	8.18	2	Triticum aestivum	1
5803	P08489	Glutenin, high molecular weight subunit PW212	162	89348	5.82	3	Triticum aestivum	1
6802	P08489	Glutenin, high molecular weight subunit PW212	283	55557	5.7	4	Triticum aestivum	1
4805	P08489	Glutenin, high molecular weight subunit PW212	237	89348	5.82	6	Triticum aestivum	1
Stress/Defense
6017	W5GDG4	Cold shock domain protein 1	69	27998	12.32	2	Oryza sativa	0.877
6006	Q3S4I1	Eukaryotic translation initiation factor 5A	38	17580	5.7	2	Triticum aestivum	1
3609	W5CXB0	Heat shock 70 kDa protein, mitochondrial	90	73482	5.69	3	Aegilops tauschii	0.991
2404	W5DZG0	Heat shock cognate 70 kDa protein	452	71633	5.09	6	Aegilops tauschii	0.998
1710	W5DN08	Heat shock cognate 70 kDa protein 1	37	37898	5.7	3	Aegilops tauschii	0.986
3314	W5GCZ4	Heat shock cognate 70 kDa protein 2, putative, expressed	62	33322	7.67	2	Oryza sativa	0.961
0807	A0A096USB9	Heat-shock protein	169	40578	6.17	2	Secale cereale (Rye)	0.98
6712	F8RP11	Hsp70-Hsp90 organizing protein	135	65342	5.78	5	Triticum aestivum	1
7105	W5DYW7	L-ascorbate peroxidase 1, cytosolic	147	27579	5.85	2	Aegilops tauschii	0.996
7801	W5E8B9	Chaperone protein clpB	85	70213	7.21	4	Triticum aestivum	0.998
3022	W5FN05	L-ascorbate peroxidase 1, cytosolic	71	9853	4.64	2	Aegilops tauschii	0.996
5426	W5BJ04	L-ascorbate peroxidase 1, cytosolic (Aegilops tauschii)	78	55999	6.35	2	Aegilops tauschii	0.996
3417	W5DET9	L-ascorbate peroxidase 2, cytosolic	181	54412	5.08	4	Aegilops tauschii	0.996
3217	W5AZ53	L-ascorbate peroxidase 2, cytosolic	257	44540	6.45	5	Aegilops tauschii	0.996
6214	W5FEC7	Peroxidase	55	42175	5.94	5	Triticum aestivum	1
4207	W5F817	Serpin-Z1A	86	46270	6.48	2	Triticum aestivum	0.976
4210	W5EV67	Serpin-Z1C	34	31965	5.44	2	Triticum aestivum	1
5211	W5EV67	Serpin-Z1C	56	31965	5.44	2	Triticum aestivum	1
3216	W5AZ53	Translationally-controlled tumor protein	219	44540	6.45	5	Triticum aestivum	1
2413	W5I7K5	Monodehydroascorbate reductase	144	48486	6.69	5	Aegilops tauschii	0.96
TCA Pathway
6902	W5G5W2	Aconitate hydratase	199	106878	6.41	6	Triticum aestivum	1
6801	W5G5W2	Aconitate hydratase	100	106878	6.41	3	Triticum aestivum	1
6405	W5CC40	Isocitrate dehydrogenase [NADP]	45	84724	5.89	5	Aegilops tauschii	0.997
7203	W5CC40	Isocitrate dehydrogenase [NADP]	73	40578	6.17	2	Triticum aestivum	1
6303	W4ZT39	Malate dehydrogenase	104	34615	5.59	3	Triticum aestivum	1
8803	W4ZT39	Malate dehydrogenase	69	27998	12.32	2	Triticum aestivum	1
6302	W4ZT39	Malate dehydrogenase	263	34615	5.59	4	Triticum aestivum	1
5711	W5EUP2	Succinate dehydrogenase [ubiquinone] flavoprotein subunit, mitochondrial	183	59804	5.61	5	Triticum aestivum	1
Transcription/Translation
1405	W5E2W7	40S ribosomal protein SA	195	33421	4.9	5	Triticum aestivum	1
1411	W5I9I6	Putative DNA repair protein RAD23	155	42454	4.68	2	Aegilops tauschii	0.996
4404	A0A0C4BKH5	Eukaryotic initiation factor 4A	119	47227	5.31	3	Aegilops tauschii	0.998
4408	A0A0C4BKH5	Eukaryotic initiation factor 4A	173	47227	5.31	5	Aegilops tauschii	0.998
6008	Q3S4I1	Eukaryotic translation initiation factor 5A	206	17580	5.7	4	Triticum aestivum	1
3101	W5GIP2	Gamma tocopherol methyltransferase	80	29055	2.82	3	Triticum aestivum	0.996
7108	Q9SP56	Glutathione transferase F1	211	56319	5.43	5	Triticum aestivum	0.986
6019	W4ZQ38	Nucleoside diphosphate kinase	216	26064	10	4	Triticum aestivum	1
8206	W5DYW7	Putative acetyl-CoA acetyltransferase, cytosolic 2 (Aegilops tauschii)	333	27579	5.85	4	Aegilops tauschii	0.98
7901	W5DN33	RNA binding protein	66	96537	6.04	2	Oryza sativa (Rice)	0.869
8904	W5DN33	RNA binding protein	140	96537	6.04	6	Oryza sativa (Rice)	0.869
6109	W5DZ76	Vacuolar proton ATPase subunit E	197	42454	4.68	3	Triticum aestivum	0.996
Other
6014	W4ZXK1	Dehydroascorbate reductase	62	33911	8.91	2	Triticum aestivum	1
4411	W5GDJ5	Fumarylacetoacetase	68	47339	5.48	2	Aegilops tauschii	0.988
0506	W4ZP60	HSP70	255	65323	5.24	2	Triticum aestivum	0.991
6603	A0A0C4BD44	Os01g0160100 protein	66	30896	5.12	2	Oryza sativa	0.875
8105	W5DYH0	Osr40c1 protein	277	58414	6.25	9	Triticum aestivum	1
