# Supplementary material for: Identification of Key Proteins and Networks Related to Grain Development in Wheat (Triticum aestivum L.) by Comparative Transcription and Proteomic Analysis of Allelic Variants in TaGW2-6A
Source: Front Plant Sci. 2016 Jun 28;7:922. doi: 10.3389/fpls.2016.00922 (PMC4923154; doi:10.3389/fpls.2016.00922)
Supplement: Table S5 — GO and KEGG analysis of the differentially expressed proteins in Chinese Spring and NIL-31. [file Table5.XLSX]

## Sheet: Sheet1
Table S5. GO and KEGG analysis of the differentially expressed proteins in CS and NIL-31.
a:the MS number of the spot
b:corresponds to protein spot on gels shown in Figure3
c:the expression pattern of the spot in NIL-31:31-UP means a up -regulation;31-down means a down-regulation;31-special means a unique protein; null means spot not dedetect
d: the Biological process name of the spot
e:the KEGG pathway name of the spot
f:the Molecular function of the spot
g:the Cellular component name of the spot
Ms.Numa	Spot.Nob	Spot Stage	Spots Typec		Accession No.	Protein species	GO Name(BP)d	KEGG Pathway ID e	GO Name(MF)f	GO Name(CC)g
A01	2104	6daa	31-down	31-special	W5HE17	Pyruvate dehydrogenase E1 component subunit beta, mitochondrial	response to cadmium ion	unknown	catalytic activity	cytosol
A02	3501	6daa	31-down		W4ZP77	ATP synthase subunit beta	response to cadmium ion	Metabolic pathways	copper ion binding	cytosol
A03	7105	6daa	31-down		W5DYW7	L-ascorbate peroxidase 1, cytosolic	response to cadmium ion	Glutathione metabolism	ion binding	cytosol
A04	6502	6daa	31-down		W5HIV3	Mitochondrial aldehyde dehydrogenase	response to cadmium ion	Biosynthesis of antibiotics	ion binding	cytoplasm
A05	6603	6daa	null		W5APB1	Oxygen-evolving enhancer protein 2, chloroplastic	generation of precursor metabolites and energy	Metabolic pathways	ion binding	cytoplasm
A06	8204	6daa	null		W5GEJ3	NADP-dependent D-sorbitol-6-phosphate dehydrogenase	unknown	unknown	catalytic activity	cytosol
A07	6006	6daa	31-down		Q3S4I1	Eukaryotic translation initiation factor 5A	response to cadmium ion	unknown	binding	cytoplasm
A08	5301	6daa	31-down		W5GHD7	Phosphoglycerate kinase	response to cadmium ion	Carbon metabolism	ion binding	cytosol
A09	6902	6daa	31-down		W5G5W2	Aconitate hydratase	response to cadmium ion	Carbon metabolism	copper ion binding	cytosol
A10	4507	6daa	31-down		W5FPI0	Enolase	response to cadmium ion	Carbon metabolism	copper ion binding	cytosol
A11	2205	6daa	31-down	cs-special	W5AQE7	Oxygen-evolving enhancer protein 1, chloroplastic	nicotinamide nucleotide metabolic process	Metabolic pathways	ion binding	cytoplasm
A12	4410	6daa	31-down		W5DSM4	Ribulose bisphosphate carboxylase/oxygenase activase A, chloroplastic	response to chemical	Proteasome	ion binding	cytosol
A13	3201	6daa	31-down		W5DTC2	Fructose-bisphosphate aldolase	response to cadmium ion	Carbon metabolism	catalytic activity	cytoplasm
A14	8206	6daa	null		W5CCA9	Fructose-bisphosphate aldolase	response to cadmium ion	Carbon metabolism	copper ion binding	cytosol
A15	6303	6daa	31-down		W4ZT39	Malate dehydrogenase	generation of precursor metabolites and energy	Carbon metabolism	catalytic activity	cytosol
A16	4404	6daa	null		A0A0C4BKH5	Eukaryotic initiation factor 4A	organonitrogen compound metabolic process	Other KEGG Pathways	ion binding	cytoplasm
A17	1114	6daa	null	31-up	W5GCA3	Eukaryotic translation initiation factor 3 subunit F	organonitrogen compound metabolic process	Other KEGG Pathways	binding	cytosol
A18	5408	6daa	31-down		W5HFZ6	6-phosphogluconate dehydrogenase, decarboxylating	nicotinamide nucleotide metabolic process	Carbon metabolism	nucleoside phosphate binding	cytosol
A19	5402	6daa	null		W4ZRH9	Glucose-1-phosphate adenylyltransferase	generation of precursor metabolites and energy	Metabolic pathways	ion binding	cytoplasm
A20	8707	6daa	null		W5CK42	Putative threonyl-tRNA synthetase	unknown	unknown	unknown	unknown
A21	3502	6daa	31-down		W5DET9	Os01g0711000 protein	unknown	unknown	unknown	unknown
A22	8702	6daa	null		W5EQV3	Phosphoribulokinase	nicotinamide nucleotide metabolic process	Carbon metabolism	ion binding	cytosol
A23	5509	6daa	31-down		W5BTX6	Adenosylhomocysteinase	unknown	unknown	unknown	unknown
A24	5505	6daa	null		W5EQV3	Phosphoribulokinase	nicotinamide nucleotide metabolic process	Carbon metabolism	ion binding	cytosol
B01	8803	6daa	null		W4ZT39	Malate dehydrogenase	generation of precursor metabolites and energy	Carbon metabolism	catalytic activity	cytosol
B02	1103	6daa	31-down	31-down	L0GED8	14-3-3 protein	response to chemical	unknown	ion binding	cytosol
B03	3408	6daa	31-down		W4ZXR4	Actin	single-organism carbohydrate catabolic process	unknown	ion binding	cytosol
B04	3406	6daa	31-down		W5F2K9	UDP-glucose pyrophosphorylase	unknown	unknown	unknown	unknown
B05	8503	6daa	31-down		W5A013	Ribulose-1,5-bisphosphate carboxylase/oxygenase large subunit	unknown	unknown	unknown	unknown
B06	2404	6daa	null		W5DZG0	Heat shock cognate 70 kDa protein	unknown	unknown	unknown	unknown
B07	6501	6daa	null		W5AQZ6	Adenosylhomocysteinase	response to cadmium ion	Metabolic pathways	copper ion binding	cytosol
B08	8304	6daa	31-down		W4ZTW1	Alpha-galactosidase	single-organism carbohydrate metabolic process	Galactose metabolism	catalytic activity	apoplast
B09	4606	6daa	31-special		W5EPB7	Phosphoglycerate kinase	response to cadmium ion	Carbon metabolism	ion binding	cytosol
B10	7118	6daa	31-up		Q9SP56	Glutathione transferase F1	response to chemical	Glutathione metabolism	catalytic activity	cytosol
B11	3504	6daa	31-up		W4ZP77	ATP synthase subunit beta	response to cadmium ion	Metabolic pathways	copper ion binding	cytosol
B12	4412	6daa	31-special		W4ZX29	Ribulose-1,5-bisphosphate carboxylase/oxygenase large subunit	single-organism carbohydrate metabolic process	Carbon metabolism	ion binding	cytoplasm
B13	4411	6daa	31-up		W5GDJ5	Fumarylacetoacetase	cofactor metabolic process	Metabolic pathways	catalytic activity	cytosol
B14	4706	6daa	31-up		W5B5F7	OSIGBa0139I12.3 protein	response to cadmium ion	Carbon metabolism	ion binding	cytosol
B15	6014	6daa	31-special		W4ZXK1	Dehydroascorbate reductase	response to chemical	unknown	unknown	cytosol
B16	6216	6daa	31-special		W5D4F5	Guanine nucleotide-binding protein subunit beta-like protein A	response to cadmium ion	unknown	binding	cytosol
B17	6017	6daa	31-special		W5GDG4	Cold shock domain protein 1	response to abiotic stimulus	unknown	ion binding	cytosol
B18	6711	6daa	31-special		W5HB60	T-complex protein 1 subunit gamma	cellular metabolic process	unknown	ion binding	cytosol
B19	6901	6daa	31-up		W5EQG3	Alanyl-tRNA synthetase, mitochondrial	response to cadmium ion	Carbon metabolism	ion binding	cytosol
B20	7311	6daa	31-special		W4ZTW1	Alpha-galactosidase	single-organism carbohydrate metabolic process	Galactose metabolism	catalytic activity	apoplast
B21	5619	6daa	31-up		W5HIV3	Aldehyde dehydrogenase family 2 member B4, mitochondrial	response to cadmium ion	Biosynthesis of antibiotics	ion binding	cytoplasm
B22	6715	6daa	31-special		W5HI79	Glycyl-tRNA synthetase 1, mitochondrial	response to cadmium ion	Other KEGG Pathways	ion binding	cytosol
B23	5315	6daa	31-special		W5GHD7	Phosphoglycerate kinase	response to cadmium ion	Carbon metabolism	ion binding	cytosol
B24	4509	6daa	31-up		W5B6A4	Phosphodiesterase/alkaline phosphatase D family protein	unknown	unknown	unknown	unknown
C01	4605	6daa	31-special		W4ZMF7	Ketol-acid reductoisomerase, chloroplastic	response to cadmium ion	Biosynthesis of amino acids	copper ion binding	cytosol
C02	6809	6daa	31-up		I3NM23	Lipoxygenase	response to chemical	Other KEGG Pathways	ion binding	cytoplasm
C03	7703	6daa	31-up		W5HB60	T-complex protein 1 subunit gamma	cellular metabolic process	unknown	ion binding	cytosol
C04	5614	6daa	31-up		W4ZMF7	Ketol-acid reductoisomerase, chloroplastic	response to cadmium ion	Biosynthesis of amino acids	copper ion binding	cytosol
C05	6019	6daa	31-special		W4ZQ38	Nucleoside diphosphate kinase	purine ribonucleoside triphosphate metabolic process	Biosynthesis of antibiotics	ion binding	unknown
C06	7104	6daa	31-up		G0Z6F1	Os05g0371200 protein	response to cadmium ion	Proteasome	ion binding	cytosol
C07	7916	6daa	31-special		A0A077S2R7	Glycine decarboxylase P subunit	response to cadmium ion	Carbon metabolism	catalytic activity	cytoplasm
C08	3420	6daa	31-up		W5GUK3	Elongation factor Tu	organonitrogen compound metabolic process	Other KEGG Pathways	ion binding	cytosol
C09	5711	6daa	31-special		W5EUP2	Succinate dehydrogenase [ubiquinone] flavoprotein subunit, mitochondrial	purine ribonucleoside triphosphate metabolic process	Carbon metabolism	ion binding	cytoplasm
C10	4414	6daa	31-special		W5H6B4	Cell division protease ftsH-like protein, chloroplastic	nicotinamide nucleotide metabolic process	unknown	ion binding	cytoplasm
C11	7404	6daa	31-special		W5FPJ6	Sucrose-6F-phosphate phosphohydrolase SPP3	response to cadmium ion	unknown	ion binding	cytosol
C12	7608	6daa	31-special		A0A096UMK8	Os07g0691800 protein	response to cadmium ion	Proteasome	ion binding	cytosol
C13	9903	6daa	31-special		W5GD60	DNA-directed RNA polymerase	cellular metabolic process	Other KEGG Pathways	ion binding	cytosol
C14	3414	6daa	31-up		A0A0C4BKH5	Eukaryotic initiation factor 4A	organonitrogen compound metabolic process	Other KEGG Pathways	ion binding	cytoplasm
C15	6718	6daa	31-special		W5EAJ4	Phosphoglucomutase	glucose metabolic process	Biosynthesis of antibiotics	ion binding	cytoplasm
C16	4211	6daa	31-up		W5IBL2	Gibberellin receptor GID1L2	metabolic process	unknown	catalytic activity	unknown
C17	8214	6daa	31-special		W5GEJ3	NADP-dependent D-sorbitol-6-phosphate dehydrogenase	unknown	unknown	catalytic activity	cytosol
C18	506	6daa	31-special		W4ZP60	HSP70	response to cadmium ion	Protein processing in endoplasmic reticulum	ion binding	cytosol
C19	8823	6daa	31-special		A0A096USZ7	5-methyltetrahydropteroyltriglutamate--homocysteine methyltransferase	response to cadmium ion	Biosynthesis of amino acids	copper ion binding	cytosol
C20	4710	6daa	31-up		W5EAJ4	Phosphoglucomutase	glucose metabolic process	Biosynthesis of antibiotics	ion binding	cytoplasm
C21	7701	6daa	31-up		W5EPB7	Phosphoglycerate kinase	response to cadmium ion	Carbon metabolism	ion binding	cytosol
C22	6109	6daa	31-special		W5F826	Proteasome subunit beta type	response to cadmium ion	Proteasome	catalytic activity	cytosol
C23	3303	6daa	31-up		A0A0C4BJG7	Glutamine synthetase	response to chemical	Biosynthesis of amino acids	ion binding	cytosol
C24	8605	6daa	31-up		W5CKU6	Mitochondrial-processing peptidase subunit alpha	response to cadmium ion	unknown	ion binding	cytoplasm
D01	6712	6daa	31-special		F8RP11	Hsp70-Hsp90 organizing protein	response to inorganic substance	unknown	binding	cytoplasm
D03	3203	6daa	31-up		W5DTC2	Fructose-bisphosphate aldolase	response to cadmium ion	Carbon metabolism	catalytic activity	cytoplasm
D04	6214	6daa	31-special		W5FEC7	Peroxidase	single-organism catabolic process	Metabolic pathways	ion binding	cytosol
D05	1710	6daa	31-special		W5DN08	Heat shock cognate 70 kDa protein 1	response to cadmium ion	Protein processing in endoplasmic reticulum	ion binding	cytosol
D06	4601	6daa	31-up		W5CDG5	2,3-bisphosphoglycerate-independent phosphoglycerate mutase	response to cadmium ion	Carbon metabolism	ion binding	cytosol
D07	7108	6daa	31-up		Q9SP56	Glutathione transferase F1	response to chemical	Glutathione metabolism	catalytic activity	cytosol
D08	4810	6daa	31-special		W5DWE7	Cell division cycle protein 48, putative, expressed	metabolic process	Protein processing in endoplasmic reticulum	ion binding	cytosol
D09	8808	6daa	31-up		W5DR86	5-methyltetrahydropteroyltriglutamate--homocysteine methyltransferase	response to cadmium ion	unknown	unknown	unknown
D10	6405	6daa	31-up		W5CC40	Isocitrate dehydrogenase [NADP]	response to cadmium ion	Carbon metabolism	copper ion binding	cytosol
D11	7314	6daa	31-special		W4ZY52	Protein disulfide isomerase family protein 4-1	unknown	unknown	unknown	unknown
D12	5410	6daa	31-special		B0LXM0	S-adenosylmethionine synthase	response to cadmium ion	Biosynthesis of amino acids	ion binding	cytosol
D13	2805	6daa	31-special		W5F285	Eukaryotic translation initiation factor 3 subunit B	organonitrogen compound metabolic process	Other KEGG Pathways	nucleoside phosphate binding	cytoplasm
D14	712	6daa	31-special		W5B8K7	Nucleoredoxin	response to cadmium ion	unknown	catalytic activity	cytosol
D15	505	6daa	31-special		W5AP59	Calreticulin-like protein	response to inorganic substance	Protein processing in endoplasmic reticulum	ion binding	cytoplasm
D16	7315	6daa	31-special		D8L9B3	Protein disulfide isomerase family protein 4-1	response to cadmium ion	Protein processing in endoplasmic reticulum	catalytic activity	cytosol
D17	807	6daa	31-special		A0A096USB9	Heat-shock protein	response to inorganic substance	Protein processing in endoplasmic reticulum	ion binding	cytosol
D18	4422	12daa	31-down		W5GHD7	Phosphoglycerate kinase	response to cadmium ion	Carbon metabolism	ion binding	cytosol
D19	5504	12daa	31-down		W4ZMF7	Ketol-acid reductoisomerase, chloroplastic	purine ribonucleoside metabolic process	Biosynthesis of amino acids	copper ion binding	cytosol
D20	1404	12daa	null		A0A077RWS5	S-adenosylmethionine synthase	purine ribonucleoside metabolic process	Biosynthesis of amino acids	copper ion binding	cytosol
D21	8410	12daa	null		W4ZX29	Ribulose-1,5-bisphosphate carboxylase/oxygenase large subunit	single-organism carbohydrate metabolic process	Metabolic pathways	ion binding	cytoplasm
D22	5511	12daa	31-down		W5B7Z6	Adenosylhomocysteinase	purine ribonucleoside metabolic process	unknown	copper ion binding	cytosol
D23	5407	12daa	31-down		P12783	Phosphoglycerate kinase, cytosolic	purine ribonucleoside metabolic process	unknown	ion binding	cytosol
D24	4608	12daa	31-down		W5CDG5	2,3-bisphosphoglycerate-independent phosphoglycerate mutase	response to cadmium ion	Carbon metabolism	ion binding	cytosol
E01	2303	12daa	31-down		W5GZ18	Adenosine kinase 2	purine ribonucleoside metabolic process	Metabolic pathways	copper ion binding	cytosol
E02	6302	12daa	31-down		W4ZT39	Malate dehydrogenase	generation of precursor metabolites and energy	Metabolic pathways	catalytic activity	cytosol
E03	3409	12daa	31-down		W5F2K9	UTP--glucose-1-phosphate uridylyltransferase	nucleobase-containing small molecule metabolic process	Metabolic pathways	catalytic activity	cytosol
E04	4509	12daa	null		W5EKI0	Beta-amylase	unknown	unknown	unknown	chloroplast
E05	4413	12daa	31-down		W5B5F7	OSIGBa0139I12.3 protein	response to cadmium ion	Carbon metabolism	ion binding	cytosol
E06	4405	12daa	31-down		W4ZTI7	Actin-7	single-organism carbohydrate catabolic process	unknown	ion binding	cytosol
E07	6610	12daa	null		W5HEW7	Pyrophosphate--fructose 6-phosphate 1-phosphotransferase subunit beta	purine ribonucleoside metabolic process	Fructose and mannose metabolism	ion binding	cytosol
E08	3405	12daa	31-down		W4ZP77	ATP synthase subunit beta	response to cadmium ion	Metabolic pathways	copper ion binding	cytosol
E09	4511	12daa	31-down		W5B1U3	Beta-amylase	carbohydrate catabolic process	Metabolic pathways	catalytic activity	unknown
E10	4419	12daa	31-special		W5HD14	Glucose-1-phosphate adenylyltransferase	glycosyl compound metabolic process	Metabolic pathways	ion binding	apoplast
E11	5405	12daa	31-down		W5B0Z0	Alpha-1,4-glucan-protein synthase 1	nucleobase-containing small molecule metabolic process	other KEGG Pathways	catalytic activity	cytosol
E12	8505	12daa	null		W5B528	Os07g0546400 protein	phosphorus metabolic process	unknown	unknown	unknown
E13	8501	12daa	null		P12112	ATP synthase subunit alpha, chloroplastic	purine ribonucleoside metabolic process	Metabolic pathways	ATPase activity, coupled to transmembrane movement of ions, rotational mechanism	cytoplasm
E14	5803	12daa	31-down		P08489	Glutenin, high molecular weight subunit PW212	cellular metabolic process	other KEGG Pathways	catalytic activity	cytoplasm
E15	1405	12daa	31-down		W5E2W7	40S ribosomal protein SA	unknown	other KEGG Pathways	Other Molecular Function	unknown
E16	4408	12daa	31-down		A0A0C4BKH5	Eukaryotic initiation factor 4A	organonitrogen compound metabolic process	Other KEGG Pathways	ion binding	cytoplasm
E17	5501	12daa	31-down		W5FPN2	Enolase	unknown	unknown	unknown	unknown
E18	1808	12daa	31-down		W5H6I0	Endoplasmin-like protein	cellular metabolic process	other KEGG Pathways	ion binding	unknown
E19	4207	12daa	31-down		W5DIU6	Triosephosphate isomerase	purine ribonucleoside metabolic process	unknown	copper ion binding	cytosol
E20	2315	12daa	31-special		W5G838	Phosphoribulokinase	nucleobase-containing small molecule metabolic process	Metabolic pathways	ion binding	cytosol
E21	5411	12daa	31-up		A0A077RWS5	S-adenosylmethionine synthase	purine ribonucleoside metabolic process	Biosynthesis of amino acids	copper ion binding	cytosol
E22	5611	12daa	31-up		B0LXM0	S-adenosylmethionine synthase	purine ribonucleoside metabolic process	Biosynthesis of amino acids	methionine adenosyltransferase activity	cytosol
E23	6220	12daa	31-special		W5I6P3	Enolase 1	purine ribonucleoside metabolic process	Biosynthesis of amino acids	copper ion binding	cytosol
E24	2313	12daa	31-up		W5AQE7	Oxygen-evolving enhancer protein 1, chloroplastic	glycosyl compound metabolic process	Metabolic pathways	ion binding	cytoplasm
F01	6109	12daa	31-special		W5DZ76	Vacuolar proton ATPase subunit E	organic substance catabolic process	Proteasome	catalytic activity	cytosol
F02	4333	12daa	31-up		Q2L9B8	Os07g0408700 protein	purine ribonucleoside metabolic process	Metabolic pathways	ATPase activity, coupled to transmembrane movement of ions, rotational mechanism	cytosol
F03	6207	12daa	31-up		W4ZS11	Proteasome subunit alpha type	purine ribonucleoside metabolic process	Proteasome	catalytic activity	cytosol
F04	2314	12daa	31-special		W5HSH2	Enolase	organonitrogen compound metabolic process	Metabolic pathways	catalytic activity	unknown
F05	4519	12daa	31-special		W5F3P8	Vacuolar proton-ATPase subunit A	unknown	unknown	unknown	unknown
F06	4423	12daa	31-special		W5DDM7	ATP synthase subunit beta	purine ribonucleoside metabolic process	Metabolic pathways	copper ion binding	cytosol
F07	8311	12daa	31-special		W4ZTW1	Alpha-galactosidase	single-organism carbohydrate metabolic process	other KEGG Pathways	catalytic activity	apoplast
F08	3613	12daa	31-up		W5I3K2	Os06g0264300 protein	purine ribonucleoside metabolic process	Metabolic pathways	ATPase activity, coupled to transmembrane movement of ions, rotational mechanism	cytosol
F09	3022	12daa	31-up		W5FN05	L-ascorbate peroxidase 1, cytosolic	unknown	other KEGG Pathways	proteasome binding	unknown
F10	304	12daa	31-up		W5HV87	Monodehydroasorbate reductase	unknown	unknown	unknown	unknown
F11	2603	12daa	31-up		W5EKI0	Beta-amylase	unknown	unknown	unknown	chloroplast
F12	6219	12daa	31-special		W5DYW7	S-formylglutathione hydrolase-like protein	response to cadmium ion	Ascorbate and aldarate metabolism	ion binding	cytosol
F13	2413	12daa	31-special		W5I7K5	Putative DNA repair protein RAD23	single-organism metabolic process	Metabolic pathways	ion binding	cytoplasm
F14	8207	12daa	31-special		W5D6S5	Triosephosphate isomerase	response to cadmium ion	Carbon metabolism	catalytic activity	apoplast
F15	1411	12daa	31-special		W5I9I6	Putative DNA repair protein RAD22	organic substance catabolic process	other KEGG Pathways	unknown	cytoplasm
F16	212	12daa	31-up		A0A0C4BKG5	Translationally-controlled tumor protein	unknown	Other KEGG Pathways	unknown	unknown
F17	107	12daa	31-special		W5DPE9	Lactoylglutathione lyase	unknown	unknown	binding	cytosol
F18	4312	12daa	31-up		W5G5P5	Lactoylglutathione lyase	metabolic process	other KEGG Pathways	ion binding	unknown
F19	3420	12daa	31-special		G0Z6F1	Os05g0371200 protein	purine ribonucleoside metabolic process	Proteasome	ion binding	cytosol
F20	3314	12daa	31-special		W5GCZ4	Heat shock cognate 70 kDa protein 2, putative, expressed	unknown	unknown	nucleoside phosphate binding	unknown
F21	2606	12daa	31-up		W5FEE5	Adenosine kinase 2	purine ribonucleoside metabolic process	other KEGG Pathways	ion binding	cytosol
F22	5423	12daa	31-special		A0A096USQ6	Alpha-1,4 glucan phosphorylase	single-organism carbohydrate catabolic process	Metabolic pathways	ion binding	cytosol
F23	2409	12daa	31-up		W5GNR1	cDNA clone:J023041C07, full insert sequence	purine ribonucleoside metabolic process	Metabolic pathways	copper ion binding	cytosol
F24	4212	12daa	31-up		W5C3H4	Proteasome subunit alpha type	unknown	Proteasome	catalytic activity	cytosol
G01	2316	12daa	31-special		W5GCA3	Eukaryotic translation initiation factor 3 subunit F	organonitrogen compound metabolic process	Other KEGG Pathways	heterocyclic compound binding	cytosol
G02	3305	12daa	31-up		W5F0F5	26S protease regulatory subunit 6A-like protein (Aegilops tauschii)	single-organism carbohydrate metabolic process	Metabolic pathways	ion binding	unknown
G03	1409	12daa	31-special		A0A077RXS4	Os02g0125100 protein	gluconeogenesis	Proteasome	ion binding	cytosol
G04	5426	12daa	31-special		W5BJ04	L-ascorbate peroxidase 1, cytosolic (Aegilops tauschii)	purine ribonucleoside metabolic process	unknown	ion binding	cytoplasm
G05	6008	12daa	31-special		Q3S4I1	Eukaryotic translation initiation factor 5A	purine ribonucleoside metabolic process	unknown	heterocyclic compound binding	cytoplasm
G06	8206	12daa	31-special		W5DYW7	Putative acetyl-CoA acetyltransferase, cytosolic 2 (Aegilops tauschii)	response to cadmium ion	Ascorbate and aldarate metabolism	ion binding	cytosol
G07	8411	12daa	31-special		W5EZK0	Glutathione transferase	unknown	Metabolic pathways	unknown	unknown
G08	8111	12daa	31-special		W5F6Y2	Os01g0711000 protein	unknown	Glutathione metabolism	unknown	unknown
G09	5425	12daa	31-special		W5H103	S-adenosylmethionine synthase	purine ribonucleoside metabolic process	Biosynthesis of amino acids	methionine adenosyltransferase activity	cytosol
G10	3417	12daa	31-up		W5DET9	L-ascorbate peroxidase 2, cytosolic	purine ribonucleoside triphosphate metabolic process	Metabolic pathways	ion binding	cytoplasm
G11	3216	12daa	31-up		W5AZ53	Translationally-controlled tumor protein	unknown	unknown	unknown	unknown
G12	4704	12daa	31-up		W5DPE9	Phosphoribulokinase	response to cadmium ion	unknown	binding	cytosol
G13	3217	12daa	31-special		W5AZ53	L-ascorbate peroxidase 2, cytosolic	unknown	unknown	unknown	unknown
G14	9204	12daa	31-special		W5DZ76	Proteasome subunit alpha type	unknown	Proteasome	catalytic activity	unknown
G15	6009	12daa	31-special		W4ZQ38	Nucleoside diphosphate kinase	purine ribonucleoside triphosphate metabolic process	Metabolic pathways	unknown	unknown
G16	6010	12daa	31-special		W5GL79	Phosphoglycerate kinase	response to cadmium ion	Biosynthesis of amino acids	copper ion binding	cytosol
G17	6204	20daa	null		W5CBR0	Acyl-(Acyl-carrier-protein) desaturase, chloroplastic	small molecule metabolic process	Biosynthesis of unsaturated fatty acids	ion binding	chloroplast
G18	3702	20daa	31-down		W5G9C7	Oligopeptidase A	proteolysis	unknown	ion binding	cytosol
G19	7404	20daa	31-down		W4ZRH9	Glucose-1-phosphate adenylyltransferase	single-organism carbohydrate metabolic process	Metabolic pathways	small molecule binding	chloroplast
G21	7901	20daa	null		W5DN33	RNA binding protein	cellular metabolic process	unknown	Other Molecular Function	intracellular part
G22	5404	20daa	31-down		W5AQZ6	Adenosylhomocysteinase	ATP metabolic process	Metabolic pathways	copper ion binding	cytosol
G23	4603	20daa	31-down		W5CDG5	2,3-bisphosphoglycerate-independent phosphoglycerate mutase	ATP metabolic process	Metabolic pathways	isomerase activity	cytosol
G24	3003	20daa	31-down		W5C3H4	Proteasome subunit alpha type	response to metal ion	Other KEGG Pathways	catalytic activity	cytosol
H01	7005	20daa	31-down		W5AQD3	Putative uncharacterized protein Sb10g001900	single-organism metabolic process	unknown	catalytic activity	unknown
H02	5203	20daa	null		W5EW86	Aspartate-semialdehyde dehydrogenase	purine nucleotide metabolic process	Metabolic pathways	small molecule binding	chloroplast
H03	4703	20daa	null		W5BD57	Chaperone protein ClpC1, chloroplastic	proteolysis	unknown	ATPase activity, coupled	cytosol
H04	7402	20daa	31-down		W5EW86	Aspartate-semialdehyde dehydrogenase	purine nucleotide metabolic process	Metabolic pathways	small molecule binding	chloroplast
H05	3602	20daa	null		W5HLE3	Vacuolar proton-ATPase subunit A	ATP metabolic process	Metabolic pathways	ATPase activity, coupled to transmembrane movement of ions, rotational mechanism	cytosol
H06	7301	20daa	null		A0A0C4BK41	26S protease regulatory subunit 7	proteolysis	Other KEGG Pathways	ATPase activity, coupled	cytosol
H07	8501	20daa	31-down		W4ZUZ6	Dihydrolipoyl dehydrogenase	response to cadmium ion	Metabolic pathways	copper ion binding	apoplast
H08	8904	20daa	null		W5DN33	RNA binding protein	cellular metabolic process	unknown	Other Molecular Function	intracellular part
H09	8707	20daa	null		P02861	Glutenin, high molecular weight subunit PC256	response to chemical	unknown	small molecule binding	intracellular part
H10	7303	20daa	null		W4ZX29	Ribulose-1,5-bisphosphate carboxylase/oxygenase large subunit	single-organism carbohydrate metabolic process	Metabolic pathways	ion binding	chloroplast
H11	2602	20daa	null		W5EKI0	Beta-amylase	single-organism carbohydrate metabolic process	unknown	catalytic activity	chloroplast
H12	6603	20daa	31-down		A0A0C4BD44	Os01g0160100 protein	metabolic process	Metabolic pathways	small molecule binding	unknown
H13	5301	20daa	null		W5HFZ6	6-phosphogluconate dehydrogenase, decarboxylating	ribose phosphate metabolic process	Metabolic pathways	nucleoside phosphate binding	cytosol
H14	4604	20daa	31-down		W5CDG5	2,3-bisphosphoglycerate-independent phosphoglycerate mutase	unknown	Metabolic pathways	isomerase activity	cytosol
H15	5602	20daa	null		W5EAJ4	Phosphoglucomutase	glucose metabolic process	Metabolic pathways	isomerase activity	cytoplasm
H16	2306	20daa	31-down		W4ZPJ3	Actin-2	monosaccharide biosynthetic process	unknown	small molecule binding	cytosol
H17	5402	20daa	null		W5B7Z6	Adenosylhomocysteinase	purine ribonucleoside metabolic process	Metabolic pathways	copper ion binding	cytosol
H18	7202	20daa	null		W5HFK6	Formate dehydrogenase, mitochondrial	response to cadmium ion	Metabolic pathways	small molecule binding	chloroplast
H19	3104	20daa	31-down		W5G5P5	Lactoylglutathione lyase	metabolic process	Pyruvate metabolism	ion binding	unknown
H20	1701	20daa	null		Q0Q0I7	Heat shock protein 90	response to stimulus	Other KEGG Pathways	small molecule binding	cytosol
H22	6801	20daa	31-down		W5G5W2	Aconitate hydratase	ATP metabolic process	Metabolic pathways	copper ion binding	cytosol
I01	3201	20daa	null		W5BLI5	Cellulose synthase-like CslF3	single-organism carbohydrate metabolic process	unknown	catalytic activity	unknown
I02	7805	20daa	31-down		W5HK98	Phosphoglycerate kinase	ATP metabolic process	Metabolic pathways	small molecule binding	unknown
I03	8903	20daa	null		W5H7J1	Elongation factor 2	response to chemical	unknown	copper ion binding	cytosol
I04	4501	20daa	null		W5EKI0	Beta-amylase	single-organism carbohydrate metabolic process	Metabolic pathways	catalytic activity	chloroplast
I05	4210	20daa	null		W5EV67	Serpin-Z1C	unknown	unknown	unknown	unknown
I06	4002	20daa	31-down		W5DIU6	Beta-amylase	unknown	unknown	unknown	unknown
I07	4701	20daa	31-down		W5G5A6	Aspartate aminotransferase	small molecule metabolic process	Metabolic pathways	anion binding	chloroplast
I08	3101	20daa	null		W5GIP2	Gamma tocopherol methyltransferase	small molecule metabolic process	Metabolic pathways	catalytic activity	chloroplast
I09	1001	20daa	31-down		W5F095	20 kDa chaperonin, chloroplastic	ATP metabolic process	unknown	copper ion binding	cytosol
I10	3102	20daa	null		W5EU85	Serpin-Z2B	unknown	unknown	unknown	unknown
I11	3301	20daa	31-down		W5DDM7	ATP synthase subunit beta	ATP metabolic process	Metabolic pathways	copper ion binding	cytosol
I12	7302	20daa	null		W5GAW0	3-ketoacyl-CoA thiolase-like protein	proteolysis	Metabolic pathways	catalytic activity	cytosol
I13	5102	20daa	31-down		A0A0C4BIT2	GDP-mannose 3,5-epimerase 1	monosaccharide biosynthetic process	Metabolic pathways	small molecule binding	cytosol
I14	4306	20daa	null		W5APQ7	ATP synthase subunit alpha	unknown	unknown	unknown	unknown
I15	2401	20daa	null		W4ZP77	ATP synthase subunit beta	response to cadmium ion	Metabolic pathways	copper ion binding	cytosol
I16	8105	20daa	null		W5DYH0	Osr40c1 protein	unknown	unknown	Other Molecular Function	unknown
I17	8401	20daa	31-down		W4ZRH9	Glucose-1-phosphate adenylyltransferase	single-organism carbohydrate metabolic process	Metabolic pathways	small molecule binding	chloroplast
I18	6802	20daa	31-down		P08489	Glutenin, high molecular weight subunit PW212	proteolysis	other KEGG Pathways	catalytic activity	cytoplasm
I19	6301	20daa	31-down		Q332R4	ATP synthase subunit alpha	ATP metabolic process	Metabolic pathways	ATPase activity, coupled to transmembrane movement of ions, rotational mechanism	chloroplast
I20	7203	20daa	31-down		W5CC40	Isocitrate dehydrogenase [NADP]	ATP metabolic process	Metabolic pathways	copper ion binding	cytosol
I21	7102	20daa	31-down		D8L9B3	Protein disulfide isomerase family protein 4-1	ATP metabolic process	Other KEGG Pathways	isomerase activity	cytosol
I22	301	20daa	null		W5I9I6	Putative DNA repair protein RAD23	proteolysis	Other KEGG Pathways	proteasome binding	cytoplasm
I23	5207	20daa	31-down		W5GHD7	Phosphoglycerate kinase	ATP metabolic process	Metabolic pathways	small molecule binding	cytosol
I24	8403	20daa	null		P12112	ATP synthase subunit alpha, chloroplastic	ATP metabolic process	Metabolic pathways	ATPase activity, coupled to transmembrane movement of ions, rotational mechanism	chloroplast
J01	7101	20daa	31-down		W4ZX29	Ribulose-1,5-bisphosphate carboxylase/oxygenase large subunit	single-organism carbohydrate metabolic process	Metabolic pathways	ion binding	chloroplast
J02	7801	20daa	null		W5E8B9	Chaperone protein clpB	proteolysis	unknown	small molecule binding	chloroplast
J03	6602	20daa	null		W5EAJ4	Phosphoglucomutase	glucose metabolic process	Metabolic pathways	isomerase activity	cytoplasm
J04	5401	20daa	null		W5D4W6	Putative selenium-binding protein	response to cadmium ion	unknown	unknown	cytosol
J05	5509	20daa	31-down		W5HEW7	Pyrophosphate--fructose 6-phosphate 1-phosphotransferase subunit beta	ATP metabolic process	Fructose and mannose metabolism	small molecule binding	cytosol
J06	3509	20daa	null		W5EKI0	Beta-amylase	single-organism carbohydrate metabolic process	Metabolic pathways	catalytic activity	chloroplast
J07	5006	20daa	31-down		A0A077RSI3	Triosephosphate isomerase	ATP metabolic process	Metabolic pathways	copper ion binding	cytosol
J08	4805	20daa	31-up		P08489	Glutenin, high molecular weight subunit PW212	proteolysis	other KEGG Pathways	catalytic activity	cytoplasm
J09	4507	20daa	31-special		W5F9Q2	2-isopropylmalate synthase A	small molecule metabolic process	Metabolic pathways	catalytic activity	chloroplast
J10	3609	20daa	31-up		W5CXB0	Heat shock 70 kDa protein, mitochondrial	response to cadmium ion	Other KEGG Pathways	small molecule binding	chloroplast
J11	8705	20daa	31-up		A0A096UMQ1	Sucrose synthase	single-organism carbohydrate metabolic process	Metabolic pathways	catalytic activity	cytosol
J12	1302	20daa	31-special		A4K4Y1	Tubulin alpha chain	monosaccharide biosynthetic process	Other KEGG Pathways	small molecule binding	cytosol
J13	4207	20daa	31-up		W5F817	Serpin-Z1A	proteolysis	unknown	cysteine-type endopeptidase inhibitor activity	apoplast
J14	8703	20daa	31-up		W5DR86	5-methyltetrahydropteroyltriglutamate--homocysteine methyltransferase	response to cadmium ion	Metabolic pathways	copper ion binding	cytosol
J15	6101	20daa	31-up		A0A077RV05	Os01g0783500 protein	response to chemical	unknown	catalytic activity	cytosol
J16	8312	20daa	31-up		W5AKY9	Triticin	response to chemical	unknown	Other Molecular Function	unknown
J17	5211	20daa	31-special		W5EV67	Serpin-Z1C	unknown	unknown	unknown	unknown

## Sheet: Sheet2
NO.	质谱编号	Spot.no	Accession No.	Identity/%	protein spiece	gene type	source
1	A01	1-2104	W5HE17	0.982	Pyruvate dehydrogenase E1 component subunit beta, mitochondrial	F775_32639	Aegilops tauschii
2	A03	1-7105	W5DYW7	0.996	L-ascorbate peroxidase 1, cytosolic	F775_32980	Aegilops tauschii
3	A04	1-6502	W5HIV3	0.981	Mitochondrial aldehyde dehydrogenase	ALDH2b	Secale cereale (Rye)
4	A05	1-6603	W5APB1	0.992	Oxygen-evolving enhancer protein 2, chloroplastic	PSBP	Triticum aestivum (Wheat)
5	A06	1-8204	W5GEJ3	0.99	NADP-dependent D-sorbitol-6-phosphate dehydrogenase	F775_26553	Aegilops tauschii (Tausch's goatgrass) (Aegilops squarrosa)
6	A10	1-4507	W5FPI0	0.995	Enolase	N/A	Triticum aestivum (Wheat)
7	A11	1-2205	W5AQE7	0.988	Oxygen-evolving enhancer protein 1, chloroplastic	F775_28427	Aegilops tauschii (Tausch's goatgrass) (Aegilops squarrosa)
8	A12	1-4410	W5DSM4	0.998	Ribulose bisphosphate carboxylase/oxygenase activase A, chloroplastic	F775_28407	Aegilops tauschii (Tausch's goatgrass) (Aegilops squarrosa)
9	A16	1-4404	A0A0C4BKH5	0.998	Eukaryotic initiation factor 4A	F775_26790	Aegilops tauschii (Tausch's goatgrass) (Aegilops squarrosa)
10	A20	1-8707	W5CK42	0.904	Putative threonyl-tRNA synthetase	K0122H06.9	Oryza sativa subsp. indica (Rice)
11	A21	1-3502	W5DET9	0.977	Os01g0711000 protein	P0456F08.26	Oryza sativa subsp. japonica (Rice）
12	A23	1-5509	W5BTX6	0.993	Adenosylhomocysteinase	ahh1	Hordeum vulgare (Barley)
13	B02	1-1103	L0GED8	0.996	14-3-3 protein	N/A	Triticum aestivum (Wheat)
14	B03	1-3408	W4ZXR4	0.926	Actin	ACT-1	Triticum turgidum (Poulard wheat) (Rivet wheat)
15	B04	1-3406	W5F2K9	0.956	UDP-glucose pyrophosphorylase	UGP	Bambusa oldhamii (Giant timber bamboo)
16	B05	1-8503	W5A013	1	Ribulose-1,5-bisphosphate carboxylase/oxygenase large subunit	rbcL	Aegilops speltoides var. speltoides
17	B06	1-2404	W5DZG0	0.998	Heat shock cognate 70 kDa protein	F775_27250	Aegilops tauschii (Tausch's goatgrass) (Aegilops squarrosa)
18	B07	1-6501	W5AQZ6	0.992	Adenosylhomocysteinase	N/A	Triticum aestivum (Wheat)
19	B10	2-7118	Q9SP56	0.986	Glutathione transferase F1	gstf1	Triticum aestivum (Wheat)
20	B12	2-4412	W4ZX29	1	Ribulose-1,5-bisphosphate carboxylase/oxygenase large subunit	rbcL	Aegilops speltoides var. speltoides
21	B13	2-4411	W5GDJ5	0.988	Fumarylacetoacetase	F775_30604	Aegilops tauschii (Tausch's goatgrass) (Aegilops squarrosa)
22	B14	2-4706	W5B5F7	0.883	OSIGBa0139I12.3 protein	OSIGBa0139I12.3	Oryza sativa (Rice)
23	B15	2-6014	W4ZXK1	1	Dehydroascorbate reductase	DHAR	Triticum aestivum (Wheat)
24	B16	2-6216	W5D4F5	0.91	Guanine nucleotide-binding protein subunit beta-like protein A	RACK1A	Oryza sativa subsp. japonica (Rice)
25	B17	2-6017	W5GDG4	0.877	Cold shock domain protein 1	OSJNBb0088N06.21	Oryza sativa subsp. japonica (Rice)
26	B19	2-6901	W5EQG3	0.903	Alanyl-tRNA synthetase, mitochondrial	F775_26040	Aegilops tauschii (Tausch's goatgrass) (Aegilops squarrosa)
27	B21	2-5619	W5HIV3	0.998	Aldehyde dehydrogenase family 2 member B4, mitochondrial	F775_29396	Aegilops tauschii (Tausch's goatgrass) (Aegilops squarrosa)
28	B22	2-6715	W5HI79	0.984	Glycyl-tRNA synthetase 1, mitochondrial	F775_28156	Aegilops tauschii (Tausch's goatgrass) (Aegilops squarrosa)
29	B24	2-4509	W5B6A4	0.35	Phosphodiesterase/alkaline phosphatase D family protein	TGFOU_265830B	Toxoplasma gondii FOU
30	C01	2-4605	W4ZMF7	0.992	Ketol-acid reductoisomerase, chloroplastic	F775_30375	Aegilops tauschii (Tausch's goatgrass) (Aegilops squarrosa)
31	C04	2-5614	W4ZMF7	0.992	Ketol-acid reductoisomerase, chloroplastic	F775_30375	Aegilops tauschii
32	C06	2-7104	G0Z6F1	0.98	Os05g0371200 protein	OJ1118_F06.13	Oryza sativa subsp. japonica (Rice)
33	C07	2-7916	A0A077S2R7	0.997	Glycine decarboxylase P subunit	N/A	x Tritordeum sp
34	C10	2-4414	W5H6B4	0.996	Cell division protease ftsH-like protein, chloroplastic	F775_28819	Aegilops tauschii
35	C11	2-7404	W5FPJ6	1	Sucrose-6F-phosphate phosphohydrolase SPP3	N/A	Triticum aestivum (Wheat)
36	C12	2-7608	A0A096UMK8	0.991	Os07g0691800 protein	Os07g0691800	Oryza sativa subsp. japonica (Rice)
37	C13	2-9903	W5GD60	0.926	DNA-directed RNA polymerase	N/A	Leersia perrieri
38	C14	2-3414	A0A0C4BKH5	0.998	Eukaryotic initiation factor 4A	F775_26790	Aegilops tauschii
39	C15	2-6718	W5EAJ4	0.998	Phosphoglucomutase	PGM	Triticum aestivum (Wheat)
40	C16	2-4211	W5IBL2	0.708	Gibberellin receptor GID1L2	N/A	Zea mays (Maize)
41	C17	2-8214	W5GEJ3	0.99	NADP-dependent D-sorbitol-6-phosphate dehydrogenase	F775_26553	Aegilops tauschii
42	C18	2-0506	W4ZP60	0.991	HSP70	TaHSP70d	Triticum aestivum (Wheat)
43	C19	2-8823	A0A096USZ7	0.993	5-methyltetrahydropteroyltriglutamate--homocysteine methyltransferase	F775_06888	Aegilops tauschii
44	C20	2-4710	W5EAJ4	0.998	Phosphoglucomutase	PGM	Triticum aestivum (Wheat)
45	C24	2-8605	W5CKU6	0.946	Mitochondrial-processing peptidase subunit alpha	F775_05088	Aegilops tauschii
46	D05	2-1710	W5DN08	0.986	Heat shock cognate 70 kDa protein 1	F775_31979	Aegilops tauschii
47	D06	2-4601	W5CDG5	0.96	2,3-bisphosphoglycerate-independent phosphoglycerate mutase	F775_28731	Aegilops tauschii
48	D07	2-7108	Q9SP56	0.986	Glutathione transferase F1	gstf1	Triticum aestivum (Wheat)
49	D08	2-4810	W5DWE7	0.92	Heat-shock protein	N/A	Secale cereale (Rye)
50	D09	2-8808	W5DR86	0.995	5-methyltetrahydropteroyltriglutamate--homocysteine methyltransferase	F775_28440	Aegilops tauschii
51	D10	2-6405	W5CC40	0.997	Isocitrate dehydrogenase [NADP]	F775_32670	Aegilops tauschii
52	D11	2-7314	W4ZY52	0.997	Protein disulfide isomerase family protein 4-1	pdil4-1	Triticum aestivum (Wheat)
53	D14	2-0712	W5B8K7	0.967	Nucleoredoxin	F775_31070	Aegilops tauschii
54	D15	2-0505	W5AP59	0.986	Calreticulin-like protein	N/A	Triticum aestivum (Wheat)
55	D17	2-0807	A0A096USB9	0.987	Predicted protein	N/A	Hordeum vulgare var. distichum (Domesticated barley)
56	D19	3-5504	W4ZMF7	0.992	Ketol-acid reductoisomerase, chloroplastic	F775_30375	Aegilops tauschii
57	D21	3-8410	W4ZX29	1	Ribulose-1,5-bisphosphate carboxylase/oxygenase large subunit	N/A	Triticum aestivum
58	D24	3-4608	W5CDG5	0.96	2,3-bisphosphoglycerate-independent phosphoglycerate mutase	F775_28731	Aegilops tauschii
59	E01	3-2303	W5GZ18	1	Adenosine kinase 2	F775_30330	Aegilops tauschii
60	E03	3-3409	W5F2K9	0.995	UTP--glucose-1-phosphate uridylyltransferase	N/A	Hordeum vulgare
61	E05	3-4413	W5B5F7	0.968	Predicted protein	N/A	Hordeum vulgare var. distichum
134	E06	3-4405	W4ZTI7	0.994	Actin-7	F775_31465	Aegilops tauschii
135	E07	3-6610	W5HEW7	0.998	Pyrophosphate--fructose 6-phosphate 1-phosphotransferase subunit beta	F775_31548	Aegilops tauschii
62	E11	3-5405	W5B0Z0	0.92	Putative uncharacterized protein	OsI_26792	ryza sativa subsp. indica
63	E12	3-8505	W5B528	0.712	Putative uncharacterized protein	OsI_26389	Oryza sativa subsp. indica
64	E16	3-4408	A0A0C4BKH5	0.998	Predicted protein	N/A	Hordeum vulgare var. distichum
65	E17	3-5501	W5FPN2	0.993	Predicted protein	N/A	Hordeum vulgare var. distichum
66	E18	3-1808	W5H6I0	0.995	Endoplasmin-like protein	F775_06905	Aegilops tauschii
67	E23	4-6220	W5I6P3	1	Enolase 1	F775_26686	Aegilops tauschii
68	E24	4-2313	W5AQE7	0.988	Oxygen-evolving enhancer protein 1, chloroplastic	F775_28427	Aegilops tauschii
136	F02	4-4333	Q2L9B8	0.996	Vacuolar proton ATPase subunit E	N/A	Triticum aestivum
69	F04	4-2314	W5HSH2	0.936	Os07g0408700 protein	Os07g0408700	Oryza sativa subsp. japonica
70	F05	4-4519	W5F3P8	0.993	Enolase	N/A	Triticum aestivum
71	F08	4-3613	W5I3K2	1	Vacuolar proton-ATPase subunit A	N/A	Triticum aestivum
72	F09	4-3022	W5FN05	0.989	Single-stranded nucleic acid binding protein	whGRP-1	Triticum aestivum
73	F10	4-0304	W5HV87	0.949	Predicted protein	N/A	Hordeum vulgare var. distichum
74	F12	4-6219	W5DYW7	0.996	L-ascorbate peroxidase 1, cytosolic	F775_32980	Aegilops tauschii
75	F13	4-2413	W5I7K5	0.913	Monodehydroasorbate reductase	N/A	Triticum aestivum
137	F14	4-8207	W5D6S5	0.993	S-formylglutathione hydrolase-like protein	SFGH	Triticum monococcum subsp. monococcum
138	F15	4-1411	W5I9I6	0.96	Putative DNA repair protein RAD23	F775_31306	Aegilops tauschii
76	F16	4-0212	A0A0C4BKG5	0.996	Adenylate kinase A	F775_10181	Aegilops tauschii
77	F17	4-0107	W5DPE9	1	Translationally-controlled tumor protein	N/A	Triticum aestivum
78	F18	4-4312	W5G5P5	0.976	Lactoylglutathione lyase	F775_09613	Aegilops tauschii (Tausch's goatgrass) (Aegilops squarrosa)
79	F19	4-3420	G0Z6F1	0.98	Os05g0371200 protein	OJ1118_F06.13	Oryza sativa subsp. japonica (Rice)
80	F20	4-3314	W5GCZ4	0.986	Epithelial splicing regulatory protein 1	F775_30748	Aegilops tauschii (Tausch's goatgrass) (Aegilops squarrosa)
81	F21	4-2606	W5FEE5	0.961	Heat shock cognate 70 kDa protein 2, putative, expressed	OJ1754_E06.25	Oryza sativa subsp. japonica (Rice)
82	F23	4-2409	W5GNR1	1	Adenosine kinase 2	F775_30330	Aegilops tauschii (Tausch's goatgrass) (Aegilops squarrosa)
83	G02	4-3305	W5F0F5	0.899	cDNA clone:J023041C07, full insert sequence	N/A	Oryza sativa subsp. japonica (Rice)
84	G03	4-1409	A0A077RXS4	1	26S protease regulatory subunit 6A-like protein (Aegilops tauschii)	F775_31996	Aegilops tauschii (Tausch's goatgrass) (Aegilops squarrosa)
85	G04	4-5426	W5BJ04	0.953	Predicted protein (Hordeum vulgare var. distichum)	N/A	Hordeum vulgare var. distichum (Domesticated barley)
86	G06	4-8206	W5DYW7	0.996	L-ascorbate peroxidase 1, cytosolic (Aegilops tauschii)	F775_32980	Aegilops tauschii (Tausch's goatgrass) (Aegilops squarrosa)
87	G07	4-8411	W5EZK0	0.98	Putative acetyl-CoA acetyltransferase, cytosolic 2 (Aegilops tauschii)	F775_31472	Aegilops tauschii (Tausch's goatgrass) (Aegilops squarrosa)
88	G08	4-8111	W5F6Y2	0.994	Glutathione transferase	gstu1B	Triticum aestivum (Wheat)
89	G10	4-3417	W5DET9	0.996	Predicted protein	N/A	Hordeum vulgare var. distichum (Domesticated barley)
90	G11	4-3216	W5AZ53	0.996	L-ascorbate peroxidase 2, cytosolic	F775_32894	Aegilops tauschii (Tausch's goatgrass) (Aegilops squarrosa)
91	G12	4-4704	W5DPE9	1	Translationally-controlled tumor protein	N/A	Triticum aestivum (Wheat)
92	G13	4-3217	W5AZ53	0.996	L-ascorbate peroxidase 2, cytosolic	F775_32894	Aegilops tauschii (Tausch's goatgrass) (Aegilops squarrosa)
93	G17	5-6204	W5CBR0	1	Acyl-(Acyl-carrier-protein) desaturase, chloroplastic	F775_28321	Aegilops tauschii (Tausch's goatgrass) (Aegilops squarrosa)
94	G18	5-3702	W5G9C7	0.957	Predicted protein	N/A	Hordeum vulgare var. distichum (Domesticated barley)
95	G21	5-7901	W5DN33	0.87	Putative uncharacterized protein	OsI_07454	Oryza sativa subsp. indica (Rice)
96	G22	5-5404	W5AQZ6	1	Adenosylhomocysteinase	F775_27825	Aegilops tauschii (Tausch's goatgrass) (Aegilops squarrosa)
97	G23	5-4603	W5CDG5	0.96	2,3-bisphosphoglycerate-independent phosphoglycerate mutase	F775_28731	Aegilops tauschii (Tausch's goatgrass) (Aegilops squarrosa)
98	H01	5-7005	W5AQD3	0.852	Putative uncharacterized protein Sb10g001900	Sb10g001900	Sorghum bicolor (Sorghum) (Sorghum vulgare)
99	H02	5-5203	W5EW86	0.995	Aspartate-semialdehyde dehydrogenase	F775_31763	Aegilops tauschii (Tausch's goatgrass) (Aegilops squarrosa)
100	H03	5-4703	W5BD57	0.965	Chaperone protein ClpC1, chloroplastic	CLPC1	Oryza sativa subsp. japonica (Rice)
101	H04	5-7402	W5EW86	0.995	Aspartate-semialdehyde dehydrogenase	F775_31763	Aegilops tauschii (Tausch's goatgrass) (Aegilops squarrosa)
102	H05	5-3602	W5HLE3	0.996	Vacuolar proton-ATPase subunit A	N/A	Triticum aestivum (Wheat)
103	H06	5-7301	A0A0C4BK41	1	26S protease regulatory subunit 7	F775_26814	Aegilops tauschii (Tausch's goatgrass) (Aegilops squarrosa)
104	H08	5-8904	W5DN33	0.87	Putative uncharacterized protein	OsI_07454	Oryza sativa subsp. indica (Rice)
105	H10	5-7303	W4ZX29	1	Ribulose-1,5-bisphosphate carboxylase/oxygenase large subunit	rbcL	Aegilops speltoides var. speltoides
106	H12	5-6603	A0A0C4BD44	0.9	Predicted protein	N/A	Hordeum vulgare var. distichum (Domesticated barley)
107	H14	5-4604	W5CDG5	0.96	2,3-bisphosphoglycerate-independent phosphoglycerate mutase	F775_28731	Aegilops tauschii (Tausch's goatgrass) (Aegilops squarrosa)
108	H15	5-5602	W5EAJ4	0.916	Predicted protein	N/A	Hordeum vulgare var. distichum (Domesticated barley)
109	H16	5-2306	W4ZPJ3	0.997	Actin-2	F775_29516	Aegilops tauschii (Tausch's goatgrass) (Aegilops squarrosa)
110	H18	5-7202	W5HFK6	0.997	Formate dehydrogenase, mitochondrial	F775_27900	Aegilops tauschii (Tausch's goatgrass) (Aegilops squarrosa)
111	H19	5-3104	W5G5P5	0.976	Lactoylglutathione lyase	F775_09613	Aegilops tauschii (Tausch's goatgrass) (Aegilops squarrosa)
112	I01	5-3201	W5BLI5	0.96	Predicted protein	N/A	Hordeum vulgare var. distichum (Domesticated barley)
113	I03	5-8903	W5H7J1	0.999	Elongation factor 2	F775_28848	Aegilops tauschii
114	I05	5-4210	W5EV67	1	Serpin-Z1C	N/A	Triticum aestivum
115	I08	5-3101	W5GIP2	0.996	Gamma tocopherol methyltransferase	N/A	Triticum aestivum
116	I09	5-1001	W5F095	0.977	20 kDa chaperonin, chloroplastic	F775_27057	Aegilops tauschii
117	I10	5-3102	W5EU85	0.956	Serpin-Z2B	N/A	Triticum aestivum
118	I12	5-7302	W5GAW0	0.993	3-ketoacyl-CoA thiolase-like protein	TaSAG8	Triticum aestivum
119	I13	5-5102	A0A0C4BIT2	0.997	GDP-mannose 3,5-epimerase 1	F775_27949	Aegilops tauschii
120	I16	5-8105	W5DYH0	0.931	Predicted protein	N/A	Hordeum vulgare var. distichum
139	I20	5-7203	W5CC40	0.997	Isocitrate dehydrogenase [NADP]	F775_32670	Aegilops tauschii
121	I22	5-0301	W5I9I6	0.96	Putative DNA repair protein RAD23	F775_31306	Aegilops tauschii
122	J01	5-7101	W4ZX29	1	Ribulose-1,5-bisphosphate carboxylase/oxygenase large subunit	N/A	Triticum aestivum
123	J02	5-7801	W5E8B9	0.997	Chaperone protein clpB	F775_09597	Aegilops tauschii
124	J03	5-6602	W5EAJ4	0.998	Phosphoglucomutase	PGM	Triticum aestivum
125	J04	5-5401	W5D4W6	0.976	Putative selenium-binding protein	F775_28491	Aegilops tauschii
126	J05	5-5509	W5HEW7	0.998	Pyrophosphate--fructose 6-phosphate 1-phosphotransferase subunit beta	F775_31548	Aegilops tauschii
127	J09	6-4507	W5F9Q2	0.996	2-isopropylmalate synthase A	F775_26805	Aegilops tauschii
128	J10	6-3609	W5CXB0	0.991	Heat shock 70 kDa protein, mitochondrial	F775_32892	Aegilops tauschii
140	J12	6-1302	A4K4Y1	1	Tubulin alpha chain	F775_26616	Aegilops tauschii
129	J13	6-4207	W5F817	0.976	Serpin-Z1A	WZCI	Triticum aestivum
130	J14	6-8703	W5DR86	0.995	5-methyltetrahydropteroyltriglutamate--homocysteine methyltransferase	F775_28440	Aegilops tauschii
131	J15	6-6101	A0A077RV05	0.951	Predicted protein	N/A	Hordeum vulgare var. distichum 95.10%
132	J16	6-8312	W5AKY9	0.998	Triticin	N/A	Triticum aestivum
133	J17	6-5211	W5EV67	1	Serpin-Z1C	N/A	Triticum aestivum
