# Supplementary material for: Identification of Key Proteins and Networks Related to Grain Development in Wheat (Triticum aestivum L.) by Comparative Transcription and Proteomic Analysis of Allelic Variants in TaGW2-6A
Source: Front Plant Sci. 2016 Jun 28;7:922. doi: 10.3389/fpls.2016.00922 (PMC4923154; doi:10.3389/fpls.2016.00922)
Supplement: Table S6 — GO and KEGG analysis of the differentially expressed proteins. [file Table6.XLSX]

## Sheet: Sheet1
Table S6. GO and KEGG analysis of the differentially expressed proteins expression.
a:The UniProt number of the spot
b:the development stageof the spot
c: spot number in 2-DE gel
d:the expression pattern of the spot in NI-31:31-UP means a up -regulation ,31-down means a down-regulation31-special means a unique protein null means spot not detected
e:the releted references of the protein
Accession No.a	Protein species	Spot		Typed	Biological process	Referencese
		S.Sb	S.Nc
W5CDG5	2,3-bisphosphoglycerate-independent phosphoglycerate mutase	6daa	4601	31-up	Response to cadmiumion	Singh et al., 2013; Singh et al., 2014
		12daa	4608	31-down	Purine ribonucleoside metabolic process
		20daa	4603	31-down	ATP metabolic process
			4604	31-down
W5GHD7	Phosphoglycerate kinase	6daa	5301	31-down	ATP binding	Dhara et al., 2010; Lin et al., 2007
			5315	31-special	Kinase
		12daa	4422	31-down	phosphoglycerate kinase activity
		20daa	8403	null	Transferase
W5AQZ6	Adenosylhomocysteinase	6daa	6501	null	response to cadmiumion	Hara Prasad Ghosh et al,1966
		20daa	5404	31-down	ATP metabolic process
Q3S4I1	Eukaryotic translation initiation factor 5A	6dd	6006	31-down	response to cadmiumion	Wang et al., 2012; Hopkins et al., 2008
		12daa	6008	31-special	purine ribonucleoside metabolic process
W5G5W2	Aconitate hydratase	6daa	6902	31-down	response to cadmium ion	Arnaud et al., 2007; Moeder et al., 2007
		20daa	6801	31-down	ATP metabolic process
W4ZMF7	Ketol-acid reductoisomerase, chloroplastic	6daa	4605	31-special	response to cadmium ion	Dumas et al., 1993
			5614	31-up
		12daa	5504	31-down	purine ribonucleoside metabolic process
B0LXM0	S-adenosylmethionine synthase	6daa	5410	31-special	response to cadmium ion	Gomez-Grmez and Carrasco, 1996
		12daa	5611	31-up	purine ribonucleoside metabolic process
W5CC40	Isocitrate dehydrogenase [NADP]	6daa	6405	31-up	response to cadmium ion	Goncalves et al., 2012; Sulpice et al., 2010
		20daa	7203	31-down	ATP metabolic process
G0Z6F1	Os05g0371200 protein	6daa	7104	31-up	response to cadmium ion	Smalle et al., 2002
		12daa	3402	31-special	purine ribonucleoside metabolic process
D8L9B3	Protein disulfide isomerase family protein 4-1	6daa	7315	31-special	response to cadmium ion	Vinaik et al., 2013; Aloisio et al., 2010
		20daa	7102	31-down	ATP metabolic process
W4ZRH9	Glucose-1-phosphate adenylyltransferase	6daa	5402	null	generation of precursor metabolites and energy	Fettke et al., 2010; Fettke et al., 2008
		20daa	7404	31-down	single-organism carbohydrate metabolic process
		20daa	8401	31-down
W5DDM7	ATP synthase subunit beta	12daa	4423	31-special	purine ribonucleoside metabolic process	Xu et al., 2015
		20daa	3301	31-down	ATP metabolic process
W5HEW7	Pyrophosphate--fructose 6-phosphate 1-phosphotransferase subunit beta	12daa	6610	cs-special	purine ribonucleoside metabolic process	Guo et al., 2012; Van der Merwe et al., 2010
		20daa	5509	31-down	ATP metabolic process
