# Supplementary material for: Identification of Key Proteins and Networks Related to Grain Development in Wheat (Triticum aestivum L.) by Comparative Transcription and Proteomic Analysis of Allelic Variants in TaGW2-6A
Source: Front Plant Sci. 2016 Jun 28;7:922. doi: 10.3389/fpls.2016.00922 (PMC4923154; doi:10.3389/fpls.2016.00922)
Supplement: Data Sheet S1 — Results of MALDI-TOF/TOF-MS analysis. [file DataSheet1.ZIP]

Archive with 465 entries (463 files):
- Result of MALDI-TOFTOF-MS/Database Result/
- Result of MALDI-TOFTOF-MS/Database Result/A1.mht
- Result of MALDI-TOFTOF-MS/Database Result/A10.mht
- Result of MALDI-TOFTOF-MS/Database Result/A10-1.mht
- Result of MALDI-TOFTOF-MS/Database Result/A11.mht
- Result of MALDI-TOFTOF-MS/Database Result/A1-1.mht
- Result of MALDI-TOFTOF-MS/Database Result/A11-1.mht
- Result of MALDI-TOFTOF-MS/Database Result/A12.mht
- Result of MALDI-TOFTOF-MS/Database Result/A12-1.mht
- Result of MALDI-TOFTOF-MS/Database Result/A13.mht
- Result of MALDI-TOFTOF-MS/Database Result/A13-1.mht
- Result of MALDI-TOFTOF-MS/Database Result/A14.mht
- Result of MALDI-TOFTOF-MS/Database Result/A14-1.mht
- Result of MALDI-TOFTOF-MS/Database Result/A15.mht
- Result of MALDI-TOFTOF-MS/Database Result/A15-1.mht
- Result of MALDI-TOFTOF-MS/Database Result/A16.mht
- Result of MALDI-TOFTOF-MS/Database Result/A16-1.mht
- Result of MALDI-TOFTOF-MS/Database Result/A17.mht
- Result of MALDI-TOFTOF-MS/Database Result/A17-1.mht
- Result of MALDI-TOFTOF-MS/Database Result/A18.mht
- Result of MALDI-TOFTOF-MS/Database Result/A18-1.mht
- Result of MALDI-TOFTOF-MS/Database Result/A19.mht
- Result of MALDI-TOFTOF-MS/Database Result/A19-1.mht
- Result of MALDI-TOFTOF-MS/Database Result/A2.mht
- Result of MALDI-TOFTOF-MS/Database Result/A20.mht
- Result of MALDI-TOFTOF-MS/Database Result/A20-1.mht
- Result of MALDI-TOFTOF-MS/Database Result/A21.mht
- Result of MALDI-TOFTOF-MS/Database Result/A2-1.mht
- Result of MALDI-TOFTOF-MS/Database Result/A21-1.mht
- Result of MALDI-TOFTOF-MS/Database Result/A22.mht
- Result of MALDI-TOFTOF-MS/Database Result/A22-1.mht
- Result of MALDI-TOFTOF-MS/Database Result/A23.mht
- Result of MALDI-TOFTOF-MS/Database Result/A23-1.mht
- Result of MALDI-TOFTOF-MS/Database Result/A24.mht
- Result of MALDI-TOFTOF-MS/Database Result/A24-1.mht
- Result of MALDI-TOFTOF-MS/Database Result/A3.mht
- Result of MALDI-TOFTOF-MS/Database Result/A3-1.mht
- Result of MALDI-TOFTOF-MS/Database Result/A4.mht
- Result of MALDI-TOFTOF-MS/Database Result/A4-1.mht
- Result of MALDI-TOFTOF-MS/Database Result/A5.mht
- Result of MALDI-TOFTOF-MS/Database Result/A5-1.mht
- Result of MALDI-TOFTOF-MS/Database Result/A6.mht
- Result of MALDI-TOFTOF-MS/Database Result/A6-1.mht
- Result of MALDI-TOFTOF-MS/Database Result/A7.mht
- Result of MALDI-TOFTOF-MS/Database Result/A7-1.mht
- Result of MALDI-TOFTOF-MS/Database Result/A8.mht
- Result of MALDI-TOFTOF-MS/Database Result/A8-1.mht
- Result of MALDI-TOFTOF-MS/Database Result/A9.mht
- Result of MALDI-TOFTOF-MS/Database Result/A9-1.mht
- Result of MALDI-TOFTOF-MS/Database Result/B1.mht
- Result of MALDI-TOFTOF-MS/Database Result/B10.mht
- Result of MALDI-TOFTOF-MS/Database Result/B10-1.mht
- Result of MALDI-TOFTOF-MS/Database Result/B11.mht
- Result of MALDI-TOFTOF-MS/Database Result/B1-1.mht
- Result of MALDI-TOFTOF-MS/Database Result/B11-1.mht
- Result of MALDI-TOFTOF-MS/Database Result/B12.mht
- Result of MALDI-TOFTOF-MS/Database Result/B12-1.mht
- Result of MALDI-TOFTOF-MS/Database Result/B13.mht
- Result of MALDI-TOFTOF-MS/Database Result/B13-1.mht
- Result of MALDI-TOFTOF-MS/Database Result/B14.mht
- Result of MALDI-TOFTOF-MS/Database Result/B14-1.mht
- Result of MALDI-TOFTOF-MS/Database Result/B15.mht
- Result of MALDI-TOFTOF-MS/Database Result/B15-1.mht
- Result of MALDI-TOFTOF-MS/Database Result/B16.mht
- Result of MALDI-TOFTOF-MS/Database Result/B16-1.mht
- Result of MALDI-TOFTOF-MS/Database Result/B17.mht
- Result of MALDI-TOFTOF-MS/Database Result/B17-1.mht
- Result of MALDI-TOFTOF-MS/Database Result/B18.mht
- Result of MALDI-TOFTOF-MS/Database Result/B18-1.mht
- Result of MALDI-TOFTOF-MS/Database Result/B19.mht
- Result of MALDI-TOFTOF-MS/Database Result/B19-1.mht
- Result of MALDI-TOFTOF-MS/Database Result/B2.mht
- Result of MALDI-TOFTOF-MS/Database Result/B20.mht
- Result of MALDI-TOFTOF-MS/Database Result/B20-1.mht
- Result of MALDI-TOFTOF-MS/Database Result/B21.mht
- Result of MALDI-TOFTOF-MS/Database Result/B2-1.mht
- Result of MALDI-TOFTOF-MS/Database Result/B21-1.mht
- Result of MALDI-TOFTOF-MS/Database Result/B22.mht
- Result of MALDI-TOFTOF-MS/Database Result/B22-1.mht
- Result of MALDI-TOFTOF-MS/Database Result/B23.mht
- Result of MALDI-TOFTOF-MS/Database Result/B23-1.mht
- Result of MALDI-TOFTOF-MS/Database Result/B24.mht
- Result of MALDI-TOFTOF-MS/Database Result/B24-1.mht
- Result of MALDI-TOFTOF-MS/Database Result/B3.mht
- Result of MALDI-TOFTOF-MS/Database Result/B3-1.mht
- Result of MALDI-TOFTOF-MS/Database Result/B4.mht
- Result of MALDI-TOFTOF-MS/Database Result/B4-1.mht
- Result of MALDI-TOFTOF-MS/Database Result/B5.mht
- Result of MALDI-TOFTOF-MS/Database Result/B5-1.mht
- Result of MALDI-TOFTOF-MS/Database Result/B6.mht
- Result of MALDI-TOFTOF-MS/Database Result/B6-1.mht
- Result of MALDI-TOFTOF-MS/Database Result/B7.mht
- Result of MALDI-TOFTOF-MS/Database Result/B7-1.mht
- Result of MALDI-TOFTOF-MS/Database Result/B8.mht
- Result of MALDI-TOFTOF-MS/Database Result/B8-1.mht
- Result of MALDI-TOFTOF-MS/Database Result/B9.mht
- Result of MALDI-TOFTOF-MS/Database Result/B9-1.mht
- Result of MALDI-TOFTOF-MS/Database Result/C1.mht
- Result of MALDI-TOFTOF-MS/Database Result/C10.mht
- Result of MALDI-TOFTOF-MS/Database Result/C10-1.mht
- Result of MALDI-TOFTOF-MS/Database Result/C11.mht
- Result of MALDI-TOFTOF-MS/Database Result/C1-1.mht
- Result of MALDI-TOFTOF-MS/Database Result/C11-1.mht
- Result of MALDI-TOFTOF-MS/Database Result/C12.mht
- Result of MALDI-TOFTOF-MS/Database Result/C12-1.mht
- Result of MALDI-TOFTOF-MS/Database Result/C13.mht
- Result of MALDI-TOFTOF-MS/Database Result/C13-1.mht
- Result of MALDI-TOFTOF-MS/Database Result/C14.mht
- Result of MALDI-TOFTOF-MS/Database Result/C14-1.mht
- Result of MALDI-TOFTOF-MS/Database Result/C15.mht
- Result of MALDI-TOFTOF-MS/Database Result/C15-1.mht
- Result of MALDI-TOFTOF-MS/Database Result/C16.mht
- Result of MALDI-TOFTOF-MS/Database Result/C16-1.mht
- Result of MALDI-TOFTOF-MS/Database Result/C17.mht
- Result of MALDI-TOFTOF-MS/Database Result/C17-1.mht
- Result of MALDI-TOFTOF-MS/Database Result/C18.mht
- Result of MALDI-TOFTOF-MS/Database Result/C18-1.mht
- Result of MALDI-TOFTOF-MS/Database Result/C19.mht
- Result of MALDI-TOFTOF-MS/Database Result/C19-1.mht
- Result of MALDI-TOFTOF-MS/Database Result/C2.mht
- Result of MALDI-TOFTOF-MS/Database Result/C20.mht
- Result of MALDI-TOFTOF-MS/Database Result/C20-1.mht
- Result of MALDI-TOFTOF-MS/Database Result/C21.mht
- Result of MALDI-TOFTOF-MS/Database Result/C2-1.mht
- Result of MALDI-TOFTOF-MS/Database Result/C21-1.mht
- Result of MALDI-TOFTOF-MS/Database Result/C22.mht
- Result of MALDI-TOFTOF-MS/Database Result/C22-1.mht
- Result of MALDI-TOFTOF-MS/Database Result/C23.mht
- Result of MALDI-TOFTOF-MS/Database Result/C23-1.mht
- Result of MALDI-TOFTOF-MS/Database Result/C24.mht
- Result of MALDI-TOFTOF-MS/Database Result/C24-1.mht
- Result of MALDI-TOFTOF-MS/Database Result/C3.mht
- Result of MALDI-TOFTOF-MS/Database Result/C3-1.mht
- Result of MALDI-TOFTOF-MS/Database Result/C4.mht
- Result of MALDI-TOFTOF-MS/Database Result/C4-1.mht
- Result of MALDI-TOFTOF-MS/Database Result/C5.mht
- Result of MALDI-TOFTOF-MS/Database Result/C5-1.mht
- Result of MALDI-TOFTOF-MS/Database Result/C6.mht
- Result of MALDI-TOFTOF-MS/Database Result/C6-1.mht
- Result of MALDI-TOFTOF-MS/Database Result/C7.mht
- Result of MALDI-TOFTOF-MS/Database Result/C7-1.mht
- Result of MALDI-TOFTOF-MS/Database Result/C8.mht
- Result of MALDI-TOFTOF-MS/Database Result/C8-1.mht
- Result of MALDI-TOFTOF-MS/Database Result/C9.mht
- Result of MALDI-TOFTOF-MS/Database Result/C9-1.mht
- Result of MALDI-TOFTOF-MS/Database Result/D1.mht
- Result of MALDI-TOFTOF-MS/Database Result/D10.mht
- Result of MALDI-TOFTOF-MS/Database Result/D10-1.mht
- Result of MALDI-TOFTOF-MS/Database Result/D11.mht
- Result of MALDI-TOFTOF-MS/Database Result/D1-1.mht
- Result of MALDI-TOFTOF-MS/Database Result/D11-1.mht
- Result of MALDI-TOFTOF-MS/Database Result/D12.mht
- Result of MALDI-TOFTOF-MS/Database Result/D12-1.mht
- Result of MALDI-TOFTOF-MS/Database Result/D13.mht
- Result of MALDI-TOFTOF-MS/Database Result/D13-1.mht
- Result of MALDI-TOFTOF-MS/Database Result/D14.mht
- Result of MALDI-TOFTOF-MS/Database Result/D14-1.mht
- Result of MALDI-TOFTOF-MS/Database Result/D15.mht
- Result of MALDI-TOFTOF-MS/Database Result/D15-1.mht
- Result of MALDI-TOFTOF-MS/Database Result/D16.mht
- Result of MALDI-TOFTOF-MS/Database Result/D16-1.mht
- Result of MALDI-TOFTOF-MS/Database Result/D17.mht
- Result of MALDI-TOFTOF-MS/Database Result/D17-1.mht
- Result of MALDI-TOFTOF-MS/Database Result/D18.mht
- Result of MALDI-TOFTOF-MS/Database Result/D18-1.mht
- Result of MALDI-TOFTOF-MS/Database Result/D19.mht
- Result of MALDI-TOFTOF-MS/Database Result/D19-1.mht
- Result of MALDI-TOFTOF-MS/Database Result/D20.mht
- Result of MALDI-TOFTOF-MS/Database Result/D20-1.mht
- Result of MALDI-TOFTOF-MS/Database Result/D21.mht
- Result of MALDI-TOFTOF-MS/Database Result/D21-1.mht
- Result of MALDI-TOFTOF-MS/Database Result/D22.mht
- Result of MALDI-TOFTOF-MS/Database Result/D22-1.mht
- Result of MALDI-TOFTOF-MS/Database Result/D23.mht
- Result of MALDI-TOFTOF-MS/Database Result/D23-1.mht
- Result of MALDI-TOFTOF-MS/Database Result/D24.mht
- Result of MALDI-TOFTOF-MS/Database Result/D24-1.mht
- Result of MALDI-TOFTOF-MS/Database Result/D3.mht
- Result of MALDI-TOFTOF-MS/Database Result/D3-1.mht
- Result of MALDI-TOFTOF-MS/Database Result/D4.mht
- Result of MALDI-TOFTOF-MS/Database Result/D4-1.mht
- Result of MALDI-TOFTOF-MS/Database Result/D5.mht
- Result of MALDI-TOFTOF-MS/Database Result/D5-1.mht
- Result of MALDI-TOFTOF-MS/Database Result/D6.mht
- Result of MALDI-TOFTOF-MS/Database Result/D6-1.mht
- Result of MALDI-TOFTOF-MS/Database Result/D7.mht
- Result of MALDI-TOFTOF-MS/Database Result/D7-1.mht
- Result of MALDI-TOFTOF-MS/Database Result/D8.mht
- Result of MALDI-TOFTOF-MS/Database Result/D8-1.mht
- Result of MALDI-TOFTOF-MS/Database Result/D9.mht
- Result of MALDI-TOFTOF-MS/Database Result/D9-1.mht
- Result of MALDI-TOFTOF-MS/Database Result/E1.mht
- Result of MALDI-TOFTOF-MS/Database Result/E10.mht
- Result of MALDI-TOFTOF-MS/Database Result/E10-1.mht
- Result of MALDI-TOFTOF-MS/Database Result/E11.mht
- Result of MALDI-TOFTOF-MS/Database Result/E1-1.mht
- Result of MALDI-TOFTOF-MS/Database Result/E11-1.mht
- Result of MALDI-TOFTOF-MS/Database Result/E12.mht
- Result of MALDI-TOFTOF-MS/Database Result/E12-1.mht
- Result of MALDI-TOFTOF-MS/Database Result/E13.mht
- Result of MALDI-TOFTOF-MS/Database Result/E13-1.mht
- Result of MALDI-TOFTOF-MS/Database Result/E14.mht
- Result of MALDI-TOFTOF-MS/Database Result/E14-1.mht
- Result of MALDI-TOFTOF-MS/Database Result/E15.mht
- Result of MALDI-TOFTOF-MS/Database Result/E15-1.mht
- Result of MALDI-TOFTOF-MS/Database Result/E16.mht
- Result of MALDI-TOFTOF-MS/Database Result/E16-1.mht
- Result of MALDI-TOFTOF-MS/Database Result/E17.mht
- Result of MALDI-TOFTOF-MS/Database Result/E17-1.mht
- Result of MALDI-TOFTOF-MS/Database Result/E18.mht
- Result of MALDI-TOFTOF-MS/Database Result/E18-1.mht
- Result of MALDI-TOFTOF-MS/Database Result/E19.mht
- Result of MALDI-TOFTOF-MS/Database Result/E19-1.mht
- Result of MALDI-TOFTOF-MS/Database Result/E2.mht
- Result of MALDI-TOFTOF-MS/Database Result/E20.mht
- Result of MALDI-TOFTOF-MS/Database Result/E20-1.mht
- Result of MALDI-TOFTOF-MS/Database Result/E21.mht
- Result of MALDI-TOFTOF-MS/Database Result/E2-1.mht
- Result of MALDI-TOFTOF-MS/Database Result/E21-1.mht
- Result of MALDI-TOFTOF-MS/Database Result/E22.mht
- Result of MALDI-TOFTOF-MS/Database Result/E22-1.mht
- Result of MALDI-TOFTOF-MS/Database Result/E23.mht
- Result of MALDI-TOFTOF-MS/Database Result/E23-1.mht
- Result of MALDI-TOFTOF-MS/Database Result/E24.mht
- Result of MALDI-TOFTOF-MS/Database Result/E24-1.mht
- Result of MALDI-TOFTOF-MS/Database Result/E3.mht
- Result of MALDI-TOFTOF-MS/Database Result/E3-1.mht
- Result of MALDI-TOFTOF-MS/Database Result/E4.mht
- Result of MALDI-TOFTOF-MS/Database Result/E4-1.mht
- Result of MALDI-TOFTOF-MS/Database Result/E5.mht
- Result of MALDI-TOFTOF-MS/Database Result/E5-1.mht
- Result of MALDI-TOFTOF-MS/Database Result/E6.mht
- Result of MALDI-TOFTOF-MS/Database Result/E6-1.mht
- Result of MALDI-TOFTOF-MS/Database Result/E7.mht
- Result of MALDI-TOFTOF-MS/Database Result/E7-1.mht
- Result of MALDI-TOFTOF-MS/Database Result/E8.mht
- Result of MALDI-TOFTOF-MS/Database Result/E8-1.mht
- Result of MALDI-TOFTOF-MS/Database Result/E9.mht
- Result of MALDI-TOFTOF-MS/Database Result/E9-1.mht
- Result of MALDI-TOFTOF-MS/Database Result/F1.mht
- Result of MALDI-TOFTOF-MS/Database Result/F10.mht
- Result of MALDI-TOFTOF-MS/Database Result/F10-1.mht
- Result of MALDI-TOFTOF-MS/Database Result/F11.mht
- Result of MALDI-TOFTOF-MS/Database Result/F1-1.mht
- Result of MALDI-TOFTOF-MS/Database Result/F11-1.mht
- Result of MALDI-TOFTOF-MS/Database Result/F12.mht
- Result of MALDI-TOFTOF-MS/Database Result/F12-1.mht
- Result of MALDI-TOFTOF-MS/Database Result/F13.mht
- Result of MALDI-TOFTOF-MS/Database Result/F13-1.mht
- Result of MALDI-TOFTOF-MS/Database Result/F14.mht
- Result of MALDI-TOFTOF-MS/Database Result/F14-1.mht
- Result of MALDI-TOFTOF-MS/Database Result/F15.mht
- Result of MALDI-TOFTOF-MS/Database Result/F15-1.mht
- Result of MALDI-TOFTOF-MS/Database Result/F16.mht
- Result of MALDI-TOFTOF-MS/Database Result/F16-1.mht
- Result of MALDI-TOFTOF-MS/Database Result/F17.mht
- Result of MALDI-TOFTOF-MS/Database Result/F17-1.mht
- Result of MALDI-TOFTOF-MS/Database Result/F18.mht
- Result of MALDI-TOFTOF-MS/Database Result/F18-1.mht
- Result of MALDI-TOFTOF-MS/Database Result/F19.mht
- Result of MALDI-TOFTOF-MS/Database Result/F19-1.mht
- Result of MALDI-TOFTOF-MS/Database Result/F2.mht
- Result of MALDI-TOFTOF-MS/Database Result/F20.mht
- Result of MALDI-TOFTOF-MS/Database Result/F20-1.mht
- Result of MALDI-TOFTOF-MS/Database Result/F21.mht
- Result of MALDI-TOFTOF-MS/Database Result/F2-1.mht
- Result of MALDI-TOFTOF-MS/Database Result/F21-1.mht
- Result of MALDI-TOFTOF-MS/Database Result/F22.mht
- Result of MALDI-TOFTOF-MS/Database Result/F22-1.mht
- Result of MALDI-TOFTOF-MS/Database Result/F23.mht
- Result of MALDI-TOFTOF-MS/Database Result/F23-1.mht
- Result of MALDI-TOFTOF-MS/Database Result/F24.mht
- Result of MALDI-TOFTOF-MS/Database Result/F24-1.mht
- Result of MALDI-TOFTOF-MS/Database Result/F3.mht
- Result of MALDI-TOFTOF-MS/Database Result/F3-1.mht
- Result of MALDI-TOFTOF-MS/Database Result/F4.mht
- Result of MALDI-TOFTOF-MS/Database Result/F4-1.mht
- Result of MALDI-TOFTOF-MS/Database Result/F5.mht
- Result of MALDI-TOFTOF-MS/Database Result/F5-1.mht
- Result of MALDI-TOFTOF-MS/Database Result/F6.mht
- Result of MALDI-TOFTOF-MS/Database Result/F6-1.mht
- Result of MALDI-TOFTOF-MS/Database Result/F7.mht
- Result of MALDI-TOFTOF-MS/Database Result/F7-1.mht
- Result of MALDI-TOFTOF-MS/Database Result/F8.mht
- Result of MALDI-TOFTOF-MS/Database Result/F8-1.mht
- Result of MALDI-TOFTOF-MS/Database Result/F9.mht
- Result of MALDI-TOFTOF-MS/Database Result/F9-1.mht
- Result of MALDI-TOFTOF-MS/Database Result/G1.mht
- Result of MALDI-TOFTOF-MS/Database Result/G10.mht
- Result of MALDI-TOFTOF-MS/Database Result/G10-1.mht
- Result of MALDI-TOFTOF-MS/Database Result/G11.mht
- Result of MALDI-TOFTOF-MS/Database Result/G1-1.mht
- Result of MALDI-TOFTOF-MS/Database Result/G11-1.mht
- Result of MALDI-TOFTOF-MS/Database Result/G12.mht
- Result of MALDI-TOFTOF-MS/Database Result/G12-1.mht
- Result of MALDI-TOFTOF-MS/Database Result/G13.mht
- Result of MALDI-TOFTOF-MS/Database Result/G13-1.mht
- Result of MALDI-TOFTOF-MS/Database Result/G14.mht
- Result of MALDI-TOFTOF-MS/Database Result/G14-1.mht
- Result of MALDI-TOFTOF-MS/Database Result/G15.mht
[truncated: 165 more entries]
