# Supplementary material for: Identification of Key Proteins and Networks Related to Grain Development in Wheat (Triticum aestivum L.) by Comparative Transcription and Proteomic Analysis of Allelic Variants in TaGW2-6A
Source: Front Plant Sci. 2016 Jun 28;7:922. doi: 10.3389/fpls.2016.00922 (PMC4923154; doi:10.3389/fpls.2016.00922)
Supplement: Data Sheet S1 — Results of MALDI-TOF/TOF-MS analysis. [file DataSheet1.ZIP › Result of MALDI-TOFTOF-MS/Database Result/A1-1.mht]

From: <Saved by Windows Internet Explorer 8>
Subject: Mascot Search Results: Protein View
Date: Sat, 26 Dec 2015 17:19:29 +0800
MIME-Version: 1.0
Content-Type: multipart/related;
	type="text/html";
	boundary="----=_NextPart_000_0000_01D14001.946E0C00"
X-MimeOLE: Produced By Microsoft MimeOLE V6.00.2900.6157

This is a multi-part message in MIME format.

------=_NextPart_000_0000_01D14001.946E0C00
Content-Type: text/html;
	charset="utf-8"
Content-Transfer-Encoding: quoted-printable
Content-Location: http://localhost/mascot/cgi/protein_view.pl?file=../data/20151226/F019873.dat&hit=tr%7cW5HE17%7cW5HE17_WHEAT&db_idx=1&px=1&ave_thresh=31&_ignoreionsscorebelow=5&report=0&_sigthreshold=0.05&_msresflags=1025&_msresflags2=2&percolate=-1&percolate_rt=0

=EF=BB=BF<!DOCTYPE HTML PUBLIC "-//W3C//DTD HTML 4.0 Transitional//EN">
<!-- 0 seconds --><HTML><HEAD><TITLE>Mascot Search Results: Protein =
View</TITLE>
<META content=3D"text/html; charset=3Dutf-8" http-equiv=3DContent-Type>
<META name=3DGENERATOR content=3D"MSHTML 8.00.6001.23588"></HEAD>
<BODY aLink=3D#0000ff bgColor=3D#ffffff vLink=3D#0000ff>
<H1><IMG border=3D0 align=3Dtop=20
src=3D"http://localhost/mascot/images/88x31_logo_white.gif" width=3D88 =
height=3D31=20
NATURALSIZEFLAG=3D"3"> Mascot Search Results</H1>
<H3>Protein View</H3>
<FORM method=3Dpost><INPUT value=3D../data/20151226/F019873.dat =
type=3Dhidden=20
name=3Dfile> <INPUT value=3Dtr|W5HE17|W5HE17_WHEAT type=3Dhidden =
name=3Dhit> <INPUT=20
value=3D1 type=3Dhidden name=3Dpx> <INPUT value=3Dfalse type=3Dhidden =
name=3Dshowall> <INPUT=20
value=3D31 type=3Dhidden name=3Dave_thresh> <INPUT value=3D5 =
type=3Dhidden=20
name=3D_ignoreionsscorebelow> <INPUT value=3D0.05 type=3Dhidden =
name=3D_sigthreshold>=20
<INPUT value=3D0 type=3Dhidden name=3Dreport> <INPUT value=3D1 =
type=3Dhidden name=3Ddb_idx>=20
<INPUT value=3D1025 type=3Dhidden name=3D_msresflags> <INPUT value=3D2 =
type=3Dhidden=20
name=3D_msresflags2> <INPUT value=3D-1 type=3Dhidden name=3Dpercolate> =
<INPUT value=3D0=20
type=3Dhidden name=3Dpercolate_rt> <FONT face=3D"Courier =
New,Courier,monospace"><PRE>Match to: <B>tr|W5HE17|W5HE17_WHEAT</B> =
Score: <B>168</B>
<B>tr|W5HE17|W5HE17_WHEAT</B>

Nominal mass (M<SUB>r</SUB>): <B>13222</B>; Calculated pI value: =
<B>5.37</B>
NCBI BLAST search of <A =
href=3D"http://www.ncbi.nlm.nih.gov/blast/Blast.cgi?ALIGNMENTS=3D50&amp;A=
LIGNMENT_VIEW=3DPairwise&amp;AUTO_FORMAT=3DSemiauto&amp;CDD_SEARCH=3Don&a=
mp;CLIENT=3Dweb&amp;COMPOSITION_BASED_STATISTICS=3Don&amp;DATABASE=3Dnr&a=
mp;DESCRIPTIONS=3D100&amp;ENTREZ_QUERY=3D(none)&amp;EXPECT=3D10&amp;FILTE=
R=3DL&amp;FORMAT_BLOCK_ON_RESPAGE=3DNone&amp;FORMAT_OBJECT=3DAlignment&am=
p;FORMAT_TYPE=3DHTML&amp;GAPCOSTS=3D11+1&amp;I_THRESH=3D0.001&amp;LAYOUT=3D=
TwoWindows&amp;MATRIX_NAME=3DBLOSUM62&amp;NCBI_GI=3Don&amp;PAGE=3DProtein=
s&amp;PROGRAM=3Dblastp&amp;QUERY=3DMLSHFQAAEILSKEGISAEVINLRSIRPLDRAAINASV=
RKTSRLVTVEEGFPQHGVGAEICMSVVEDSFEYLDAPVERIAGADVPMPYAANLERLAVPQVEDIVRAAKRAC=
YRSSSMAANA&amp;SERVICE=3Dplain&amp;SET_DEFAULTS.x=3D9&amp;SET_DEFAULTS.y=3D=
5&amp;SHOW_OVERVIEW=3Don&amp;WORD_SIZE=3D3&amp;END_OF_HTTPGET=3DYes" =
target=3D_blank>tr|W5HE17|W5HE17_WHEAT</A> against nr
Unformatted <A =
href=3D"http://localhost/mascot/cgi/getseq.pl?Triticum+tr%7cW5HE17%7cW5HE=
17_WHEAT+seq" target=3D_blank>sequence string</A> for pasting into other =
applications

Fixed modifications: Carbamidomethyl (C)
Variable modifications: Oxidation (M)
Cleavage by Trypsin: cuts C-term side of KR unless next residue is P
Sequence Coverage: <B>22%</B>

Matched peptides shown in <B><FONT color=3D#ff0000>Bold Red</FONT></B>

     <B>1</B> MLSHFQAAEI LSKEGISAEV INLRSIRPLD RAAINASVRK TSRLVTVEEG=20
<B>    51</B> FPQHGVGAEI CMSVVEDSFE YLDAPVER<B><FONT color=3D#ff0000>IA =
GADVPMPYAA NLERLAVPQV </FONT></B>
<B>   101<FONT color=3D#ff0000> EDIVR</FONT></B>AAKRA CYRSSSMAAN A
</PRE></FONT>
<P><INPUT onclick=3D"this.form.showall.value=3D'true'; return true" =
value=3D"Show predicted peptides also" type=3Dsubmit>=20

<P><INPUT value=3D"Sort Peptides By" type=3Dsubmit>&nbsp; <INPUT =
value=3Dstartup=20
CHECKED type=3Dradio name=3Dsort>Residue Number&nbsp; <INPUT =
value=3Dmassup type=3Dradio=20
name=3Dsort>Increasing Mass&nbsp; <INPUT value=3Dmassdown type=3Dradio=20
name=3Dsort>Decreasing Mass&nbsp; <FONT face=3D"Courier =
New,Courier,monospace"><PRE><B> Start - End     Observed    Mr(expt)   =
Mr(calc)      ppm    Miss Sequence</B>
<B><FONT color=3D#ff0000>    79 - 94     1688.0090  1687.0017  1686.8399 =
        96     0  R.IAGADVPMPYAANLER.L </FONT></B> (<A =
href=3D"http://localhost/mascot/cgi/peptide_view.pl?file=3D../data/201512=
26/F019873.dat&amp;query=3D2&amp;hit=3D1&amp;index=3Dtr%7cW5HE17%7cW5HE17=
_WHEAT&amp;px=3D1&amp;section=3D5&amp;ave_thresh=3D31&amp;_ignoreionsscor=
ebelow=3D5&amp;report=3D0&amp;_sigthreshold=3D0.05&amp;_msresflags=3D1025=
&amp;_msresflags2=3D2&amp;percolate=3D-1&amp;percolate_rt=3D0" =
target=3D_blank>Ions score 116</A>)
<B><FONT color=3D#ff0000>    95 - 105    1238.8404  1237.8331  1237.7030 =
       105     0  R.LAVPQVEDIVR.A </FONT></B> (<A =
href=3D"http://localhost/mascot/cgi/peptide_view.pl?file=3D../data/201512=
26/F019873.dat&amp;query=3D1&amp;hit=3D1&amp;index=3Dtr%7cW5HE17%7cW5HE17=
_WHEAT&amp;px=3D1&amp;section=3D5&amp;ave_thresh=3D31&amp;_ignoreionsscor=
ebelow=3D5&amp;report=3D0&amp;_sigthreshold=3D0.05&amp;_msresflags=3D1025=
&amp;_msresflags2=3D2&amp;percolate=3D-1&amp;percolate_rt=3D0" =
target=3D_blank>Ions score 52</A>)
<P><IMG alt=3D"Error Distribution" =
src=3D"http://localhost/mascot/cgi/mass_error.pl?mass_error_5370727057162=
94" width=3D450 height=3D150>
</FORM><HR>

</PRE></FONT>
<P>
<TABLE border=3D2 cellSpacing=3D2 cellPadding=3D1 width=3D"100%">
  <TBODY>
  <TR>
    <TD noWrap align=3Dmiddle><B>Mascot:</B>&nbsp; <A=20
      =
href=3D"http://www.matrixscience.com/">http://www.matrixscience.com/</A> =

  </TD></TR></TBODY></TABLE></P></BODY></HTML>

------=_NextPart_000_0000_01D14001.946E0C00
Content-Type: image/gif
Content-Transfer-Encoding: base64
Content-Location: http://localhost/mascot/images/88x31_logo_white.gif

R0lGODlhWAAfANX/AMDAwP/v7//f3//Pz/+/v/+vr/+fn/+Pj/9/f/9wcP9gYP9QUP9AQP8wMP8g
IP8QEP8AAO/v/+/v79/f/9/f38/P/8/Pz7+//7+/v6+v/6+vr5+f/5+fn4+P/4+Pj39//39/f3Bw
/3BwcGBg/2BgYFBQ/1BQUEBA/0BAQDAw/zAwMCAg/yAgIBAQ/xAQEAAA/wAAAAAAAAAAAAAAAAAA
AAAAAAAAAAAAAAAAAAAAAAAAAAAAAAAAAAAAAAAAAAAAACH5BAEAAAAALAAAAABYAB8AQAb/QIBw
SCwaj8ikcslsEl0wTDHz+bxOgMrp8mpFiJFThfsyjl4j82tVLaVGk+Hq1TF2ut8jCkYRSkgcToKD
hIQUKiBCHnxEAghDBA8QQg4QBEQBQwyWQ5ICAAsBAZcACKQJEAsMQgQQk5hCAhAPlAACn0MkUYMS
HCIaABMfJychRSPEH0YbWEMXJyUhxCPSJQAb0icjH8gfeRvIxRnXxCfeGcQlFwAWIn1HLC7vQhtl
AFZ1ES0v6/QrRGSIWPlXpF6LISWuVNgA4EyaIRta9Jvw4kUcInsCDZEARcqQBQ6I0AJQAEIDIgQU
xJo1pOQqIQFUCmFQyYAQAzZBQXikqYAQ/wQQZAIgkFPIHmCFkipdyrSp06eDSLiQUDBhM3JrjFSY
Y++aMgAnXnwdUUFIwodgX1gTso/hkAgVK0w4Ma4IBxZHQMDACzCNlRJiKFokEu5EiopFrFwdYiWF
EC5rhYQ1BqbEhsN1inCE4YGIBBAo5kEdrRS0EQkwEhEp0AABAgYGeA6liUBBAgOXFDDYvUDA7t+/
LxHYzTPAb1wHHCxAsMBAgtnAf2cawsGFhSIUYOwiAtSVgwFCDphM4mmlpQQhiSgQMMBVAAEyNx1A
UtJBgQVCh2DQjoRE5yEOODDdAA+AV0oqMClgoAIQzDcTJwAE8Fp4zwEIwXQANABBTillEv9AeREu
px8LGpFm4okopqjiiiyOxoEKHg2xz2Jn8KPVPkSYA0AGeDT0EI8v5HEYWiG84BhEiAEQARueoXDd
EYv8R0QKij2GzAtuvVUCkIwJUUFFF30l2EVf2nhNVkWEBVhZRnDASBH7wUBVjhEoFkYEZ3w1BFkA
BESEYGy+1dYFH6wQaJ89HgMmlDC4cIQIMJBQRAlxWNHCOEWi5ZUzSQqhzwt1ETGHW1UKMSYRFaRQ
1h1HErEIX3ZZl2NFjo2QRglcpZBBBIehIcQIuQpzwj4tnHDRXMSKseMaHzxT0QppZNArFh/0ukI/
RqlQhAkmiNbitwBIoMKTG71ZxC1JEIDsYYqjJEUBCSB4q5dqQrSHS3s5GRDUEAmMpFNRlZBigL/i
PTCggBFqCLBMAcwyHQInDWFBpEfooi0RmzBAyiMfQhieTwdW+C8ABxCA7lAIoLKAEKGQBEF6H1n4
SSjqDpHddkS4KakRBWzCEgDyIaHvyj8FVcADRdkiU00JgNcwBLgYsQkC+pJChF4oHDFxEQnIBnTE
AauXSXswDy2ETwl8YtwQ7TVY78uNyMQgT5e0LMTEUua1swAF9MybgT8FiN8n8Emi8QALuLJAAgxI
ou4mD8h2QH4BLPBAA8tlMpwrtvmcCQgieDAnuKQXEgQAOw==

------=_NextPart_000_0000_01D14001.946E0C00
Content-Type: application/octet-stream
Content-Transfer-Encoding: base64
Content-Location: http://localhost/mascot/cgi/mass_error.pl?mass_error_537072705716294

R0lGODlhwgGWAMIAAP///wAAAP8AAADMAAAA/wAAAAAAAAAAACH5BAEAAAAALAAAAADCAZYAAAP+
CLrc/jDKSau9OOvNu/9gKI5kaZ5oqq5s675wLM90bd94ru987//AoHBILBqPyKRyyWw6n9CodEqt
Wq/YrHbL7Xq/4LB4TC6bz+i0es1uu9/wuHxOr9vv+Lx+z+/7/4CBgoOEhYaHiImKi4yNjhAEkQSP
lJUVAQ2YCgGcnBWTlqGim5qbAJqlFqCjrHmdqZenC6WYr6oTArmtu2ipsLGmprQPksXFDJK5AgrH
C83MksjRztPQkdLX1NnWqwDP3tXg2+Ld3+bh5+Pp5ejt6u7s7/Lx9Nj12vfc9vv4/Pr9AP8JJAfi
168Jw4LN+oRLF6+HexLKYnDQQTeIGAX5mij+UcLFjCDPvKr4YOTCWZ4YhlxphqSLbyxjgrFV46PM
m1lcwrCJsyeVkTpV8PRJVNDQokiX0IwBM6lTJRtpHH1KNUjUGVOrau2BykbWrWBvAE3JNKzZN03P
qrWxFOvat2Ip1oRLd8ZVGV/r6h3Rde7evyrGBiWRFrDhuHJRVjSZ97DjFWRl9Z2YqUHjx5gdGLxQ
6yRlhRQ7MctMWsNdCxJPe8Z0uXTptpxXe7YoKYCxfAQD5h64zt/u3711B+cNz/dw4MWFJyc+z/hy
5M2VR2eO+/jxGqlBS2DtujuLjZNDK+TuvXwJk+OXkhXtzbz7HoXfy5c6vz6O1vbzj8Cvv7/+B/7+
qTVYCvEF+NeALABoIFgIrqDggls1SCCEmAHlF4UYdlBghm/BVhaHgKn2woMgFiXiSyUemJhbKe7l
YQsbtugaLDReQKKMOEmIklzDDHgjjjHpKIxsHUXwI5ArCSnbkNpBgiRcSlLW42z43Fbdc9ZhqeV0
0F3JZZZfbunlmM6FaSaZ0qFJXZlq/uaBhRhkV6STT7oH3kI+1rmWkOh95qdHep4VZQlHBvrQoCHE
aChRiIpQ6KKtwMkipC0+Sqklm9F3qVOTNaqBopuG1OmFoTI6Hqml9iQYqqn6B2qr8lkKK2CyzrpX
rbbWhWuuar3Ka3e7/soLe32Gxp5lwnb+SOVBOgWb7CgdLXYsss8KOttiC1kJZpvbsultmt+uCe64
4pbbZbjnkpuuud2q2+5ANKgHDLXV7kklBAc5W68oc6Y0Z3v7MhiZQbREhkzA7vmKMK0Lv6dvw0U9
DLFPEk8ck8IWw1Vxxhdz7NrGHocEcsgPYUzyFsp0MfLJQqTMxcosA+HyFjDHzErNNlei7c489+zz
z0AHLfTQRBdt9NFIJ6300kw37fQUeTUWtY23VK0SBVJbjTXVV2/d9QRTaw222IB+XbbZTYSNNjFc
e702229bRLaRbY89N9xxH3w33nbn7UzdfUOhttuBF0733nL7/bfioyGuN+NZMw4w5ID+Hy45zoQ6
/rjhlnNOJ+WaN3556KJ7zvfZhJtOb+qdq776E4O7vjjoo9fOeuuo567757efvjvvv/sOfPCJ52z8
8cgnz6+xKzbJlWbN//k8KcfWKASN61V2vWLZR+9KdpLhaRX24jP5Q/c8ln/+aZ2Z74PBwbQffkTS
y2//+Z+1P6XzONhPrPqeMsH9VjTA52Vqf9KzA/mkxEAgJGRU/9KBnABoFe6dKoI5OCAF+cAsBmKw
fyeB4L120EEEBvAEEzTfCQWoPQ+OUIElcSH/Msi9+30QMZUxYQUvuEH8EbCHegCfDbfXwiHusIFG
dOCSkuhD7TARD+iZlvXWJ8XorfD+PDSpovdImMWBtfB9WYTeFpVHxjKa8YxoTKMa1zirAbhxAAqA
Yxzj6EYbyHEBd5wjGztwwwygYlpf5MAd4VjHQuKRBnU85CABkMc9xqkWJwRfDD2wSEIy8pITeOMc
E0nIQXKSkY1U5CE3OcoGdHKTcjQkGjvzx4K5MgJXaWUgM1DJS6YylKU8pS1Ticld6vEBiyTlLxnw
yWLacpXzo2AEY/nFQb2Rl8PEJSg12chqipICwTzmMHPZS0ta8owPJJYvXMLMU2hRkN0s5Ta3aU1i
XjOT3MymO4V5zG+aUYfLguUPo0VJPdZynb1kpynfKYE82tOepuSlMRFKxv15Ap8xk5Qh+tBJz1tK
c5oCTSg0I/BMeQZ0oMXc6EWNF06OrAd+2lOP/ujQTkcSpaUulUICAAA7

------=_NextPart_000_0000_01D14001.946E0C00--
