# Supplementary material for: Identification of Key Proteins and Networks Related to Grain Development in Wheat (Triticum aestivum L.) by Comparative Transcription and Proteomic Analysis of Allelic Variants in TaGW2-6A
Source: Front Plant Sci. 2016 Jun 28;7:922. doi: 10.3389/fpls.2016.00922 (PMC4923154; doi:10.3389/fpls.2016.00922)
Supplement: Data Sheet S1 — Results of MALDI-TOF/TOF-MS analysis. [file DataSheet1.ZIP › Result of MALDI-TOFTOF-MS/Database Result/A12.mht]

From: <Saved by Windows Internet Explorer 8>
Subject: Peptide Summary Report (Auto submitted by BioTools)
Date: Sat, 26 Dec 2015 17:20:25 +0800
MIME-Version: 1.0
Content-Type: multipart/related;
	type="text/html";
	boundary="----=_NextPart_000_0000_01D14001.B59F3570"
X-MimeOLE: Produced By Microsoft MimeOLE V6.00.2900.6157

This is a multi-part message in MIME format.

------=_NextPart_000_0000_01D14001.B59F3570
Content-Type: text/html;
	charset="utf-8"
Content-Transfer-Encoding: quoted-printable
Content-Location: http://localhost/mascot/cgi/master_results.pl?file=../data/20151226/F019879.dat&REPTYPE=peptide&_sigthreshold=0.05&_mudpit=99999999&_server_mudpit_switch=99999999&_ignoreionsscorebelow=5.0&_showsubsets=0&_requireboldred=0&REPORT=AUTO

=EF=BB=BF<!DOCTYPE HTML PUBLIC "-//W3C//DTD HTML 4.0 Transitional//EN">
<!-- 0 seconds --><HTML><HEAD><TITLE>Peptide Summary Report (Auto =
submitted by BioTools)</TITLE>
<META content=3D"text/html; charset=3Dutf-8" http-equiv=3DContent-Type>
<STYLE type=3Dtext/css>.tooltip {
	POSITION: absolute; VISIBILITY: hidden; TOP: 0px; LEFT: 0px
}
</STYLE>

<SCRIPT language=3DJavaScript type=3Dtext/javascript=20
src=3D"http://localhost/mascot/templates/browser.js"></SCRIPT>

<SCRIPT language=3DJavaScript>=0A=
<!-- Begin hiding Javascript from old browsers.=0A=
 =0A=
  var arrayReady=3D0;=0A=
  =0A=
  if (document.images){=0A=
    redBall =3D new Image();=0A=
    redBall.src =3D "../images/red_ball_white.gif";  =0A=
    cyanBall =3D new Image();=0A=
    cyanBall.src =3D "../images/cyan_ball_white.gif";  =0A=
  }=0A=
  =0A=
  function cover(hit,query,protSeq){=0A=
    document.Results.OV_Title.value =3D queryTitle[query];=0A=
    document.Results.OV_Accession.value =3D protName[hit];=0A=
    document.Results.OV_Sequence.value =3D protSeq;=0A=
    if (hit =3D=3D 0) {=0A=
      self.status =3D queryTitle[query];=0A=
    } else {=0A=
      self.status =3D protName[hit] + ": " + protSeq;=0A=
    }=0A=
    if (protSeq !=3D "" && document.fred && arrayReady =3D=3D 1){=0A=
      var i =3D 0;=0A=
      var element =3D 0;=0A=
      element =3D eval(protSeq+"["+i+"]");=0A=
      while(element) {=0A=
        document.images[element].src =3D redBall.src;=0A=
        i++;=0A=
        element =3D eval(protSeq+"["+i+"]");=0A=
      }=0A=
    }=0A=
  }=0A=
=0A=
  function uncover(hit,query,protSeq){=0A=
    document.Results.OV_Title.value =3D "-Query-";=0A=
    document.Results.OV_Accession.value=3D"-Accession-";=0A=
    document.Results.OV_Sequence.value=3D"-Sequence-";=0A=
    self.status=3D"";=0A=
    if (protSeq !=3D "" && document.fred && arrayReady =3D=3D 1){=0A=
      var i =3D 0;=0A=
      var element =3D 0;=0A=
      element =3D eval(protSeq+"["+i+"]");=0A=
      while(element) {=0A=
        document.images[element].src =3D cyanBall.src;=0A=
        i++;=0A=
        element =3D eval(protSeq+"["+i+"]");=0A=
      }=0A=
    }=0A=
  }=0A=
=0A=
  function checkQuery(checkState,numChecks,form){=0A=
    if (numChecks =3D=3D 1){=0A=
      form.QUE.checked =3D checkState;=0A=
    } else {=0A=
      for (var i =3D 0; i < form.elements.length; i++) {=0A=
        if (form.elements[i].name =3D=3D "QUE"){=0A=
          form.elements[i].checked =3D checkState;=0A=
        }=0A=
      }=0A=
    }=0A=
  }=0A=
=0A=
  function SaveClicks(checkBox,form){=0A=
    if (form.ErrTolRepeat && form.ErrTolRepeat.checked) {=0A=
      return;=0A=
    }=0A=
    var checkState =3D checkBox.checked;=0A=
    var thisHit =3D 0;=0A=
    for (var i =3D 0; i < form.elements.length; i++) {=0A=
      if (thisHit =3D=3D 1){=0A=
        if (form.elements[i].name =3D=3D "QUE") {=0A=
          form.elements[i].checked =3D !checkState;=0A=
        } else {=0A=
          break;=0A=
        }=0A=
      } else {=0A=
        if (form.elements[i] =3D=3D checkBox){=0A=
          thisHit =3D 1;=0A=
        }=0A=
      }=0A=
    }=0A=
  }=0A=
=0A=
  function unMatched(form){=0A=
    var numMisses =3D 0;=0A=
    for (var i =3D 0; i < form.elements.length; i++) {=0A=
      if (form.elements[i].name =3D=3D "MISSES"){=0A=
        numMisses++;=0A=
      } =0A=
    }=0A=
    if (numMisses < 1) {=0A=
      alert("No unmatched mass values to be searched");=0A=
      return false;=0A=
    }=0A=
    for (var i =3D 0; i < form.elements.length; i++) {=0A=
      if (form.elements[i].name =3D=3D "QUE"){=0A=
        form.elements[i].name =3D "DUMMY";=0A=
      } =0A=
    }=0A=
    for (var i =3D 0; i < form.elements.length; i++) {=0A=
      if (form.elements[i].name =3D=3D "MISSES"){=0A=
        form.elements[i].name =3D "QUE";=0A=
      } =0A=
    }=0A=
    form.submit();=0A=
    return true;=0A=
  }=0A=
=0A=
  function setReFormatAction(form){=0A=
    if (form.REPTYPE.options[form.REPTYPE.selectedIndex].value =3D=3D =
"export"){=0A=
      form.action =3D "./export_dat_2.pl";=0A=
    } else if (form.REPTYPE.options[form.REPTYPE.selectedIndex].value =
=3D=3D "family") {=0A=
      form.action =3D "./master_results_2.pl";=0A=
    } else {=0A=
      form.action =3D "./master_results.pl";=0A=
    }=0A=
  }=0A=
  =0A=
  function chooseQueryList(form) {=0A=
    var formatForm =3D window.document.forms['Re-format'];=0A=
    if (formatForm._querylist.value =3D=3D 'unassigned') {=0A=
      form.QUERYLIST.value =3D queryListUnassigned;=0A=
    } else if (formatForm._querylist.value =3D=3D 'identity') {=0A=
      form.QUERYLIST.value =3D queryListIdentity;=0A=
    } else if (formatForm._querylist.value =3D=3D 'homology') {=0A=
      form.QUERYLIST.value =3D queryListHomology;=0A=
    } else {=0A=
      form.QUERYLIST.value =3D "All";=0A=
    }=0A=
    return true;=0A=
  }=0A=
    =0A=
  function makeAccessionString(form){=0A=
    if (!form.ErrTolRepeat || !form.ErrTolRepeat.checked) {=0A=
      form.ACCESSION.value =3D "";=0A=
      return true;=0A=
    }=0A=
    var tempString =3D "";=0A=
    var numAccessions =3D 1;=0A=
    for (var i =3D 0; i < form.elements.length; i++) {=0A=
      if (form.elements[i].name =3D=3D "INCLUDE" && =
form.elements[i].checked){=0A=
        tempString =3D tempString + =
unescape(et_list[form.elements[i].value]) + ",";=0A=
      }=0A=
    }=0A=
    if (tempString =3D=3D "") {=0A=
      alert("No hits selected for error tolerant search");=0A=
      return false;=0A=
    }=0A=
    tempString =3D tempString.substring(0, tempString.length - 1);=0A=
    form.ACCESSION.value =3D tempString;=0A=
    checkQuery(1,7, form);=0A=
    return true;=0A=
  }=0A=
=0A=
  function clearEl() {}=0A=
=0A=
  function makeArchive(form){=0A=
    var tempUrl =3D =
"http://localhost/mascot/cgi/master_results.pl?file=3D..%2Fdata%2F2015122=
6%2FF019879.dat;REPTYPE=3Darchive;_sigthreshold=3D0.05;_mudpit=3D99999999=
;_server_mudpit_switch=3D99999999;_ignoreionsscorebelow=3D5.0;_showsubset=
s=3D0;_requireboldred=3D0;REPORT=3DAUTO&INTERMEDIATE=3D%2e%2e%2fdata%2f20=
151226%2fF019879%2edat";    for (var i =3D 0; i < form.elements.length; =
i++) {=0A=
      if (form.elements[i].name =3D=3D "INCLUDE" && =
form.elements[i].checked){=0A=
        tempUrl =3D tempUrl + "&INCLUDE=3D" + form.elements[i].value;=0A=
      }=0A=
    }=0A=
    window.location.href =3D tempUrl;=0A=
  }=0A=
=0A=
protName =3D new Array(1);=0A=
protName[0] =3D "";=0A=
protName[1] =3D "tr|W5DSM4|W5DSM4_WHEAT";=0A=
protName[2] =3D "tr|W5ETU3|W5ETU3_WHEAT";=0A=
=0A=
queryTitle =3D new Array(1);=0A=
queryTitle[0] =3D "";=0A=
queryTitle[1] =3D =
unescape("D%3a%5cDATA%5c2013%5cSLB%5c24%5c75%5c0_A6%5c1%5c1184%2e5952%2eL=
IFT%5c1SREF%5cPDATA%5c1%5c1R");=0A=
queryTitle[2] =3D =
unescape("D%3a%5cDATA%5c2013%5cSLB%5c24%5c75%5c0_A6%5c1%5c1322%2e7162%2eL=
IFT%5c1SREF%5cPDATA%5c1%5c1R");=0A=
queryTitle[3] =3D =
unescape("D%3a%5cDATA%5c2013%5cSLB%5c24%5c75%5c0_A6%5c1%5c1557%2e8447%2eL=
IFT%5c1SREF%5cPDATA%5c1%5c1R");=0A=
queryTitle[4] =3D =
unescape("D%3a%5cDATA%5c2013%5cSLB%5c24%5c75%5c0_A6%5c1%5c1698%2e8877%2eL=
IFT%5c1SREF%5cPDATA%5c1%5c1R");=0A=
queryTitle[5] =3D =
unescape("D%3a%5cDATA%5c2013%5cSLB%5c24%5c75%5c0_A6%5c1%5c1883%2e0132%2eL=
IFT%5c1SREF%5cPDATA%5c1%5c1R");=0A=
queryTitle[6] =3D =
unescape("D%3a%5cDATA%5c2013%5cSLB%5c24%5c75%5c0_A6%5c1%5c2262%2e1985%2eL=
IFT%5c1SREF%5cPDATA%5c1%5c1R");=0A=
queryTitle[7] =3D =
unescape("D%3a%5cDATA%5c2013%5cSLB%5c24%5c75%5c0_A6%5c1%5c2790%2e4645%2eL=
IFT%5c1SREF%5cPDATA%5c1%5c1R");=0A=
=0A=
=0A=
  et_list =3D new Array(1);=0A=
  et_list[0] =3D "";=0A=
  et_list[1] =3D =
"%22tr%7cW5DSM4%7cW5DSM4_WHEAT%22%2c%22tr%7cW5E9C7%7cW5E9C7_WHEAT%22%2c%2=
2tr%7cW5EQK1%7cW5EQK1_WHEAT%22";=0A=
  et_list[2] =3D "%22tr%7cW5ETU3%7cW5ETU3_WHEAT%22";=0A=
=0A=
// End hiding Javascript from old browsers. -->=0A=
</SCRIPT>

<META name=3DGENERATOR content=3D"MSHTML 8.00.6001.23588"></HEAD>
<BODY aLink=3D#0000ff bgColor=3D#ffffff vLink=3D#0000ff>
<H1><IMG border=3D0 name=3Dfred align=3Dtop=20
src=3D"http://localhost/mascot/images/88x31_logo_white.gif" width=3D88 =
height=3D31=20
NATURALSIZEFLAG=3D"3"> Mascot Search Results</H1><FONT=20
face=3D"Courier New,Courier,monospace"><PRE><B>User            : </B>
<B>Email           : </B>
<B>Search title    : Auto submitted by BioTools</B>
<B>Database        : Triticum 2015 (95051 sequences; 28354723 =
residues)</B>
<B>Timestamp       : 26 Dec 2015 at 09:13:17 GMT</B>
<TABLE border=3D0 cellSpacing=3D0 cellPadding=3D0 =
bgColor=3D#ffff99><TBODY><TR><TD bgColor=3D#ffffff noWrap><TT><B>Protein =
hits&nbsp;&nbsp;&nbsp;&nbsp;:</B></TT></TD><TD bgColor=3D#ffffff =
noWrap><TT><B>&nbsp;<A =
href=3D"http://localhost/mascot/cgi/master_results.pl?file=3D../data/2015=
1226/F019879.dat&amp;REPTYPE=3Dpeptide&amp;_sigthreshold=3D0.05&amp;_mudp=
it=3D99999999&amp;_server_mudpit_switch=3D99999999&amp;_ignoreionsscorebe=
low=3D5.0&amp;_showsubsets=3D0&amp;_requireboldred=3D0&amp;REPORT=3DAUTO#=
Hit1">tr|W5DSM4|W5DSM4_WHEAT</A></B></TT></TD><TD bgColor=3D#ffffff =
noWrap><TT>&nbsp;tr|W5DSM4|W5DSM4_WHEAT</TT></TD></TR><TR><TD =
bgColor=3D#ffffff noWrap>&nbsp;</TD><TD bgColor=3D#ffffff =
noWrap><TT><B>&nbsp;<A =
href=3D"http://localhost/mascot/cgi/master_results.pl?file=3D../data/2015=
1226/F019879.dat&amp;REPTYPE=3Dpeptide&amp;_sigthreshold=3D0.05&amp;_mudp=
it=3D99999999&amp;_server_mudpit_switch=3D99999999&amp;_ignoreionsscorebe=
low=3D5.0&amp;_showsubsets=3D0&amp;_requireboldred=3D0&amp;REPORT=3DAUTO#=
Hit2">tr|W5ETU3|W5ETU3_WHEAT</A></B></TT></TD><TD bgColor=3D#ffffff =
noWrap><TT>&nbsp;tr|W5ETU3|W5ETU3_WHEAT</TT></TD></TR></TBODY></TABLE>
</PRE></FONT>
<H3>Mascot Score Histogram</H3>Ions score is -10*Log(P), where P is the=20
probability that the observed match is a random event.<BR>Individual =
ions scores=20
&gt; 32 indicate identity or extensive homology (p&lt;0.05).<BR>Protein =
scores=20
are derived from ions scores as a non-probabilistic basis for ranking =
protein=20
hits.
<P><IMG alt=3D"Score Distribution"=20
src=3D"http://localhost/mascot/cgi/score_gif.pl?score_gif_96637233194187"=
=20
width=3D400 height=3D200>=20
<FORM onsubmit=3D"return setReFormatAction(this)" method=3Dget =
name=3DRe-format=20
action=3D./master_results.pl><INPUT value=3D../data/20151226/F019879.dat =
type=3Dhidden=20
name=3Dfile>=20
<H3>Peptide Summary Report</H3>
<TABLE border=3D0 cellSpacing=3D1 cellPadding=3D3>
  <TBODY>
  <TR>
    <TD bgColor=3D#eeeeff noWrap><INPUT value=3D"Format As" =
type=3Dsubmit> </TD>
    <TD bgColor=3D#eeeeff noWrap><SELECT name=3DREPTYPE> <OPTION=20
        value=3Dprotein>Protein Summary (deprecated)</OPTION> <OPTION=20
        value=3Dfamily>Protein Family Summary</OPTION> <OPTION selected=20
        value=3Dpeptide>Peptide Summary</OPTION> <OPTION =
value=3Dselect>Select=20
        Summary (protein hits)</OPTION> <OPTION =
value=3Dunassigned>Select Summary=20
        (unassigned)</OPTION> <OPTION value=3Dexport>Export Search=20
      Results</OPTION></SELECT> </TD>
    <TD bgColor=3D#eeeeff>&nbsp;</TD>
    <TD bgColor=3D#eeeeff noWrap><A=20
      href=3D"http://localhost/mascot/help/msms_summaries_help.html"=20
      target=3D_blank>Help</A> </TD></TR>
  <TR>
    <TD bgColor=3D#eeeeff>&nbsp;</TD>
    <TD bgColor=3D#eeeeff noWrap>Significance threshold p&lt; <INPUT =
value=3D0.05=20
      size=3D8 name=3D_sigthreshold> </TD>
    <TD bgColor=3D#eeeeff noWrap>Max. number of hits <INPUT value=3DAUTO =
size=3D5=20
      name=3DREPORT> </TD>
    <TD bgColor=3D#eeeeff>&nbsp;</TD></TR>
  <TR>
    <TD bgColor=3D#eeeeff>&nbsp;</TD>
    <TD bgColor=3D#eeeeff noWrap>Standard scoring&nbsp;<INPUT =
value=3D99999999=20
      CHECKED type=3Dradio name=3D_server_mudpit_switch>&nbsp;MudPIT=20
      scoring&nbsp;<INPUT value=3D0.000000001 type=3Dradio=20
      name=3D_server_mudpit_switch> </TD>
    <TD bgColor=3D#eeeeff noWrap>Ions score or expect cut-off <INPUT =
value=3D5=20
      size=3D5 name=3D_ignoreionsscorebelow> </TD>
    <TD bgColor=3D#eeeeff noWrap>Show sub-sets <INPUT value=3D0 size=3D2 =

      name=3D_showsubsets> </TD></TR>
  <TR>
    <TD bgColor=3D#eeeeff>&nbsp;</TD>
    <TD bgColor=3D#eeeeff noWrap>Show pop-ups&nbsp;<INPUT value=3DTRUE =
CHECKED=20
      type=3Dradio name=3D_showpopups>&nbsp;Suppress pop-ups&nbsp;<INPUT =
value=3DFALSE=20
      type=3Dradio name=3D_showpopups> </TD>
    <TD bgColor=3D#eeeeff noWrap>Sort unassigned <SELECT =
name=3D_sortunassigned>=20
        <OPTION selected value=3Dscoredown>Decreasing Score</OPTION> =
<OPTION=20
        value=3Dqueryup>Increasing query / Mr</OPTION> <OPTION=20
        value=3Dintdown>Decreasing Intensity</OPTION></SELECT> </TD>
    <TD bgColor=3D#eeeeff noWrap>Require bold red <INPUT=20
      onclick=3D"if (form.rbrchkbox.checked) { =
form._requireboldred.value =3D 1; } else { form._requireboldred.value =
=3D 0; } return true;"=20
      type=3Dcheckbox name=3Drbrchkbox> <INPUT value=3D0 type=3Dhidden=20
      name=3D_requireboldred> </TD></TR></TBODY></TABLE></FORM>
<FORM onsubmit=3D"return makeAccessionString(this)" method=3Dpost =
name=3DResults=20
action=3D./search_form.pl>
<H3>Overview Table</H3>Click on column header to jump to entry in =
results=20
list.<BR>Move mouse over any indicator to highlight identical =
peptides.<BR>Click=20
on an indicator to see details of individual match.<BR>Use check boxes =
to select=20
sub-set of queries for new search.=20
<P>
<TABLE border=3D0 cellSpacing=3D0 cellPadding=3D0 width=3D600>
  <TBODY>
  <TR>
    <TD noWrap><B>Mouse over:&nbsp;</B></TD>
    <TD><INPUT value=3D-Query- size=3D62 name=3DOV_Title></TD></TR>
  <TR>
    <TD>&nbsp;</TD>
    <TD noWrap><INPUT value=3D-Accession- name=3DOV_Accession> =
&nbsp;<INPUT=20
      value=3D-Sequence- size=3D40 name=3DOV_Sequence> =
</TD></TR></TBODY></TABLE>
<P>
<TABLE border=3D1 cellSpacing=3D0 cellPadding=3D1>
  <TBODY>
  <TR>
    <TH bgColor=3D#cccccc align=3Dright>Hit:</TH>
    <TH bgColor=3D#cccccc width=3D16 align=3Dmiddle><A=20
      onmouseover=3D"cover(1,0,''); return true"=20
      onmouseout=3D"uncover(1,0,''); return true"=20
      =
href=3D"http://localhost/mascot/cgi/master_results.pl?file=3D../data/2015=
1226/F019879.dat&amp;REPTYPE=3Dpeptide&amp;_sigthreshold=3D0.05&amp;_mudp=
it=3D99999999&amp;_server_mudpit_switch=3D99999999&amp;_ignoreionsscorebe=
low=3D5.0&amp;_showsubsets=3D0&amp;_requireboldred=3D0&amp;REPORT=3DAUTO#=
Hit1">1</A></TH>
    <TH bgColor=3D#cccccc width=3D16 align=3Dmiddle><A=20
      onmouseover=3D"cover(2,0,''); return true"=20
      onmouseout=3D"uncover(2,0,''); return true"=20
      =
href=3D"http://localhost/mascot/cgi/master_results.pl?file=3D../data/2015=
1226/F019879.dat&amp;REPTYPE=3Dpeptide&amp;_sigthreshold=3D0.05&amp;_mudp=
it=3D99999999&amp;_server_mudpit_switch=3D99999999&amp;_ignoreionsscorebe=
low=3D5.0&amp;_showsubsets=3D0&amp;_requireboldred=3D0&amp;REPORT=3DAUTO#=
Hit2">2</A></TH></TR>
  <TR>
    <TD bgColor=3D#cccccc noWrap><B><INPUT=20
      value=3D"1183.587923 from(1184.595199,1+) intensity(2342.7000) =
title(D%3a%5cDATA%5c2013%5cSLB%5c24%5c75%5c0_A6%5c1%5c1184%2e5952%2eLIFT%=
5c1SREF%5cPDATA%5c1%5c1R) index(0) query(1)"=20
      CHECKED type=3Dcheckbox name=3DQUE> <A=20
      onmouseover=3D"cover(0,1,''); return true"=20
      onmouseout=3D"uncover(0,1,''); return true"=20
      =
href=3D"http://localhost/mascot/cgi/master_results.pl?file=3D../data/2015=
1226/F019879.dat&amp;REPTYPE=3Dpeptide&amp;_sigthreshold=3D0.05&amp;_mudp=
it=3D99999999&amp;_server_mudpit_switch=3D99999999&amp;_ignoreionsscorebe=
low=3D5.0&amp;_showsubsets=3D0&amp;_requireboldred=3D0&amp;REPORT=3DAUTO#=
Query1">1184.5952</A>=20
      (1+) </B></TD>
    <TD>&nbsp;</TD>
    <TD>&nbsp;</TD></TR>
  <TR>
    <TD bgColor=3D#cccccc noWrap><B><INPUT=20
      value=3D"1321.708940 from(1322.716216,1+) intensity(27002.0000) =
title(D%3a%5cDATA%5c2013%5cSLB%5c24%5c75%5c0_A6%5c1%5c1322%2e7162%2eLIFT%=
5c1SREF%5cPDATA%5c1%5c1R) index(1) query(2)"=20
      CHECKED type=3Dcheckbox name=3DQUE> <A=20
      onmouseover=3D"cover(0,2,''); return true"=20
      onmouseout=3D"uncover(0,2,''); return true"=20
      =
href=3D"http://localhost/mascot/cgi/master_results.pl?file=3D../data/2015=
1226/F019879.dat&amp;REPTYPE=3Dpeptide&amp;_sigthreshold=3D0.05&amp;_mudp=
it=3D99999999&amp;_server_mudpit_switch=3D99999999&amp;_ignoreionsscorebe=
low=3D5.0&amp;_showsubsets=3D0&amp;_requireboldred=3D0&amp;REPORT=3DAUTO#=
Query2">1322.7162</A>=20
      (1+) </B></TD>
    <TD>&nbsp;</TD>
    <TD>&nbsp;</TD></TR>
  <TR>
    <TD bgColor=3D#cccccc noWrap><B><INPUT=20
      value=3D"1556.837458 from(1557.844734,1+) intensity(11863.9000) =
title(D%3a%5cDATA%5c2013%5cSLB%5c24%5c75%5c0_A6%5c1%5c1557%2e8447%2eLIFT%=
5c1SREF%5cPDATA%5c1%5c1R) index(2) query(3)"=20
      CHECKED type=3Dcheckbox name=3DQUE> <A=20
      onmouseover=3D"cover(0,3,''); return true"=20
      onmouseout=3D"uncover(0,3,''); return true"=20
      =
href=3D"http://localhost/mascot/cgi/master_results.pl?file=3D../data/2015=
1226/F019879.dat&amp;REPTYPE=3Dpeptide&amp;_sigthreshold=3D0.05&amp;_mudp=
it=3D99999999&amp;_server_mudpit_switch=3D99999999&amp;_ignoreionsscorebe=
low=3D5.0&amp;_showsubsets=3D0&amp;_requireboldred=3D0&amp;REPORT=3DAUTO#=
Query3">1557.8447</A>=20
      (1+) </B></TD>
    <TD>&nbsp;</TD>
    <TD>&nbsp;</TD></TR>
  <TR>
    <TD bgColor=3D#cccccc noWrap><B><INPUT=20
      value=3D"1697.880392 from(1698.887668,1+) intensity(3082.5000) =
title(D%3a%5cDATA%5c2013%5cSLB%5c24%5c75%5c0_A6%5c1%5c1698%2e8877%2eLIFT%=
5c1SREF%5cPDATA%5c1%5c1R) index(3) query(4)"=20
      CHECKED type=3Dcheckbox name=3DQUE> <A=20
      onmouseover=3D"cover(0,4,''); return true"=20
      onmouseout=3D"uncover(0,4,''); return true"=20
      =
href=3D"http://localhost/mascot/cgi/master_results.pl?file=3D../data/2015=
1226/F019879.dat&amp;REPTYPE=3Dpeptide&amp;_sigthreshold=3D0.05&amp;_mudp=
it=3D99999999&amp;_server_mudpit_switch=3D99999999&amp;_ignoreionsscorebe=
low=3D5.0&amp;_showsubsets=3D0&amp;_requireboldred=3D0&amp;REPORT=3DAUTO#=
Query4">1698.8877</A>=20
      (1+) </B></TD>
    <TD>&nbsp;</TD>
    <TD align=3Dmiddle><A onmouseover=3D"cover(2,4,'LVFEKAEEMAQTFR'); =
return true"=20
      onmouseout=3D"uncover(2,4,'LVFEKAEEMAQTFR'); return true"=20
      =
href=3D"http://localhost/mascot/cgi/peptide_view.pl?file=3D../data/201512=
26/F019879.dat&amp;query=3D4&amp;hit=3D1&amp;index=3Dtr%7cW5ETU3%7cW5ETU3=
_WHEAT&amp;px=3D1&amp;section=3D5&amp;ave_thresh=3D32&amp;_ignoreionsscor=
ebelow=3D5&amp;report=3D0&amp;_sigthreshold=3D0.05&amp;_msresflags=3D1025=
&amp;_msresflags2=3D2&amp;percolate=3D-1&amp;percolate_rt=3D0"=20
      target=3D_blank><IMG border=3D0=20
      src=3D"http://localhost/mascot/images/cyan_ball_white.gif" =
width=3D16=20
      height=3D16></A></TD></TR>
  <TR>
    <TD bgColor=3D#cccccc noWrap><B><INPUT=20
      value=3D"1882.005884 from(1883.013160,1+) intensity(3048.0000) =
title(D%3a%5cDATA%5c2013%5cSLB%5c24%5c75%5c0_A6%5c1%5c1883%2e0132%2eLIFT%=
5c1SREF%5cPDATA%5c1%5c1R) index(4) query(5)"=20
      CHECKED type=3Dcheckbox name=3DQUE> <A=20
      onmouseover=3D"cover(0,5,''); return true"=20
      onmouseout=3D"uncover(0,5,''); return true"=20
      =
href=3D"http://localhost/mascot/cgi/master_results.pl?file=3D../data/2015=
1226/F019879.dat&amp;REPTYPE=3Dpeptide&amp;_sigthreshold=3D0.05&amp;_mudp=
it=3D99999999&amp;_server_mudpit_switch=3D99999999&amp;_ignoreionsscorebe=
low=3D5.0&amp;_showsubsets=3D0&amp;_requireboldred=3D0&amp;REPORT=3DAUTO#=
Query5">1883.0132</A>=20
      (1+) </B></TD>
    <TD align=3Dmiddle><A=20
      onmouseover=3D"cover(1,5,'IVDTFPGQSIDFFGALR'); return true"=20
      onmouseout=3D"uncover(1,5,'IVDTFPGQSIDFFGALR'); return true"=20
      =
href=3D"http://localhost/mascot/cgi/peptide_view.pl?file=3D../data/201512=
26/F019879.dat&amp;query=3D5&amp;hit=3D1&amp;index=3Dtr%7cW5DSM4%7cW5DSM4=
_WHEAT&amp;px=3D1&amp;section=3D5&amp;ave_thresh=3D32&amp;_ignoreionsscor=
ebelow=3D5&amp;report=3D0&amp;_sigthreshold=3D0.05&amp;_msresflags=3D1025=
&amp;_msresflags2=3D2&amp;percolate=3D-1&amp;percolate_rt=3D0"=20
      target=3D_blank><IMG border=3D0=20
      src=3D"http://localhost/mascot/images/cyan_ball_white.gif" =
width=3D16=20
      height=3D16></A></TD>
    <TD>&nbsp;</TD></TR>
  <TR>
    <TD bgColor=3D#cccccc noWrap><B><INPUT=20
      value=3D"2261.191195 from(2262.198471,1+) intensity(2339.4000) =
title(D%3a%5cDATA%5c2013%5cSLB%5c24%5c75%5c0_A6%5c1%5c2262%2e1985%2eLIFT%=
5c1SREF%5cPDATA%5c1%5c1R) index(5) query(6)"=20
      CHECKED type=3Dcheckbox name=3DQUE> <A=20
      onmouseover=3D"cover(0,6,''); return true"=20
      onmouseout=3D"uncover(0,6,''); return true"=20
      =
href=3D"http://localhost/mascot/cgi/master_results.pl?file=3D../data/2015=
1226/F019879.dat&amp;REPTYPE=3Dpeptide&amp;_sigthreshold=3D0.05&amp;_mudp=
it=3D99999999&amp;_server_mudpit_switch=3D99999999&amp;_ignoreionsscorebe=
low=3D5.0&amp;_showsubsets=3D0&amp;_requireboldred=3D0&amp;REPORT=3DAUTO#=
Query6">2262.1985</A>=20
      (1+) </B></TD>
    <TD>&nbsp;</TD>
    <TD>&nbsp;</TD></TR>
  <TR>
    <TD bgColor=3D#cccccc noWrap><B><INPUT=20
      value=3D"2789.457230 from(2790.464506,1+) intensity(3875.3000) =
title(D%3a%5cDATA%5c2013%5cSLB%5c24%5c75%5c0_A6%5c1%5c2790%2e4645%2eLIFT%=
5c1SREF%5cPDATA%5c1%5c1R) index(6) query(7)"=20
      CHECKED type=3Dcheckbox name=3DQUE> <A=20
      onmouseover=3D"cover(0,7,''); return true"=20
      onmouseout=3D"uncover(0,7,''); return true"=20
      =
href=3D"http://localhost/mascot/cgi/master_results.pl?file=3D../data/2015=
1226/F019879.dat&amp;REPTYPE=3Dpeptide&amp;_sigthreshold=3D0.05&amp;_mudp=
it=3D99999999&amp;_server_mudpit_switch=3D99999999&amp;_ignoreionsscorebe=
low=3D5.0&amp;_showsubsets=3D0&amp;_requireboldred=3D0&amp;REPORT=3DAUTO#=
Query7">2790.4645</A>=20
      (1+) </B></TD>
    <TD>&nbsp;</TD>
    <TD>&nbsp;</TD></TR></TBODY></TABLE>
<SCRIPT language=3DJavaScript>=0A=
<!-- =0A=
=0A=
LVFEKAEEMAQTFR =3D new Array(1);=0A=
LVFEKAEEMAQTFR[0] =3D 2;=0A=
IVDTFPGQSIDFFGALR =3D new Array(1);=0A=
IVDTFPGQSIDFFGALR[0] =3D 3;=0A=
arrayReady =3D 1;=0A=
=0A=
// -->=0A=
</SCRIPT>
<INPUT value=3D2 type=3Dhidden name=3DFORMVER> <INPUT value=3DMIS =
type=3Dhidden=20
name=3DSEARCH> <INPUT type=3Dhidden name=3DUSERNAME> <INPUT =
type=3Dhidden=20
name=3DUSEREMAIL> <INPUT value=3D"Auto submitted by BioTools" =
type=3Dhidden name=3DCOM>=20
<INPUT value=3D"Carbamidomethyl (C)" type=3Dhidden name=3DMODS> <INPUT=20
value=3D"Oxidation (M)" type=3Dhidden name=3DIT_MODS> <INPUT =
value=3DTrypsin type=3Dhidden=20
name=3DCLE> <INPUT value=3DMonoisotopic type=3Dhidden name=3DMASS> =
<INPUT type=3Dhidden=20
name=3DSEG> <INPUT value=3D150 type=3Dhidden name=3DTOL> <INPUT =
value=3Dppm type=3Dhidden=20
name=3DTOLU> <INPUT value=3D0.7 type=3Dhidden name=3DITOL> <INPUT =
value=3DDa type=3Dhidden=20
name=3DITOLU> <INPUT value=3DTriticum type=3Dhidden name=3DDB> <INPUT =
value=3D1+=20
type=3Dhidden name=3DCHARGE> <INPUT value=3D1 type=3Dhidden name=3DPFA> =
<INPUT type=3Dhidden=20
name=3DFILE> <INPUT value=3D"Mascot generic" type=3Dhidden =
name=3DFORMAT> <INPUT=20
value=3D../data/20151226/F019879.dat type=3Dhidden name=3DINTERMEDIATE> =
<INPUT=20
value=3DAUTO type=3Dhidden name=3DREPORT> <INPUT value=3DON =
type=3Dhidden name=3DOVERVIEW>=20
<INPUT type=3Dhidden name=3DPRECURSOR> <INPUT value=3D"All entries" =
type=3Dhidden=20
name=3DTAXONOMY> <INPUT type=3Dhidden name=3DREPTYPE> <INPUT =
value=3D"not again"=20
type=3Dhidden name=3DrepeatSearch> <INPUT value=3DMALDI-TOF-TOF =
type=3Dhidden=20
name=3DINSTRUMENT> <INPUT type=3Dhidden name=3DACCESSION> <INPUT =
value=3D0 type=3Dhidden=20
name=3DDECOY> <INPUT value=3DNone type=3Dhidden name=3DQUANTITATION> =
<INPUT value=3D0=20
type=3Dhidden name=3DPEP_ISOTOPE_ERROR>=20
<P><INPUT onclick=3D"checkQuery(1,7, this.form)" value=3D"Select All" =
type=3Dbutton>=20
&nbsp;&nbsp;<INPUT onclick=3D"checkQuery(0,7, this.form)" =
value=3D"Select None" type=3Dbutton>=20
&nbsp;&nbsp;<INPUT value=3D"Search Selected" type=3Dsubmit> =
&nbsp;&nbsp;<INPUT=20
onclick=3D"checkQuery(1,7, this.form)" value=3D1 type=3Dcheckbox=20
name=3DErrTolRepeat><B>Error&nbsp;tolerant</B>&nbsp;&nbsp;&nbsp; <INPUT =
onclick=3D"makeArchive(this.form); return true" value=3D"Archive Report" =
type=3Dbutton>=20

<P>
<TABLE border=3D0 cellSpacing=3D0>
  <TBODY>
  <TR>
    <TD><TT><B><A =
name=3DHit1>1.</A>&nbsp;&nbsp;&nbsp;&nbsp;</B></TT></TD>
    <TD noWrap><TT><A=20
      =
href=3D"http://localhost/mascot/cgi/protein_view.pl?file=3D../data/201512=
26/F019879.dat&amp;hit=3Dtr%7cW5DSM4%7cW5DSM4_WHEAT&amp;db_idx=3D1&amp;px=
=3D1&amp;ave_thresh=3D32&amp;_ignoreionsscorebelow=3D5&amp;report=3D0&amp=
;_sigthreshold=3D0.05&amp;_msresflags=3D1025&amp;_msresflags2=3D2&amp;per=
colate=3D-1&amp;percolate_rt=3D0"=20
      =
target=3D_blank>tr|W5DSM4|W5DSM4_WHEAT</A>&nbsp;&nbsp;&nbsp;&nbsp;<B>Mass=
:</B>&nbsp;51235&nbsp;&nbsp;&nbsp;&nbsp;<B>Score:</B>&nbsp;90&nbsp;&nbsp;=
&nbsp;&nbsp;&nbsp;<B>Matches:</B>&nbsp;1(1)&nbsp;&nbsp;<B>Sequences:</B>&=
nbsp;1(1)</TT></TD></TR>
  <TR>
    <TD>&nbsp;</TD>
    <TD noWrap><TT>tr|W5DSM4|W5DSM4_WHEAT</TT></TD></TR></TBODY></TABLE>
<TABLE border=3D0 cellSpacing=3D0>
  <TBODY>
  <TR>
    <TD align=3Dright><INPUT value=3D1 type=3Dcheckbox =
name=3DINCLUDE></TD>
    <TD noWrap><TT>Check to include this hit in error tolerant search or =

      archive report</TT></TD></TR>
  <TR>
    <TD><TT>&nbsp;&nbsp;&nbsp;&nbsp;&nbsp;&nbsp;</TT></TD>
    <TD>&nbsp;</TD></TR></TBODY></TABLE>
<TABLE border=3D0 cellSpacing=3D0 cellPadding=3D0>
  <TBODY>
  <TR>
    <TD><TT>&nbsp;&nbsp;&nbsp;&nbsp;&nbsp;&nbsp;</TT></TD>
    <TD align=3Dright><TT><B>Query&nbsp;&nbsp;</B></TT></TD>
    <TD align=3Dright><TT><B>Observed&nbsp;&nbsp;</B></TT></TD>
    <TD noWrap align=3Dright><TT><B>Mr(expt)&nbsp;&nbsp;</B></TT></TD>
    <TD noWrap align=3Dright><TT><B>Mr(calc)&nbsp;&nbsp;</B></TT></TD>
    <TD align=3Dright><TT><B>&nbsp;ppm&nbsp;&nbsp;</B></TT></TD>
    <TD align=3Dright><TT><B>Miss&nbsp;</B></TT></TD>
    <TD align=3Dright><TT><B>Score&nbsp;</B></TT></TD>
    <TD align=3Dright><TT><B>Expect&nbsp;</B></TT></TD>
    <TD align=3Dright><TT><B>Rank&nbsp;</B></TT></TD>
    <TD align=3Dright><TT><B>Unique&nbsp;</B></TT></TD>
    <TD><TT><B>&nbsp;Peptide</B></TT></TD></TR>
  <TR>
    <TD align=3Dright>&nbsp;</TD>
    <TD align=3Dright><TT><A=20
      onmouseover=3D"if (!browser_EXCLUDE) activateEl('Q5', event)"=20
      onmouseout=3DclearEl()=20
      =
href=3D"http://localhost/mascot/cgi/peptide_view.pl?file=3D../data/201512=
26/F019879.dat&amp;query=3D5&amp;hit=3D1&amp;index=3Dtr%7cW5DSM4%7cW5DSM4=
_WHEAT&amp;px=3D1&amp;section=3D5&amp;ave_thresh=3D32&amp;_ignoreionsscor=
ebelow=3D5&amp;report=3D0&amp;_sigthreshold=3D0.05&amp;_msresflags=3D1025=
&amp;_msresflags2=3D2&amp;percolate=3D-1&amp;percolate_rt=3D0"=20
      target=3D_blank>5</A>&nbsp;&nbsp;</TT></TD>
    <TD align=3Dright><TT><FONT=20
      color=3D#ff0000><B>1883.0132&nbsp;&nbsp;</B></FONT></TT></TD>
    <TD align=3Dright><TT><FONT=20
      color=3D#ff0000><B>1882.0059&nbsp;&nbsp;</B></FONT></TT></TD>
    <TD align=3Dright><TT><FONT=20
      color=3D#ff0000><B>1881.9625&nbsp;&nbsp;</B></FONT></TT></TD>
    <TD noWrap align=3Dright><TT><FONT=20
      color=3D#ff0000><B>23.0&nbsp;</B></FONT></TT></TD>
    <TD align=3Dright><TT><FONT=20
color=3D#ff0000><B>0&nbsp;&nbsp;</B></FONT></TT></TD>
    <TD noWrap align=3Dright><TT><FONT=20
      color=3D#ff0000><B>90&nbsp;&nbsp;</B></FONT></TT></TD>
    <TD noWrap align=3Dright><TT><FONT=20
      color=3D#ff0000><B>1.1e-007&nbsp;</B></FONT></TT></TD>
    <TD align=3Dright><TT><FONT=20
color=3D#ff0000><B>1&nbsp;&nbsp;</B></FONT></TT></TD>
    <TD align=3Dright><TT><FONT=20
      color=3D#ff0000><B>U&nbsp;&nbsp;&nbsp;</B></FONT></TT></TD>
    <TD noWrap><TT><FONT=20
      =
color=3D#ff0000><B>&nbsp;K.IVDTFPGQSIDFFGALR.A</B></FONT></TT></TD></TR><=
/TBODY></TABLE><BR>
<TABLE border=3D0 cellSpacing=3D0>
  <TBODY>
  <TR>
    <TD colSpan=3D2><TT>&nbsp;</TT></TD></TR>
  <TR>
    <TD><TT>&nbsp;&nbsp;&nbsp;&nbsp;&nbsp;&nbsp;</TT></TD>
    <TD><TT><B>Proteins matching the same set of=20
  peptides:</B></TT></TD></TR></TBODY></TABLE>
<TABLE border=3D0 cellSpacing=3D0>
  <TBODY>
  <TR>
    <TD><TT><B>&nbsp;&nbsp;&nbsp;&nbsp;&nbsp;&nbsp;</B></TT></TD>
    <TD noWrap><TT><A=20
      =
href=3D"http://localhost/mascot/cgi/protein_view.pl?file=3D../data/201512=
26/F019879.dat&amp;hit=3Dtr%7cW5E9C7%7cW5E9C7_WHEAT&amp;db_idx=3D1&amp;px=
=3D1&amp;ave_thresh=3D32&amp;_ignoreionsscorebelow=3D5&amp;report=3D0&amp=
;_sigthreshold=3D0.05&amp;_msresflags=3D1025&amp;_msresflags2=3D2&amp;per=
colate=3D-1&amp;percolate_rt=3D0"=20
      =
target=3D_blank>tr|W5E9C7|W5E9C7_WHEAT</A>&nbsp;&nbsp;&nbsp;&nbsp;<B>Mass=
:</B>&nbsp;51263&nbsp;&nbsp;&nbsp;&nbsp;<B>Score:</B>&nbsp;90&nbsp;&nbsp;=
&nbsp;&nbsp;&nbsp;<B>Matches:</B>&nbsp;1(1)&nbsp;&nbsp;<B>Sequences:</B>&=
nbsp;1(1)</TT></TD></TR>
  <TR>
    <TD>&nbsp;</TD>
    <TD noWrap><TT>tr|W5E9C7|W5E9C7_WHEAT</TT></TD></TR></TBODY></TABLE>
<TABLE border=3D0 cellSpacing=3D0>
  <TBODY>
  <TR>
    <TD><TT><B>&nbsp;&nbsp;&nbsp;&nbsp;&nbsp;&nbsp;</B></TT></TD>
    <TD noWrap><TT><A=20
      =
href=3D"http://localhost/mascot/cgi/protein_view.pl?file=3D../data/201512=
26/F019879.dat&amp;hit=3Dtr%7cW5EQK1%7cW5EQK1_WHEAT&amp;db_idx=3D1&amp;px=
=3D1&amp;ave_thresh=3D32&amp;_ignoreionsscorebelow=3D5&amp;report=3D0&amp=
;_sigthreshold=3D0.05&amp;_msresflags=3D1025&amp;_msresflags2=3D2&amp;per=
colate=3D-1&amp;percolate_rt=3D0"=20
      =
target=3D_blank>tr|W5EQK1|W5EQK1_WHEAT</A>&nbsp;&nbsp;&nbsp;&nbsp;<B>Mass=
:</B>&nbsp;51249&nbsp;&nbsp;&nbsp;&nbsp;<B>Score:</B>&nbsp;90&nbsp;&nbsp;=
&nbsp;&nbsp;&nbsp;<B>Matches:</B>&nbsp;1(1)&nbsp;&nbsp;<B>Sequences:</B>&=
nbsp;1(1)</TT></TD></TR>
  <TR>
    <TD>&nbsp;</TD>
    <TD noWrap><TT>tr|W5EQK1|W5EQK1_WHEAT</TT></TD></TR></TBODY></TABLE>
<HR>

<TABLE border=3D0 cellSpacing=3D0>
  <TBODY>
  <TR>
    <TD><TT><B><A =
name=3DHit2>2.</A>&nbsp;&nbsp;&nbsp;&nbsp;</B></TT></TD>
    <TD noWrap><TT><A=20
      =
href=3D"http://localhost/mascot/cgi/protein_view.pl?file=3D../data/201512=
26/F019879.dat&amp;hit=3Dtr%7cW5ETU3%7cW5ETU3_WHEAT&amp;db_idx=3D1&amp;px=
=3D1&amp;ave_thresh=3D32&amp;_ignoreionsscorebelow=3D5&amp;report=3D0&amp=
;_sigthreshold=3D0.05&amp;_msresflags=3D1025&amp;_msresflags2=3D2&amp;per=
colate=3D-1&amp;percolate_rt=3D0"=20
      =
target=3D_blank>tr|W5ETU3|W5ETU3_WHEAT</A>&nbsp;&nbsp;&nbsp;&nbsp;<B>Mass=
:</B>&nbsp;6094&nbsp;&nbsp;&nbsp;&nbsp;&nbsp;<B>Score:</B>&nbsp;68&nbsp;&=
nbsp;&nbsp;&nbsp;&nbsp;<B>Matches:</B>&nbsp;1(1)&nbsp;&nbsp;<B>Sequences:=
</B>&nbsp;1(1)</TT></TD></TR>
  <TR>
    <TD>&nbsp;</TD>
    <TD noWrap><TT>tr|W5ETU3|W5ETU3_WHEAT</TT></TD></TR></TBODY></TABLE>
<TABLE border=3D0 cellSpacing=3D0>
  <TBODY>
  <TR>
    <TD align=3Dright><INPUT value=3D2 type=3Dcheckbox =
name=3DINCLUDE></TD>
    <TD noWrap><TT>Check to include this hit in error tolerant search or =

      archive report</TT></TD></TR>
  <TR>
    <TD><TT>&nbsp;&nbsp;&nbsp;&nbsp;&nbsp;&nbsp;</TT></TD>
    <TD>&nbsp;</TD></TR></TBODY></TABLE>
<TABLE border=3D0 cellSpacing=3D0 cellPadding=3D0>
  <TBODY>
  <TR>
    <TD><TT>&nbsp;&nbsp;&nbsp;&nbsp;&nbsp;&nbsp;</TT></TD>
    <TD align=3Dright><TT><B>Query&nbsp;&nbsp;</B></TT></TD>
    <TD align=3Dright><TT><B>Observed&nbsp;&nbsp;</B></TT></TD>
    <TD noWrap align=3Dright><TT><B>Mr(expt)&nbsp;&nbsp;</B></TT></TD>
    <TD noWrap align=3Dright><TT><B>Mr(calc)&nbsp;&nbsp;</B></TT></TD>
    <TD align=3Dright><TT><B>&nbsp;ppm&nbsp;&nbsp;</B></TT></TD>
    <TD align=3Dright><TT><B>Miss&nbsp;</B></TT></TD>
    <TD align=3Dright><TT><B>Score&nbsp;</B></TT></TD>
    <TD align=3Dright><TT><B>Expect&nbsp;</B></TT></TD>
    <TD align=3Dright><TT><B>Rank&nbsp;</B></TT></TD>
    <TD align=3Dright><TT><B>Unique&nbsp;</B></TT></TD>
    <TD><TT><B>&nbsp;Peptide</B></TT></TD></TR>
  <TR>
    <TD align=3Dright>&nbsp;</TD>
    <TD align=3Dright><TT><A=20
      onmouseover=3D"if (!browser_EXCLUDE) activateEl('Q4', event)"=20
      onmouseout=3DclearEl()=20
      =
href=3D"http://localhost/mascot/cgi/peptide_view.pl?file=3D../data/201512=
26/F019879.dat&amp;query=3D4&amp;hit=3D1&amp;index=3Dtr%7cW5ETU3%7cW5ETU3=
_WHEAT&amp;px=3D1&amp;section=3D5&amp;ave_thresh=3D32&amp;_ignoreionsscor=
ebelow=3D5&amp;report=3D0&amp;_sigthreshold=3D0.05&amp;_msresflags=3D1025=
&amp;_msresflags2=3D2&amp;percolate=3D-1&amp;percolate_rt=3D0"=20
      target=3D_blank>4</A>&nbsp;&nbsp;</TT></TD>
    <TD align=3Dright><TT><FONT=20
      color=3D#ff0000><B>1698.8877&nbsp;&nbsp;</B></FONT></TT></TD>
    <TD align=3Dright><TT><FONT=20
      color=3D#ff0000><B>1697.8804&nbsp;&nbsp;</B></FONT></TT></TD>
    <TD align=3Dright><TT><FONT=20
      color=3D#ff0000><B>1697.8447&nbsp;&nbsp;</B></FONT></TT></TD>
    <TD noWrap align=3Dright><TT><FONT=20
      color=3D#ff0000><B>21.0&nbsp;</B></FONT></TT></TD>
    <TD align=3Dright><TT><FONT=20
color=3D#ff0000><B>1&nbsp;&nbsp;</B></FONT></TT></TD>
    <TD noWrap align=3Dright><TT><FONT=20
      color=3D#ff0000><B>68&nbsp;&nbsp;</B></FONT></TT></TD>
    <TD noWrap align=3Dright><TT><FONT=20
      color=3D#ff0000><B>1.6e-005&nbsp;</B></FONT></TT></TD>
    <TD align=3Dright><TT><FONT=20
color=3D#ff0000><B>1&nbsp;&nbsp;</B></FONT></TT></TD>
    <TD align=3Dright><TT><FONT=20
      color=3D#ff0000><B>U&nbsp;&nbsp;&nbsp;</B></FONT></TT></TD>
    <TD noWrap><TT><FONT=20
      =
color=3D#ff0000><B>&nbsp;K.LVFEKAEEMAQTFR.Q</B></FONT></TT></TD></TR></TB=
ODY></TABLE><BR>
<HR>
<TT><B>Peptide matches not assigned to protein hits:</B> (no details =
means no=20
match)</TT><BR><BR>
<TABLE border=3D0 cellSpacing=3D0 cellPadding=3D0>
  <TBODY>
  <TR>
    <TD><TT>&nbsp;&nbsp;&nbsp;&nbsp;&nbsp;&nbsp;</TT></TD>
    <TD align=3Dright><TT><B>Query&nbsp;&nbsp;</B></TT></TD>
    <TD align=3Dright><TT><B>Observed&nbsp;&nbsp;</B></TT></TD>
    <TD noWrap align=3Dright><TT><B>Mr(expt)&nbsp;&nbsp;</B></TT></TD>
    <TD noWrap align=3Dright><TT><B>Mr(calc)&nbsp;&nbsp;</B></TT></TD>
    <TD align=3Dright><TT><B>&nbsp;ppm&nbsp;&nbsp;</B></TT></TD>
    <TD align=3Dright><TT><B>Miss&nbsp;</B></TT></TD>
    <TD align=3Dright><TT><B>Score&nbsp;</B></TT></TD>
    <TD align=3Dright><TT><B>Expect&nbsp;</B></TT></TD>
    <TD align=3Dright><TT><B>Rank&nbsp;</B></TT></TD>
    <TD align=3Dright><TT><B>Unique&nbsp;</B></TT></TD>
    <TD><TT><B>&nbsp;Peptide</B></TT></TD></TR>
  <TR>
    <TD align=3Dright><INPUT=20
      value=3D"2261.191195 from(2262.198471,1+) intensity(2339.4000) =
title(D%3a%5cDATA%5c2013%5cSLB%5c24%5c75%5c0_A6%5c1%5c2262%2e1985%2eLIFT%=
5c1SREF%5cPDATA%5c1%5c1R) index(5) query(6)"=20
      CHECKED type=3Dcheckbox name=3DQUE></TD>
    <TD align=3Dright><TT><A=20
      onmouseover=3D"if (!browser_EXCLUDE) activateEl('Q6', event)"=20
      onmouseout=3DclearEl()=20
      =
href=3D"http://localhost/mascot/cgi/peptide_view.pl?file=3D../data/201512=
26/F019879.dat&amp;query=3D6&amp;hit=3D1&amp;index=3D&amp;px=3D1&amp;sect=
ion=3D5&amp;ave_thresh=3D32&amp;_ignoreionsscorebelow=3D5&amp;report=3D0&=
amp;_sigthreshold=3D0.05&amp;_msresflags=3D1025&amp;_msresflags2=3D2&amp;=
percolate=3D-1&amp;percolate_rt=3D0"=20
      target=3D_blank>6</A>&nbsp;&nbsp;</TT></TD>
    <TD align=3Dright><TT><FONT=20
      color=3D#ff0000><B>2262.1985&nbsp;&nbsp;</B></FONT></TT></TD>
    <TD align=3Dright><TT><FONT=20
      color=3D#ff0000><B>2261.1912&nbsp;&nbsp;</B></FONT></TT></TD>
    <TD align=3Dright><TT><FONT=20
      color=3D#ff0000><B>2261.0845&nbsp;&nbsp;</B></FONT></TT></TD>
    <TD noWrap align=3Dright><TT><FONT=20
      color=3D#ff0000><B>47.2&nbsp;</B></FONT></TT></TD>
    <TD align=3Dright><TT><FONT=20
color=3D#ff0000><B>1&nbsp;&nbsp;</B></FONT></TT></TD>
    <TD noWrap align=3Dright><TT><FONT=20
      color=3D#ff0000><B>25&nbsp;&nbsp;</B></FONT></TT></TD>
    <TD noWrap align=3Dright><TT><FONT=20
      color=3D#ff0000><B>0.22&nbsp;</B></FONT></TT></TD>
    <TD align=3Dright><TT><FONT=20
color=3D#ff0000><B>1&nbsp;&nbsp;</B></FONT></TT></TD>
    <TD align=3Dright><TT><FONT=20
      color=3D#ff0000><B>&nbsp;&nbsp;&nbsp;&nbsp;</B></FONT></TT></TD>
    <TD noWrap><TT><FONT =
color=3D#ff0000><B>&nbsp;KENSTPEEVAEGNL<U>M</U>ELISR +=20
      Oxidation (M)</B></FONT></TT></TD></TR>
  <TR>
    <TD align=3Dright><INPUT=20
      value=3D"1556.837458 from(1557.844734,1+) intensity(11863.9000) =
title(D%3a%5cDATA%5c2013%5cSLB%5c24%5c75%5c0_A6%5c1%5c1557%2e8447%2eLIFT%=
5c1SREF%5cPDATA%5c1%5c1R) index(2) query(3)"=20
      CHECKED type=3Dcheckbox name=3DQUE></TD>
    <TD align=3Dright><TT><A=20
      onmouseover=3D"if (!browser_EXCLUDE) activateEl('Q3', event)"=20
      onmouseout=3DclearEl()=20
      =
href=3D"http://localhost/mascot/cgi/peptide_view.pl?file=3D../data/201512=
26/F019879.dat&amp;query=3D3&amp;hit=3D1&amp;index=3D&amp;px=3D1&amp;sect=
ion=3D5&amp;ave_thresh=3D32&amp;_ignoreionsscorebelow=3D5&amp;report=3D0&=
amp;_sigthreshold=3D0.05&amp;_msresflags=3D1025&amp;_msresflags2=3D2&amp;=
percolate=3D-1&amp;percolate_rt=3D0"=20
      target=3D_blank>3</A>&nbsp;&nbsp;</TT></TD>
    <TD align=3Dright><TT><FONT=20
      color=3D#ff0000><B>1557.8447&nbsp;&nbsp;</B></FONT></TT></TD>
    <TD align=3Dright><TT><FONT=20
      color=3D#ff0000><B>1556.8375&nbsp;&nbsp;</B></FONT></TT></TD>
    <TD align=3Dright><TT><FONT=20
      color=3D#ff0000><B>1556.8562&nbsp;&nbsp;</B></FONT></TT></TD>
    <TD noWrap align=3Dright><TT><FONT=20
      color=3D#ff0000><B>-12.04&nbsp;</B></FONT></TT></TD>
    <TD align=3Dright><TT><FONT=20
color=3D#ff0000><B>1&nbsp;&nbsp;</B></FONT></TT></TD>
    <TD noWrap align=3Dright><TT><FONT=20
      color=3D#ff0000><B>21&nbsp;&nbsp;</B></FONT></TT></TD>
    <TD noWrap align=3Dright><TT><FONT=20
      color=3D#ff0000><B>0.75&nbsp;</B></FONT></TT></TD>
    <TD align=3Dright><TT><FONT=20
color=3D#ff0000><B>1&nbsp;&nbsp;</B></FONT></TT></TD>
    <TD align=3Dright><TT><FONT=20
      color=3D#ff0000><B>&nbsp;&nbsp;&nbsp;&nbsp;</B></FONT></TT></TD>
    <TD noWrap><TT><FONT=20
    color=3D#ff0000><B>&nbsp;APELAASKKPSPSFK</B></FONT></TT></TD></TR>
  <TR>
    <TD align=3Dright><INPUT=20
      value=3D"1321.708940 from(1322.716216,1+) intensity(27002.0000) =
title(D%3a%5cDATA%5c2013%5cSLB%5c24%5c75%5c0_A6%5c1%5c1322%2e7162%2eLIFT%=
5c1SREF%5cPDATA%5c1%5c1R) index(1) query(2)"=20
      CHECKED type=3Dcheckbox name=3DQUE></TD>
    <TD align=3Dright><TT><A=20
      onmouseover=3D"if (!browser_EXCLUDE) activateEl('Q2', event)"=20
      onmouseout=3DclearEl()=20
      =
href=3D"http://localhost/mascot/cgi/peptide_view.pl?file=3D../data/201512=
26/F019879.dat&amp;query=3D2&amp;hit=3D1&amp;index=3D&amp;px=3D1&amp;sect=
ion=3D5&amp;ave_thresh=3D32&amp;_ignoreionsscorebelow=3D5&amp;report=3D0&=
amp;_sigthreshold=3D0.05&amp;_msresflags=3D1025&amp;_msresflags2=3D2&amp;=
percolate=3D-1&amp;percolate_rt=3D0"=20
      target=3D_blank>2</A>&nbsp;&nbsp;</TT></TD>
    <TD align=3Dright><TT><FONT=20
      color=3D#ff0000><B>1322.7162&nbsp;&nbsp;</B></FONT></TT></TD>
    <TD align=3Dright><TT><FONT=20
      color=3D#ff0000><B>1321.7089&nbsp;&nbsp;</B></FONT></TT></TD>
    <TD align=3Dright><TT><FONT=20
      color=3D#ff0000><B>1321.6588&nbsp;&nbsp;</B></FONT></TT></TD>
    <TD noWrap align=3Dright><TT><FONT=20
      color=3D#ff0000><B>38.0&nbsp;</B></FONT></TT></TD>
    <TD align=3Dright><TT><FONT=20
color=3D#ff0000><B>0&nbsp;&nbsp;</B></FONT></TT></TD>
    <TD noWrap align=3Dright><TT><FONT=20
      color=3D#ff0000><B>20&nbsp;&nbsp;</B></FONT></TT></TD>
    <TD noWrap align=3Dright><TT><FONT=20
    color=3D#ff0000><B>1.2&nbsp;</B></FONT></TT></TD>
    <TD align=3Dright><TT><FONT=20
color=3D#ff0000><B>1&nbsp;&nbsp;</B></FONT></TT></TD>
    <TD align=3Dright><TT><FONT=20
      color=3D#ff0000><B>&nbsp;&nbsp;&nbsp;&nbsp;</B></FONT></TT></TD>
    <TD noWrap><TT><FONT=20
  color=3D#ff0000><B>&nbsp;SLQYTIEGLMAP</B></FONT></TT></TD></TR>
  <TR>
    <TD align=3Dright><INPUT=20
      value=3D"2789.457230 from(2790.464506,1+) intensity(3875.3000) =
title(D%3a%5cDATA%5c2013%5cSLB%5c24%5c75%5c0_A6%5c1%5c2790%2e4645%2eLIFT%=
5c1SREF%5cPDATA%5c1%5c1R) index(6) query(7)"=20
      CHECKED type=3Dcheckbox name=3DQUE></TD>
    <TD align=3Dright><TT><A=20
      onmouseover=3D"if (!browser_EXCLUDE) activateEl('Q7', event)"=20
      onmouseout=3DclearEl()=20
      =
href=3D"http://localhost/mascot/cgi/peptide_view.pl?file=3D../data/201512=
26/F019879.dat&amp;query=3D7&amp;hit=3D1&amp;index=3D&amp;px=3D1&amp;sect=
ion=3D5&amp;ave_thresh=3D32&amp;_ignoreionsscorebelow=3D5&amp;report=3D0&=
amp;_sigthreshold=3D0.05&amp;_msresflags=3D1025&amp;_msresflags2=3D2&amp;=
percolate=3D-1&amp;percolate_rt=3D0"=20
      target=3D_blank>7</A>&nbsp;&nbsp;</TT></TD>
    <TD align=3Dright><TT><FONT=20
      color=3D#ff0000><B>2790.4645&nbsp;&nbsp;</B></FONT></TT></TD>
    <TD align=3Dright><TT><FONT=20
      color=3D#ff0000><B>2789.4572&nbsp;&nbsp;</B></FONT></TT></TD>
    <TD align=3Dright><TT><FONT=20
      color=3D#ff0000><B>2789.3517&nbsp;&nbsp;</B></FONT></TT></TD>
    <TD noWrap align=3Dright><TT><FONT=20
      color=3D#ff0000><B>37.8&nbsp;</B></FONT></TT></TD>
    <TD align=3Dright><TT><FONT=20
color=3D#ff0000><B>1&nbsp;&nbsp;</B></FONT></TT></TD>
    <TD noWrap align=3Dright><TT><FONT=20
      color=3D#ff0000><B>17&nbsp;&nbsp;</B></FONT></TT></TD>
    <TD noWrap align=3Dright><TT><FONT=20
    color=3D#ff0000><B>1.1&nbsp;</B></FONT></TT></TD>
    <TD align=3Dright><TT><FONT=20
color=3D#ff0000><B>1&nbsp;&nbsp;</B></FONT></TT></TD>
    <TD align=3Dright><TT><FONT=20
      color=3D#ff0000><B>&nbsp;&nbsp;&nbsp;&nbsp;</B></FONT></TT></TD>
    <TD noWrap><TT><FONT=20
      =
color=3D#ff0000><B>&nbsp;RWASVQDGEFLPCLTELAVVDCPK</B></FONT></TT></TD></T=
R>
  <TR>
    <TD align=3Dright><INPUT=20
      value=3D"1183.587923 from(1184.595199,1+) intensity(2342.7000) =
title(D%3a%5cDATA%5c2013%5cSLB%5c24%5c75%5c0_A6%5c1%5c1184%2e5952%2eLIFT%=
5c1SREF%5cPDATA%5c1%5c1R) index(0) query(1)"=20
      CHECKED type=3Dcheckbox name=3DQUE></TD>
    <TD align=3Dright><TT><A=20
      onmouseover=3D"if (!browser_EXCLUDE) activateEl('Q1', event)"=20
      onmouseout=3DclearEl()=20
      =
href=3D"http://localhost/mascot/cgi/peptide_view.pl?file=3D../data/201512=
26/F019879.dat&amp;query=3D1&amp;hit=3D1&amp;index=3D&amp;px=3D1&amp;sect=
ion=3D5&amp;ave_thresh=3D32&amp;_ignoreionsscorebelow=3D5&amp;report=3D0&=
amp;_sigthreshold=3D0.05&amp;_msresflags=3D1025&amp;_msresflags2=3D2&amp;=
percolate=3D-1&amp;percolate_rt=3D0"=20
      target=3D_blank>1</A>&nbsp;&nbsp;</TT></TD>
    <TD align=3Dright><TT><FONT=20
      color=3D#ff0000><B>1184.5952&nbsp;&nbsp;</B></FONT></TT></TD>
    <TD align=3Dright><TT><FONT=20
      color=3D#ff0000><B>1183.5879&nbsp;&nbsp;</B></FONT></TT></TD>
    <TD align=3Dright><TT><FONT=20
      color=3D#ff0000><B>1183.6237&nbsp;&nbsp;</B></FONT></TT></TD>
    <TD noWrap align=3Dright><TT><FONT=20
      color=3D#ff0000><B>-30.23&nbsp;</B></FONT></TT></TD>
    <TD align=3Dright><TT><FONT=20
color=3D#ff0000><B>1&nbsp;&nbsp;</B></FONT></TT></TD>
    <TD noWrap align=3Dright><TT><FONT=20
      color=3D#ff0000><B>16&nbsp;&nbsp;</B></FONT></TT></TD>
    <TD noWrap align=3Dright><TT><FONT=20
    color=3D#ff0000><B>3.2&nbsp;</B></FONT></TT></TD>
    <TD align=3Dright><TT><FONT=20
color=3D#ff0000><B>1&nbsp;&nbsp;</B></FONT></TT></TD>
    <TD align=3Dright><TT><FONT=20
      color=3D#ff0000><B>&nbsp;&nbsp;&nbsp;&nbsp;</B></FONT></TT></TD>
    <TD noWrap><TT><FONT=20
  =
color=3D#ff0000><B>&nbsp;KIFAFTNSEK</B></FONT></TT></TD></TR></TBODY></TA=
BLE>
<HR>
</FORM>
<H3>Search Parameters</H3><FONT face=3D"Courier =
New,Courier,monospace"><PRE><B>Type of search         : MS/MS Ion =
Search</B>
<B>Enzyme                 : Trypsin</B>
<B>Fixed modifications    : <A =
href=3D"http://localhost/mascot/cgi/client.pl?modification&amp;mod_name=3D=
Carbamidomethyl+%28C%29&amp;file=3D../data/20151226/F019879.dat" =
target=3D_blank>Carbamidomethyl (C)</A></B>
<B>Variable modifications : <A =
href=3D"http://localhost/mascot/cgi/client.pl?modification&amp;mod_name=3D=
Oxidation+%28M%29&amp;file=3D../data/20151226/F019879.dat" =
target=3D_blank>Oxidation (M)</A></B>
<B>Mass values            : Monoisotopic</B>
<B>Protein Mass           : Unrestricted</B>
<B>Peptide Mass Tolerance : =C2=B1 150 ppm</B>
<B>Fragment Mass Tolerance: =C2=B1 0.7 Da</B>
<B>Max Missed Cleavages   : 1</B>
<B>Instrument type        : MALDI-TOF-TOF</B>
<B>Number of queries      : 7</B>
</PRE></FONT>
<P>
<TABLE border=3D2 cellSpacing=3D2 cellPadding=3D1 width=3D"100%">
  <TBODY>
  <TR>
    <TD noWrap align=3Dmiddle><B>Mascot:</B>&nbsp; <A=20
      =
href=3D"http://www.matrixscience.com/">http://www.matrixscience.com/</A> =

  </TD></TR></TBODY></TABLE>
<SCRIPT language=3DJavaScript1.2>=0A=
<!--=0A=
var timerID =3D null;=0A=
var active =3D null;=0A=
=0A=
function redo() {=0A=
  window.location.reload();=0A=
}=0A=
=0A=
function init() {=0A=
  setTimeout("window.onresize =3D redo", 1000);=0A=
}=0A=
=0A=
function displayEl(left, top) {=0A=
  if (browser_NS4||browser_NS6||browser_NS7||browser_MZ7) =
document.releaseEvents(Event.MOUSEMOVE);=0A=
  document.onmousemove =3D null;=0A=
  if (browser_NS4) {=0A=
    var whichEl =3D document[active];=0A=
  } else if =
(browser_NS6||browser_NS7||browser_MZ7||browser_OP5||browser_OP6||browser=
_OP7) {=0A=
    var whichEl =3D document.getElementById(active).style;=0A=
  } else {=0A=
    var whichEl =3D document.all[active].style;=0A=
  }=0A=
  whichEl.left =3D left;=0A=
  whichEl.top =3D top;=0A=
  whichEl.visibility =3D (browser_NS4) ? "show" : "visible";=0A=
}=0A=
=0A=
function clearEl() {=0A=
  self.status =3D "";=0A=
  if (browser_EXCLUDE) return;=0A=
  if (browser_NS4) {=0A=
    var whichEl =3D document[active];=0A=
  } else if =
(browser_NS6||browser_NS7||browser_MZ7||browser_OP5||browser_OP6||browser=
_OP7) {=0A=
    var whichEl =3D document.getElementById(active).style;=0A=
  } else {=0A=
    var whichEl =3D document.all[active].style;=0A=
  }=0A=
  whichEl.visibility =3D (browser_NS4) ? "hide" : "hidden";=0A=
  active =3D null;=0A=
  if (timerID) clearTimeout(timerID);=0A=
  if (browser_NS4||browser_NS6||browser_NS7||browser_MZ7) =
document.releaseEvents(Event.MOUSEMOVE);=0A=
  document.onmousemove =3D null;=0A=
}=0A=
=0A=
function activateEl(id, e) {=0A=
  if (browser_EXCLUDE) return;=0A=
  active =3D id;=0A=
  if (browser_NS4||browser_NS6||browser_NS7||browser_MZ7) =
document.captureEvents(Event.MOUSEMOVE);=0A=
  document.onmousemove =3D checkEl;=0A=
  checkEl(e);=0A=
}=0A=
=0A=
function checkEl(e) {=0A=
  if (timerID) clearTimeout(timerID);=0A=
  if (browser_OP5||browser_OP6||browser_KDE) {=0A=
    var left =3D event.clientX;=0A=
  } else if =
(browser_NS4||browser_NS6||browser_NS7||browser_MZ7||browser_OP7) {=0A=
    var left =3D e.pageX;=0A=
  } else {=0A=
    var left =3D event.clientX + document.body.scrollLeft;=0A=
  }=0A=
  if (browser_OP5||browser_OP6||browser_KDE) {=0A=
    var top =3D event.clientY + 20;=0A=
  } else if =
(browser_NS4||browser_NS6||browser_NS7||browser_MZ7||browser_OP7) {=0A=
    var top =3D e.pageY + 20;=0A=
  } else {=0A=
    var top =3D event.clientY + document.body.scrollTop + 20;=0A=
  }=0A=
  timerID =3D setTimeout("displayEl(" + left + ", " + top + ")", 300);=0A=
}=0A=
=0A=
// -->=0A=
</SCRIPT>
</P>
<DIV id=3DQ1 class=3Dtooltip>
<TABLE border=3D0 cellSpacing=3D0 cellPadding=3D2 bgColor=3D#0000ff>
  <TBODY>
  <TR>
    <TD>
      <TABLE border=3D0 cellSpacing=3D0 cellPadding=3D5 =
bgColor=3D#ffffcc>
        <TBODY>
        <TR>
          <TD><TT>Top scoring peptide matches to query=20
            =
1<BR>D:\DATA\2013\SLB\24\75\0_A6\1\1184.5952.LIFT\1SREF\PDATA\1\1R<BR>Sco=
re=20
            greater than 28 indicates homology<BR>Score greater than 34=20
            indicates identity</TT><PRE><B>Score    Expect      ppm   =
Hit  Protein Peptide</B><BR> 16.1       3.2    -30.23        =
R.KIFAFTNSEK.L<BR> 15.8       3.5      9.41        -.MRFTAGASSTR.S<BR> =
15.7       3.6     -2.33        K.KYL<U>M</U>EDITR.V<BR> 14.9       4.4  =
    43.4        R.K<U>M</U>FDE<U>M</U>PVR.N<BR> 14.6       4.6      74.9 =
       R.AYSSEEEVXR.R<BR> 13.6       5.9      33.9        =
R.RLFEGM<U>M</U>ER.D<BR> 13.6       5.9      33.9        =
R.RLFEG<U>M</U>MER.D<BR> 13.4       6.1      18.9        =
K.VA<U>M</U>AATNAYTR.I<BR> 12.4       7.6   -128.54        =
K.VVNIIRTLTR.N<BR> 11.8       8.7      0.50        =
K.VYEQFITER.L</PRE></TD></TR></TBODY></TABLE></TD></TR></TBODY></TABLE></=
DIV>
<DIV id=3DQ2 class=3Dtooltip>
<TABLE border=3D0 cellSpacing=3D0 cellPadding=3D2 bgColor=3D#0000ff>
  <TBODY>
  <TR>
    <TD>
      <TABLE border=3D0 cellSpacing=3D0 cellPadding=3D5 =
bgColor=3D#ffffcc>
        <TBODY>
        <TR>
          <TD><TT>Top scoring peptide matches to query=20
            =
2<BR>D:\DATA\2013\SLB\24\75\0_A6\1\1322.7162.LIFT\1SREF\PDATA\1\1R<BR>Sco=
re=20
            greater than 33 indicates homology<BR>Score greater than 33=20
            indicates identity</TT><PRE><B>Score    Expect      ppm   =
Hit  Protein Peptide</B><BR> 20.1       1.2      38.0        =
K.SLQYTIEGLMAP.-<BR> 19.3       1.4      90.1        R.RGDEDEEXLFR.S<BR> =
18.4       1.8     -6.56        R.SLKLNLSFMNR.K<BR> 18.1       1.9      =
35.1        K.SIQAVASNEFTR.S<BR> 16.3       2.8    -11.52        =
R.TVFSADILSTLR.K<BR> 16.3       2.8      35.1        R.SLQREYEIER.Q<BR> =
15.4       3.5    -44.61        K.LAIYKLETMLK.D<BR> 15.2       3.7      =
57.0        K.TYLAISH<U>M</U>DAGK.I<BR> 15.1       3.8       107        =
R.SSNGEKMDNNAR.T<BR> 14.7       4.1     -3.04        =
R.SDTVLSDVFLVK.K</PRE></TD></TR></TBODY></TABLE></TD></TR></TBODY></TABLE=
></DIV>
<DIV id=3DQ3 class=3Dtooltip>
<TABLE border=3D0 cellSpacing=3D0 cellPadding=3D2 bgColor=3D#0000ff>
  <TBODY>
  <TR>
    <TD>
      <TABLE border=3D0 cellSpacing=3D0 cellPadding=3D5 =
bgColor=3D#ffffcc>
        <TBODY>
        <TR>
          <TD><TT>Top scoring peptide matches to query=20
            =
3<BR>D:\DATA\2013\SLB\24\75\0_A6\1\1557.8447.LIFT\1SREF\PDATA\1\1R<BR>Sco=
re=20
            greater than 33 indicates identity</TT><PRE><B>Score    =
Expect      ppm   Hit  Protein Peptide</B><BR> 21.5      0.75    -12.04  =
      R.APELAASKKPSPSFK.S<BR> 20.1         1      13.0        =
R.QGHRAAPPTTPTPAR.R<BR> 19.9       1.1      48.7        =
R.QKASSI<U>M</U>ASSAAAYR.S<BR> 19.8       1.1    -52.46        =
R.GVRLGPFLPVLFSR.T<BR> 17.9       1.7      13.0        =
R.LSSHGGXRPAGPAPTR.T<BR> 15.9       2.7     -0.65        =
-.<U>M</U>VSLAAPAFHSLVAK.T<BR> 15.8       2.8    -77.98        =
R.RVLGVLAVMLAIFR.W<BR> 15.4         3      87.7        =
R.MHRVSNPEMG<U>M</U>PR.R<BR> 15.2       3.2      87.7        =
R.MHRVSNPE<U>M</U>GMPR.R<BR> 13.4       4.8    -66.01        =
K.SSLVVIIARLSPFR.L</PRE></TD></TR></TBODY></TABLE></TD></TR></TBODY></TAB=
LE></DIV>
<DIV id=3DQ4 class=3Dtooltip>
<TABLE border=3D0 cellSpacing=3D0 cellPadding=3D2 bgColor=3D#0000ff>
  <TBODY>
  <TR>
    <TD>
      <TABLE border=3D0 cellSpacing=3D0 cellPadding=3D5 =
bgColor=3D#ffffcc>
        <TBODY>
        <TR>
          <TD><TT>Top scoring peptide matches to query=20
            =
4<BR>D:\DATA\2013\SLB\24\75\0_A6\1\1698.8877.LIFT\1SREF\PDATA\1\1R<BR>Sco=
re=20
            greater than 33 indicates identity</TT><PRE><B>Score    =
Expect      ppm   Hit  Protein                 Peptide</B><BR> 68.0  =
1.6e-005      21.0    2   tr|W5ETU3|W5ETU3_WHEAT K.LVFEKAEEMAQTFR.Q<BR> =
18.2       1.5      66.3                               =
M.AGAGAAAISSEQ<U>M</U>SEFR.E<BR> 15.9       2.6      87.2                =
               K.SYNTL<U>M</U>RAYC<U>M</U>TR.S<BR> 15.3         3      =
21.0                               R.LPGLMYSLADSFAGTR.A<BR> 15.1       =
3.1    -17.45                               R.GVEANYALKLANNPPK.R<BR> =
13.2       4.8    -39.68                               =
R.GAAIASPWRAPVHIPR.G<BR> 13.2       4.8      22.9                        =
       K.FVIRMAVGAAMTE<U>M</U>R.H<BR> 12.8       5.3      67.7           =
                    R.GSLYVHCQSDFVMR.I<BR> 12.7       5.4    -44.72      =
                         R.ALDSDDVELVRILIK.E<BR> 12.2       6.1      =
41.0                               =
R.GAKEVDSSFTEGGLSSK.L</PRE></TD></TR></TBODY></TABLE></TD></TR></TBODY></=
TABLE></DIV>
<DIV id=3DQ5 class=3Dtooltip>
<TABLE border=3D0 cellSpacing=3D0 cellPadding=3D2 bgColor=3D#0000ff>
  <TBODY>
  <TR>
    <TD>
      <TABLE border=3D0 cellSpacing=3D0 cellPadding=3D5 =
bgColor=3D#ffffcc>
        <TBODY>
        <TR>
          <TD><TT>Top scoring peptide matches to query=20
            =
5<BR>D:\DATA\2013\SLB\24\75\0_A6\1\1883.0132.LIFT\1SREF\PDATA\1\1R<BR>Sco=
re=20
            greater than 33 indicates identity</TT><PRE><B>Score    =
Expect      ppm   Hit  Protein                 Peptide</B><BR> 89.7  =
1.1e-007      23.0    1   tr|W5DSM4|W5DSM4_WHEAT =
K.IVDTFPGQSIDFFGALR.A<BR> 23.1      0.49     -0.09                       =
        K.AGAGAXPPYSRLAPLSALR.S<BR> 20.3      0.92      4.07             =
                  R.GGGGSIALEVCLIPEALAR.L<BR> 19.5       1.1      46.7   =
                            K.KLNSPGIVQDESDNPNR.E<BR> 16.3       2.4     =
 48.2                               =
K.AAPLVCAGITVYTP<U>M</U><U>M</U>R.H<BR> 15.9       2.6      0.62         =
                      K.ILLDVADALEANEDLIR.S<BR> 13.3       4.7      19.5 =
                              K.LAVAYGL<U>M</U>MSVGSTTPIR.V<BR> 12.9     =
  5.1      78.6                               R.AQGWVEMEGWSGHGPVR.W<BR> =
12.7       5.3      51.9                               =
K.GAGPSPRSNHVAALYDDR.I<BR> 11.9       6.4      34.6                      =
         =
R.VVVQVVLEEGHGW<U>M</U>ER.S</PRE></TD></TR></TBODY></TABLE></TD></TR></TB=
ODY></TABLE></DIV>
<DIV id=3DQ6 class=3Dtooltip>
<TABLE border=3D0 cellSpacing=3D0 cellPadding=3D2 bgColor=3D#0000ff>
  <TBODY>
  <TR>
    <TD>
      <TABLE border=3D0 cellSpacing=3D0 cellPadding=3D5 =
bgColor=3D#ffffcc>
        <TBODY>
        <TR>
          <TD><TT>Top scoring peptide matches to query=20
            =
6<BR>D:\DATA\2013\SLB\24\75\0_A6\1\2262.1985.LIFT\1SREF\PDATA\1\1R<BR>Sco=
re=20
            greater than 31 indicates identity</TT><PRE><B>Score    =
Expect      ppm   Hit  Protein Peptide</B><BR> 25.4      0.22      47.2  =
      K.KENSTPEEVAEGNL<U>M</U>ELISR.N<BR> 25.2      0.23      69.3       =
 R.EVFGMYASSSAEDMITPASLR.R<BR> 20.0      0.76      27.2        =
R.DCPFGNKPLLANAAKLET<U>M</U>R.S<BR> 19.4      0.88      24.3        =
R.SVVGDNG<U>M</U>VREPDLPGLSYLK.L<BR> 19.2      0.92      19.4        =
R.SPSLFPADLTSPSTAGLR<U>M</U>AAR.R<BR> 19.0      0.96      0.01        =
R.IKYPIGQCGNNVGL<U>M</U>LLLDK.S<BR> 17.8       1.3      5.35        =
K.QGLLSSDEVLFTGSPATAELVK.L<BR> 16.8       1.6    -14.60        =
R.AIGCGVALSAFSAVFINGLLGPK.T<BR> 16.5       1.7      56.5        =
K.EEDPISR<U>M</U>SAVSYVGSYLSR.A<BR> 15.9         2      87.2        =
R.LPSVSHP<U>M</U>ESSNGGNT<U>M</U>ELDK.N</PRE></TD></TR></TBODY></TABLE></=
TD></TR></TBODY></TABLE></DIV>
<DIV id=3DQ7 class=3Dtooltip>
<TABLE border=3D0 cellSpacing=3D0 cellPadding=3D2 bgColor=3D#0000ff>
  <TBODY>
  <TR>
    <TD>
      <TABLE border=3D0 cellSpacing=3D0 cellPadding=3D5 =
bgColor=3D#ffffcc>
        <TBODY>
        <TR>
          <TD><TT>Top scoring peptide matches to query=20
            =
7<BR>D:\DATA\2013\SLB\24\75\0_A6\1\2790.4645.LIFT\1SREF\PDATA\1\1R<BR>Sco=
re=20
            greater than 30 indicates homology<BR>Score greater than 30=20
            indicates identity</TT><PRE><B>Score    Expect      ppm   =
Hit  Protein Peptide</B><BR> 17.4       1.1      37.8        =
K.RWASVQDGEFLPCLTELAVVDCPK.I<BR> 16.9       1.2      29.4        =
K.QDASDDIMNLQNEISKLLAESQSLK.Q<BR> 16.6       1.3      52.3        =
K.EERTPGGELQFQTEVE<U>M</U>ISMAVHR.N<BR> 16.4       1.4      52.3        =
K.EERTPGGELQFQTEVEMIS<U>M</U>AVHR.N<BR> 15.7       1.6     -8.13        =
R.AGLIDEVHQFIRN<U>M</U>PIVPNAVVWR.A<BR> 15.5       1.7      46.9        =
K.GSLCAGAQYKPLSGGNKHP<U>M</U>PYTDPK.N<BR> 15.2       1.8      26.3       =
 K.SKSLPASRPEQCQNAIYPT<U>M</U>APSIK.K<BR> 14.7         2      20.8       =
 R.IKFEVENVSIVLVSTLCYHSCHR.V<BR> 14.6       2.1    -34.95        =
LAVIDHITS<U>M</U>PSVLIPVKELVAICR<BR> 14.4       2.2      0.48        =
K.EQEAGLKDGHAVQLLASGIQINEELK.R</PRE></TD></TR></TBODY></TABLE></TD></TR><=
/TBODY></TABLE></DIV></BODY></HTML>

------=_NextPart_000_0000_01D14001.B59F3570
Content-Type: image/gif
Content-Transfer-Encoding: base64
Content-Location: http://localhost/mascot/images/88x31_logo_white.gif

R0lGODlhWAAfANX/AMDAwP/v7//f3//Pz/+/v/+vr/+fn/+Pj/9/f/9wcP9gYP9QUP9AQP8wMP8g
IP8QEP8AAO/v/+/v79/f/9/f38/P/8/Pz7+//7+/v6+v/6+vr5+f/5+fn4+P/4+Pj39//39/f3Bw
/3BwcGBg/2BgYFBQ/1BQUEBA/0BAQDAw/zAwMCAg/yAgIBAQ/xAQEAAA/wAAAAAAAAAAAAAAAAAA
AAAAAAAAAAAAAAAAAAAAAAAAAAAAAAAAAAAAAAAAAAAAACH5BAEAAAAALAAAAABYAB8AQAb/QIBw
SCwaj8ikcslsEl0wTDHz+bxOgMrp8mpFiJFThfsyjl4j82tVLaVGk+Hq1TF2ut8jCkYRSkgcToKD
hIQUKiBCHnxEAghDBA8QQg4QBEQBQwyWQ5ICAAsBAZcACKQJEAsMQgQQk5hCAhAPlAACn0MkUYMS
HCIaABMfJychRSPEH0YbWEMXJyUhxCPSJQAb0icjH8gfeRvIxRnXxCfeGcQlFwAWIn1HLC7vQhtl
AFZ1ES0v6/QrRGSIWPlXpF6LISWuVNgA4EyaIRta9Jvw4kUcInsCDZEARcqQBQ6I0AJQAEIDIgQU
xJo1pOQqIQFUCmFQyYAQAzZBQXikqYAQ/wQQZAIgkFPIHmCFkipdyrSp06eDSLiQUDBhM3JrjFSY
Y++aMgAnXnwdUUFIwodgX1gTso/hkAgVK0w4Ma4IBxZHQMDACzCNlRJiKFokEu5EiopFrFwdYiWF
EC5rhYQ1BqbEhsN1inCE4YGIBBAo5kEdrRS0EQkwEhEp0AABAgYGeA6liUBBAgOXFDDYvUDA7t+/
LxHYzTPAb1wHHCxAsMBAgtnAf2cawsGFhSIUYOwiAtSVgwFCDphM4mmlpQQhiSgQMMBVAAEyNx1A
UtJBgQVCh2DQjoRE5yEOODDdAA+AV0oqMClgoAIQzDcTJwAE8Fp4zwEIwXQANABBTillEv9AeREu
px8LGpFm4okopqjiiiyOxoEKHg2xz2Jn8KPVPkSYA0AGeDT0EI8v5HEYWiG84BhEiAEQARueoXDd
EYv8R0QKij2GzAtuvVUCkIwJUUFFF30l2EVf2nhNVkWEBVhZRnDASBH7wUBVjhEoFkYEZ3w1BFkA
BESEYGy+1dYFH6wQaJ89HgMmlDC4cIQIMJBQRAlxWNHCOEWi5ZUzSQqhzwt1ETGHW1UKMSYRFaRQ
1h1HErEIX3ZZl2NFjo2QRglcpZBBBIehIcQIuQpzwj4tnHDRXMSKseMaHzxT0QppZNArFh/0ukI/
RqlQhAkmiNbitwBIoMKTG71ZxC1JEIDsYYqjJEUBCSB4q5dqQrSHS3s5GRDUEAmMpFNRlZBigL/i
PTCggBFqCLBMAcwyHQInDWFBpEfooi0RmzBAyiMfQhieTwdW+C8ABxCA7lAIoLKAEKGQBEF6H1n4
SSjqDpHddkS4KakRBWzCEgDyIaHvyj8FVcADRdkiU00JgNcwBLgYsQkC+pJChF4oHDFxEQnIBnTE
AauXSXswDy2ETwl8YtwQ7TVY78uNyMQgT5e0LMTEUua1swAF9MybgT8FiN8n8Emi8QALuLJAAgxI
ou4mD8h2QH4BLPBAA8tlMpwrtvmcCQgieDAnuKQXEgQAOw==

------=_NextPart_000_0000_01D14001.B59F3570
Content-Type: application/octet-stream
Content-Transfer-Encoding: base64
Content-Location: http://localhost/mascot/cgi/score_gif.pl?score_gif_96637233194187

R0lGODlhkAHIAMIAAP///wAAAP8AAAD/AAAA/////wAAAAAAACH5BAEAAAAALAAAAACQAcgAAAP+
CLrc/jDKSau9OOvNu/9gKI5kaZ5oqq5s675wLM90bd94ru987//AoHBILBqPyKRyyWw6n9CodEqt
Wq/YrHbL7Xq/4LB4TC6bz+i0es1uu9/wuHxOr98I+AFDv+Ar/ACAggKEAgOFhnuKfYt/jYGPgpF2
lFUEkIyZjpqYf4iHhJ2ikpykm6ejk5WrKQEKrimXqaWqAIafobOoprq9vICswSWwrrAnsr61mISg
zAK00LvKv4/C1iDFr7HT3IXNidHJ4dTh1+Yb2QDGJHgE5NKluN7c4/TwqOf5F8Qql+/inrwVAkjw
n0F9CFG0U9AOjwRZB6PdEvisoD2LnBJqrLD+LgKyS8gmIIsIz5nAeijvYdzI0sG6jiIBNIyZMhlF
ZhdJrhTVsuXLC7I+PtT5Sx7OmkRz9vQZoKlToA9CNlyYNN7NnVVV8lqaECaFkAzANoCoVNNEk1rL
pi3Hte3XsQvEhkWqyqQzunjX4nPLN+pMmQ4fqk11E5xerIP7bvQqwt3gQYWzIq6p2Foxp02POZQM
2e7kw5IrW2bAOATZvJ3OTgT9+KLo1xxGtral+hBqzspg64Z6W1Hk2awp76aEGXMs3H2MGv7MfOvw
SqXZNd9jdHpvts/rRDcdGLmtb6CCi9+ZndX2xtc32b2V3vre8nOKP1UIHNLv9t55wofvGL/+8vwA
7iegTO4FUl2A+A3I33im1JYLggwquN9CEWaynm0VZtiLhM+FhNt9GkLI4XD9hfhffSKOCJs/KB6I
4osqtnHeCKdl6GBFIoYW4xrGzNgBhdZdWFGB+e2oRo8seNgaiETWZ2Qa8s0IJIEiAXhiglg+yYaP
VFIJUkxWXpWjk1oG8yVDgrl3Y4gwlrnlfBYEFVeaQTqYZYFunvFTBUKhGddUSvbG5Jio5VnGnjT5
2WVUYV7YJp6GioGoRw6cSWmjZzV5Z6SSwvnQX4tCUONna2qqIadcyXadkHcWiWpLgUY46KM6vopQ
O5iCRyuZtt5KpIut8trrOaNmVSqh4w3+u5GqFbLK5qbK+prgrMEWGu0WXMaWR4vUBuQZsvpde0W2
HrDon5iNHLtrRuJaQe6Pz34nT0l2xrthu1q8uwGzkzlLmKPVvodvFfJtMy3Au1xpr3MDm5nrJ5EA
u3A1DVORWSybcfttuuA9uK7AFTuRjr5xxquuhfWaGm7IUoxscJ0d09KtyixP4TJ9B9cW8cwp1hyF
ccdprLNVGwe8ss9wUCV0M7qcPDG7SDMBNM7eOb1MyuBGDcWkJfBblb+S8Pyo1iKTVjJDoEb1Is8K
qwwM2VJrw2efXz08D9GZgvs23EZEeZ6laatt9zMNdozjx0fzfQXdUgFqsuH0xvw0yIr+H1Hc2XBR
+izYviHsduVN6CuXXHPmrCvep0+eOOhCTP2WoqQzNPhyneWN+N6st57BVGjHjubgTUP+OdS5A1Ew
1cBZzQfnRhe/BpDIMe+I2NA63/rlOLPJNvX2Wt93P7MXha7RuHsfBMl8/jr+Kcojbv4Q6L9etfCk
SE/z+8a7zk5gMOMis+dZw18ZYoWY7QHQfQLUgd+Cdq4DJmd9w0tg/vqhvqKxj363k6APLkZBNWEQ
ZZKLoAZ5wMEVeK0s9tMD9yA1Qhss0ART+pADvTU01ZWvhVooUXPaVjum6Q2HYTCXiSDoh/Y1D4g5
fNy8ZpHCsSGxCyfESxNX6KonJtH+dBBDXRZtaEUu4GppWxyFxETYRSwIcYdEXIARVVfGIYDFd36a
3xLrhzUEttGNUglVpbA0xRne745AAFzpRLU2PxruKFwEZBEYFxZAhW9nFiSjIn/AyEuBMRSFm2MG
JxmEShLSg5oEof8SyUk3zgWOUQxOH2soyVLugHeK0pz2DMlDO7qyCTrkTC0fGMkA3lIJSmug7czy
QVL+EpdKpEjkRtnKYzIhlRhZZeqa6cwkEDApBmSlL6uJhFw+Zpc09OEmuWnNjAlTnMQMpTHJeYRi
qcWITaweO9vJxzoygorCmicRrqmUbE5zm/oUgjdvA04DpfGIARVoBYd5QXVSM6H+r+xO8op5tRAC
FKKBrKdFO6dNW2KUkoXsKC9FysaPBvKRWsTkOE2aUeBlUpkivCFL75BMtDDRniWdKQ+gNxtphvGi
OsUBP+niz596NKiNCVyVLolIMR40p0hFz74Wis6GwvSHUYXhlNIHyqsuIp7dy2rXBukXWPbvJNLA
Z3vEmj2uzpKkBjWkE9kqHaCgNGFP/SNd4RXLt7iUYw4F6l4xsFX5TTSwCgArCwc7A2hGxKd3Wydj
YxDDJdFSraeaLGXv6tReHlWzFPxrOr1KPtDKwJ15gSdO9WraFjiWHpBtqmBbe4yQ/pM6mGUObU24
rXMadaRVTQ1FdbJbE1J1IC/+tSkdN2qt4ta2q8r96mpVKFfsOPdl0ZsubeB6SNq55rovm05RI9tZ
hpIHvF3r7RAv69nEDve76JWOaK0aXVGiVbfxpVFNV3NT5k6vuirJ73PPepe0spe7uRFwXd96W+D+
NpzITYyCG8PZHkZ4tPVN1oTLZc71mreI76WNf8/bFkSYWAkmRsQUUCse1Y6Yugi2Ll9SPJAk0DgX
PoCj2jan3fHKFr4zvjGKhZxjPSZKvAduMIRV2ly33HhIR3hykfu6VN+S18JMpi9/a1ViIiNByj2g
W/rmK1zEipiZXF4KmL/s5VeStVKAirOc50znOtv5znjOs573zOc++/nPgA7+tKAHTeg6u/bNR3Yr
bwirAR3vcXeNjjSkJ81oSi/60pjDtKIzTUFHz6XSoNb060LN6U2betSiTvSpVY3qUrd61XRKkqRT
HWtXs/rWtYa1LGm9a1vn+tXAxnWvdf3JjJKa2Ds+drB/Lexi89rZvh72sqXd7GQ/29pTvvajlV3t
bWs7c9xmtripPW5oI9vb0Tb3tDfM7na7e54UMmsWzOppKPBO3rkTSr2jIBZLecHfAgRJYRcXb0TP
u3f71pqcqGwFfRvcjLB73+jAIEgoYjvf6j64mK8I7uK98eFU6BPADz7IhLMMlgMneB7/PRb+vfvl
MI+5zGdO85oPS38SOE+Stjxl8+/JjQLxc8kCgt7zGCDpMkO/2NTgxEGkPwAmTFe6OnpUwqKz4Oj8
QJI6zPZzqv+8AU0f+ta1IXWtW/3q8+mI1l+ydLF/Xehjd/vW1Y7zs59A7WB3O9e6LncIpEPuf3+7
3VeAd66PPetPB3ziyS72o+d98C4oPGlK2PTK80Pwr7B80i8/eaJD/vOgD/0JEgAAOw==

------=_NextPart_000_0000_01D14001.B59F3570
Content-Type: image/gif
Content-Transfer-Encoding: base64
Content-Location: http://localhost/mascot/images/cyan_ball_white.gif

R0lGODlhEAAQAOb/AP////7+/v39/fz8/Pv7+/n5+ff39/Hx8e7u7u3t7evr6+rq6t3d3czMzMvL
y729vbi4uLbc3Kamppu/v5iYmJbR0YODg3SXl2xsbGtra2qiomRkZGNjY2LBwVSuri9QUCyCgin/
/yWysiKrqyC2th9SUhf//xWhoRNlZRJlZRCYmAuLiwaEhASsrAP//wOFhQGZmQD//wD29gDw8ADu
7gDo6ADm5gDg4ADe3gDY2ADU1ADS0gDQ0ADOzgDGxgDCwgDAwAC+vgC6ugCysgCsrACoqACmpgCi
ogAAAAAAAAAAAAAAAAAAAAAAAAAAAAAAAAAAAAAAAAAAAAAAAAAAAAAAAAAAAAAAAAAAAAAAAAAA
AAAAAAAAAAAAAAAAAAAAAAAAAAAAAAAAAAAAAAAAAAAAAAAAAAAAAAAAAAAAAAAAAAAAAAAAAAAA
AAAAAAAAAAAAAAAAAAAAAAAAAAAAAAAAAAAAAAAAAAAAAAAAAAAAAAAAAAAAAAAAAAAAAAAAACwA
AAAAEAAQAEAHuIAAggAGBgiHhYOCCB4tPj06Oj1BQ0YoGA8IhB1BOC4mLjaTRiASDAaDCA0SFhgb
GBYSDZqKFSJBPj6UJxoNDKmOnqAyOj4tMJiaBgwaKkYtLUZGLCUbpqiKhYcIiYqDER0jLSMeEwy0
3yI+ODY4PT5DKhezggbqNiYhJsRBLSsWDVAhGBGkBw0ZNNwFmbYhE6EJJ4YEmUhp2geAtFRdALEC
BgsUHzZQoDfIEIMGD1L64uatpUsAgQAAOw==

------=_NextPart_000_0000_01D14001.B59F3570
Content-Type: application/octet-stream
Content-Transfer-Encoding: quoted-printable
Content-Location: http://localhost/mascot/templates/browser.js

	var browser_EXCLUDE =3D 1;=20
	var browser_IE =3D 0;=20
	var browser_IE4 =3D 0;=20
	var browser_IE5 =3D 0;=20
	var browser_IE6 =3D 0;
	var browser_MZ7 =3D 0;
	var browser_NS3 =3D 0;
	var browser_NS4 =3D 0;
	var browser_NS6 =3D 0;=20
	var browser_NS7 =3D 0;=20
	var browser_OP5 =3D 0;=20
	var browser_OP6 =3D 0;
	var browser_OP7 =3D 0;
	var browser_KDE =3D 0;
	var browser_SAF =3D 0;

	var agt=3Dnavigator.userAgent.toLowerCase();

  if(typeof navigator.vendor !=3D "undefined" && navigator.vendor =3D=3D =
"KDE"){
  	var thisKDE =3D agt;
  	var splitKDE =3D thisKDE.split("konqueror/");
  	var aKDE =3D splitKDE[1] . split("; ");
  	var KDEn =3D parseFloat(aKDE[0]);
  	if (KDEn >=3D 2.2) {
  		browser_KDE =3D 1;
  //		browser_NS6 =3D 1;
  		browser_EXCLUDE =3D 0;
  	}
  }

  else if(agt.indexOf('webtv') !=3D -1){browser_EXCLUDE =3D 1;}
 =20
  else if(typeof window.opera !=3D "undefined"){
  	browser_EXCLUDE =3D 0;
  	if(agt.indexOf("opera/5") !=3D -1 || agt.indexOf("opera 5") !=3D =
-1){browser_OP5 =3D 1;}
  	if(agt.indexOf("opera/6") !=3D -1 || agt.indexOf("opera 6") !=3D =
-1){browser_OP6 =3D 1;}
  	if(agt.indexOf("opera/7") !=3D -1 || agt.indexOf("opera 7") !=3D =
-1){browser_OP7 =3D 1;}
  }
 =20
  else if(typeof document.all !=3D "undefined"){
  	browser_EXCLUDE =3D 0;
  	browser_IE =3D 1;
  	if(typeof document.getElementById !=3D "undefined"){
  		browser_IE5 =3D 1;
  		if(agt.indexOf("msie 6") !=3D -1){
  			browser_IE6 =3D 1;
  		}
  	}
  	else{browser_IE4 =3D 1;}
  }
 =20
  else if(typeof document.getElementById !=3D "undefined"){
  	browser_EXCLUDE =3D 0;
  	if(agt.indexOf("netscape/6") !=3D -1 || agt.indexOf("netscape6") !=3D =
-1){browser_NS6 =3D 1;}
  	else if(agt.indexOf("netscape/7") !=3D -1 || agt.indexOf("netscape7") =
!=3D -1){browser_NS6 =3D 1; browser_NS7 =3D 1;}
  	else if(agt.indexOf("gecko") !=3D -1){browser_NS6 =3D 1; browser_MZ7 =
=3D 1;}
  	if(agt.indexOf("safari") !=3D -1 || (typeof document.childNodes !=3D =
"undefined" && typeof document.all =3D=3D "undefined" && typeof =
navigator.taintEnabled =3D=3D "undefined")){browser_MZ7 =3D 0; =
browser_NS6 =3D 1; browser_SAF =3D 1;}
  }
 =20
  else if((agt.indexOf('mozilla') !=3D -1) && =
(parseInt(navigator.appVersion) >=3D 3)){
  	browser_EXCLUDE =3D 0;
  	if (parseInt(navigator.appVersion) >=3D 4) {
    	browser_NS4 =3D 1;
  	} else {
    	browser_NS3 =3D 1;
  	}
  	if(typeof navigator.mimeTypes['*'] =3D=3D "undefined"){
  		browser_EXCLUDE =3D 1;
  		browser_NS4 =3D 0;
    	browser_NS3 =3D 0;
  	}
  }
 =20
  if(agt.indexOf('escape') !=3D -1){browser_EXCLUDE =3D 1; browser_NS3 =
=3D 0; browser_NS4 =3D 0;}
 =20
  if(typeof navigator.__ice_version !=3D "undefined"){browser_EXCLUDE =
=3D 1; browser_IE4 =3D 0;}

	var sTemp =3D "Browser detected as ";
	if (browser_EXCLUDE) { sTemp +=3D "EXCLUDE " }
	if (browser_IE)  { sTemp +=3D "IE " }
	if (browser_IE4) { sTemp +=3D "IE4 " }
	if (browser_IE5) { sTemp +=3D "IE5 " }
	if (browser_IE6) { sTemp +=3D "IE6 " }
	if (browser_MZ7) { sTemp +=3D "MZ7 " }
	if (browser_NS3) { sTemp +=3D "NS3 " }
	if (browser_NS4) { sTemp +=3D "NS4 " }
	if (browser_NS6) { sTemp +=3D "NS6 " }
	if (browser_NS7) { sTemp +=3D "NS7 " }
	if (browser_OP5) { sTemp +=3D "OP5 " }
	if (browser_OP6) { sTemp +=3D "OP6 " }
	if (browser_OP7) { sTemp +=3D "OP7 " }
	if (browser_KDE) { sTemp +=3D "KDE " }
	if (browser_SAF) { sTemp +=3D "SAF " }
//	alert(sTemp);

------=_NextPart_000_0000_01D14001.B59F3570--
