# Supplementary material for: Identification of Key Proteins and Networks Related to Grain Development in Wheat (Triticum aestivum L.) by Comparative Transcription and Proteomic Analysis of Allelic Variants in TaGW2-6A
Source: Front Plant Sci. 2016 Jun 28;7:922. doi: 10.3389/fpls.2016.00922 (PMC4923154; doi:10.3389/fpls.2016.00922)
Supplement: Data Sheet S1 — Results of MALDI-TOF/TOF-MS analysis. [file DataSheet1.ZIP › Result of MALDI-TOFTOF-MS/Database Result/A17.mht]

From: <Saved by Windows Internet Explorer 8>
Subject: Peptide Summary Report (Auto submitted by BioTools)
Date: Sat, 26 Dec 2015 11:01:42 +0800
MIME-Version: 1.0
Content-Type: multipart/related;
	type="text/html";
	boundary="----=_NextPart_000_0000_01D13FCC.CD505FD0"
X-MimeOLE: Produced By Microsoft MimeOLE V6.00.2900.6157

This is a multi-part message in MIME format.

------=_NextPart_000_0000_01D13FCC.CD505FD0
Content-Type: text/html;
	charset="utf-8"
Content-Transfer-Encoding: quoted-printable
Content-Location: http://localhost/mascot/cgi/master_results.pl?file=../data/20151226/F019728.dat&_sigthreshold=0.05&_mudpit=99999999&_server_mudpit_switch=99999999&_ignoreionsscorebelow=5.0&_showsubsets=0&_requireboldred=0&REPORT=AUTO

=EF=BB=BF<!DOCTYPE HTML PUBLIC "-//W3C//DTD HTML 4.0 Transitional//EN">
<!-- 0 seconds --><HTML><HEAD><TITLE>Peptide Summary Report (Auto =
submitted by BioTools)</TITLE>
<META content=3D"text/html; charset=3Dutf-8" http-equiv=3DContent-Type>
<STYLE type=3Dtext/css>.tooltip {
	POSITION: absolute; VISIBILITY: hidden; TOP: 0px; LEFT: 0px
}
</STYLE>

<SCRIPT language=3DJavaScript type=3Dtext/javascript=20
src=3D"http://localhost/mascot/templates/browser.js"></SCRIPT>

<SCRIPT language=3DJavaScript>=0A=
<!-- Begin hiding Javascript from old browsers.=0A=
 =0A=
  var arrayReady=3D0;=0A=
  =0A=
  if (document.images){=0A=
    redBall =3D new Image();=0A=
    redBall.src =3D "../images/red_ball_white.gif";  =0A=
    cyanBall =3D new Image();=0A=
    cyanBall.src =3D "../images/cyan_ball_white.gif";  =0A=
  }=0A=
  =0A=
  function cover(hit,query,protSeq){=0A=
    document.Results.OV_Title.value =3D queryTitle[query];=0A=
    document.Results.OV_Accession.value =3D protName[hit];=0A=
    document.Results.OV_Sequence.value =3D protSeq;=0A=
    if (hit =3D=3D 0) {=0A=
      self.status =3D queryTitle[query];=0A=
    } else {=0A=
      self.status =3D protName[hit] + ": " + protSeq;=0A=
    }=0A=
    if (protSeq !=3D "" && document.fred && arrayReady =3D=3D 1){=0A=
      var i =3D 0;=0A=
      var element =3D 0;=0A=
      element =3D eval(protSeq+"["+i+"]");=0A=
      while(element) {=0A=
        document.images[element].src =3D redBall.src;=0A=
        i++;=0A=
        element =3D eval(protSeq+"["+i+"]");=0A=
      }=0A=
    }=0A=
  }=0A=
=0A=
  function uncover(hit,query,protSeq){=0A=
    document.Results.OV_Title.value =3D "-Query-";=0A=
    document.Results.OV_Accession.value=3D"-Accession-";=0A=
    document.Results.OV_Sequence.value=3D"-Sequence-";=0A=
    self.status=3D"";=0A=
    if (protSeq !=3D "" && document.fred && arrayReady =3D=3D 1){=0A=
      var i =3D 0;=0A=
      var element =3D 0;=0A=
      element =3D eval(protSeq+"["+i+"]");=0A=
      while(element) {=0A=
        document.images[element].src =3D cyanBall.src;=0A=
        i++;=0A=
        element =3D eval(protSeq+"["+i+"]");=0A=
      }=0A=
    }=0A=
  }=0A=
=0A=
  function checkQuery(checkState,numChecks,form){=0A=
    if (numChecks =3D=3D 1){=0A=
      form.QUE.checked =3D checkState;=0A=
    } else {=0A=
      for (var i =3D 0; i < form.elements.length; i++) {=0A=
        if (form.elements[i].name =3D=3D "QUE"){=0A=
          form.elements[i].checked =3D checkState;=0A=
        }=0A=
      }=0A=
    }=0A=
  }=0A=
=0A=
  function SaveClicks(checkBox,form){=0A=
    if (form.ErrTolRepeat && form.ErrTolRepeat.checked) {=0A=
      return;=0A=
    }=0A=
    var checkState =3D checkBox.checked;=0A=
    var thisHit =3D 0;=0A=
    for (var i =3D 0; i < form.elements.length; i++) {=0A=
      if (thisHit =3D=3D 1){=0A=
        if (form.elements[i].name =3D=3D "QUE") {=0A=
          form.elements[i].checked =3D !checkState;=0A=
        } else {=0A=
          break;=0A=
        }=0A=
      } else {=0A=
        if (form.elements[i] =3D=3D checkBox){=0A=
          thisHit =3D 1;=0A=
        }=0A=
      }=0A=
    }=0A=
  }=0A=
=0A=
  function unMatched(form){=0A=
    var numMisses =3D 0;=0A=
    for (var i =3D 0; i < form.elements.length; i++) {=0A=
      if (form.elements[i].name =3D=3D "MISSES"){=0A=
        numMisses++;=0A=
      } =0A=
    }=0A=
    if (numMisses < 1) {=0A=
      alert("No unmatched mass values to be searched");=0A=
      return false;=0A=
    }=0A=
    for (var i =3D 0; i < form.elements.length; i++) {=0A=
      if (form.elements[i].name =3D=3D "QUE"){=0A=
        form.elements[i].name =3D "DUMMY";=0A=
      } =0A=
    }=0A=
    for (var i =3D 0; i < form.elements.length; i++) {=0A=
      if (form.elements[i].name =3D=3D "MISSES"){=0A=
        form.elements[i].name =3D "QUE";=0A=
      } =0A=
    }=0A=
    form.submit();=0A=
    return true;=0A=
  }=0A=
=0A=
  function setReFormatAction(form){=0A=
    if (form.REPTYPE.options[form.REPTYPE.selectedIndex].value =3D=3D =
"export"){=0A=
      form.action =3D "./export_dat_2.pl";=0A=
    } else if (form.REPTYPE.options[form.REPTYPE.selectedIndex].value =
=3D=3D "family") {=0A=
      form.action =3D "./master_results_2.pl";=0A=
    } else {=0A=
      form.action =3D "./master_results.pl";=0A=
    }=0A=
  }=0A=
  =0A=
  function chooseQueryList(form) {=0A=
    var formatForm =3D window.document.forms['Re-format'];=0A=
    if (formatForm._querylist.value =3D=3D 'unassigned') {=0A=
      form.QUERYLIST.value =3D queryListUnassigned;=0A=
    } else if (formatForm._querylist.value =3D=3D 'identity') {=0A=
      form.QUERYLIST.value =3D queryListIdentity;=0A=
    } else if (formatForm._querylist.value =3D=3D 'homology') {=0A=
      form.QUERYLIST.value =3D queryListHomology;=0A=
    } else {=0A=
      form.QUERYLIST.value =3D "All";=0A=
    }=0A=
    return true;=0A=
  }=0A=
    =0A=
  function makeAccessionString(form){=0A=
    if (!form.ErrTolRepeat || !form.ErrTolRepeat.checked) {=0A=
      form.ACCESSION.value =3D "";=0A=
      return true;=0A=
    }=0A=
    var tempString =3D "";=0A=
    var numAccessions =3D 1;=0A=
    for (var i =3D 0; i < form.elements.length; i++) {=0A=
      if (form.elements[i].name =3D=3D "INCLUDE" && =
form.elements[i].checked){=0A=
        tempString =3D tempString + =
unescape(et_list[form.elements[i].value]) + ",";=0A=
      }=0A=
    }=0A=
    if (tempString =3D=3D "") {=0A=
      alert("No hits selected for error tolerant search");=0A=
      return false;=0A=
    }=0A=
    tempString =3D tempString.substring(0, tempString.length - 1);=0A=
    form.ACCESSION.value =3D tempString;=0A=
    checkQuery(1,14, form);=0A=
    return true;=0A=
  }=0A=
=0A=
  function clearEl() {}=0A=
=0A=
  function makeArchive(form){=0A=
    var tempUrl =3D =
"http://localhost/mascot/cgi/master_results.pl?file=3D..%2Fdata%2F2015122=
6%2FF019728.dat;_sigthreshold=3D0.05;_mudpit=3D99999999;_server_mudpit_sw=
itch=3D99999999;_ignoreionsscorebelow=3D5.0;_showsubsets=3D0;_requirebold=
red=3D0;REPORT=3DAUTO&REPTYPE=3Darchive&INTERMEDIATE=3D%2e%2e%2fdata%2f20=
151226%2fF019728%2edat";    for (var i =3D 0; i < form.elements.length; =
i++) {=0A=
      if (form.elements[i].name =3D=3D "INCLUDE" && =
form.elements[i].checked){=0A=
        tempUrl =3D tempUrl + "&INCLUDE=3D" + form.elements[i].value;=0A=
      }=0A=
    }=0A=
    window.location.href =3D tempUrl;=0A=
  }=0A=
=0A=
protName =3D new Array(1);=0A=
protName[0] =3D "";=0A=
protName[1] =3D "tr|W5GCA3|W5GCA3_WHEAT";=0A=
=0A=
queryTitle =3D new Array(1);=0A=
queryTitle[0] =3D "";=0A=
queryTitle[1] =3D "";=0A=
queryTitle[2] =3D "";=0A=
queryTitle[3] =3D =
unescape("D%3a%5cDATA%5c2015%5cTEST%5cXIAOMAI%5c1%5c0_A17%5c1%5c877%2e016=
0%2eLIFT%5c1SREF%5cPDATA%5c1%5c1R");=0A=
queryTitle[4] =3D =
unescape("D%3a%5cDATA%5c2015%5cTEST%5cXIAOMAI%5c1%5c0_A17%5c1%5c1205%2e61=
49%2eLIFT%5c1SREF%5cPDATA%5c1%5c1R");=0A=
queryTitle[5] =3D =
unescape("D%3a%5cDATA%5c2015%5cTEST%5cXIAOMAI%5c1%5c0_A17%5c1%5c1321%2e57=
87%2eLIFT%5c1SREF%5cPDATA%5c1%5c1R");=0A=
queryTitle[6] =3D "";=0A=
queryTitle[7] =3D =
unescape("D%3a%5cDATA%5c2015%5cTEST%5cXIAOMAI%5c1%5c0_A17%5c1%5c1373%2e68=
85%2eLIFT%5c1SREF%5cPDATA%5c1%5c1R");=0A=
queryTitle[8] =3D =
unescape("D%3a%5cDATA%5c2015%5cTEST%5cXIAOMAI%5c1%5c0_A17%5c1%5c1552%2e85=
56%2eLIFT%5c1SREF%5cPDATA%5c1%5c1R");=0A=
queryTitle[9] =3D =
unescape("D%3a%5cDATA%5c2015%5cTEST%5cXIAOMAI%5c1%5c0_A17%5c1%5c1740%2e85=
36%2eLIFT%5c1SREF%5cPDATA%5c1%5c1R");=0A=
queryTitle[10] =3D =
unescape("D%3a%5cDATA%5c2015%5cTEST%5cXIAOMAI%5c1%5c0_A17%5c1%5c1833%2e01=
71%2eLIFT%5c1SREF%5cPDATA%5c1%5c1R");=0A=
queryTitle[11] =3D =
unescape("D%3a%5cDATA%5c2015%5cTEST%5cXIAOMAI%5c1%5c0_A17%5c1%5c1971%2e02=
93%2eLIFT%5c1SREF%5cPDATA%5c1%5c1R");=0A=
queryTitle[12] =3D =
unescape("D%3a%5cDATA%5c2015%5cTEST%5cXIAOMAI%5c1%5c0_A17%5c1%5c2323%2e19=
96%2eLIFT%5c1SREF%5cPDATA%5c1%5c1R");=0A=
queryTitle[13] =3D =
unescape("D%3a%5cDATA%5c2015%5cTEST%5cXIAOMAI%5c1%5c0_A17%5c1%5c2398%2e12=
79%2eLIFT%5c1SREF%5cPDATA%5c1%5c1R");=0A=
queryTitle[14] =3D "";=0A=
=0A=
=0A=
  et_list =3D new Array(1);=0A=
  et_list[0] =3D "";=0A=
  et_list[1] =3D "%22tr%7cW5GCA3%7cW5GCA3_WHEAT%22";=0A=
=0A=
// End hiding Javascript from old browsers. -->=0A=
</SCRIPT>

<META name=3DGENERATOR content=3D"MSHTML 8.00.6001.23588"></HEAD>
<BODY aLink=3D#0000ff bgColor=3D#ffffff vLink=3D#0000ff>
<H1><IMG border=3D0 name=3Dfred align=3Dtop=20
src=3D"http://localhost/mascot/images/88x31_logo_white.gif" width=3D88 =
height=3D31=20
NATURALSIZEFLAG=3D"3"> Mascot Search Results</H1><FONT=20
face=3D"Courier New,Courier,monospace"><PRE><B>User            : </B>
<B>Email           : </B>
<B>Search title    : Auto submitted by BioTools</B>
<B>Database        : Triticum 2015 (95051 sequences; 28354723 =
residues)</B>
<B>Timestamp       : 26 Dec 2015 at 02:50:49 GMT</B>
<TABLE border=3D0 cellSpacing=3D0 cellPadding=3D0 =
bgColor=3D#ffff99><TBODY><TR><TD bgColor=3D#ffffff noWrap><TT><B>Protein =
hits&nbsp;&nbsp;&nbsp;&nbsp;:</B></TT></TD><TD bgColor=3D#ffffff =
noWrap><TT><B>&nbsp;<A =
href=3D"http://localhost/mascot/cgi/master_results.pl?file=3D../data/2015=
1226/F019728.dat&amp;_sigthreshold=3D0.05&amp;_mudpit=3D99999999&amp;_ser=
ver_mudpit_switch=3D99999999&amp;_ignoreionsscorebelow=3D5.0&amp;_showsub=
sets=3D0&amp;_requireboldred=3D0&amp;REPORT=3DAUTO#Hit1">tr|W5GCA3|W5GCA3=
_WHEAT</A></B></TT></TD><TD bgColor=3D#ffffff =
noWrap><TT>&nbsp;tr|W5GCA3|W5GCA3_WHEAT</TT></TD></TR></TBODY></TABLE>
</PRE></FONT>
<H3>Mascot Score Histogram</H3>Ions score is -10*Log(P), where P is the=20
probability that the observed match is a random event.<BR>Individual =
ions scores=20
&gt; 33 indicate identity or extensive homology (p&lt;0.05).<BR>Protein =
scores=20
are derived from ions scores as a non-probabilistic basis for ranking =
protein=20
hits.
<P><IMG alt=3D"Score Distribution"=20
src=3D"http://localhost/mascot/cgi/score_gif.pl?score_gif_256089323446356=
"=20
width=3D400 height=3D200>=20
<FORM onsubmit=3D"return setReFormatAction(this)" method=3Dget =
name=3DRe-format=20
action=3D./master_results.pl><INPUT value=3D../data/20151226/F019728.dat =
type=3Dhidden=20
name=3Dfile>=20
<H3>Peptide Summary Report</H3>
<TABLE border=3D0 cellSpacing=3D1 cellPadding=3D3>
  <TBODY>
  <TR>
    <TD bgColor=3D#eeeeff noWrap><INPUT value=3D"Format As" =
type=3Dsubmit> </TD>
    <TD bgColor=3D#eeeeff noWrap><SELECT name=3DREPTYPE> <OPTION=20
        value=3Dprotein>Protein Summary (deprecated)</OPTION> <OPTION=20
        value=3Dfamily>Protein Family Summary</OPTION> <OPTION selected=20
        value=3Dpeptide>Peptide Summary</OPTION> <OPTION =
value=3Dselect>Select=20
        Summary (protein hits)</OPTION> <OPTION =
value=3Dunassigned>Select Summary=20
        (unassigned)</OPTION> <OPTION value=3Dexport>Export Search=20
      Results</OPTION></SELECT> </TD>
    <TD bgColor=3D#eeeeff>&nbsp;</TD>
    <TD bgColor=3D#eeeeff noWrap><A=20
      href=3D"http://localhost/mascot/help/msms_summaries_help.html"=20
      target=3D_blank>Help</A> </TD></TR>
  <TR>
    <TD bgColor=3D#eeeeff>&nbsp;</TD>
    <TD bgColor=3D#eeeeff noWrap>Significance threshold p&lt; <INPUT =
value=3D0.05=20
      size=3D8 name=3D_sigthreshold> </TD>
    <TD bgColor=3D#eeeeff noWrap>Max. number of hits <INPUT value=3DAUTO =
size=3D5=20
      name=3DREPORT> </TD>
    <TD bgColor=3D#eeeeff>&nbsp;</TD></TR>
  <TR>
    <TD bgColor=3D#eeeeff>&nbsp;</TD>
    <TD bgColor=3D#eeeeff noWrap>Standard scoring&nbsp;<INPUT =
value=3D99999999=20
      CHECKED type=3Dradio name=3D_server_mudpit_switch>&nbsp;MudPIT=20
      scoring&nbsp;<INPUT value=3D0.000000001 type=3Dradio=20
      name=3D_server_mudpit_switch> </TD>
    <TD bgColor=3D#eeeeff noWrap>Ions score or expect cut-off <INPUT =
value=3D5=20
      size=3D5 name=3D_ignoreionsscorebelow> </TD>
    <TD bgColor=3D#eeeeff noWrap>Show sub-sets <INPUT value=3D0 size=3D2 =

      name=3D_showsubsets> </TD></TR>
  <TR>
    <TD bgColor=3D#eeeeff>&nbsp;</TD>
    <TD bgColor=3D#eeeeff noWrap>Show pop-ups&nbsp;<INPUT value=3DTRUE =
CHECKED=20
      type=3Dradio name=3D_showpopups>&nbsp;Suppress pop-ups&nbsp;<INPUT =
value=3DFALSE=20
      type=3Dradio name=3D_showpopups> </TD>
    <TD bgColor=3D#eeeeff noWrap>Sort unassigned <SELECT =
name=3D_sortunassigned>=20
        <OPTION selected value=3Dscoredown>Decreasing Score</OPTION> =
<OPTION=20
        value=3Dqueryup>Increasing query / Mr</OPTION> <OPTION=20
        value=3Dintdown>Decreasing Intensity</OPTION></SELECT> </TD>
    <TD bgColor=3D#eeeeff noWrap>Require bold red <INPUT=20
      onclick=3D"if (form.rbrchkbox.checked) { =
form._requireboldred.value =3D 1; } else { form._requireboldred.value =
=3D 0; } return true;"=20
      type=3Dcheckbox name=3Drbrchkbox> <INPUT value=3D0 type=3Dhidden=20
      name=3D_requireboldred> </TD></TR></TBODY></TABLE></FORM>
<FORM onsubmit=3D"return makeAccessionString(this)" method=3Dpost =
name=3DResults=20
action=3D./search_form.pl>
<H3>Overview Table</H3>Click on column header to jump to entry in =
results=20
list.<BR>Move mouse over any indicator to highlight identical =
peptides.<BR>Click=20
on an indicator to see details of individual match.<BR>Use check boxes =
to select=20
sub-set of queries for new search.=20
<P>
<TABLE border=3D0 cellSpacing=3D0 cellPadding=3D0 width=3D600>
  <TBODY>
  <TR>
    <TD noWrap><B>Mouse over:&nbsp;</B></TD>
    <TD><INPUT value=3D-Query- size=3D62 name=3DOV_Title></TD></TR>
  <TR>
    <TD>&nbsp;</TD>
    <TD noWrap><INPUT value=3D-Accession- name=3DOV_Accession> =
&nbsp;<INPUT=20
      value=3D-Sequence- size=3D40 name=3DOV_Sequence> =
</TD></TR></TBODY></TABLE>
<P>
<TABLE border=3D1 cellSpacing=3D0 cellPadding=3D1>
  <TBODY>
  <TR>
    <TH bgColor=3D#cccccc align=3Dright>Hit:</TH>
    <TH bgColor=3D#cccccc width=3D16 align=3Dmiddle><A=20
      onmouseover=3D"cover(1,0,''); return true"=20
      onmouseout=3D"uncover(1,0,''); return true"=20
      =
href=3D"http://localhost/mascot/cgi/master_results.pl?file=3D../data/2015=
1226/F019728.dat&amp;_sigthreshold=3D0.05&amp;_mudpit=3D99999999&amp;_ser=
ver_mudpit_switch=3D99999999&amp;_ignoreionsscorebelow=3D5.0&amp;_showsub=
sets=3D0&amp;_requireboldred=3D0&amp;REPORT=3DAUTO#Hit1">1</A></TH></TR>
  <TR>
    <TD bgColor=3D#cccccc noWrap><B><INPUT=20
      value=3D"841.484154 from(842.491430,1+) intensity(654.6000) =
query(1)"=20
      CHECKED type=3Dcheckbox name=3DQUE> <A=20
      onmouseover=3D"cover(0,1,''); return true"=20
      onmouseout=3D"uncover(0,1,''); return true"=20
      =
href=3D"http://localhost/mascot/cgi/master_results.pl?file=3D../data/2015=
1226/F019728.dat&amp;_sigthreshold=3D0.05&amp;_mudpit=3D99999999&amp;_ser=
ver_mudpit_switch=3D99999999&amp;_ignoreionsscorebelow=3D5.0&amp;_showsub=
sets=3D0&amp;_requireboldred=3D0&amp;REPORT=3DAUTO#Query1">842.4914</A>=20
      (1+) </B></TD>
    <TD>&nbsp;</TD></TR>
  <TR>
    <TD bgColor=3D#cccccc noWrap><B><INPUT=20
      value=3D"860.030432 from(861.037708,1+) intensity(593.9000) =
query(2)"=20
      CHECKED type=3Dcheckbox name=3DQUE> <A=20
      onmouseover=3D"cover(0,2,''); return true"=20
      onmouseout=3D"uncover(0,2,''); return true"=20
      =
href=3D"http://localhost/mascot/cgi/master_results.pl?file=3D../data/2015=
1226/F019728.dat&amp;_sigthreshold=3D0.05&amp;_mudpit=3D99999999&amp;_ser=
ver_mudpit_switch=3D99999999&amp;_ignoreionsscorebelow=3D5.0&amp;_showsub=
sets=3D0&amp;_requireboldred=3D0&amp;REPORT=3DAUTO#Query2">861.0377</A>=20
      (1+) </B></TD>
    <TD>&nbsp;</TD></TR>
  <TR>
    <TD bgColor=3D#cccccc noWrap><B><INPUT=20
      value=3D"876.008702 from(877.015978,1+) intensity(383.2000) =
title(D%3a%5cDATA%5c2015%5cTEST%5cXIAOMAI%5c1%5c0_A17%5c1%5c877%2e0160%2e=
LIFT%5c1SREF%5cPDATA%5c1%5c1R) index(0) query(3)"=20
      CHECKED type=3Dcheckbox name=3DQUE> <A=20
      onmouseover=3D"cover(0,3,''); return true"=20
      onmouseout=3D"uncover(0,3,''); return true"=20
      =
href=3D"http://localhost/mascot/cgi/master_results.pl?file=3D../data/2015=
1226/F019728.dat&amp;_sigthreshold=3D0.05&amp;_mudpit=3D99999999&amp;_ser=
ver_mudpit_switch=3D99999999&amp;_ignoreionsscorebelow=3D5.0&amp;_showsub=
sets=3D0&amp;_requireboldred=3D0&amp;REPORT=3DAUTO#Query3">877.0160</A>=20
      (1+) </B></TD>
    <TD>&nbsp;</TD></TR>
  <TR>
    <TD bgColor=3D#cccccc noWrap><B><INPUT=20
      value=3D"1204.607610 from(1205.614886,1+) intensity(481.0000) =
title(D%3a%5cDATA%5c2015%5cTEST%5cXIAOMAI%5c1%5c0_A17%5c1%5c1205%2e6149%2=
eLIFT%5c1SREF%5cPDATA%5c1%5c1R) index(1) query(4)"=20
      CHECKED type=3Dcheckbox name=3DQUE> <A=20
      onmouseover=3D"cover(0,4,''); return true"=20
      onmouseout=3D"uncover(0,4,''); return true"=20
      =
href=3D"http://localhost/mascot/cgi/master_results.pl?file=3D../data/2015=
1226/F019728.dat&amp;_sigthreshold=3D0.05&amp;_mudpit=3D99999999&amp;_ser=
ver_mudpit_switch=3D99999999&amp;_ignoreionsscorebelow=3D5.0&amp;_showsub=
sets=3D0&amp;_requireboldred=3D0&amp;REPORT=3DAUTO#Query4">1205.6149</A> =

      (1+) </B></TD>
    <TD>&nbsp;</TD></TR>
  <TR>
    <TD bgColor=3D#cccccc noWrap><B><INPUT=20
      value=3D"1320.571442 from(1321.578718,1+) intensity(874.1000) =
title(D%3a%5cDATA%5c2015%5cTEST%5cXIAOMAI%5c1%5c0_A17%5c1%5c1321%2e5787%2=
eLIFT%5c1SREF%5cPDATA%5c1%5c1R) index(2) query(5)"=20
      CHECKED type=3Dcheckbox name=3DQUE> <A=20
      onmouseover=3D"cover(0,5,''); return true"=20
      onmouseout=3D"uncover(0,5,''); return true"=20
      =
href=3D"http://localhost/mascot/cgi/master_results.pl?file=3D../data/2015=
1226/F019728.dat&amp;_sigthreshold=3D0.05&amp;_mudpit=3D99999999&amp;_ser=
ver_mudpit_switch=3D99999999&amp;_ignoreionsscorebelow=3D5.0&amp;_showsub=
sets=3D0&amp;_requireboldred=3D0&amp;REPORT=3DAUTO#Query5">1321.5787</A> =

      (1+) </B></TD>
    <TD>&nbsp;</TD></TR>
  <TR>
    <TD bgColor=3D#cccccc noWrap><B><INPUT=20
      value=3D"1332.685440 from(1333.692716,1+) intensity(350.8000) =
query(6)"=20
      CHECKED type=3Dcheckbox name=3DQUE> <A=20
      onmouseover=3D"cover(0,6,''); return true"=20
      onmouseout=3D"uncover(0,6,''); return true"=20
      =
href=3D"http://localhost/mascot/cgi/master_results.pl?file=3D../data/2015=
1226/F019728.dat&amp;_sigthreshold=3D0.05&amp;_mudpit=3D99999999&amp;_ser=
ver_mudpit_switch=3D99999999&amp;_ignoreionsscorebelow=3D5.0&amp;_showsub=
sets=3D0&amp;_requireboldred=3D0&amp;REPORT=3DAUTO#Query6">1333.6927</A> =

      (1+) </B></TD>
    <TD>&nbsp;</TD></TR>
  <TR>
    <TD bgColor=3D#cccccc noWrap><B><INPUT=20
      value=3D"1372.681257 from(1373.688533,1+) intensity(739.7000) =
title(D%3a%5cDATA%5c2015%5cTEST%5cXIAOMAI%5c1%5c0_A17%5c1%5c1373%2e6885%2=
eLIFT%5c1SREF%5cPDATA%5c1%5c1R) index(3) query(7)"=20
      CHECKED type=3Dcheckbox name=3DQUE> <A=20
      onmouseover=3D"cover(0,7,''); return true"=20
      onmouseout=3D"uncover(0,7,''); return true"=20
      =
href=3D"http://localhost/mascot/cgi/master_results.pl?file=3D../data/2015=
1226/F019728.dat&amp;_sigthreshold=3D0.05&amp;_mudpit=3D99999999&amp;_ser=
ver_mudpit_switch=3D99999999&amp;_ignoreionsscorebelow=3D5.0&amp;_showsub=
sets=3D0&amp;_requireboldred=3D0&amp;REPORT=3DAUTO#Query7">1373.6885</A> =

      (1+) </B></TD>
    <TD>&nbsp;</TD></TR>
  <TR>
    <TD bgColor=3D#cccccc noWrap><B><INPUT=20
      value=3D"1551.848329 from(1552.855605,1+) intensity(435.8000) =
title(D%3a%5cDATA%5c2015%5cTEST%5cXIAOMAI%5c1%5c0_A17%5c1%5c1552%2e8556%2=
eLIFT%5c1SREF%5cPDATA%5c1%5c1R) index(4) query(8)"=20
      CHECKED type=3Dcheckbox name=3DQUE> <A=20
      onmouseover=3D"cover(0,8,''); return true"=20
      onmouseout=3D"uncover(0,8,''); return true"=20
      =
href=3D"http://localhost/mascot/cgi/master_results.pl?file=3D../data/2015=
1226/F019728.dat&amp;_sigthreshold=3D0.05&amp;_mudpit=3D99999999&amp;_ser=
ver_mudpit_switch=3D99999999&amp;_ignoreionsscorebelow=3D5.0&amp;_showsub=
sets=3D0&amp;_requireboldred=3D0&amp;REPORT=3DAUTO#Query8">1552.8556</A> =

      (1+) </B></TD>
    <TD>&nbsp;</TD></TR>
  <TR>
    <TD bgColor=3D#cccccc noWrap><B><INPUT=20
      value=3D"1739.846351 from(1740.853627,1+) intensity(460.3000) =
title(D%3a%5cDATA%5c2015%5cTEST%5cXIAOMAI%5c1%5c0_A17%5c1%5c1740%2e8536%2=
eLIFT%5c1SREF%5cPDATA%5c1%5c1R) index(5) query(9)"=20
      CHECKED type=3Dcheckbox name=3DQUE> <A=20
      onmouseover=3D"cover(0,9,''); return true"=20
      onmouseout=3D"uncover(0,9,''); return true"=20
      =
href=3D"http://localhost/mascot/cgi/master_results.pl?file=3D../data/2015=
1226/F019728.dat&amp;_sigthreshold=3D0.05&amp;_mudpit=3D99999999&amp;_ser=
ver_mudpit_switch=3D99999999&amp;_ignoreionsscorebelow=3D5.0&amp;_showsub=
sets=3D0&amp;_requireboldred=3D0&amp;REPORT=3DAUTO#Query9">1740.8536</A> =

      (1+) </B></TD>
    <TD>&nbsp;</TD></TR>
  <TR>
    <TD bgColor=3D#cccccc noWrap><B><INPUT=20
      value=3D"1832.009840 from(1833.017116,1+) intensity(1815.4000) =
title(D%3a%5cDATA%5c2015%5cTEST%5cXIAOMAI%5c1%5c0_A17%5c1%5c1833%2e0171%2=
eLIFT%5c1SREF%5cPDATA%5c1%5c1R) index(6) query(10)"=20
      CHECKED type=3Dcheckbox name=3DQUE> <A=20
      onmouseover=3D"cover(0,10,''); return true"=20
      onmouseout=3D"uncover(0,10,''); return true"=20
      =
href=3D"http://localhost/mascot/cgi/master_results.pl?file=3D../data/2015=
1226/F019728.dat&amp;_sigthreshold=3D0.05&amp;_mudpit=3D99999999&amp;_ser=
ver_mudpit_switch=3D99999999&amp;_ignoreionsscorebelow=3D5.0&amp;_showsub=
sets=3D0&amp;_requireboldred=3D0&amp;REPORT=3DAUTO#Query10">1833.0171</A>=
=20
      (1+) </B></TD>
    <TD align=3Dmiddle><A=20
      onmouseover=3D"cover(1,10,'VIGTLLGSVLPDGTVHVR'); return true"=20
      onmouseout=3D"uncover(1,10,'VIGTLLGSVLPDGTVHVR'); return true"=20
      =
href=3D"http://localhost/mascot/cgi/peptide_view.pl?file=3D../data/201512=
26/F019728.dat&amp;query=3D10&amp;hit=3D1&amp;index=3Dtr%7cW5GCA3%7cW5GCA=
3_WHEAT&amp;px=3D1&amp;section=3D5&amp;ave_thresh=3D33&amp;_ignoreionssco=
rebelow=3D5&amp;report=3D0&amp;_sigthreshold=3D0.05&amp;_msresflags=3D102=
5&amp;_msresflags2=3D2&amp;percolate=3D-1&amp;percolate_rt=3D0"=20
      target=3D_blank><IMG border=3D0=20
      src=3D"http://localhost/mascot/images/cyan_ball_white.gif" =
width=3D16=20
      height=3D16></A></TD></TR>
  <TR>
    <TD bgColor=3D#cccccc noWrap><B><INPUT=20
      value=3D"1970.022000 from(1971.029276,1+) intensity(346.6000) =
title(D%3a%5cDATA%5c2015%5cTEST%5cXIAOMAI%5c1%5c0_A17%5c1%5c1971%2e0293%2=
eLIFT%5c1SREF%5cPDATA%5c1%5c1R) index(7) query(11)"=20
      CHECKED type=3Dcheckbox name=3DQUE> <A=20
      onmouseover=3D"cover(0,11,''); return true"=20
      onmouseout=3D"uncover(0,11,''); return true"=20
      =
href=3D"http://localhost/mascot/cgi/master_results.pl?file=3D../data/2015=
1226/F019728.dat&amp;_sigthreshold=3D0.05&amp;_mudpit=3D99999999&amp;_ser=
ver_mudpit_switch=3D99999999&amp;_ignoreionsscorebelow=3D5.0&amp;_showsub=
sets=3D0&amp;_requireboldred=3D0&amp;REPORT=3DAUTO#Query11">1971.0293</A>=
=20
      (1+) </B></TD>
    <TD>&nbsp;</TD></TR>
  <TR>
    <TD bgColor=3D#cccccc noWrap><B><INPUT=20
      value=3D"2322.192324 from(2323.199600,1+) intensity(384.7000) =
title(D%3a%5cDATA%5c2015%5cTEST%5cXIAOMAI%5c1%5c0_A17%5c1%5c2323%2e1996%2=
eLIFT%5c1SREF%5cPDATA%5c1%5c1R) index(8) query(12)"=20
      CHECKED type=3Dcheckbox name=3DQUE> <A=20
      onmouseover=3D"cover(0,12,''); return true"=20
      onmouseout=3D"uncover(0,12,''); return true"=20
      =
href=3D"http://localhost/mascot/cgi/master_results.pl?file=3D../data/2015=
1226/F019728.dat&amp;_sigthreshold=3D0.05&amp;_mudpit=3D99999999&amp;_ser=
ver_mudpit_switch=3D99999999&amp;_ignoreionsscorebelow=3D5.0&amp;_showsub=
sets=3D0&amp;_requireboldred=3D0&amp;REPORT=3DAUTO#Query12">2323.1996</A>=
=20
      (1+) </B></TD>
    <TD>&nbsp;</TD></TR>
  <TR>
    <TD bgColor=3D#cccccc noWrap><B><INPUT=20
      value=3D"2397.120638 from(2398.127914,1+) intensity(321.3000) =
title(D%3a%5cDATA%5c2015%5cTEST%5cXIAOMAI%5c1%5c0_A17%5c1%5c2398%2e1279%2=
eLIFT%5c1SREF%5cPDATA%5c1%5c1R) index(9) query(13)"=20
      CHECKED type=3Dcheckbox name=3DQUE> <A=20
      onmouseover=3D"cover(0,13,''); return true"=20
      onmouseout=3D"uncover(0,13,''); return true"=20
      =
href=3D"http://localhost/mascot/cgi/master_results.pl?file=3D../data/2015=
1226/F019728.dat&amp;_sigthreshold=3D0.05&amp;_mudpit=3D99999999&amp;_ser=
ver_mudpit_switch=3D99999999&amp;_ignoreionsscorebelow=3D5.0&amp;_showsub=
sets=3D0&amp;_requireboldred=3D0&amp;REPORT=3DAUTO#Query13">2398.1279</A>=
=20
      (1+) </B></TD>
    <TD>&nbsp;</TD></TR>
  <TR>
    <TD bgColor=3D#cccccc noWrap><B><INPUT=20
      value=3D"2624.140991 from(2625.148267,1+) intensity(393.2000) =
query(14)"=20
      CHECKED type=3Dcheckbox name=3DQUE> <A=20
      onmouseover=3D"cover(0,14,''); return true"=20
      onmouseout=3D"uncover(0,14,''); return true"=20
      =
href=3D"http://localhost/mascot/cgi/master_results.pl?file=3D../data/2015=
1226/F019728.dat&amp;_sigthreshold=3D0.05&amp;_mudpit=3D99999999&amp;_ser=
ver_mudpit_switch=3D99999999&amp;_ignoreionsscorebelow=3D5.0&amp;_showsub=
sets=3D0&amp;_requireboldred=3D0&amp;REPORT=3DAUTO#Query14">2625.1483</A>=
=20
      (1+) </B></TD>
    <TD>&nbsp;</TD></TR></TBODY></TABLE>
<SCRIPT language=3DJavaScript>=0A=
<!-- =0A=
=0A=
VIGTLLGSVLPDGTVHVR =3D new Array(1);=0A=
VIGTLLGSVLPDGTVHVR[0] =3D 2;=0A=
arrayReady =3D 1;=0A=
=0A=
// -->=0A=
</SCRIPT>
<INPUT value=3D2 type=3Dhidden name=3DFORMVER> <INPUT value=3DMIS =
type=3Dhidden=20
name=3DSEARCH> <INPUT type=3Dhidden name=3DUSERNAME> <INPUT =
type=3Dhidden=20
name=3DUSEREMAIL> <INPUT value=3D"Auto submitted by BioTools" =
type=3Dhidden name=3DCOM>=20
<INPUT value=3D"Carbamidomethyl (C)" type=3Dhidden name=3DMODS> <INPUT=20
value=3D"Oxidation (M)" type=3Dhidden name=3DIT_MODS> <INPUT =
value=3DTrypsin type=3Dhidden=20
name=3DCLE> <INPUT value=3DMonoisotopic type=3Dhidden name=3DMASS> =
<INPUT type=3Dhidden=20
name=3DSEG> <INPUT value=3D150 type=3Dhidden name=3DTOL> <INPUT =
value=3Dppm type=3Dhidden=20
name=3DTOLU> <INPUT value=3D0.7 type=3Dhidden name=3DITOL> <INPUT =
value=3DDa type=3Dhidden=20
name=3DITOLU> <INPUT value=3DTriticum type=3Dhidden name=3DDB> <INPUT =
value=3D1+=20
type=3Dhidden name=3DCHARGE> <INPUT value=3D1 type=3Dhidden name=3DPFA> =
<INPUT type=3Dhidden=20
name=3DFILE> <INPUT value=3D"Mascot generic" type=3Dhidden =
name=3DFORMAT> <INPUT=20
value=3D../data/20151226/F019728.dat type=3Dhidden name=3DINTERMEDIATE> =
<INPUT=20
value=3DAUTO type=3Dhidden name=3DREPORT> <INPUT value=3DON =
type=3Dhidden name=3DOVERVIEW>=20
<INPUT type=3Dhidden name=3DPRECURSOR> <INPUT value=3D"All entries" =
type=3Dhidden=20
name=3DTAXONOMY> <INPUT type=3Dhidden name=3DREPTYPE> <INPUT =
value=3D"not again"=20
type=3Dhidden name=3DrepeatSearch> <INPUT value=3DMALDI-TOF-TOF =
type=3Dhidden=20
name=3DINSTRUMENT> <INPUT type=3Dhidden name=3DACCESSION> <INPUT =
value=3D0 type=3Dhidden=20
name=3DDECOY> <INPUT value=3DNone type=3Dhidden name=3DQUANTITATION> =
<INPUT value=3D0=20
type=3Dhidden name=3DPEP_ISOTOPE_ERROR>=20
<P><INPUT onclick=3D"checkQuery(1,14, this.form)" value=3D"Select All" =
type=3Dbutton>=20
&nbsp;&nbsp;<INPUT onclick=3D"checkQuery(0,14, this.form)" =
value=3D"Select None" type=3Dbutton>=20
&nbsp;&nbsp;<INPUT value=3D"Search Selected" type=3Dsubmit> =
&nbsp;&nbsp;<INPUT=20
onclick=3D"checkQuery(1,14, this.form)" value=3D1 type=3Dcheckbox=20
name=3DErrTolRepeat><B>Error&nbsp;tolerant</B>&nbsp;&nbsp;&nbsp; <INPUT =
onclick=3D"makeArchive(this.form); return true" value=3D"Archive Report" =
type=3Dbutton>=20

<P>
<TABLE border=3D0 cellSpacing=3D0>
  <TBODY>
  <TR>
    <TD><TT><B><A =
name=3DHit1>1.</A>&nbsp;&nbsp;&nbsp;&nbsp;</B></TT></TD>
    <TD noWrap><TT><A=20
      =
href=3D"http://localhost/mascot/cgi/protein_view.pl?file=3D../data/201512=
26/F019728.dat&amp;hit=3Dtr%7cW5GCA3%7cW5GCA3_WHEAT&amp;db_idx=3D1&amp;px=
=3D1&amp;ave_thresh=3D33&amp;_ignoreionsscorebelow=3D5&amp;report=3D0&amp=
;_sigthreshold=3D0.05&amp;_msresflags=3D1025&amp;_msresflags2=3D2&amp;per=
colate=3D-1&amp;percolate_rt=3D0"=20
      =
target=3D_blank>tr|W5GCA3|W5GCA3_WHEAT</A>&nbsp;&nbsp;&nbsp;&nbsp;<B>Mass=
:</B>&nbsp;31916&nbsp;&nbsp;&nbsp;&nbsp;<B>Score:</B>&nbsp;49&nbsp;&nbsp;=
&nbsp;&nbsp;&nbsp;<B>Matches:</B>&nbsp;1(1)&nbsp;&nbsp;<B>Sequences:</B>&=
nbsp;1(1)</TT></TD></TR>
  <TR>
    <TD>&nbsp;</TD>
    <TD noWrap><TT>tr|W5GCA3|W5GCA3_WHEAT</TT></TD></TR></TBODY></TABLE>
<TABLE border=3D0 cellSpacing=3D0>
  <TBODY>
  <TR>
    <TD align=3Dright><INPUT value=3D1 type=3Dcheckbox =
name=3DINCLUDE></TD>
    <TD noWrap><TT>Check to include this hit in error tolerant search or =

      archive report</TT></TD></TR>
  <TR>
    <TD><TT>&nbsp;&nbsp;&nbsp;&nbsp;&nbsp;&nbsp;</TT></TD>
    <TD>&nbsp;</TD></TR></TBODY></TABLE>
<TABLE border=3D0 cellSpacing=3D0 cellPadding=3D0>
  <TBODY>
  <TR>
    <TD><TT>&nbsp;&nbsp;&nbsp;&nbsp;&nbsp;&nbsp;</TT></TD>
    <TD align=3Dright><TT><B>Query&nbsp;&nbsp;</B></TT></TD>
    <TD align=3Dright><TT><B>Observed&nbsp;&nbsp;</B></TT></TD>
    <TD noWrap align=3Dright><TT><B>Mr(expt)&nbsp;&nbsp;</B></TT></TD>
    <TD noWrap align=3Dright><TT><B>Mr(calc)&nbsp;&nbsp;</B></TT></TD>
    <TD align=3Dright><TT><B>&nbsp;ppm&nbsp;&nbsp;</B></TT></TD>
    <TD align=3Dright><TT><B>Miss&nbsp;</B></TT></TD>
    <TD align=3Dright><TT><B>Score&nbsp;</B></TT></TD>
    <TD align=3Dright><TT><B>Expect&nbsp;</B></TT></TD>
    <TD align=3Dright><TT><B>Rank&nbsp;</B></TT></TD>
    <TD align=3Dright><TT><B>Unique&nbsp;</B></TT></TD>
    <TD><TT><B>&nbsp;Peptide</B></TT></TD></TR>
  <TR>
    <TD align=3Dright>&nbsp;</TD>
    <TD align=3Dright><TT><A=20
      onmouseover=3D"if (!browser_EXCLUDE) activateEl('Q10', event)"=20
      onmouseout=3DclearEl()=20
      =
href=3D"http://localhost/mascot/cgi/peptide_view.pl?file=3D../data/201512=
26/F019728.dat&amp;query=3D10&amp;hit=3D1&amp;index=3Dtr%7cW5GCA3%7cW5GCA=
3_WHEAT&amp;px=3D1&amp;section=3D5&amp;ave_thresh=3D33&amp;_ignoreionssco=
rebelow=3D5&amp;report=3D0&amp;_sigthreshold=3D0.05&amp;_msresflags=3D102=
5&amp;_msresflags2=3D2&amp;percolate=3D-1&amp;percolate_rt=3D0"=20
      target=3D_blank>10</A>&nbsp;&nbsp;</TT></TD>
    <TD align=3Dright><TT><FONT=20
      color=3D#ff0000><B>1833.0171&nbsp;&nbsp;</B></FONT></TT></TD>
    <TD align=3Dright><TT><FONT=20
      color=3D#ff0000><B>1832.0098&nbsp;&nbsp;</B></FONT></TT></TD>
    <TD align=3Dright><TT><FONT=20
      color=3D#ff0000><B>1832.0520&nbsp;&nbsp;</B></FONT></TT></TD>
    <TD noWrap align=3Dright><TT><FONT=20
      color=3D#ff0000><B>-23.02&nbsp;</B></FONT></TT></TD>
    <TD align=3Dright><TT><FONT=20
color=3D#ff0000><B>0&nbsp;&nbsp;</B></FONT></TT></TD>
    <TD noWrap align=3Dright><TT><FONT=20
      color=3D#ff0000><B>49&nbsp;&nbsp;</B></FONT></TT></TD>
    <TD noWrap align=3Dright><TT><FONT=20
      color=3D#ff0000><B>0.0012&nbsp;</B></FONT></TT></TD>
    <TD align=3Dright><TT><FONT=20
color=3D#ff0000><B>1&nbsp;&nbsp;</B></FONT></TT></TD>
    <TD align=3Dright><TT><FONT=20
      color=3D#ff0000><B>U&nbsp;&nbsp;&nbsp;</B></FONT></TT></TD>
    <TD noWrap><TT><FONT=20
      =
color=3D#ff0000><B>&nbsp;R.VIGTLLGSVLPDGTVHVR.N</B></FONT></TT></TD></TR>=
</TBODY></TABLE><BR>
<HR>
<TT><B>Peptide matches not assigned to protein hits:</B> (no details =
means no=20
match)</TT><BR><BR>
<TABLE border=3D0 cellSpacing=3D0 cellPadding=3D0>
  <TBODY>
  <TR>
    <TD><TT>&nbsp;&nbsp;&nbsp;&nbsp;&nbsp;&nbsp;</TT></TD>
    <TD align=3Dright><TT><B>Query&nbsp;&nbsp;</B></TT></TD>
    <TD align=3Dright><TT><B>Observed&nbsp;&nbsp;</B></TT></TD>
    <TD noWrap align=3Dright><TT><B>Mr(expt)&nbsp;&nbsp;</B></TT></TD>
    <TD noWrap align=3Dright><TT><B>Mr(calc)&nbsp;&nbsp;</B></TT></TD>
    <TD align=3Dright><TT><B>&nbsp;ppm&nbsp;&nbsp;</B></TT></TD>
    <TD align=3Dright><TT><B>Miss&nbsp;</B></TT></TD>
    <TD align=3Dright><TT><B>Score&nbsp;</B></TT></TD>
    <TD align=3Dright><TT><B>Expect&nbsp;</B></TT></TD>
    <TD align=3Dright><TT><B>Rank&nbsp;</B></TT></TD>
    <TD align=3Dright><TT><B>Unique&nbsp;</B></TT></TD>
    <TD><TT><B>&nbsp;Peptide</B></TT></TD></TR>
  <TR>
    <TD align=3Dright><INPUT=20
      value=3D"2397.120638 from(2398.127914,1+) intensity(321.3000) =
title(D%3a%5cDATA%5c2015%5cTEST%5cXIAOMAI%5c1%5c0_A17%5c1%5c2398%2e1279%2=
eLIFT%5c1SREF%5cPDATA%5c1%5c1R) index(9) query(13)"=20
      CHECKED type=3Dcheckbox name=3DQUE></TD>
    <TD align=3Dright><TT><A=20
      onmouseover=3D"if (!browser_EXCLUDE) activateEl('Q13', event)"=20
      onmouseout=3DclearEl()=20
      =
href=3D"http://localhost/mascot/cgi/peptide_view.pl?file=3D../data/201512=
26/F019728.dat&amp;query=3D13&amp;hit=3D1&amp;index=3D&amp;px=3D1&amp;sec=
tion=3D5&amp;ave_thresh=3D33&amp;_ignoreionsscorebelow=3D5&amp;report=3D0=
&amp;_sigthreshold=3D0.05&amp;_msresflags=3D1025&amp;_msresflags2=3D2&amp=
;percolate=3D-1&amp;percolate_rt=3D0"=20
      target=3D_blank>13</A>&nbsp;&nbsp;</TT></TD>
    <TD align=3Dright><TT><FONT=20
      color=3D#ff0000><B>2398.1279&nbsp;&nbsp;</B></FONT></TT></TD>
    <TD align=3Dright><TT><FONT=20
      color=3D#ff0000><B>2397.1206&nbsp;&nbsp;</B></FONT></TT></TD>
    <TD align=3Dright><TT><FONT=20
      color=3D#ff0000><B>2397.2652&nbsp;&nbsp;</B></FONT></TT></TD>
    <TD noWrap align=3Dright><TT><FONT=20
      color=3D#ff0000><B>-60.31&nbsp;</B></FONT></TT></TD>
    <TD align=3Dright><TT><FONT=20
color=3D#ff0000><B>1&nbsp;&nbsp;</B></FONT></TT></TD>
    <TD noWrap align=3Dright><TT><FONT=20
      color=3D#ff0000><B>20&nbsp;&nbsp;</B></FONT></TT></TD>
    <TD noWrap align=3Dright><TT><FONT=20
      color=3D#ff0000><B>0.72&nbsp;</B></FONT></TT></TD>
    <TD align=3Dright><TT><FONT=20
color=3D#ff0000><B>1&nbsp;&nbsp;</B></FONT></TT></TD>
    <TD align=3Dright><TT><FONT=20
      color=3D#ff0000><B>&nbsp;&nbsp;&nbsp;&nbsp;</B></FONT></TT></TD>
    <TD noWrap><TT><FONT=20
      =
color=3D#ff0000><B>&nbsp;SLVVTLLEHFGQEVADLRSER</B></FONT></TT></TD></TR>
  <TR>
    <TD align=3Dright><INPUT=20
      value=3D"1320.571442 from(1321.578718,1+) intensity(874.1000) =
title(D%3a%5cDATA%5c2015%5cTEST%5cXIAOMAI%5c1%5c0_A17%5c1%5c1321%2e5787%2=
eLIFT%5c1SREF%5cPDATA%5c1%5c1R) index(2) query(5)"=20
      CHECKED type=3Dcheckbox name=3DQUE></TD>
    <TD align=3Dright><TT><A=20
      onmouseover=3D"if (!browser_EXCLUDE) activateEl('Q5', event)"=20
      onmouseout=3DclearEl()=20
      =
href=3D"http://localhost/mascot/cgi/peptide_view.pl?file=3D../data/201512=
26/F019728.dat&amp;query=3D5&amp;hit=3D1&amp;index=3D&amp;px=3D1&amp;sect=
ion=3D5&amp;ave_thresh=3D33&amp;_ignoreionsscorebelow=3D5&amp;report=3D0&=
amp;_sigthreshold=3D0.05&amp;_msresflags=3D1025&amp;_msresflags2=3D2&amp;=
percolate=3D-1&amp;percolate_rt=3D0"=20
      target=3D_blank>5</A>&nbsp;&nbsp;</TT></TD>
    <TD align=3Dright><TT><FONT=20
      color=3D#ff0000><B>1321.5787&nbsp;&nbsp;</B></FONT></TT></TD>
    <TD align=3Dright><TT><FONT=20
      color=3D#ff0000><B>1320.5714&nbsp;&nbsp;</B></FONT></TT></TD>
    <TD align=3Dright><TT><FONT=20
      color=3D#ff0000><B>1320.5946&nbsp;&nbsp;</B></FONT></TT></TD>
    <TD noWrap align=3Dright><TT><FONT=20
      color=3D#ff0000><B>-17.54&nbsp;</B></FONT></TT></TD>
    <TD align=3Dright><TT><FONT=20
color=3D#ff0000><B>0&nbsp;&nbsp;</B></FONT></TT></TD>
    <TD noWrap align=3Dright><TT><FONT=20
      color=3D#ff0000><B>15&nbsp;&nbsp;</B></FONT></TT></TD>
    <TD noWrap align=3Dright><TT><FONT=20
    color=3D#ff0000><B>4.3&nbsp;</B></FONT></TT></TD>
    <TD align=3Dright><TT><FONT=20
color=3D#ff0000><B>1&nbsp;&nbsp;</B></FONT></TT></TD>
    <TD align=3Dright><TT><FONT=20
      color=3D#ff0000><B>&nbsp;&nbsp;&nbsp;&nbsp;</B></FONT></TT></TD>
    <TD noWrap><TT><FONT=20
  color=3D#ff0000><B>&nbsp;DQGQPETLDYR</B></FONT></TT></TD></TR>
  <TR>
    <TD align=3Dright><INPUT=20
      value=3D"1372.681257 from(1373.688533,1+) intensity(739.7000) =
title(D%3a%5cDATA%5c2015%5cTEST%5cXIAOMAI%5c1%5c0_A17%5c1%5c1373%2e6885%2=
eLIFT%5c1SREF%5cPDATA%5c1%5c1R) index(3) query(7)"=20
      CHECKED type=3Dcheckbox name=3DQUE></TD>
    <TD align=3Dright><TT><A=20
      onmouseover=3D"if (!browser_EXCLUDE) activateEl('Q7', event)"=20
      onmouseout=3DclearEl()=20
      =
href=3D"http://localhost/mascot/cgi/peptide_view.pl?file=3D../data/201512=
26/F019728.dat&amp;query=3D7&amp;hit=3D1&amp;index=3D&amp;px=3D1&amp;sect=
ion=3D5&amp;ave_thresh=3D33&amp;_ignoreionsscorebelow=3D5&amp;report=3D0&=
amp;_sigthreshold=3D0.05&amp;_msresflags=3D1025&amp;_msresflags2=3D2&amp;=
percolate=3D-1&amp;percolate_rt=3D0"=20
      target=3D_blank>7</A>&nbsp;&nbsp;</TT></TD>
    <TD align=3Dright><TT><FONT=20
      color=3D#ff0000><B>1373.6885&nbsp;&nbsp;</B></FONT></TT></TD>
    <TD align=3Dright><TT><FONT=20
      color=3D#ff0000><B>1372.6813&nbsp;&nbsp;</B></FONT></TT></TD>
    <TD align=3Dright><TT><FONT=20
      color=3D#ff0000><B>1372.6405&nbsp;&nbsp;</B></FONT></TT></TD>
    <TD noWrap align=3Dright><TT><FONT=20
      color=3D#ff0000><B>29.7&nbsp;</B></FONT></TT></TD>
    <TD align=3Dright><TT><FONT=20
color=3D#ff0000><B>1&nbsp;&nbsp;</B></FONT></TT></TD>
    <TD noWrap align=3Dright><TT><FONT=20
      color=3D#ff0000><B>13&nbsp;&nbsp;</B></FONT></TT></TD>
    <TD noWrap align=3Dright><TT><FONT=20
    color=3D#ff0000><B>6.8&nbsp;</B></FONT></TT></TD>
    <TD align=3Dright><TT><FONT=20
color=3D#ff0000><B>1&nbsp;&nbsp;</B></FONT></TT></TD>
    <TD align=3Dright><TT><FONT=20
      color=3D#ff0000><B>&nbsp;&nbsp;&nbsp;&nbsp;</B></FONT></TT></TD>
    <TD noWrap><TT><FONT color=3D#ff0000><B>&nbsp;TPAD<U>M</U>AENAPRGK + =

      Oxidation (M)</B></FONT></TT></TD></TR>
  <TR>
    <TD align=3Dright><INPUT=20
      value=3D"1551.848329 from(1552.855605,1+) intensity(435.8000) =
title(D%3a%5cDATA%5c2015%5cTEST%5cXIAOMAI%5c1%5c0_A17%5c1%5c1552%2e8556%2=
eLIFT%5c1SREF%5cPDATA%5c1%5c1R) index(4) query(8)"=20
      CHECKED type=3Dcheckbox name=3DQUE></TD>
    <TD align=3Dright><TT><A=20
      onmouseover=3D"if (!browser_EXCLUDE) activateEl('Q8', event)"=20
      onmouseout=3DclearEl()=20
      =
href=3D"http://localhost/mascot/cgi/peptide_view.pl?file=3D../data/201512=
26/F019728.dat&amp;query=3D8&amp;hit=3D1&amp;index=3D&amp;px=3D1&amp;sect=
ion=3D5&amp;ave_thresh=3D33&amp;_ignoreionsscorebelow=3D5&amp;report=3D0&=
amp;_sigthreshold=3D0.05&amp;_msresflags=3D1025&amp;_msresflags2=3D2&amp;=
percolate=3D-1&amp;percolate_rt=3D0"=20
      target=3D_blank>8</A>&nbsp;&nbsp;</TT></TD>
    <TD align=3Dright><TT><FONT=20
      color=3D#ff0000><B>1552.8556&nbsp;&nbsp;</B></FONT></TT></TD>
    <TD align=3Dright><TT><FONT=20
      color=3D#ff0000><B>1551.8483&nbsp;&nbsp;</B></FONT></TT></TD>
    <TD align=3Dright><TT><FONT=20
      color=3D#ff0000><B>1551.7351&nbsp;&nbsp;</B></FONT></TT></TD>
    <TD noWrap align=3Dright><TT><FONT=20
      color=3D#ff0000><B>73.0&nbsp;</B></FONT></TT></TD>
    <TD align=3Dright><TT><FONT=20
color=3D#ff0000><B>1&nbsp;&nbsp;</B></FONT></TT></TD>
    <TD noWrap align=3Dright><TT><FONT=20
      color=3D#ff0000><B>4&nbsp;&nbsp;</B></FONT></TT></TD>
    <TD noWrap align=3Dright><TT><FONT=20
    color=3D#ff0000><B>38&nbsp;</B></FONT></TT></TD>
    <TD align=3Dright><TT><FONT=20
color=3D#ff0000><B>1&nbsp;&nbsp;</B></FONT></TT></TD>
    <TD align=3Dright><TT><FONT=20
      color=3D#ff0000><B>&nbsp;&nbsp;&nbsp;&nbsp;</B></FONT></TT></TD>
    <TD noWrap><TT><FONT=20
    color=3D#ff0000><B>&nbsp;KMSSFEGAEVPTNR</B></FONT></TT></TD></TR>
  <TR>
    <TD align=3Dright><INPUT=20
      value=3D"2322.192324 from(2323.199600,1+) intensity(384.7000) =
title(D%3a%5cDATA%5c2015%5cTEST%5cXIAOMAI%5c1%5c0_A17%5c1%5c2323%2e1996%2=
eLIFT%5c1SREF%5cPDATA%5c1%5c1R) index(8) query(12)"=20
      CHECKED type=3Dcheckbox name=3DQUE></TD>
    <TD align=3Dright><TT><A=20
      onmouseover=3D"if (!browser_EXCLUDE) activateEl('Q12', event)"=20
      onmouseout=3DclearEl()=20
      =
href=3D"http://localhost/mascot/cgi/peptide_view.pl?file=3D../data/201512=
26/F019728.dat&amp;query=3D12&amp;hit=3D1&amp;index=3D&amp;px=3D1&amp;sec=
tion=3D5&amp;ave_thresh=3D33&amp;_ignoreionsscorebelow=3D5&amp;report=3D0=
&amp;_sigthreshold=3D0.05&amp;_msresflags=3D1025&amp;_msresflags2=3D2&amp=
;percolate=3D-1&amp;percolate_rt=3D0"=20
      target=3D_blank>12</A>&nbsp;&nbsp;</TT></TD>
    <TD align=3Dright><TT><FONT=20
      color=3D#ff0000><B>2323.1996&nbsp;&nbsp;</B></FONT></TT></TD>
    <TD align=3Dright><TT><FONT=20
      color=3D#ff0000><B>2322.1923&nbsp;&nbsp;</B></FONT></TT></TD>
    <TD align=3Dright><TT><FONT=20
      color=3D#ff0000><B>2322.0070&nbsp;&nbsp;</B></FONT></TT></TD>
    <TD noWrap align=3Dright><TT><FONT=20
      color=3D#ff0000><B>79.8&nbsp;</B></FONT></TT></TD>
    <TD align=3Dright><TT><FONT=20
color=3D#ff0000><B>0&nbsp;&nbsp;</B></FONT></TT></TD>
    <TD noWrap align=3Dright><TT><FONT=20
      color=3D#ff0000><B>2&nbsp;&nbsp;</B></FONT></TT></TD>
    <TD noWrap align=3Dright><TT><FONT=20
    color=3D#ff0000><B>44&nbsp;</B></FONT></TT></TD>
    <TD align=3Dright><TT><FONT=20
color=3D#ff0000><B>1&nbsp;&nbsp;</B></FONT></TT></TD>
    <TD align=3Dright><TT><FONT=20
      color=3D#ff0000><B>&nbsp;&nbsp;&nbsp;&nbsp;</B></FONT></TT></TD>
    <TD noWrap><TT><FONT=20
      color=3D#ff0000><B>&nbsp;DSYF<U>M</U>AIEGESGGTGAVSGATGSR + =
Oxidation=20
      (M)</B></FONT></TT></TD></TR>
  <TR>
    <TD align=3Dright><INPUT=20
      value=3D"1739.846351 from(1740.853627,1+) intensity(460.3000) =
title(D%3a%5cDATA%5c2015%5cTEST%5cXIAOMAI%5c1%5c0_A17%5c1%5c1740%2e8536%2=
eLIFT%5c1SREF%5cPDATA%5c1%5c1R) index(5) query(9)"=20
      CHECKED type=3Dcheckbox name=3DQUE></TD>
    <TD align=3Dright><TT><A=20
      onmouseover=3D"if (!browser_EXCLUDE) activateEl('Q9', event)"=20
      onmouseout=3DclearEl()=20
      =
href=3D"http://localhost/mascot/cgi/peptide_view.pl?file=3D../data/201512=
26/F019728.dat&amp;query=3D9&amp;hit=3D1&amp;index=3D&amp;px=3D1&amp;sect=
ion=3D5&amp;ave_thresh=3D33&amp;_ignoreionsscorebelow=3D5&amp;report=3D0&=
amp;_sigthreshold=3D0.05&amp;_msresflags=3D1025&amp;_msresflags2=3D2&amp;=
percolate=3D-1&amp;percolate_rt=3D0"=20
      target=3D_blank>9</A>&nbsp;&nbsp;</TT></TD>
    <TD align=3Dright><TT><FONT=20
      color=3D#ff0000><B>1740.8536&nbsp;&nbsp;</B></FONT></TT></TD>
    <TD align=3Dright><TT><FONT=20
      color=3D#ff0000><B>1739.8464&nbsp;&nbsp;</B></FONT></TT></TD>
    <TD align=3Dright><TT><FONT=20
      color=3D#ff0000><B>1739.8438&nbsp;&nbsp;</B></FONT></TT></TD>
    <TD noWrap align=3Dright><TT><FONT=20
      color=3D#ff0000><B>1.45&nbsp;</B></FONT></TT></TD>
    <TD align=3Dright><TT><FONT=20
color=3D#ff0000><B>1&nbsp;&nbsp;</B></FONT></TT></TD>
    <TD noWrap align=3Dright><TT><FONT=20
      color=3D#ff0000><B>2&nbsp;&nbsp;</B></FONT></TT></TD>
    <TD noWrap align=3Dright><TT><FONT=20
    color=3D#ff0000><B>61&nbsp;</B></FONT></TT></TD>
    <TD align=3Dright><TT><FONT=20
color=3D#ff0000><B>1&nbsp;&nbsp;</B></FONT></TT></TD>
    <TD align=3Dright><TT><FONT=20
      color=3D#ff0000><B>&nbsp;&nbsp;&nbsp;&nbsp;</B></FONT></TT></TD>
    <TD noWrap><TT><FONT=20
      =
color=3D#ff0000><B>&nbsp;GKASTSTAPPSSSSHPNK</B></FONT></TT></TD></TR>
  <TR>
    <TD align=3Dright><INPUT=20
      value=3D"1970.022000 from(1971.029276,1+) intensity(346.6000) =
title(D%3a%5cDATA%5c2015%5cTEST%5cXIAOMAI%5c1%5c0_A17%5c1%5c1971%2e0293%2=
eLIFT%5c1SREF%5cPDATA%5c1%5c1R) index(7) query(11)"=20
      CHECKED type=3Dcheckbox name=3DQUE></TD>
    <TD align=3Dright><TT><A=20
      onmouseover=3D"if (!browser_EXCLUDE) activateEl('Q11', event)"=20
      onmouseout=3DclearEl()=20
      =
href=3D"http://localhost/mascot/cgi/peptide_view.pl?file=3D../data/201512=
26/F019728.dat&amp;query=3D11&amp;hit=3D1&amp;index=3D&amp;px=3D1&amp;sec=
tion=3D5&amp;ave_thresh=3D33&amp;_ignoreionsscorebelow=3D5&amp;report=3D0=
&amp;_sigthreshold=3D0.05&amp;_msresflags=3D1025&amp;_msresflags2=3D2&amp=
;percolate=3D-1&amp;percolate_rt=3D0"=20
      target=3D_blank>11</A>&nbsp;&nbsp;</TT></TD>
    <TD align=3Dright><TT><FONT=20
      color=3D#ff0000><B>1971.0293&nbsp;&nbsp;</B></FONT></TT></TD>
    <TD align=3Dright><TT><FONT=20
      color=3D#ff0000><B>1970.0220&nbsp;&nbsp;</B></FONT></TT></TD>
    <TD align=3Dright><TT><FONT=20
      color=3D#ff0000><B>1969.9754&nbsp;&nbsp;</B></FONT></TT></TD>
    <TD noWrap align=3Dright><TT><FONT=20
      color=3D#ff0000><B>23.6&nbsp;</B></FONT></TT></TD>
    <TD align=3Dright><TT><FONT=20
color=3D#ff0000><B>1&nbsp;&nbsp;</B></FONT></TT></TD>
    <TD noWrap align=3Dright><TT><FONT=20
      color=3D#ff0000><B>2&nbsp;&nbsp;</B></FONT></TT></TD>
    <TD noWrap align=3Dright><TT><FONT=20
    color=3D#ff0000><B>64&nbsp;</B></FONT></TT></TD>
    <TD align=3Dright><TT><FONT=20
color=3D#ff0000><B>1&nbsp;&nbsp;</B></FONT></TT></TD>
    <TD align=3Dright><TT><FONT=20
      color=3D#ff0000><B>&nbsp;&nbsp;&nbsp;&nbsp;</B></FONT></TT></TD>
    <TD noWrap><TT><FONT =
color=3D#ff0000><B>&nbsp;KGPAFG<U>M</U>PGVHVDGMDVLK +=20
      Oxidation (M)</B></FONT></TT></TD></TR>
  <TR>
    <TD align=3Dright><INPUT=20
      value=3D"1204.607610 from(1205.614886,1+) intensity(481.0000) =
title(D%3a%5cDATA%5c2015%5cTEST%5cXIAOMAI%5c1%5c0_A17%5c1%5c1205%2e6149%2=
eLIFT%5c1SREF%5cPDATA%5c1%5c1R) index(1) query(4)"=20
      CHECKED type=3Dcheckbox name=3DQUE></TD>
    <TD align=3Dright><TT><A=20
      onmouseover=3D"if (!browser_EXCLUDE) activateEl('Q4', event)"=20
      onmouseout=3DclearEl()=20
      =
href=3D"http://localhost/mascot/cgi/peptide_view.pl?file=3D../data/201512=
26/F019728.dat&amp;query=3D4&amp;hit=3D1&amp;index=3D&amp;px=3D1&amp;sect=
ion=3D5&amp;ave_thresh=3D33&amp;_ignoreionsscorebelow=3D5&amp;report=3D0&=
amp;_sigthreshold=3D0.05&amp;_msresflags=3D1025&amp;_msresflags2=3D2&amp;=
percolate=3D-1&amp;percolate_rt=3D0"=20
      target=3D_blank>4</A>&nbsp;&nbsp;</TT></TD>
    <TD align=3Dright><TT><FONT=20
      color=3D#ff0000><B>1205.6149&nbsp;&nbsp;</B></FONT></TT></TD>
    <TD align=3Dright><TT><FONT=20
      color=3D#ff0000><B>1204.6076&nbsp;&nbsp;</B></FONT></TT></TD>
    <TD align=3Dright><TT><FONT=20
      color=3D#ff0000><B>1204.6308&nbsp;&nbsp;</B></FONT></TT></TD>
    <TD noWrap align=3Dright><TT><FONT=20
      color=3D#ff0000><B>-19.22&nbsp;</B></FONT></TT></TD>
    <TD align=3Dright><TT><FONT=20
color=3D#ff0000><B>0&nbsp;&nbsp;</B></FONT></TT></TD>
    <TD noWrap align=3Dright><TT><FONT=20
      color=3D#ff0000><B>1&nbsp;&nbsp;</B></FONT></TT></TD>
    <TD noWrap align=3Dright><TT><FONT=20
      color=3D#ff0000><B>1.2e+002&nbsp;</B></FONT></TT></TD>
    <TD align=3Dright><TT><FONT=20
color=3D#ff0000><B>1&nbsp;&nbsp;</B></FONT></TT></TD>
    <TD align=3Dright><TT><FONT=20
      color=3D#ff0000><B>&nbsp;&nbsp;&nbsp;&nbsp;</B></FONT></TT></TD>
    <TD noWrap><TT><FONT=20
  color=3D#ff0000><B>&nbsp;LIELMAMQTR</B></FONT></TT></TD></TR>
  <TR>
    <TD align=3Dright><INPUT=20
      value=3D"841.484154 from(842.491430,1+) intensity(654.6000) =
query(1)"=20
      CHECKED type=3Dcheckbox name=3DQUE></TD>
    <TD align=3Dright><TT><A=20
      onmouseover=3D"if (!browser_EXCLUDE) activateEl('Q1', event)"=20
      onmouseout=3DclearEl()=20
      =
href=3D"http://localhost/mascot/cgi/peptide_view.pl?file=3D../data/201512=
26/F019728.dat&amp;query=3D1&amp;hit=3D1&amp;index=3D&amp;px=3D1&amp;sect=
ion=3D5&amp;ave_thresh=3D33&amp;_ignoreionsscorebelow=3D5&amp;report=3D0&=
amp;_sigthreshold=3D0.05&amp;_msresflags=3D1025&amp;_msresflags2=3D2&amp;=
percolate=3D-1&amp;percolate_rt=3D0"=20
      target=3D_blank>1</A>&nbsp;&nbsp;</TT></TD>
    <TD align=3Dright><TT><I><B>842.4914&nbsp;&nbsp;</B></I></TT></TD>
    <TD align=3Dright><TT><I><B>841.4842&nbsp;&nbsp;</B></I></TT></TD>
    <TD>&nbsp;</TD>
    <TD>&nbsp;</TD>
    <TD>&nbsp;</TD>
    <TD>&nbsp;</TD>
    <TD>&nbsp;</TD>
    <TD>&nbsp;</TD>
    <TD>&nbsp;</TD></TD></TR>
  <TR>
    <TD align=3Dright><INPUT=20
      value=3D"860.030432 from(861.037708,1+) intensity(593.9000) =
query(2)"=20
      CHECKED type=3Dcheckbox name=3DQUE></TD>
    <TD align=3Dright><TT><A=20
      onmouseover=3D"if (!browser_EXCLUDE) activateEl('Q2', event)"=20
      onmouseout=3DclearEl()=20
      =
href=3D"http://localhost/mascot/cgi/peptide_view.pl?file=3D../data/201512=
26/F019728.dat&amp;query=3D2&amp;hit=3D1&amp;index=3D&amp;px=3D1&amp;sect=
ion=3D5&amp;ave_thresh=3D33&amp;_ignoreionsscorebelow=3D5&amp;report=3D0&=
amp;_sigthreshold=3D0.05&amp;_msresflags=3D1025&amp;_msresflags2=3D2&amp;=
percolate=3D-1&amp;percolate_rt=3D0"=20
      target=3D_blank>2</A>&nbsp;&nbsp;</TT></TD>
    <TD align=3Dright><TT><I><B>861.0377&nbsp;&nbsp;</B></I></TT></TD>
    <TD align=3Dright><TT><I><B>860.0304&nbsp;&nbsp;</B></I></TT></TD>
    <TD>&nbsp;</TD>
    <TD>&nbsp;</TD>
    <TD>&nbsp;</TD>
    <TD>&nbsp;</TD>
    <TD>&nbsp;</TD>
    <TD>&nbsp;</TD>
    <TD>&nbsp;</TD></TD></TR>
  <TR>
    <TD align=3Dright><INPUT=20
      value=3D"876.008702 from(877.015978,1+) intensity(383.2000) =
title(D%3a%5cDATA%5c2015%5cTEST%5cXIAOMAI%5c1%5c0_A17%5c1%5c877%2e0160%2e=
LIFT%5c1SREF%5cPDATA%5c1%5c1R) index(0) query(3)"=20
      CHECKED type=3Dcheckbox name=3DQUE></TD>
    <TD align=3Dright><TT><A=20
      onmouseover=3D"if (!browser_EXCLUDE) activateEl('Q3', event)"=20
      onmouseout=3DclearEl()=20
      =
href=3D"http://localhost/mascot/cgi/peptide_view.pl?file=3D../data/201512=
26/F019728.dat&amp;query=3D3&amp;hit=3D1&amp;index=3D&amp;px=3D1&amp;sect=
ion=3D5&amp;ave_thresh=3D33&amp;_ignoreionsscorebelow=3D5&amp;report=3D0&=
amp;_sigthreshold=3D0.05&amp;_msresflags=3D1025&amp;_msresflags2=3D2&amp;=
percolate=3D-1&amp;percolate_rt=3D0"=20
      target=3D_blank>3</A>&nbsp;&nbsp;</TT></TD>
    <TD align=3Dright><TT><I><B>877.0160&nbsp;&nbsp;</B></I></TT></TD>
    <TD align=3Dright><TT><I><B>876.0087&nbsp;&nbsp;</B></I></TT></TD>
    <TD>&nbsp;</TD>
    <TD>&nbsp;</TD>
    <TD>&nbsp;</TD>
    <TD>&nbsp;</TD>
    <TD>&nbsp;</TD>
    <TD>&nbsp;</TD>
    <TD>&nbsp;</TD></TD></TR>
  <TR>
    <TD align=3Dright><INPUT=20
      value=3D"1332.685440 from(1333.692716,1+) intensity(350.8000) =
query(6)"=20
      CHECKED type=3Dcheckbox name=3DQUE></TD>
    <TD align=3Dright><TT><A=20
      onmouseover=3D"if (!browser_EXCLUDE) activateEl('Q6', event)"=20
      onmouseout=3DclearEl()=20
      =
href=3D"http://localhost/mascot/cgi/peptide_view.pl?file=3D../data/201512=
26/F019728.dat&amp;query=3D6&amp;hit=3D1&amp;index=3D&amp;px=3D1&amp;sect=
ion=3D5&amp;ave_thresh=3D33&amp;_ignoreionsscorebelow=3D5&amp;report=3D0&=
amp;_sigthreshold=3D0.05&amp;_msresflags=3D1025&amp;_msresflags2=3D2&amp;=
percolate=3D-1&amp;percolate_rt=3D0"=20
      target=3D_blank>6</A>&nbsp;&nbsp;</TT></TD>
    <TD align=3Dright><TT><I><B>1333.6927&nbsp;&nbsp;</B></I></TT></TD>
    <TD align=3Dright><TT><I><B>1332.6854&nbsp;&nbsp;</B></I></TT></TD>
    <TD>&nbsp;</TD>
    <TD>&nbsp;</TD>
    <TD>&nbsp;</TD>
    <TD>&nbsp;</TD>
    <TD>&nbsp;</TD>
    <TD>&nbsp;</TD>
    <TD>&nbsp;</TD></TD></TR>
  <TR>
    <TD align=3Dright><INPUT=20
      value=3D"2624.140991 from(2625.148267,1+) intensity(393.2000) =
query(14)"=20
      CHECKED type=3Dcheckbox name=3DQUE></TD>
    <TD align=3Dright><TT><A=20
      onmouseover=3D"if (!browser_EXCLUDE) activateEl('Q14', event)"=20
      onmouseout=3DclearEl()=20
      =
href=3D"http://localhost/mascot/cgi/peptide_view.pl?file=3D../data/201512=
26/F019728.dat&amp;query=3D14&amp;hit=3D1&amp;index=3D&amp;px=3D1&amp;sec=
tion=3D5&amp;ave_thresh=3D33&amp;_ignoreionsscorebelow=3D5&amp;report=3D0=
&amp;_sigthreshold=3D0.05&amp;_msresflags=3D1025&amp;_msresflags2=3D2&amp=
;percolate=3D-1&amp;percolate_rt=3D0"=20
      target=3D_blank>14</A>&nbsp;&nbsp;</TT></TD>
    <TD align=3Dright><TT><I><B>2625.1483&nbsp;&nbsp;</B></I></TT></TD>
    <TD align=3Dright><TT><I><B>2624.1410&nbsp;&nbsp;</B></I></TT></TD>
    <TD>&nbsp;</TD>
    <TD>&nbsp;</TD>
    <TD>&nbsp;</TD>
    <TD>&nbsp;</TD>
    <TD>&nbsp;</TD>
    <TD>&nbsp;</TD>
    <TD>&nbsp;</TD></TD></TR></TBODY></TABLE>
<HR>
</FORM>
<H3>Search Parameters</H3><FONT face=3D"Courier =
New,Courier,monospace"><PRE><B>Type of search         : MS/MS Ion =
Search</B>
<B>Enzyme                 : Trypsin</B>
<B>Fixed modifications    : <A =
href=3D"http://localhost/mascot/cgi/client.pl?modification&amp;mod_name=3D=
Carbamidomethyl+%28C%29&amp;file=3D../data/20151226/F019728.dat" =
target=3D_blank>Carbamidomethyl (C)</A></B>
<B>Variable modifications : <A =
href=3D"http://localhost/mascot/cgi/client.pl?modification&amp;mod_name=3D=
Oxidation+%28M%29&amp;file=3D../data/20151226/F019728.dat" =
target=3D_blank>Oxidation (M)</A></B>
<B>Mass values            : Monoisotopic</B>
<B>Protein Mass           : Unrestricted</B>
<B>Peptide Mass Tolerance : =C2=B1 150 ppm</B>
<B>Fragment Mass Tolerance: =C2=B1 0.7 Da</B>
<B>Max Missed Cleavages   : 1</B>
<B>Instrument type        : MALDI-TOF-TOF</B>
<B>Number of queries      : 14</B>
</PRE></FONT>
<P>
<TABLE border=3D2 cellSpacing=3D2 cellPadding=3D1 width=3D"100%">
  <TBODY>
  <TR>
    <TD noWrap align=3Dmiddle><B>Mascot:</B>&nbsp; <A=20
      =
href=3D"http://www.matrixscience.com/">http://www.matrixscience.com/</A> =

  </TD></TR></TBODY></TABLE>
<SCRIPT language=3DJavaScript1.2>=0A=
<!--=0A=
var timerID =3D null;=0A=
var active =3D null;=0A=
=0A=
function redo() {=0A=
  window.location.reload();=0A=
}=0A=
=0A=
function init() {=0A=
  setTimeout("window.onresize =3D redo", 1000);=0A=
}=0A=
=0A=
function displayEl(left, top) {=0A=
  if (browser_NS4||browser_NS6||browser_NS7||browser_MZ7) =
document.releaseEvents(Event.MOUSEMOVE);=0A=
  document.onmousemove =3D null;=0A=
  if (browser_NS4) {=0A=
    var whichEl =3D document[active];=0A=
  } else if =
(browser_NS6||browser_NS7||browser_MZ7||browser_OP5||browser_OP6||browser=
_OP7) {=0A=
    var whichEl =3D document.getElementById(active).style;=0A=
  } else {=0A=
    var whichEl =3D document.all[active].style;=0A=
  }=0A=
  whichEl.left =3D left;=0A=
  whichEl.top =3D top;=0A=
  whichEl.visibility =3D (browser_NS4) ? "show" : "visible";=0A=
}=0A=
=0A=
function clearEl() {=0A=
  self.status =3D "";=0A=
  if (browser_EXCLUDE) return;=0A=
  if (browser_NS4) {=0A=
    var whichEl =3D document[active];=0A=
  } else if =
(browser_NS6||browser_NS7||browser_MZ7||browser_OP5||browser_OP6||browser=
_OP7) {=0A=
    var whichEl =3D document.getElementById(active).style;=0A=
  } else {=0A=
    var whichEl =3D document.all[active].style;=0A=
  }=0A=
  whichEl.visibility =3D (browser_NS4) ? "hide" : "hidden";=0A=
  active =3D null;=0A=
  if (timerID) clearTimeout(timerID);=0A=
  if (browser_NS4||browser_NS6||browser_NS7||browser_MZ7) =
document.releaseEvents(Event.MOUSEMOVE);=0A=
  document.onmousemove =3D null;=0A=
}=0A=
=0A=
function activateEl(id, e) {=0A=
  if (browser_EXCLUDE) return;=0A=
  active =3D id;=0A=
  if (browser_NS4||browser_NS6||browser_NS7||browser_MZ7) =
document.captureEvents(Event.MOUSEMOVE);=0A=
  document.onmousemove =3D checkEl;=0A=
  checkEl(e);=0A=
}=0A=
=0A=
function checkEl(e) {=0A=
  if (timerID) clearTimeout(timerID);=0A=
  if (browser_OP5||browser_OP6||browser_KDE) {=0A=
    var left =3D event.clientX;=0A=
  } else if =
(browser_NS4||browser_NS6||browser_NS7||browser_MZ7||browser_OP7) {=0A=
    var left =3D e.pageX;=0A=
  } else {=0A=
    var left =3D event.clientX + document.body.scrollLeft;=0A=
  }=0A=
  if (browser_OP5||browser_OP6||browser_KDE) {=0A=
    var top =3D event.clientY + 20;=0A=
  } else if =
(browser_NS4||browser_NS6||browser_NS7||browser_MZ7||browser_OP7) {=0A=
    var top =3D e.pageY + 20;=0A=
  } else {=0A=
    var top =3D event.clientY + document.body.scrollTop + 20;=0A=
  }=0A=
  timerID =3D setTimeout("displayEl(" + left + ", " + top + ")", 300);=0A=
}=0A=
=0A=
// -->=0A=
</SCRIPT>
</P>
<DIV id=3DQ1 class=3Dtooltip>
<TABLE border=3D0 cellSpacing=3D0 cellPadding=3D2 bgColor=3D#0000ff>
  <TBODY>
  <TR>
    <TD>
      <TABLE border=3D0 cellSpacing=3D0 cellPadding=3D5 =
bgColor=3D#ffffcc>
        <TBODY>
        <TR>
          <TD><TT>Top scoring peptide matches to query 1<BR>Score =
greater than=20
            13 indicates identity</TT><PRE><B>Score    Expect      ppm   =
Hit  Protein =
Peptide</B></PRE></TD></TR></TBODY></TABLE></TD></TR></TBODY></TABLE></DI=
V>
<DIV id=3DQ2 class=3Dtooltip>
<TABLE border=3D0 cellSpacing=3D0 cellPadding=3D2 bgColor=3D#0000ff>
  <TBODY>
  <TR>
    <TD>
      <TABLE border=3D0 cellSpacing=3D0 cellPadding=3D5 =
bgColor=3D#ffffcc>
        <TBODY>
        <TR>
          <TD><TT>Top scoring peptide matches to query 2<BR>Score =
greater than=20
            13 indicates identity</TT><PRE><B>Score    Expect      ppm   =
Hit  Protein =
Peptide</B></PRE></TD></TR></TBODY></TABLE></TD></TR></TBODY></TABLE></DI=
V>
<DIV id=3DQ3 class=3Dtooltip>
<TABLE border=3D0 cellSpacing=3D0 cellPadding=3D2 bgColor=3D#0000ff>
  <TBODY>
  <TR>
    <TD>
      <TABLE border=3D0 cellSpacing=3D0 cellPadding=3D5 =
bgColor=3D#ffffcc>
        <TBODY>
        <TR>
          <TD><TT>Top scoring peptide matches to query=20
            =
3<BR>D:\DATA\2015\TEST\XIAOMAI\1\0_A17\1\877.0160.LIFT\1SREF\PDATA\1\1R<B=
R>Score=20
            greater than 13 indicates identity</TT><PRE><B>Score    =
Expect      ppm   Hit  Protein =
Peptide</B></PRE></TD></TR></TBODY></TABLE></TD></TR></TBODY></TABLE></DI=
V>
<DIV id=3DQ4 class=3Dtooltip>
<TABLE border=3D0 cellSpacing=3D0 cellPadding=3D2 bgColor=3D#0000ff>
  <TBODY>
  <TR>
    <TD>
      <TABLE border=3D0 cellSpacing=3D0 cellPadding=3D5 =
bgColor=3D#ffffcc>
        <TBODY>
        <TR>
          <TD><TT>Top scoring peptide matches to query=20
            =
4<BR>D:\DATA\2015\TEST\XIAOMAI\1\0_A17\1\1205.6149.LIFT\1SREF\PDATA\1\1R<=
BR>Score=20
            greater than 13 indicates homology<BR>Score greater than 34=20
            indicates identity</TT><PRE><B>Score    Expect      ppm   =
Hit  Protein Peptide</B><BR>  0.6  1.2e+002    -19.22        =
K.LIELMAMQTR.V<BR>  0.6  1.2e+002     -9.91        =
K.VLLDKD<U>M</U>MPK.I<BR>  0.5  1.3e+002     -9.91        =
K.VLLDKDM<U>M</U>PK.I</PRE></TD></TR></TBODY></TABLE></TD></TR></TBODY></=
TABLE></DIV>
<DIV id=3DQ5 class=3Dtooltip>
<TABLE border=3D0 cellSpacing=3D0 cellPadding=3D2 bgColor=3D#0000ff>
  <TBODY>
  <TR>
    <TD>
      <TABLE border=3D0 cellSpacing=3D0 cellPadding=3D5 =
bgColor=3D#ffffcc>
        <TBODY>
        <TR>
          <TD><TT>Top scoring peptide matches to query=20
            =
5<BR>D:\DATA\2015\TEST\XIAOMAI\1\0_A17\1\1321.5787.LIFT\1SREF\PDATA\1\1R<=
BR>Score=20
            greater than 26 indicates homology<BR>Score greater than 34=20
            indicates identity</TT><PRE><B>Score    Expect      ppm   =
Hit  Protein Peptide</B><BR> 14.9       4.3    -17.54        =
K.DQGQPETLDYR.V<BR> 12.3       7.8    -75.19        =
K.GAATVELGSLT<U>M</U>R.R<BR> 10.7        11   -108.66        =
R.AEHQALAAEILR.C<BR> 10.1        13   -117.19        K.IVQLHSEPSRR.R<BR> =
 8.4        19   -147.76        R.YKLHIEHILR.E<BR>  6.7        28    =
-89.64        R.NGGYRGSQTLLR.S<BR>  6.5        30   -141.83        =
K.EPLTMVIHIIR.R<BR>  6.4        31   -136.22        K.IELSAANVVHLR.C<BR> =
 6.3        31   -130.77        R.LLETPVFAYLR.L<BR>  6.0        33   =
-136.22        =
R.SSPVALSAHALLR.K</PRE></TD></TR></TBODY></TABLE></TD></TR></TBODY></TABL=
E></DIV>
<DIV id=3DQ6 class=3Dtooltip>
<TABLE border=3D0 cellSpacing=3D0 cellPadding=3D2 bgColor=3D#0000ff>
  <TBODY>
  <TR>
    <TD>
      <TABLE border=3D0 cellSpacing=3D0 cellPadding=3D5 =
bgColor=3D#ffffcc>
        <TBODY>
        <TR>
          <TD><TT>Top scoring peptide matches to query 6<BR>Score =
greater than=20
            13 indicates identity</TT><PRE><B>Score    Expect      ppm   =
Hit  Protein =
Peptide</B></PRE></TD></TR></TBODY></TABLE></TD></TR></TBODY></TABLE></DI=
V>
<DIV id=3DQ7 class=3Dtooltip>
<TABLE border=3D0 cellSpacing=3D0 cellPadding=3D2 bgColor=3D#0000ff>
  <TBODY>
  <TR>
    <TD>
      <TABLE border=3D0 cellSpacing=3D0 cellPadding=3D5 =
bgColor=3D#ffffcc>
        <TBODY>
        <TR>
          <TD><TT>Top scoring peptide matches to query=20
            =
7<BR>D:\DATA\2015\TEST\XIAOMAI\1\0_A17\1\1373.6885.LIFT\1SREF\PDATA\1\1R<=
BR>Score=20
            greater than 24 indicates homology<BR>Score greater than 33=20
            indicates identity</TT><PRE><B>Score    Expect      ppm   =
Hit  Protein Peptide</B><BR> 12.6       6.8      29.7        =
R.TPAD<U>M</U>AENAPXGK.R<BR> 12.0       7.7    -65.69        =
R.QVPSILEIFATR.S<BR> 10.6        11    -26.11        =
K.ATAQASASGRAGLGR.S<BR> 10.1        12    -29.04        =
K.AGLNDYQRIAPR.N<BR> 10.0        12    -20.87        =
R.REGFELSVSPPR.V<BR>  9.8        13      34.4        =
R.GRAEQP<U>M</U>MPQGR.F<BR>  9.0        15      6.59        =
R.VIQDSVVPEDSVS.-<BR>  8.8        16      8.56        =
R.RALGDQSTTDGPR.S<BR>  8.3        18     -7.92        =
R.NIWMTASNIPAR.V<BR>  8.2        19   -108.56        =
R.GAVARIPPVAVPAR.G</PRE></TD></TR></TBODY></TABLE></TD></TR></TBODY></TAB=
LE></DIV>
<DIV id=3DQ8 class=3Dtooltip>
<TABLE border=3D0 cellSpacing=3D0 cellPadding=3D2 bgColor=3D#0000ff>
  <TBODY>
  <TR>
    <TD>
      <TABLE border=3D0 cellSpacing=3D0 cellPadding=3D5 =
bgColor=3D#ffffcc>
        <TBODY>
        <TR>
          <TD><TT>Top scoring peptide matches to query=20
            =
8<BR>D:\DATA\2015\TEST\XIAOMAI\1\0_A17\1\1552.8556.LIFT\1SREF\PDATA\1\1R<=
BR>Score=20
            greater than 17 indicates homology<BR>Score greater than 33=20
            indicates identity</TT><PRE><B>Score    Expect      ppm   =
Hit  Protein Peptide</B><BR>  4.5        38      73.0        =
R.KMSSFEGAEVPTNR.E<BR>  4.3        39      77.7        =
K.SDLREFVSSNNER.G<BR>  3.9        43      44.7        =
R.GAL<U>M</U>EFLKPD<U>M</U>LR.R<BR>  2.8        56      63.6        =
R.L<U>M</U>SEIGN<U>M</U>RSNLR.L<BR>  2.7        57       125        =
R.EDEEAVPAG<U>M</U><U>M</U>SVR.V<BR>  2.7        57      37.2        =
K.APHAFVERTTPNGR.C<BR>  1.3        78      58.5        =
K.AG<U>M</U>EFGTTTGRPRR.C<BR>  1.2        80    -11.87        =
R.LLGGAARAACPGAVLR.F<BR>  1.1        83      70.5        =
K.NDNKPSYSSTRQR.S<BR>  0.4        96      60.9        =
K.ATACIVSSGMGFPVR.E</PRE></TD></TR></TBODY></TABLE></TD></TR></TBODY></TA=
BLE></DIV>
<DIV id=3DQ9 class=3Dtooltip>
<TABLE border=3D0 cellSpacing=3D0 cellPadding=3D2 bgColor=3D#0000ff>
  <TBODY>
  <TR>
    <TD>
      <TABLE border=3D0 cellSpacing=3D0 cellPadding=3D5 =
bgColor=3D#ffffcc>
        <TBODY>
        <TR>
          <TD><TT>Top scoring peptide matches to query=20
            =
9<BR>D:\DATA\2015\TEST\XIAOMAI\1\0_A17\1\1740.8536.LIFT\1SREF\PDATA\1\1R<=
BR>Score=20
            greater than 15 indicates homology<BR>Score greater than 32=20
            indicates identity</TT><PRE><B>Score    Expect      ppm   =
Hit  Protein Peptide</B><BR>  2.1        61      1.45        =
R.GKASTSTAPPSSSSHPNK.R<BR>  2.0        63      68.2        =
R.GVICSLLCREGSCDD.-<BR>  0.4        90    -44.63        =
R.ALVTGADGSIPRMEPVK.V</PRE></TD></TR></TBODY></TABLE></TD></TR></TBODY></=
TABLE></DIV>
<DIV id=3DQ10 class=3Dtooltip>
<TABLE border=3D0 cellSpacing=3D0 cellPadding=3D2 bgColor=3D#0000ff>
  <TBODY>
  <TR>
    <TD>
      <TABLE border=3D0 cellSpacing=3D0 cellPadding=3D5 =
bgColor=3D#ffffcc>
        <TBODY>
        <TR>
          <TD><TT>Top scoring peptide matches to query=20
            =
10<BR>D:\DATA\2015\TEST\XIAOMAI\1\0_A17\1\1833.0171.LIFT\1SREF\PDATA\1\1R=
<BR>Score=20
            greater than 28 indicates homology<BR>Score greater than 32=20
            indicates identity</TT><PRE><B>Score    Expect      ppm   =
Hit  Protein                 Peptide</B><BR> 49.0    0.0012    -23.02    =
1   tr|W5GCA3|W5GCA3_WHEAT R.VIGTLLGSVLPDGTVHVR.N<BR> 12.2         6     =
 35.9                               -.AQPSSSSRPHIWQPVR.L<BR>  9.1        =
12       104                               =
R.EVDS<U>M</U><U>M</U>EVNHQNIVR.F<BR>  8.8        13      33.3           =
                    R.ADIAEI<U>M</U>VITLEEIEK.A<BR>  8.7        13    =
-36.74                               K.AVVDAGGLPVLIGAVVAPSK.E<BR>  7.1   =
     19      42.0                               R.IGLNVHDHVWERETK.A<BR>  =
7.1        19       101                               =
R.GFHCHVAF<U>M</U>ASNSPVR.S<BR>  6.8        20      38.7                 =
              K.LLGSEPPE<U>M</U>LTFEVVR.L<BR>  6.7        21      37.6   =
                            R.ALPEALVHYYPFAXR.G<BR>  6.5        22      =
22.9                               =
K.ALVATDLSVAVPEGTYAR.I</PRE></TD></TR></TBODY></TABLE></TD></TR></TBODY><=
/TABLE></DIV>
<DIV id=3DQ11 class=3Dtooltip>
<TABLE border=3D0 cellSpacing=3D0 cellPadding=3D2 bgColor=3D#0000ff>
  <TBODY>
  <TR>
    <TD>
      <TABLE border=3D0 cellSpacing=3D0 cellPadding=3D5 =
bgColor=3D#ffffcc>
        <TBODY>
        <TR>
          <TD><TT>Top scoring peptide matches to query=20
            =
11<BR>D:\DATA\2015\TEST\XIAOMAI\1\0_A17\1\1971.0293.LIFT\1SREF\PDATA\1\1R=
<BR>Score=20
            greater than 14 indicates homology<BR>Score greater than 32=20
            indicates identity</TT><PRE><B>Score    Expect      ppm   =
Hit  Protein Peptide</B><BR>  1.8        64      23.6        =
K.KGPAFG<U>M</U>PGVHVDGMDVLK.V<BR>  1.7        65      70.1        =
K.YTSLPADFGA<U>M</U>SQNPEAR.F<BR>  1.6        67      34.5        =
R.HHHPSSLVASSSAAAVPCR.F<BR>  0.8        81      8.94        =
K.YNNVTGDVICHGKPGVIK.E<BR>  0.6        84      79.1        =
R.Y<U>M</U>DHNGDLVFAQL<U>M</U>ER.V<BR>  0.6        84       105        =
R.<U>M</U>QAEPSCGXWHTSGGANK.L<BR>  0.4        87       120        =
R.G<U>M</U><U>M</U>DEAMLIFTE<U>M</U><U>X</U>EK.G</PRE></TD></TR></TBODY><=
/TABLE></TD></TR></TBODY></TABLE></DIV>
<DIV id=3DQ12 class=3Dtooltip>
<TABLE border=3D0 cellSpacing=3D0 cellPadding=3D2 bgColor=3D#0000ff>
  <TBODY>
  <TR>
    <TD>
      <TABLE border=3D0 cellSpacing=3D0 cellPadding=3D5 =
bgColor=3D#ffffcc>
        <TBODY>
        <TR>
          <TD><TT>Top scoring peptide matches to query=20
            =
12<BR>D:\DATA\2015\TEST\XIAOMAI\1\0_A17\1\2323.1996.LIFT\1SREF\PDATA\1\1R=
<BR>Score=20
            greater than 14 indicates homology<BR>Score greater than 31=20
            indicates identity</TT><PRE><B>Score    Expect      ppm   =
Hit  Protein Peptide</B><BR>  2.3        44      79.8        =
R.DSYF<U>M</U>AIEGESGGTGAVSGATGSR.K<BR>  1.3        57      33.7        =
R.GGSSNPRPPGWGLDQNPSPQFK.F<BR>  0.6        67      37.1        =
K.LVTYSTKNASQCFQQHEPGK.T</PRE></TD></TR></TBODY></TABLE></TD></TR></TBODY=
></TABLE></DIV>
<DIV id=3DQ13 class=3Dtooltip>
<TABLE border=3D0 cellSpacing=3D0 cellPadding=3D2 bgColor=3D#0000ff>
  <TBODY>
  <TR>
    <TD>
      <TABLE border=3D0 cellSpacing=3D0 cellPadding=3D5 =
bgColor=3D#ffffcc>
        <TBODY>
        <TR>
          <TD><TT>Top scoring peptide matches to query=20
            =
13<BR>D:\DATA\2015\TEST\XIAOMAI\1\0_A17\1\2398.1279.LIFT\1SREF\PDATA\1\1R=
<BR>Score=20
            greater than 28 indicates homology<BR>Score greater than 31=20
            indicates identity</TT><PRE><B>Score    Expect      ppm   =
Hit  Protein Peptide</B><BR> 19.8      0.72    -60.31        =
K.SLVVTLLEHFGQEVADLRSER.N<BR> 14.6       2.4    -72.77        =
-.MATFAVSGATLGVARPAGAGGGLLPR.S<BR> 14.6       2.4    -15.91        =
R.RFPVATSPPDALHGHHHHDGGR.K<BR> 13.6         3    -45.76        =
K.QQLWPLFHY<U>M</U>LPLSPELGGR.F<BR> 13.1       3.4    -31.36        =
K.EADAGGLSGLSVASKGIGSSPGMPPR.L<BR> 12.9       3.6     -4.09        =
K.GQNSISLLSVMVGSPDSGAYMER.R<BR> 12.7       3.7    -26.65        =
K.AHTPDSISMSKIEAELEAELAR.L<BR> 12.3       4.1    -40.81        =
K.KIIAYSXVAH<U>M</U>NLVTIG<U>M</U>FSR.A<BR> 12.0       4.3    -31.35     =
   K.A<U>M</U>NVRVEDIQDALIEGNELPR.L<BR> 12.0       4.3    -31.35        =
K.A<U>M</U>NVRVEDIQDALLEGNELPR.L</PRE></TD></TR></TBODY></TABLE></TD></TR=
></TBODY></TABLE></DIV>
<DIV id=3DQ14 class=3Dtooltip>
<TABLE border=3D0 cellSpacing=3D0 cellPadding=3D2 bgColor=3D#0000ff>
  <TBODY>
  <TR>
    <TD>
      <TABLE border=3D0 cellSpacing=3D0 cellPadding=3D5 =
bgColor=3D#ffffcc>
        <TBODY>
        <TR>
          <TD><TT>Top scoring peptide matches to query 14<BR>Score =
greater=20
            than 13 indicates identity</TT><PRE><B>Score    Expect      =
ppm   Hit  Protein =
Peptide</B></PRE></TD></TR></TBODY></TABLE></TD></TR></TBODY></TABLE></DI=
V></BODY></HTML>

------=_NextPart_000_0000_01D13FCC.CD505FD0
Content-Type: image/gif
Content-Transfer-Encoding: base64
Content-Location: http://localhost/mascot/images/88x31_logo_white.gif

R0lGODlhWAAfANX/AMDAwP/v7//f3//Pz/+/v/+vr/+fn/+Pj/9/f/9wcP9gYP9QUP9AQP8wMP8g
IP8QEP8AAO/v/+/v79/f/9/f38/P/8/Pz7+//7+/v6+v/6+vr5+f/5+fn4+P/4+Pj39//39/f3Bw
/3BwcGBg/2BgYFBQ/1BQUEBA/0BAQDAw/zAwMCAg/yAgIBAQ/xAQEAAA/wAAAAAAAAAAAAAAAAAA
AAAAAAAAAAAAAAAAAAAAAAAAAAAAAAAAAAAAAAAAAAAAACH5BAEAAAAALAAAAABYAB8AQAb/QIBw
SCwaj8ikcslsEl0wTDHz+bxOgMrp8mpFiJFThfsyjl4j82tVLaVGk+Hq1TF2ut8jCkYRSkgcToKD
hIQUKiBCHnxEAghDBA8QQg4QBEQBQwyWQ5ICAAsBAZcACKQJEAsMQgQQk5hCAhAPlAACn0MkUYMS
HCIaABMfJychRSPEH0YbWEMXJyUhxCPSJQAb0icjH8gfeRvIxRnXxCfeGcQlFwAWIn1HLC7vQhtl
AFZ1ES0v6/QrRGSIWPlXpF6LISWuVNgA4EyaIRta9Jvw4kUcInsCDZEARcqQBQ6I0AJQAEIDIgQU
xJo1pOQqIQFUCmFQyYAQAzZBQXikqYAQ/wQQZAIgkFPIHmCFkipdyrSp06eDSLiQUDBhM3JrjFSY
Y++aMgAnXnwdUUFIwodgX1gTso/hkAgVK0w4Ma4IBxZHQMDACzCNlRJiKFokEu5EiopFrFwdYiWF
EC5rhYQ1BqbEhsN1inCE4YGIBBAo5kEdrRS0EQkwEhEp0AABAgYGeA6liUBBAgOXFDDYvUDA7t+/
LxHYzTPAb1wHHCxAsMBAgtnAf2cawsGFhSIUYOwiAtSVgwFCDphM4mmlpQQhiSgQMMBVAAEyNx1A
UtJBgQVCh2DQjoRE5yEOODDdAA+AV0oqMClgoAIQzDcTJwAE8Fp4zwEIwXQANABBTillEv9AeREu
px8LGpFm4okopqjiiiyOxoEKHg2xz2Jn8KPVPkSYA0AGeDT0EI8v5HEYWiG84BhEiAEQARueoXDd
EYv8R0QKij2GzAtuvVUCkIwJUUFFF30l2EVf2nhNVkWEBVhZRnDASBH7wUBVjhEoFkYEZ3w1BFkA
BESEYGy+1dYFH6wQaJ89HgMmlDC4cIQIMJBQRAlxWNHCOEWi5ZUzSQqhzwt1ETGHW1UKMSYRFaRQ
1h1HErEIX3ZZl2NFjo2QRglcpZBBBIehIcQIuQpzwj4tnHDRXMSKseMaHzxT0QppZNArFh/0ukI/
RqlQhAkmiNbitwBIoMKTG71ZxC1JEIDsYYqjJEUBCSB4q5dqQrSHS3s5GRDUEAmMpFNRlZBigL/i
PTCggBFqCLBMAcwyHQInDWFBpEfooi0RmzBAyiMfQhieTwdW+C8ABxCA7lAIoLKAEKGQBEF6H1n4
SSjqDpHddkS4KakRBWzCEgDyIaHvyj8FVcADRdkiU00JgNcwBLgYsQkC+pJChF4oHDFxEQnIBnTE
AauXSXswDy2ETwl8YtwQ7TVY78uNyMQgT5e0LMTEUua1swAF9MybgT8FiN8n8Emi8QALuLJAAgxI
ou4mD8h2QH4BLPBAA8tlMpwrtvmcCQgieDAnuKQXEgQAOw==

------=_NextPart_000_0000_01D13FCC.CD505FD0
Content-Type: application/octet-stream
Content-Transfer-Encoding: base64
Content-Location: http://localhost/mascot/cgi/score_gif.pl?score_gif_256089323446356

R0lGODlhkAHIAMIAAP///wAAAP8AAAD/AAAA/////wAAAAAAACH5BAEAAAAALAAAAACQAcgAAAP+
CLrc/jDKSau9OOvNu/9gKI5kaZ5oqq5s675wLM90bd94ru987//AoHBILBqPyKRyyWw6n9CodEqt
Wq/YrHbL7Xq/4LB4TC6bz+i0es1uu9/wuHxOr98I+AFDv+Ar/ACAgnt7AoYCA4eIhH2Mf46BkION
lI+VkZeTlpuYnJqdoJ+iknZWBKGkmakAiIqJh6Oqsp6rqLO2tLexuby4vqUvAQrCKae+u8cKhq/L
h8m6tcjS0dTQ1r3IwCzEwsQnxs/YpLCuhuLX4enT6Ovn7unaKt3DxdXvguXk7Pbq/O39+wL2iodi
HgBvJgj8W5hvmb+HAgHegzgxIsET3FScWmj+rxU5WBQliuQYkWRFThehGDP5rNlHASNDspwps+at
lCsQJixJ7aXHkzF5CgVKEx3OEgh1kgAXFFvDVkObSi1K1CbKoyKSFqN67CnXr1anhv2H9UOAs2iV
isCzcawjjy4dRgU7123dS2VJqP1W1VpcuGLv9h0cGGjeJODoPvL5irDiwpAfAzp8hKlkrzAd29Us
ODIkyiP2hlC4OZTX0pJRq7YIOkO3tKJBtO3sB67t1LRXczbc2oNWFCtX/2XmObfx3VJ7E0msmrG5
4shxRw+pXIhl1JiPQ98uHV51C7DRbtUd6LT27ujJT/5+IfaI2dOVMbutvv558uw3uF8b39L+cGfp
3Sdgf/lpsN8HbN3nXGaDLEhggA9SV+AE4Z1Vz3nZeZIhd/ZFyNqEOZCGIWOSmOfhiRx+CKIN8EF3
mytvzSdjhymimM2KOwRn3H/mTMIjTBDWKOSNOOLAXG4OopJkkEzSuF6RLKq3IT7ODTikk7VAySJ6
JppGopVNgvmZlrI1wBQELSr2IkiVrCmXjViKSaYEBzqABwOnnGmnhz/a0meYcMo5pwPe1AlAnguA
oyeeCvJIy5JxBirpoAsUmoGiiUpwHW1TFlLlpIBeSSkDFVqAqQJMsaUqQ596OVyJX4Iaqaijknpp
pqhqOlKXtckIY5u+simroELWiiCjizL+KpGbi1DyJyPPEhtqd8YOIx4Fqp6qa0XRLuaokt9OOyu1
tf7G1z6Q9tGpuq2KKy1+o5qbEKv/ZcKrp6++qy+K8doK3K6xdsKsJgOPa7B21Vpr4YXtFOysm35C
7O6wBCbswpHndBtJut6uSTGtIFvMwqbicFxeu/i+uC/IQYqsEb0qaxgwlfl+PPF2Lid0J8wzAnuv
fD/bfDBhOa+gozsO+ycxtEuvfDNXRV8IkMZ6mFx1uEOzDG/UJZCcjNXr/hG21k6XZqyhHoh4z9jB
vukqfWXHjVy/LaQZTdBJC9x2s0LLnVy1aKd9Ut58UK1M030n/vfZdQdkuNWsYO330xL+xgub1P2A
jTK79SpOeVRcd81zOfbOnHLPnmcNteUjA1yz3njv/XnqKvab0b/Lys502xHzPjvZczN+e9d3cov4
xpJ3HCztzIskPD24T6R552/7OrnqYZ19LXCj6yPz6zTD3fzvZIXOX/du9xp70MC3vzrg25/bsO4P
+757Q+5j3xng/p479fFX8xi4BEg+/fGGbtDzX+aSdzLqhc964zOg88qVwG+gDyrfE1/1fhXB6xll
ThUKHAbspov1mQ5oJ+ygCs0nv47QT2n2qx/+CujBdyTsctFbx+MYGMDl5a+Gi6OUCDngtVFML2Yb
9N4PV1g+yy1MZ2pTB9vY98IlWvH+fSC8mOs0qL4UEk6CNBwI/NLCMBf+zHCRiyETwTgmFvLHeGpE
HgEJATkghhEU2iNj9BY4R84h8YGkW6Md28i48bBjiilsIBfZOMib3LAeFyRYFbsIPkYKkmtDNNXg
Jnm4OBYOgJa8Ypby+ET/6RCUkKvjJUXpxq495IgQTGIzGrnKJ5EphIZc2+bElkhO0pKVYixXJrG1
M3+YsJIoRGYtJWixUuJufmcEZRpnGMo7fkJ7WoQjNRuRSh5W85tjxKECpwHLQMoSg8BMZxNb2YEo
SgORylQk6tQJzmCycwMkdIoXfckKftLzl/cczSaj6clObnOZQAzosbT5kgH6sEH+3vzlHRXazlfy
EJ5/rOc/r8LObI0wkpk5pyioqNGJdpSIW5wnJReZTJYiVHEUPVSCRjjQE6IRjS+1IkW19YBsFe9/
Be1mH3P6u5jm6gJFHMdFdylPc1qzpEZVlqlAWrp4+vOpAD3pUTUZyRgd06UbDatRZ4rUmiLzptIk
ataiqgGMtQSV3lRlWE3KVk2ia6kOPJ1ToZrVumKLqhlUqV6FNVe++pWrxtznVwUr0VAetqy5I+hB
MYHTwib0sdhyHFyHKseHGlasmN2W9PCaUT/GEqurDG1P85DYvJqWgyL1ai8/Sy7VmimlsF0pY/sp
2Yaitn223RY0bSrNHXL2ty3+C25PNRvUuJL2tLSlkXL3dNfjYhS6ryUscmc1XTwBNrZVdekXG0us
7uaqqz5TLHELSl5+mVdZwz1rcTfr2faG7L1bPWVzjxs56zJ1u1bC76Es6l/X8tLATdVudAP8Xnfe
7b9UXGxuF+xe5SYIvZsYL2/XO1kAVxi/RwvHeNG63/qqFWECdmssjGvizuYjsHu1b3IbTOAWyy6k
gFRijtNH4WI1+Ls75ht4M3zVHj+GxhiGnXrly94TBy/FZmUpiTvcXxsb2WxQZmhcHPpiLn8Exjq+
MoppXF0bXzfGBwarh31sXgeXEMK9lLCCZSzdNuN2zhtW5ojTatkPkzm+Up7+b4m7vOYZd5es+qWy
UM38XzE/2c5lJvRgZwlmSg+5z8D9cWtLm+bdJpjHLfV0obc23Xx2Zcni9WVlR70/AQ84shz27f1k
zc2IOhkyrlZxKlgs6VoXmNOYNvSha9zrTqP50+gMMqsnBWIgT1rIypatVR2NazsnWbcTDnW2V01t
lrj61YBm7JRprbxiB7vOIGauop37a+ze+sjpjvSXRYrjZycivKLudvYOzdpDwtmqcgZ1lPNt3zUo
4uDPUcmdBa7hPTcZqFQuuBsQfnAphHgXDo84r+dNE7n+duIUd0YUdC2LjbvkUc89trPpDIeQi1zh
8j45vfGtcpL6e9oSV4P+yxP+BDfrE8FXDTi0KaLhc4Pc5RZf+NC1jeeMkzso3O4rG3Ye0p4PfNuC
Xjd/Y/4To3PU4Dv/QbJEm+in99DcZ+e4vetdErZ9tg1U9wGiaMr1xsy80sm291hsnlqwI50HPP3r
pt2N7JGimuBIK3LO0RB3wOMKsTdPtdB9xOeyb3nZLQ+747e6Wp96/vOgD73oR0/60pv+9KhPvepX
z/rWu/71sI996BvH+cxOYOxSjQDuHy9a3Vdg97Vfru1vP/zeo+n3yCd+8X2v/OYbX/jOZ37rgH/b
6B/f+tB/PnWxv33pa7/71+d+7r1P/uyX3/zoTz/41V998e/kVu7nffj+v9/+86+f/fKfv/3Hr3/8
59//rxZ/wXd/BFh//QeAASh2y3eABsiADViA/AeA1DeBCyiBySeAFFiBDwiB/7eBHhiBOaKBHziA
HEiCIDiCJtiBKJiADniCKuiCL5iCMSiDLNiCM5iBAvhtOriDPNiDPpgzZ0J9d/BTNSh3RCiEIQKD
RqIqMzgHR1iEIXhUcwcEpzKF1oEpSDgDemKF2jCFgUeFAZiFNeCFQzB3X5gjM3WGpaAtYqiFW9WG
MVA8aqgDxlCHTUgDWHiHcMCGZfh4cCgDZBgEdhiGRRCIF8GHgihVfxiHhCiITDiHjgeJdJAqUEiH
e7KItPdqXJiIuYLJia0jhZU4iUxIg0NIVp5YN09oBJRYhqn4g674irAYi7I4i7RYi7Z4iyAUPxRC
AWiji7hYJJZSAcP0AMH4i1BiKa9RKQujRwfxRM7YjBCgFNtzLcmoMMaYEsiYEcFoLsW4jNHYjQdR
KdAYjsV4jcCgRzqxjaTCjOAYAcOTQAahjL5ojnSQjg2gjuJIKPkYjnTCj/sYjxVEj9pgj/1zOwD5
j/tYkP4Yjwc5jAJpBgS5jklRKM7ojQEpjxhpjf6YkQ/ZkR75kSA5KgkAADs=

------=_NextPart_000_0000_01D13FCC.CD505FD0
Content-Type: image/gif
Content-Transfer-Encoding: base64
Content-Location: http://localhost/mascot/images/cyan_ball_white.gif

R0lGODlhEAAQAOb/AP////7+/v39/fz8/Pv7+/n5+ff39/Hx8e7u7u3t7evr6+rq6t3d3czMzMvL
y729vbi4uLbc3Kamppu/v5iYmJbR0YODg3SXl2xsbGtra2qiomRkZGNjY2LBwVSuri9QUCyCgin/
/yWysiKrqyC2th9SUhf//xWhoRNlZRJlZRCYmAuLiwaEhASsrAP//wOFhQGZmQD//wD29gDw8ADu
7gDo6ADm5gDg4ADe3gDY2ADU1ADS0gDQ0ADOzgDGxgDCwgDAwAC+vgC6ugCysgCsrACoqACmpgCi
ogAAAAAAAAAAAAAAAAAAAAAAAAAAAAAAAAAAAAAAAAAAAAAAAAAAAAAAAAAAAAAAAAAAAAAAAAAA
AAAAAAAAAAAAAAAAAAAAAAAAAAAAAAAAAAAAAAAAAAAAAAAAAAAAAAAAAAAAAAAAAAAAAAAAAAAA
AAAAAAAAAAAAAAAAAAAAAAAAAAAAAAAAAAAAAAAAAAAAAAAAAAAAAAAAAAAAAAAAAAAAAAAAACwA
AAAAEAAQAEAHuIAAggAGBgiHhYOCCB4tPj06Oj1BQ0YoGA8IhB1BOC4mLjaTRiASDAaDCA0SFhgb
GBYSDZqKFSJBPj6UJxoNDKmOnqAyOj4tMJiaBgwaKkYtLUZGLCUbpqiKhYcIiYqDER0jLSMeEwy0
3yI+ODY4PT5DKhezggbqNiYhJsRBLSsWDVAhGBGkBw0ZNNwFmbYhE6EJJ4YEmUhp2geAtFRdALEC
BgsUHzZQoDfIEIMGD1L64uatpUsAgQAAOw==

------=_NextPart_000_0000_01D13FCC.CD505FD0
Content-Type: application/octet-stream
Content-Transfer-Encoding: quoted-printable
Content-Location: http://localhost/mascot/templates/browser.js

	var browser_EXCLUDE =3D 1;=20
	var browser_IE =3D 0;=20
	var browser_IE4 =3D 0;=20
	var browser_IE5 =3D 0;=20
	var browser_IE6 =3D 0;
	var browser_MZ7 =3D 0;
	var browser_NS3 =3D 0;
	var browser_NS4 =3D 0;
	var browser_NS6 =3D 0;=20
	var browser_NS7 =3D 0;=20
	var browser_OP5 =3D 0;=20
	var browser_OP6 =3D 0;
	var browser_OP7 =3D 0;
	var browser_KDE =3D 0;
	var browser_SAF =3D 0;

	var agt=3Dnavigator.userAgent.toLowerCase();

  if(typeof navigator.vendor !=3D "undefined" && navigator.vendor =3D=3D =
"KDE"){
  	var thisKDE =3D agt;
  	var splitKDE =3D thisKDE.split("konqueror/");
  	var aKDE =3D splitKDE[1] . split("; ");
  	var KDEn =3D parseFloat(aKDE[0]);
  	if (KDEn >=3D 2.2) {
  		browser_KDE =3D 1;
  //		browser_NS6 =3D 1;
  		browser_EXCLUDE =3D 0;
  	}
  }

  else if(agt.indexOf('webtv') !=3D -1){browser_EXCLUDE =3D 1;}
 =20
  else if(typeof window.opera !=3D "undefined"){
  	browser_EXCLUDE =3D 0;
  	if(agt.indexOf("opera/5") !=3D -1 || agt.indexOf("opera 5") !=3D =
-1){browser_OP5 =3D 1;}
  	if(agt.indexOf("opera/6") !=3D -1 || agt.indexOf("opera 6") !=3D =
-1){browser_OP6 =3D 1;}
  	if(agt.indexOf("opera/7") !=3D -1 || agt.indexOf("opera 7") !=3D =
-1){browser_OP7 =3D 1;}
  }
 =20
  else if(typeof document.all !=3D "undefined"){
  	browser_EXCLUDE =3D 0;
  	browser_IE =3D 1;
  	if(typeof document.getElementById !=3D "undefined"){
  		browser_IE5 =3D 1;
  		if(agt.indexOf("msie 6") !=3D -1){
  			browser_IE6 =3D 1;
  		}
  	}
  	else{browser_IE4 =3D 1;}
  }
 =20
  else if(typeof document.getElementById !=3D "undefined"){
  	browser_EXCLUDE =3D 0;
  	if(agt.indexOf("netscape/6") !=3D -1 || agt.indexOf("netscape6") !=3D =
-1){browser_NS6 =3D 1;}
  	else if(agt.indexOf("netscape/7") !=3D -1 || agt.indexOf("netscape7") =
!=3D -1){browser_NS6 =3D 1; browser_NS7 =3D 1;}
  	else if(agt.indexOf("gecko") !=3D -1){browser_NS6 =3D 1; browser_MZ7 =
=3D 1;}
  	if(agt.indexOf("safari") !=3D -1 || (typeof document.childNodes !=3D =
"undefined" && typeof document.all =3D=3D "undefined" && typeof =
navigator.taintEnabled =3D=3D "undefined")){browser_MZ7 =3D 0; =
browser_NS6 =3D 1; browser_SAF =3D 1;}
  }
 =20
  else if((agt.indexOf('mozilla') !=3D -1) && =
(parseInt(navigator.appVersion) >=3D 3)){
  	browser_EXCLUDE =3D 0;
  	if (parseInt(navigator.appVersion) >=3D 4) {
    	browser_NS4 =3D 1;
  	} else {
    	browser_NS3 =3D 1;
  	}
  	if(typeof navigator.mimeTypes['*'] =3D=3D "undefined"){
  		browser_EXCLUDE =3D 1;
  		browser_NS4 =3D 0;
    	browser_NS3 =3D 0;
  	}
  }
 =20
  if(agt.indexOf('escape') !=3D -1){browser_EXCLUDE =3D 1; browser_NS3 =
=3D 0; browser_NS4 =3D 0;}
 =20
  if(typeof navigator.__ice_version !=3D "undefined"){browser_EXCLUDE =
=3D 1; browser_IE4 =3D 0;}

	var sTemp =3D "Browser detected as ";
	if (browser_EXCLUDE) { sTemp +=3D "EXCLUDE " }
	if (browser_IE)  { sTemp +=3D "IE " }
	if (browser_IE4) { sTemp +=3D "IE4 " }
	if (browser_IE5) { sTemp +=3D "IE5 " }
	if (browser_IE6) { sTemp +=3D "IE6 " }
	if (browser_MZ7) { sTemp +=3D "MZ7 " }
	if (browser_NS3) { sTemp +=3D "NS3 " }
	if (browser_NS4) { sTemp +=3D "NS4 " }
	if (browser_NS6) { sTemp +=3D "NS6 " }
	if (browser_NS7) { sTemp +=3D "NS7 " }
	if (browser_OP5) { sTemp +=3D "OP5 " }
	if (browser_OP6) { sTemp +=3D "OP6 " }
	if (browser_OP7) { sTemp +=3D "OP7 " }
	if (browser_KDE) { sTemp +=3D "KDE " }
	if (browser_SAF) { sTemp +=3D "SAF " }
//	alert(sTemp);

------=_NextPart_000_0000_01D13FCC.CD505FD0--
