# Supplementary material for: Identification of Key Proteins and Networks Related to Grain Development in Wheat (Triticum aestivum L.) by Comparative Transcription and Proteomic Analysis of Allelic Variants in TaGW2-6A
Source: Front Plant Sci. 2016 Jun 28;7:922. doi: 10.3389/fpls.2016.00922 (PMC4923154; doi:10.3389/fpls.2016.00922)
Supplement: Data Sheet S1 — Results of MALDI-TOF/TOF-MS analysis. [file DataSheet1.ZIP › Result of MALDI-TOFTOF-MS/Database Result/A21-1.mht]

From: <Saved by Windows Internet Explorer 8>
Subject: Mascot Search Results: Protein View
Date: Sat, 26 Dec 2015 11:03:06 +0800
MIME-Version: 1.0
Content-Type: multipart/related;
	type="text/html";
	boundary="----=_NextPart_000_0000_01D13FCC.FF8A5870"
X-MimeOLE: Produced By Microsoft MimeOLE V6.00.2900.6157

This is a multi-part message in MIME format.

------=_NextPart_000_0000_01D13FCC.FF8A5870
Content-Type: text/html;
	charset="utf-8"
Content-Transfer-Encoding: quoted-printable
Content-Location: http://localhost/mascot/cgi/protein_view.pl?file=../data/20151226/F019757.dat&hit=tr%7cW5DET9%7cW5DET9_WHEAT&db_idx=1&px=1&ave_thresh=33&_ignoreionsscorebelow=5&report=0&_sigthreshold=0.05&_msresflags=1025&_msresflags2=2&percolate=-1&percolate_rt=0

=EF=BB=BF<!DOCTYPE HTML PUBLIC "-//W3C//DTD HTML 4.0 Transitional//EN">
<!-- 0 seconds --><HTML><HEAD><TITLE>Mascot Search Results: Protein =
View</TITLE>
<META content=3D"text/html; charset=3Dutf-8" http-equiv=3DContent-Type>
<META name=3DGENERATOR content=3D"MSHTML 8.00.6001.23588"></HEAD>
<BODY aLink=3D#0000ff bgColor=3D#ffffff vLink=3D#0000ff>
<H1><IMG border=3D0 align=3Dtop=20
src=3D"http://localhost/mascot/images/88x31_logo_white.gif" width=3D88 =
height=3D31=20
NATURALSIZEFLAG=3D"3"> Mascot Search Results</H1>
<H3>Protein View</H3>
<FORM method=3Dpost><INPUT value=3D../data/20151226/F019757.dat =
type=3Dhidden=20
name=3Dfile> <INPUT value=3Dtr|W5DET9|W5DET9_WHEAT type=3Dhidden =
name=3Dhit> <INPUT=20
value=3D1 type=3Dhidden name=3Dpx> <INPUT value=3Dfalse type=3Dhidden =
name=3Dshowall> <INPUT=20
value=3D33 type=3Dhidden name=3Dave_thresh> <INPUT value=3D5 =
type=3Dhidden=20
name=3D_ignoreionsscorebelow> <INPUT value=3D0.05 type=3Dhidden =
name=3D_sigthreshold>=20
<INPUT value=3D0 type=3Dhidden name=3Dreport> <INPUT value=3D1 =
type=3Dhidden name=3Ddb_idx>=20
<INPUT value=3D1025 type=3Dhidden name=3D_msresflags> <INPUT value=3D2 =
type=3Dhidden=20
name=3D_msresflags2> <INPUT value=3D-1 type=3Dhidden name=3Dpercolate> =
<INPUT value=3D0=20
type=3Dhidden name=3Dpercolate_rt> <FONT face=3D"Courier =
New,Courier,monospace"><PRE>Match to: <B>tr|W5DET9|W5DET9_WHEAT</B> =
Score: <B>200</B>
<B>tr|W5DET9|W5DET9_WHEAT</B>

Nominal mass (M<SUB>r</SUB>): <B>54412</B>; Calculated pI value: =
<B>5.08</B>
NCBI BLAST search of <A =
href=3D"http://www.ncbi.nlm.nih.gov/blast/Blast.cgi?ALIGNMENTS=3D50&amp;A=
LIGNMENT_VIEW=3DPairwise&amp;AUTO_FORMAT=3DSemiauto&amp;CDD_SEARCH=3Don&a=
mp;CLIENT=3Dweb&amp;COMPOSITION_BASED_STATISTICS=3Don&amp;DATABASE=3Dnr&a=
mp;DESCRIPTIONS=3D100&amp;ENTREZ_QUERY=3D(none)&amp;EXPECT=3D10&amp;FILTE=
R=3DL&amp;FORMAT_BLOCK_ON_RESPAGE=3DNone&amp;FORMAT_OBJECT=3DAlignment&am=
p;FORMAT_TYPE=3DHTML&amp;GAPCOSTS=3D11+1&amp;I_THRESH=3D0.001&amp;LAYOUT=3D=
TwoWindows&amp;MATRIX_NAME=3DBLOSUM62&amp;NCBI_GI=3Don&amp;PAGE=3DProtein=
s&amp;PROGRAM=3Dblastp&amp;QUERY=3DMVVANGNVDMEEGTLEIGMEYRTVSGVAGPLVILDKVK=
GPKYQEIVNIRLGDGTTRRGQVLEVDGEKAVVQVFEGTSGIDNKYTTVQFTGEVLKTPVSLDMLGRIFNGSGK=
PIDNGPPILPEAYLDISGSSINPSERTYPEEMIQTGISTIDVMNSIARGQKIPLFSAAGLPHNEIAAQICRQA=
GLVKRKEKTDNILENAEEDNFAIVFAAMGVNMETAQFFKRDFEENGSMERVTLFLNLANDPTIERIITPRIAL=
TTAEYLAYECGKHVLVILTDMSSYADALREVSAAREEVPGRRGYPGYMYTDLATIYERAGRIEGRKGSITQIP=
ILTMPNDDITHPTPDLTGYITEGQIYIDRQLHNRQIYPPINVLPSLSRLMKSAIGEGMTRRDHSDVSNQLYAN=
YAIGKDVQAMKAVVGEEALSSEDLLYLEFLDKFERKFVAQGAYDTRNIFQSLDLAWTLLRIFPRELLHRIPAK=
TLDQFYSRDASH&amp;SERVICE=3Dplain&amp;SET_DEFAULTS.x=3D9&amp;SET_DEFAULTS.=
y=3D5&amp;SHOW_OVERVIEW=3Don&amp;WORD_SIZE=3D3&amp;END_OF_HTTPGET=3DYes" =
target=3D_blank>tr|W5DET9|W5DET9_WHEAT</A> against nr
Unformatted <A =
href=3D"http://localhost/mascot/cgi/getseq.pl?Triticum+tr%7cW5DET9%7cW5DE=
T9_WHEAT+seq" target=3D_blank>sequence string</A> for pasting into other =
applications

Fixed modifications: Carbamidomethyl (C)
Variable modifications: Oxidation (M)
Cleavage by Trypsin: cuts C-term side of KR unless next residue is P
Sequence Coverage: <B>18%</B>

Matched peptides shown in <B><FONT color=3D#ff0000>Bold Red</FONT></B>

     <B>1</B> MVVANGNVDM EEGTLEIGME YRTVSGVAGP LVILDKVKGP KYQEIVNIRL=20
<B>    51</B> GDGTTRRGQV LEVDGEKAVV QVFEGTSGID NKYTTVQFTG EVLKTPVSLD=20
<B>   101</B> MLGRIFNGSG KPIDNGPPIL PEAYLDISGS SINPSERTYP EEMIQTGIST=20
<B>   151</B> IDVMNSIARG QK<B><FONT color=3D#ff0000>IPLFSAAG LPHNEIAAQI =
CR</FONT></B>QAGLVKRK EKTDNILENA=20
<B>   201</B> EEDNFAIVFA AMGVNMETAQ FFKRDFEENG SMER<B><FONT =
color=3D#ff0000>VTLFLN LANDPTIER</FONT></B>I=20
<B>   251</B> ITPRIALTTA EYLAYECGKH VLVILTDMSS YADALREVSA =
AREEVPGRR<B><FONT color=3D#ff0000>G </FONT></B>
<B>   301<FONT color=3D#ff0000> YPGYMYTDLA TIYER</FONT></B>AGRIE =
GRKGSITQIP ILTMPNDDIT HPTPDLTGYI=20
<B>   351</B> TEGQIYIDRQ LHNR<B><FONT color=3D#ff0000>QIYPPI =
NVLPSLSR</FONT></B>LM KSAIGEGMTR RDHSDVSNQL=20
<B>   401</B> YANYAIGKDV QAMKAVVGEE ALSSEDLLYL EFLDKFER<B><FONT =
color=3D#ff0000>KF VAQGAYDTRN </FONT></B>
<B>   451<FONT color=3D#ff0000> IFQSLDLAWT LLR</FONT></B>IFPRELL =
HRIPAKTLDQ FYSRDASH
</PRE></FONT>
<P><INPUT onclick=3D"this.form.showall.value=3D'true'; return true" =
value=3D"Show predicted peptides also" type=3Dsubmit>=20

<P><INPUT value=3D"Sort Peptides By" type=3Dsubmit>&nbsp; <INPUT =
value=3Dstartup=20
CHECKED type=3Dradio name=3Dsort>Residue Number&nbsp; <INPUT =
value=3Dmassup type=3Dradio=20
name=3Dsort>Increasing Mass&nbsp; <INPUT value=3Dmassdown type=3Dradio=20
name=3Dsort>Decreasing Mass&nbsp; <FONT face=3D"Courier =
New,Courier,monospace"><PRE><B> Start - End     Observed    Mr(expt)   =
Mr(calc)      ppm    Miss Sequence</B>
<B><FONT color=3D#ff0000>   163 - 182    2178.2034  2177.1962  2177.1415 =
        25     0  K.IPLFSAAGLPHNEIAAQICR.Q </FONT></B> (<A =
href=3D"http://localhost/mascot/cgi/peptide_view.pl?file=3D../data/201512=
26/F019757.dat&amp;query=3D48&amp;hit=3D1&amp;index=3Dtr%7cW5DET9%7cW5DET=
9_WHEAT&amp;px=3D1&amp;section=3D5&amp;ave_thresh=3D33&amp;_ignoreionssco=
rebelow=3D5&amp;report=3D0&amp;_sigthreshold=3D0.05&amp;_msresflags=3D102=
5&amp;_msresflags2=3D2&amp;percolate=3D-1&amp;percolate_rt=3D0" =
target=3D_blank>Ions score 52</A>)
<B><FONT color=3D#ff0000>   235 - 249    1715.9683  1714.9610  1714.9254 =
        21     0  R.VTLFLNLANDPTIER.I </FONT></B> (<A =
href=3D"http://localhost/mascot/cgi/peptide_view.pl?file=3D../data/201512=
26/F019757.dat&amp;query=3D31&amp;hit=3D1&amp;index=3Dtr%7cW5DET9%7cW5DET=
9_WHEAT&amp;px=3D1&amp;section=3D5&amp;ave_thresh=3D33&amp;_ignoreionssco=
rebelow=3D5&amp;report=3D0&amp;_sigthreshold=3D0.05&amp;_msresflags=3D102=
5&amp;_msresflags2=3D2&amp;percolate=3D-1&amp;percolate_rt=3D0" =
target=3D_blank>Ions score 45</A>)
<B><FONT color=3D#ff0000>   300 - 315    1912.9195  1911.9122  1911.8713 =
        21     0  R.GYPGYMYTDLATIYER.A </FONT></B> (<A =
href=3D"http://localhost/mascot/cgi/peptide_view.pl?file=3D../data/201512=
26/F019757.dat&amp;query=3D39&amp;hit=3D1&amp;index=3Dtr%7cW5DET9%7cW5DET=
9_WHEAT&amp;px=3D1&amp;section=3D5&amp;ave_thresh=3D33&amp;_ignoreionssco=
rebelow=3D5&amp;report=3D0&amp;_sigthreshold=3D0.05&amp;_msresflags=3D102=
5&amp;_msresflags2=3D2&amp;percolate=3D-1&amp;percolate_rt=3D0" =
target=3D_blank>Ions score 23</A>)
<B><FONT color=3D#ff0000>   365 - 378    1596.9404  1595.9331  1595.9035 =
        19     0  R.QIYPPINVLPSLSR.L </FONT></B> (<A =
href=3D"http://localhost/mascot/cgi/peptide_view.pl?file=3D../data/201512=
26/F019757.dat&amp;query=3D24&amp;hit=3D1&amp;index=3Dtr%7cW5DET9%7cW5DET=
9_WHEAT&amp;px=3D1&amp;section=3D5&amp;ave_thresh=3D33&amp;_ignoreionssco=
rebelow=3D5&amp;report=3D0&amp;_sigthreshold=3D0.05&amp;_msresflags=3D102=
5&amp;_msresflags2=3D2&amp;percolate=3D-1&amp;percolate_rt=3D0" =
target=3D_blank>Ions score 46</A>)
<B><FONT color=3D#ff0000>   439 - 449    1255.6672  1254.6599  1254.6357 =
        19     1  R.KFVAQGAYDTR.N </FONT></B> (<A =
href=3D"http://localhost/mascot/cgi/peptide_view.pl?file=3D../data/201512=
26/F019757.dat&amp;query=3D15&amp;hit=3D1&amp;index=3Dtr%7cW5DET9%7cW5DET=
9_WHEAT&amp;px=3D1&amp;section=3D5&amp;ave_thresh=3D33&amp;_ignoreionssco=
rebelow=3D5&amp;report=3D0&amp;_sigthreshold=3D0.05&amp;_msresflags=3D102=
5&amp;_msresflags2=3D2&amp;percolate=3D-1&amp;percolate_rt=3D0" =
target=3D_blank>Ions score 6</A>)
<B><FONT color=3D#ff0000>   450 - 463    1689.9586  1688.9514  1688.9250 =
        16     0  R.NIFQSLDLAWTLLR.I </FONT></B> (<A =
href=3D"http://localhost/mascot/cgi/peptide_view.pl?file=3D../data/201512=
26/F019757.dat&amp;query=3D29&amp;hit=3D1&amp;index=3Dtr%7cW5DET9%7cW5DET=
9_WHEAT&amp;px=3D1&amp;section=3D5&amp;ave_thresh=3D33&amp;_ignoreionssco=
rebelow=3D5&amp;report=3D0&amp;_sigthreshold=3D0.05&amp;_msresflags=3D102=
5&amp;_msresflags2=3D2&amp;percolate=3D-1&amp;percolate_rt=3D0" =
target=3D_blank>Ions score 27</A>)
<P><IMG alt=3D"Error Distribution" =
src=3D"http://localhost/mascot/cgi/mass_error.pl?mass_error_3750114141535=
86" width=3D450 height=3D150>
</FORM><HR>

</PRE></FONT>
<P>
<TABLE border=3D2 cellSpacing=3D2 cellPadding=3D1 width=3D"100%">
  <TBODY>
  <TR>
    <TD noWrap align=3Dmiddle><B>Mascot:</B>&nbsp; <A=20
      =
href=3D"http://www.matrixscience.com/">http://www.matrixscience.com/</A> =

  </TD></TR></TBODY></TABLE></P></BODY></HTML>

------=_NextPart_000_0000_01D13FCC.FF8A5870
Content-Type: image/gif
Content-Transfer-Encoding: base64
Content-Location: http://localhost/mascot/images/88x31_logo_white.gif

R0lGODlhWAAfANX/AMDAwP/v7//f3//Pz/+/v/+vr/+fn/+Pj/9/f/9wcP9gYP9QUP9AQP8wMP8g
IP8QEP8AAO/v/+/v79/f/9/f38/P/8/Pz7+//7+/v6+v/6+vr5+f/5+fn4+P/4+Pj39//39/f3Bw
/3BwcGBg/2BgYFBQ/1BQUEBA/0BAQDAw/zAwMCAg/yAgIBAQ/xAQEAAA/wAAAAAAAAAAAAAAAAAA
AAAAAAAAAAAAAAAAAAAAAAAAAAAAAAAAAAAAAAAAAAAAACH5BAEAAAAALAAAAABYAB8AQAb/QIBw
SCwaj8ikcslsEl0wTDHz+bxOgMrp8mpFiJFThfsyjl4j82tVLaVGk+Hq1TF2ut8jCkYRSkgcToKD
hIQUKiBCHnxEAghDBA8QQg4QBEQBQwyWQ5ICAAsBAZcACKQJEAsMQgQQk5hCAhAPlAACn0MkUYMS
HCIaABMfJychRSPEH0YbWEMXJyUhxCPSJQAb0icjH8gfeRvIxRnXxCfeGcQlFwAWIn1HLC7vQhtl
AFZ1ES0v6/QrRGSIWPlXpF6LISWuVNgA4EyaIRta9Jvw4kUcInsCDZEARcqQBQ6I0AJQAEIDIgQU
xJo1pOQqIQFUCmFQyYAQAzZBQXikqYAQ/wQQZAIgkFPIHmCFkipdyrSp06eDSLiQUDBhM3JrjFSY
Y++aMgAnXnwdUUFIwodgX1gTso/hkAgVK0w4Ma4IBxZHQMDACzCNlRJiKFokEu5EiopFrFwdYiWF
EC5rhYQ1BqbEhsN1inCE4YGIBBAo5kEdrRS0EQkwEhEp0AABAgYGeA6liUBBAgOXFDDYvUDA7t+/
LxHYzTPAb1wHHCxAsMBAgtnAf2cawsGFhSIUYOwiAtSVgwFCDphM4mmlpQQhiSgQMMBVAAEyNx1A
UtJBgQVCh2DQjoRE5yEOODDdAA+AV0oqMClgoAIQzDcTJwAE8Fp4zwEIwXQANABBTillEv9AeREu
px8LGpFm4okopqjiiiyOxoEKHg2xz2Jn8KPVPkSYA0AGeDT0EI8v5HEYWiG84BhEiAEQARueoXDd
EYv8R0QKij2GzAtuvVUCkIwJUUFFF30l2EVf2nhNVkWEBVhZRnDASBH7wUBVjhEoFkYEZ3w1BFkA
BESEYGy+1dYFH6wQaJ89HgMmlDC4cIQIMJBQRAlxWNHCOEWi5ZUzSQqhzwt1ETGHW1UKMSYRFaRQ
1h1HErEIX3ZZl2NFjo2QRglcpZBBBIehIcQIuQpzwj4tnHDRXMSKseMaHzxT0QppZNArFh/0ukI/
RqlQhAkmiNbitwBIoMKTG71ZxC1JEIDsYYqjJEUBCSB4q5dqQrSHS3s5GRDUEAmMpFNRlZBigL/i
PTCggBFqCLBMAcwyHQInDWFBpEfooi0RmzBAyiMfQhieTwdW+C8ABxCA7lAIoLKAEKGQBEF6H1n4
SSjqDpHddkS4KakRBWzCEgDyIaHvyj8FVcADRdkiU00JgNcwBLgYsQkC+pJChF4oHDFxEQnIBnTE
AauXSXswDy2ETwl8YtwQ7TVY78uNyMQgT5e0LMTEUua1swAF9MybgT8FiN8n8Emi8QALuLJAAgxI
ou4mD8h2QH4BLPBAA8tlMpwrtvmcCQgieDAnuKQXEgQAOw==

------=_NextPart_000_0000_01D13FCC.FF8A5870
Content-Type: application/octet-stream
Content-Transfer-Encoding: base64
Content-Location: http://localhost/mascot/cgi/mass_error.pl?mass_error_375011414153586

R0lGODlhwgGWAMIAAP///wAAAP8AAADMAAAA/wAAAAAAAAAAACH5BAEAAAAALAAAAADCAZYAAAP+
CLrc/jDKSau9OOvNu/9gKI5kaZ5oqq5s675wLM90bd94ru987//AoHBILBqPyKRyyWw6n9CodEqt
Wq/YrHbL7Xq/4LB4TC6bz+i0es1uu9/wuHxOr9vv+Lx+z+/7/4CBgoOEhYaHiImKi4yNjhAEkQSP
lJUUAZgKmJsbk5afoAABC6OjHp6hqVYCrCibphulnJ2qtVSsAieworGapBWSwcEMwwvFCscAycuS
xM3Gz8jRytPMkc7X0NnS29Td1qje4eDY49Xn3+jm6ezr7uXw2u/y8dzz9vXi+ZK4+B+7vjAADJgh
nK2DhQYSxGAQocM/AGEppNDwoUUzryY+yKj+KROtiyAx3kgWsiSYVzYqmlyJRWMMlSxjTsnocgVM
mTgD3czJUwlKGSR7CvXJoKaKnUOTAtllNAVSpVB5mGrqNKrVITQ9vrzK9U3QrmBt/KTxNKxZFUxr
lD3LtkRasm3jwpiaUq7dFVmpivh6t69YrbMccHSw1q/hFBJ5LfwlofDhxw0G6i0aeWPgBo4ha1a8
2EJECIkJbx59YazAypfECWu3T11r1vRi+5utT3Zt2uRs58btWndv3rCB37tNfHfx38eDJx/Ody7q
1KJJS9f1vCjdzsqmayfBcbAoiVoxbx+/ozn581vRq1e7vj1Q9/BdZI4PdrIJ8/Rh9KNkv2r+fhz7
PdIfCvP9V0KAAuZQoIFK0cQegxBygF+E9V32XlwI/vfWDAvilGF+G17Y1of0hZgehXaZ9sKEKI52
2YDItJhiLwGVIqGMccFIWWgF4diWjjUy1qOPbOnIY1OrCfMac8gZ52STUCr3pJRRMknllVZmueSW
vmHJpXBf/uNdBRsO2CGRZknG2ZBohjWgdzqe2SZIQJIg55wW1QkCP63geZWeIZDoZ08O0iDooAze
iagqasK1aFLXrSnfNI/yFCmgN1Yq1KUPamppVp0ucqinS7AYyKikMqEoHaimqsSqrhoGa6x9zUpr
W6beqp2tul4EnoUdAZtdr0UqZOwEvBL+e5CN1VkXHjHKFikYaL8kOaWWXWILZrZhXtttld96ye24
25a7XLjankuuWM1SG120bra70QPJwluLid8RpFC99oIymGS/QtIvebkOLKvB5/GL8FAKL9xTww7H
VHDEcUFMscQXS2dxxiZtzLFFE38Mlscig2xVqyVDGxXKKce4cp8tR2DtzDTXbPPNOOes88489+zz
z0AHLfTQRBdt9BSZzae0Bksz7fTTbF7QdNQWTM0Q1FdjLTXSWlf9UdZUex02MF9v3TXZY1NUtthp
I7u2E0m/jTbYdJtdN9t3q3223nnz3XdjcvttNxRx7+1224AbLnPgh/+dOOICK7445JH+U04v15a/
63jlm3OO9+Cgz9355ZmLJznppaucesyst+7661Iw5RGcV/wKmLxQ2C5LYJj28GKzvdNxuy9qBp/D
8Dv+YjwOzxI/7fI3hMYsL4lB78b0O87CY+6c/VS9kNw36j34VExvfveOiK88+dzri/72UajvPHbt
fz+/pIl89jz7TxxrP/79k9f5qnCk9/HvEPi6n/Vq4L/10a8J+qsM/Nrnvv8tsA3wkx4AA+g+6jmw
fJQREl0uOIPifRB7+UPJv8JDQhms0EQtjMG/IsNCK9AuhAeEnQ53yMMe+vCHQAyiEIMwgCIOQAFH
RCISi1gDIzIgiUMcwQQ9MBVhPfD5AlA8IhO3uAAowiCLSvRiFMWULxEU0F0dAKMWAbDGCTiRjWxM
ohazyEQ41lECbYSjA+YYRjnmMYo2qmLAghWBMhEShxtQox2XGAE1yjGOYewiJPUIgUcqcY+PrOMa
/yjEQErwhGhEHyKBZERLUvKUTywlKsWoSAqA8ZINaOUiORlE6WlPdhIw5HdqmEZKvlKSe4ylMJ8o
STE+wIu/JGYkI0lLIFoQkRtc0zNzWAFLytKYqxwmMBeJx2Bic5J8nCUqa+nATExzXhXsCDWrWUxg
vvGYmtRmF+OJR1XC0puZNOU3fWhLxfCueagZizmvSAZWjrEnBj3oFhIAADs=

------=_NextPart_000_0000_01D13FCC.FF8A5870--
