# Supplementary material for: Identification of Key Proteins and Networks Related to Grain Development in Wheat (Triticum aestivum L.) by Comparative Transcription and Proteomic Analysis of Allelic Variants in TaGW2-6A
Source: Front Plant Sci. 2016 Jun 28;7:922. doi: 10.3389/fpls.2016.00922 (PMC4923154; doi:10.3389/fpls.2016.00922)
Supplement: Data Sheet S1 — Results of MALDI-TOF/TOF-MS analysis. [file DataSheet1.ZIP › Result of MALDI-TOFTOF-MS/Database Result/A4.mht]

From: <Saved by Windows Internet Explorer 8>
Subject: Peptide Summary Report (Auto submitted by BioTools)
Date: Sat, 26 Dec 2015 10:57:19 +0800
MIME-Version: 1.0
Content-Type: multipart/related;
	type="text/html";
	boundary="----=_NextPart_000_0000_01D13FCC.31134600"
X-MimeOLE: Produced By Microsoft MimeOLE V6.00.2900.6157

This is a multi-part message in MIME format.

------=_NextPart_000_0000_01D13FCC.31134600
Content-Type: text/html;
	charset="utf-8"
Content-Transfer-Encoding: quoted-printable
Content-Location: http://localhost/mascot/cgi/master_results.pl?file=../data/20151226/F019635.dat&_sigthreshold=0.05&_mudpit=99999999&_server_mudpit_switch=99999999&_ignoreionsscorebelow=5.0&_showsubsets=0&_requireboldred=0&REPORT=AUTO

=EF=BB=BF<!DOCTYPE HTML PUBLIC "-//W3C//DTD HTML 4.0 Transitional//EN">
<!-- 0 seconds --><HTML><HEAD><TITLE>Peptide Summary Report (Auto =
submitted by BioTools)</TITLE>
<META content=3D"text/html; charset=3Dutf-8" http-equiv=3DContent-Type>
<STYLE type=3Dtext/css>.tooltip {
	POSITION: absolute; VISIBILITY: hidden; TOP: 0px; LEFT: 0px
}
</STYLE>

<SCRIPT language=3DJavaScript type=3Dtext/javascript=20
src=3D"http://localhost/mascot/templates/browser.js"></SCRIPT>

<SCRIPT language=3DJavaScript>=0A=
<!-- Begin hiding Javascript from old browsers.=0A=
 =0A=
  var arrayReady=3D0;=0A=
  =0A=
  if (document.images){=0A=
    redBall =3D new Image();=0A=
    redBall.src =3D "../images/red_ball_white.gif";  =0A=
    cyanBall =3D new Image();=0A=
    cyanBall.src =3D "../images/cyan_ball_white.gif";  =0A=
  }=0A=
  =0A=
  function cover(hit,query,protSeq){=0A=
    document.Results.OV_Title.value =3D queryTitle[query];=0A=
    document.Results.OV_Accession.value =3D protName[hit];=0A=
    document.Results.OV_Sequence.value =3D protSeq;=0A=
    if (hit =3D=3D 0) {=0A=
      self.status =3D queryTitle[query];=0A=
    } else {=0A=
      self.status =3D protName[hit] + ": " + protSeq;=0A=
    }=0A=
    if (protSeq !=3D "" && document.fred && arrayReady =3D=3D 1){=0A=
      var i =3D 0;=0A=
      var element =3D 0;=0A=
      element =3D eval(protSeq+"["+i+"]");=0A=
      while(element) {=0A=
        document.images[element].src =3D redBall.src;=0A=
        i++;=0A=
        element =3D eval(protSeq+"["+i+"]");=0A=
      }=0A=
    }=0A=
  }=0A=
=0A=
  function uncover(hit,query,protSeq){=0A=
    document.Results.OV_Title.value =3D "-Query-";=0A=
    document.Results.OV_Accession.value=3D"-Accession-";=0A=
    document.Results.OV_Sequence.value=3D"-Sequence-";=0A=
    self.status=3D"";=0A=
    if (protSeq !=3D "" && document.fred && arrayReady =3D=3D 1){=0A=
      var i =3D 0;=0A=
      var element =3D 0;=0A=
      element =3D eval(protSeq+"["+i+"]");=0A=
      while(element) {=0A=
        document.images[element].src =3D cyanBall.src;=0A=
        i++;=0A=
        element =3D eval(protSeq+"["+i+"]");=0A=
      }=0A=
    }=0A=
  }=0A=
=0A=
  function checkQuery(checkState,numChecks,form){=0A=
    if (numChecks =3D=3D 1){=0A=
      form.QUE.checked =3D checkState;=0A=
    } else {=0A=
      for (var i =3D 0; i < form.elements.length; i++) {=0A=
        if (form.elements[i].name =3D=3D "QUE"){=0A=
          form.elements[i].checked =3D checkState;=0A=
        }=0A=
      }=0A=
    }=0A=
  }=0A=
=0A=
  function SaveClicks(checkBox,form){=0A=
    if (form.ErrTolRepeat && form.ErrTolRepeat.checked) {=0A=
      return;=0A=
    }=0A=
    var checkState =3D checkBox.checked;=0A=
    var thisHit =3D 0;=0A=
    for (var i =3D 0; i < form.elements.length; i++) {=0A=
      if (thisHit =3D=3D 1){=0A=
        if (form.elements[i].name =3D=3D "QUE") {=0A=
          form.elements[i].checked =3D !checkState;=0A=
        } else {=0A=
          break;=0A=
        }=0A=
      } else {=0A=
        if (form.elements[i] =3D=3D checkBox){=0A=
          thisHit =3D 1;=0A=
        }=0A=
      }=0A=
    }=0A=
  }=0A=
=0A=
  function unMatched(form){=0A=
    var numMisses =3D 0;=0A=
    for (var i =3D 0; i < form.elements.length; i++) {=0A=
      if (form.elements[i].name =3D=3D "MISSES"){=0A=
        numMisses++;=0A=
      } =0A=
    }=0A=
    if (numMisses < 1) {=0A=
      alert("No unmatched mass values to be searched");=0A=
      return false;=0A=
    }=0A=
    for (var i =3D 0; i < form.elements.length; i++) {=0A=
      if (form.elements[i].name =3D=3D "QUE"){=0A=
        form.elements[i].name =3D "DUMMY";=0A=
      } =0A=
    }=0A=
    for (var i =3D 0; i < form.elements.length; i++) {=0A=
      if (form.elements[i].name =3D=3D "MISSES"){=0A=
        form.elements[i].name =3D "QUE";=0A=
      } =0A=
    }=0A=
    form.submit();=0A=
    return true;=0A=
  }=0A=
=0A=
  function setReFormatAction(form){=0A=
    if (form.REPTYPE.options[form.REPTYPE.selectedIndex].value =3D=3D =
"export"){=0A=
      form.action =3D "./export_dat_2.pl";=0A=
    } else if (form.REPTYPE.options[form.REPTYPE.selectedIndex].value =
=3D=3D "family") {=0A=
      form.action =3D "./master_results_2.pl";=0A=
    } else {=0A=
      form.action =3D "./master_results.pl";=0A=
    }=0A=
  }=0A=
  =0A=
  function chooseQueryList(form) {=0A=
    var formatForm =3D window.document.forms['Re-format'];=0A=
    if (formatForm._querylist.value =3D=3D 'unassigned') {=0A=
      form.QUERYLIST.value =3D queryListUnassigned;=0A=
    } else if (formatForm._querylist.value =3D=3D 'identity') {=0A=
      form.QUERYLIST.value =3D queryListIdentity;=0A=
    } else if (formatForm._querylist.value =3D=3D 'homology') {=0A=
      form.QUERYLIST.value =3D queryListHomology;=0A=
    } else {=0A=
      form.QUERYLIST.value =3D "All";=0A=
    }=0A=
    return true;=0A=
  }=0A=
    =0A=
  function makeAccessionString(form){=0A=
    if (!form.ErrTolRepeat || !form.ErrTolRepeat.checked) {=0A=
      form.ACCESSION.value =3D "";=0A=
      return true;=0A=
    }=0A=
    var tempString =3D "";=0A=
    var numAccessions =3D 1;=0A=
    for (var i =3D 0; i < form.elements.length; i++) {=0A=
      if (form.elements[i].name =3D=3D "INCLUDE" && =
form.elements[i].checked){=0A=
        tempString =3D tempString + =
unescape(et_list[form.elements[i].value]) + ",";=0A=
      }=0A=
    }=0A=
    if (tempString =3D=3D "") {=0A=
      alert("No hits selected for error tolerant search");=0A=
      return false;=0A=
    }=0A=
    tempString =3D tempString.substring(0, tempString.length - 1);=0A=
    form.ACCESSION.value =3D tempString;=0A=
    checkQuery(1,74, form);=0A=
    return true;=0A=
  }=0A=
=0A=
  function clearEl() {}=0A=
=0A=
  function makeArchive(form){=0A=
    var tempUrl =3D =
"http://localhost/mascot/cgi/master_results.pl?file=3D..%2Fdata%2F2015122=
6%2FF019635.dat;_sigthreshold=3D0.05;_mudpit=3D99999999;_server_mudpit_sw=
itch=3D99999999;_ignoreionsscorebelow=3D5.0;_showsubsets=3D0;_requirebold=
red=3D0;REPORT=3DAUTO&REPTYPE=3Darchive&INTERMEDIATE=3D%2e%2e%2fdata%2f20=
151226%2fF019635%2edat";    for (var i =3D 0; i < form.elements.length; =
i++) {=0A=
      if (form.elements[i].name =3D=3D "INCLUDE" && =
form.elements[i].checked){=0A=
        tempUrl =3D tempUrl + "&INCLUDE=3D" + form.elements[i].value;=0A=
      }=0A=
    }=0A=
    window.location.href =3D tempUrl;=0A=
  }=0A=
=0A=
protName =3D new Array(1);=0A=
protName[0] =3D "";=0A=
protName[1] =3D "tr|W5HIV3|W5HIV3_WHEAT";=0A=
=0A=
queryTitle =3D new Array(1);=0A=
queryTitle[0] =3D "";=0A=
queryTitle[1] =3D "";=0A=
queryTitle[2] =3D "";=0A=
queryTitle[3] =3D "";=0A=
queryTitle[4] =3D "";=0A=
queryTitle[5] =3D "";=0A=
queryTitle[6] =3D "";=0A=
queryTitle[7] =3D "";=0A=
queryTitle[8] =3D "";=0A=
queryTitle[9] =3D "";=0A=
queryTitle[10] =3D "";=0A=
queryTitle[11] =3D "";=0A=
queryTitle[12] =3D "";=0A=
queryTitle[13] =3D "";=0A=
queryTitle[14] =3D "";=0A=
queryTitle[15] =3D "";=0A=
queryTitle[16] =3D "";=0A=
queryTitle[17] =3D "";=0A=
queryTitle[18] =3D "";=0A=
queryTitle[19] =3D "";=0A=
queryTitle[20] =3D =
unescape("D%3a%5cDATA%5c2015%5cTEST%5cXIAOMAI%5c1%5c0_A4%5c1%5c1028%2e514=
6%2eLIFT%5c1SREF%5cPDATA%5c1%5c1R");=0A=
queryTitle[21] =3D =
unescape("D%3a%5cDATA%5c2015%5cTEST%5cXIAOMAI%5c1%5c0_A4%5c1%5c1074%2e525=
2%2eLIFT%5c1SREF%5cPDATA%5c1%5c1R");=0A=
queryTitle[22] =3D =
unescape("D%3a%5cDATA%5c2015%5cTEST%5cXIAOMAI%5c1%5c0_A4%5c1%5c1174%2e617=
0%2eLIFT%5c1SREF%5cPDATA%5c1%5c1R");=0A=
queryTitle[23] =3D =
unescape("D%3a%5cDATA%5c2015%5cTEST%5cXIAOMAI%5c1%5c0_A4%5c1%5c1202%2e609=
0%2eLIFT%5c1SREF%5cPDATA%5c1%5c1R");=0A=
queryTitle[24] =3D "";=0A=
queryTitle[25] =3D "";=0A=
queryTitle[26] =3D "";=0A=
queryTitle[27] =3D =
unescape("D%3a%5cDATA%5c2015%5cTEST%5cXIAOMAI%5c1%5c0_A4%5c1%5c1247%2e689=
7%2eLIFT%5c1SREF%5cPDATA%5c1%5c1R");=0A=
queryTitle[28] =3D "";=0A=
queryTitle[29] =3D "";=0A=
queryTitle[30] =3D "";=0A=
queryTitle[31] =3D "";=0A=
queryTitle[32] =3D =
unescape("D%3a%5cDATA%5c2015%5cTEST%5cXIAOMAI%5c1%5c0_A4%5c1%5c1412%2e810=
1%2eLIFT%5c1SREF%5cPDATA%5c1%5c1R");=0A=
queryTitle[33] =3D "";=0A=
queryTitle[34] =3D "";=0A=
queryTitle[35] =3D "";=0A=
queryTitle[36] =3D "";=0A=
queryTitle[37] =3D "";=0A=
queryTitle[38] =3D "";=0A=
queryTitle[39] =3D "";=0A=
queryTitle[40] =3D "";=0A=
queryTitle[41] =3D "";=0A=
queryTitle[42] =3D "";=0A=
queryTitle[43] =3D "";=0A=
queryTitle[44] =3D "";=0A=
queryTitle[45] =3D "";=0A=
queryTitle[46] =3D "";=0A=
queryTitle[47] =3D "";=0A=
queryTitle[48] =3D =
unescape("D%3a%5cDATA%5c2015%5cTEST%5cXIAOMAI%5c1%5c0_A4%5c1%5c1794%2e832=
6%2eLIFT%5c1SREF%5cPDATA%5c1%5c1R");=0A=
queryTitle[49] =3D =
unescape("D%3a%5cDATA%5c2015%5cTEST%5cXIAOMAI%5c1%5c0_A4%5c1%5c1845%2e948=
4%2eLIFT%5c1SREF%5cPDATA%5c1%5c1R");=0A=
queryTitle[50] =3D "";=0A=
queryTitle[51] =3D "";=0A=
queryTitle[52] =3D "";=0A=
queryTitle[53] =3D "";=0A=
queryTitle[54] =3D "";=0A=
queryTitle[55] =3D "";=0A=
queryTitle[56] =3D "";=0A=
queryTitle[57] =3D =
unescape("D%3a%5cDATA%5c2015%5cTEST%5cXIAOMAI%5c1%5c0_A4%5c1%5c2033%2e961=
1%2eLIFT%5c1SREF%5cPDATA%5c1%5c1R");=0A=
queryTitle[58] =3D "";=0A=
queryTitle[59] =3D =
unescape("D%3a%5cDATA%5c2015%5cTEST%5cXIAOMAI%5c1%5c0_A4%5c1%5c2375%2e164=
2%2eLIFT%5c1SREF%5cPDATA%5c1%5c1R");=0A=
queryTitle[60] =3D "";=0A=
queryTitle[61] =3D "";=0A=
queryTitle[62] =3D "";=0A=
queryTitle[63] =3D "";=0A=
queryTitle[64] =3D "";=0A=
queryTitle[65] =3D "";=0A=
queryTitle[66] =3D "";=0A=
queryTitle[67] =3D "";=0A=
queryTitle[68] =3D "";=0A=
queryTitle[69] =3D "";=0A=
queryTitle[70] =3D "";=0A=
queryTitle[71] =3D "";=0A=
queryTitle[72] =3D "";=0A=
queryTitle[73] =3D "";=0A=
queryTitle[74] =3D "";=0A=
=0A=
=0A=
  et_list =3D new Array(1);=0A=
  et_list[0] =3D "";=0A=
  et_list[1] =3D =
"%22tr%7cW5HIV3%7cW5HIV3_WHEAT%22%2c%22tr%7cW5I8Y9%7cW5I8Y9_WHEAT%22";=0A=
=0A=
// End hiding Javascript from old browsers. -->=0A=
</SCRIPT>

<META name=3DGENERATOR content=3D"MSHTML 8.00.6001.23588"></HEAD>
<BODY aLink=3D#0000ff bgColor=3D#ffffff vLink=3D#0000ff>
<H1><IMG border=3D0 name=3Dfred align=3Dtop=20
src=3D"http://localhost/mascot/images/88x31_logo_white.gif" width=3D88 =
height=3D31=20
NATURALSIZEFLAG=3D"3"> Mascot Search Results</H1><FONT=20
face=3D"Courier New,Courier,monospace"><PRE><B>User            : </B>
<B>Email           : </B>
<B>Search title    : Auto submitted by BioTools</B>
<B>Database        : Triticum 2015 (95051 sequences; 28354723 =
residues)</B>
<B>Timestamp       : 26 Dec 2015 at 02:40:25 GMT</B>
<TABLE border=3D0 cellSpacing=3D0 cellPadding=3D0 =
bgColor=3D#ffff99><TBODY><TR><TD bgColor=3D#ffffff noWrap><TT><B>Protein =
hits&nbsp;&nbsp;&nbsp;&nbsp;:</B></TT></TD><TD bgColor=3D#ffffff =
noWrap><TT><B>&nbsp;<A =
href=3D"http://localhost/mascot/cgi/master_results.pl?file=3D../data/2015=
1226/F019635.dat&amp;_sigthreshold=3D0.05&amp;_mudpit=3D99999999&amp;_ser=
ver_mudpit_switch=3D99999999&amp;_ignoreionsscorebelow=3D5.0&amp;_showsub=
sets=3D0&amp;_requireboldred=3D0&amp;REPORT=3DAUTO#Hit1">tr|W5HIV3|W5HIV3=
_WHEAT</A></B></TT></TD><TD bgColor=3D#ffffff =
noWrap><TT>&nbsp;tr|W5HIV3|W5HIV3_WHEAT</TT></TD></TR></TBODY></TABLE>
</PRE></FONT>
<H3>Mascot Score Histogram</H3>Ions score is -10*Log(P), where P is the=20
probability that the observed match is a random event.<BR>Individual =
ions scores=20
&gt; 33 indicate identity or extensive homology (p&lt;0.05).<BR>Protein =
scores=20
are derived from ions scores as a non-probabilistic basis for ranking =
protein=20
hits.
<P><IMG alt=3D"Score Distribution"=20
src=3D"http://localhost/mascot/cgi/score_gif.pl?score_gif_279477478369231=
"=20
width=3D400 height=3D200>=20
<FORM onsubmit=3D"return setReFormatAction(this)" method=3Dget =
name=3DRe-format=20
action=3D./master_results.pl><INPUT value=3D../data/20151226/F019635.dat =
type=3Dhidden=20
name=3Dfile>=20
<H3>Peptide Summary Report</H3>
<TABLE border=3D0 cellSpacing=3D1 cellPadding=3D3>
  <TBODY>
  <TR>
    <TD bgColor=3D#eeeeff noWrap><INPUT value=3D"Format As" =
type=3Dsubmit> </TD>
    <TD bgColor=3D#eeeeff noWrap><SELECT name=3DREPTYPE> <OPTION=20
        value=3Dprotein>Protein Summary (deprecated)</OPTION> <OPTION=20
        value=3Dfamily>Protein Family Summary</OPTION> <OPTION selected=20
        value=3Dpeptide>Peptide Summary</OPTION> <OPTION =
value=3Dselect>Select=20
        Summary (protein hits)</OPTION> <OPTION =
value=3Dunassigned>Select Summary=20
        (unassigned)</OPTION> <OPTION value=3Dexport>Export Search=20
      Results</OPTION></SELECT> </TD>
    <TD bgColor=3D#eeeeff>&nbsp;</TD>
    <TD bgColor=3D#eeeeff noWrap><A=20
      href=3D"http://localhost/mascot/help/msms_summaries_help.html"=20
      target=3D_blank>Help</A> </TD></TR>
  <TR>
    <TD bgColor=3D#eeeeff>&nbsp;</TD>
    <TD bgColor=3D#eeeeff noWrap>Significance threshold p&lt; <INPUT =
value=3D0.05=20
      size=3D8 name=3D_sigthreshold> </TD>
    <TD bgColor=3D#eeeeff noWrap>Max. number of hits <INPUT value=3DAUTO =
size=3D5=20
      name=3DREPORT> </TD>
    <TD bgColor=3D#eeeeff>&nbsp;</TD></TR>
  <TR>
    <TD bgColor=3D#eeeeff>&nbsp;</TD>
    <TD bgColor=3D#eeeeff noWrap>Standard scoring&nbsp;<INPUT =
value=3D99999999=20
      CHECKED type=3Dradio name=3D_server_mudpit_switch>&nbsp;MudPIT=20
      scoring&nbsp;<INPUT value=3D0.000000001 type=3Dradio=20
      name=3D_server_mudpit_switch> </TD>
    <TD bgColor=3D#eeeeff noWrap>Ions score or expect cut-off <INPUT =
value=3D5=20
      size=3D5 name=3D_ignoreionsscorebelow> </TD>
    <TD bgColor=3D#eeeeff noWrap>Show sub-sets <INPUT value=3D0 size=3D2 =

      name=3D_showsubsets> </TD></TR>
  <TR>
    <TD bgColor=3D#eeeeff>&nbsp;</TD>
    <TD bgColor=3D#eeeeff noWrap>Show pop-ups&nbsp;<INPUT value=3DTRUE =
CHECKED=20
      type=3Dradio name=3D_showpopups>&nbsp;Suppress pop-ups&nbsp;<INPUT =
value=3DFALSE=20
      type=3Dradio name=3D_showpopups> </TD>
    <TD bgColor=3D#eeeeff noWrap>Sort unassigned <SELECT =
name=3D_sortunassigned>=20
        <OPTION selected value=3Dscoredown>Decreasing Score</OPTION> =
<OPTION=20
        value=3Dqueryup>Increasing query / Mr</OPTION> <OPTION=20
        value=3Dintdown>Decreasing Intensity</OPTION></SELECT> </TD>
    <TD bgColor=3D#eeeeff noWrap>Require bold red <INPUT=20
      onclick=3D"if (form.rbrchkbox.checked) { =
form._requireboldred.value =3D 1; } else { form._requireboldred.value =
=3D 0; } return true;"=20
      type=3Dcheckbox name=3Drbrchkbox> <INPUT value=3D0 type=3Dhidden=20
      name=3D_requireboldred> </TD></TR></TBODY></TABLE></FORM>
<FORM onsubmit=3D"return makeAccessionString(this)" method=3Dpost =
name=3DResults=20
action=3D./search_form.pl>
<H3>Overview Table</H3>Click on column header to jump to entry in =
results=20
list.<BR>Move mouse over any indicator to highlight identical =
peptides.<BR>Click=20
on an indicator to see details of individual match.<BR>Use check boxes =
to select=20
sub-set of queries for new search.=20
<P>
<TABLE border=3D0 cellSpacing=3D0 cellPadding=3D0 width=3D600>
  <TBODY>
  <TR>
    <TD noWrap><B>Mouse over:&nbsp;</B></TD>
    <TD><INPUT value=3D-Query- size=3D62 name=3DOV_Title></TD></TR>
  <TR>
    <TD>&nbsp;</TD>
    <TD noWrap><INPUT value=3D-Accession- name=3DOV_Accession> =
&nbsp;<INPUT=20
      value=3D-Sequence- size=3D40 name=3DOV_Sequence> =
</TD></TR></TBODY></TABLE>
<P>
<TABLE border=3D1 cellSpacing=3D0 cellPadding=3D1>
  <TBODY>
  <TR>
    <TH bgColor=3D#cccccc align=3Dright>Hit:</TH>
    <TH bgColor=3D#cccccc width=3D16 align=3Dmiddle><A=20
      onmouseover=3D"cover(1,0,''); return true"=20
      onmouseout=3D"uncover(1,0,''); return true"=20
      =
href=3D"http://localhost/mascot/cgi/master_results.pl?file=3D../data/2015=
1226/F019635.dat&amp;_sigthreshold=3D0.05&amp;_mudpit=3D99999999&amp;_ser=
ver_mudpit_switch=3D99999999&amp;_ignoreionsscorebelow=3D5.0&amp;_showsub=
sets=3D0&amp;_requireboldred=3D0&amp;REPORT=3DAUTO#Hit1">1</A></TH></TR>
  <TR>
    <TD bgColor=3D#cccccc noWrap><B><INPUT=20
      value=3D"712.440182 from(713.447458,1+) intensity(2751.1000) =
query(1)"=20
      CHECKED type=3Dcheckbox name=3DQUE> <A=20
      onmouseover=3D"cover(0,1,''); return true"=20
      onmouseout=3D"uncover(0,1,''); return true"=20
      =
href=3D"http://localhost/mascot/cgi/master_results.pl?file=3D../data/2015=
1226/F019635.dat&amp;_sigthreshold=3D0.05&amp;_mudpit=3D99999999&amp;_ser=
ver_mudpit_switch=3D99999999&amp;_ignoreionsscorebelow=3D5.0&amp;_showsub=
sets=3D0&amp;_requireboldred=3D0&amp;REPORT=3DAUTO#Query1">713.4475</A>=20
      (1+) </B></TD>
    <TD>&nbsp;</TD></TR>
  <TR>
    <TD bgColor=3D#cccccc noWrap><B><INPUT=20
      value=3D"744.432481 from(745.439757,1+) intensity(2104.7000) =
query(2)"=20
      CHECKED type=3Dcheckbox name=3DQUE> <A=20
      onmouseover=3D"cover(0,2,''); return true"=20
      onmouseout=3D"uncover(0,2,''); return true"=20
      =
href=3D"http://localhost/mascot/cgi/master_results.pl?file=3D../data/2015=
1226/F019635.dat&amp;_sigthreshold=3D0.05&amp;_mudpit=3D99999999&amp;_ser=
ver_mudpit_switch=3D99999999&amp;_ignoreionsscorebelow=3D5.0&amp;_showsub=
sets=3D0&amp;_requireboldred=3D0&amp;REPORT=3DAUTO#Query2">745.4398</A>=20
      (1+) </B></TD>
    <TD>&nbsp;</TD></TR>
  <TR>
    <TD bgColor=3D#cccccc noWrap><B><INPUT=20
      value=3D"756.468962 from(757.476238,1+) intensity(3598.4000) =
query(3)"=20
      CHECKED type=3Dcheckbox name=3DQUE> <A=20
      onmouseover=3D"cover(0,3,''); return true"=20
      onmouseout=3D"uncover(0,3,''); return true"=20
      =
href=3D"http://localhost/mascot/cgi/master_results.pl?file=3D../data/2015=
1226/F019635.dat&amp;_sigthreshold=3D0.05&amp;_mudpit=3D99999999&amp;_ser=
ver_mudpit_switch=3D99999999&amp;_ignoreionsscorebelow=3D5.0&amp;_showsub=
sets=3D0&amp;_requireboldred=3D0&amp;REPORT=3DAUTO#Query3">757.4762</A>=20
      (1+) </B></TD>
    <TD>&nbsp;</TD></TR>
  <TR>
    <TD bgColor=3D#cccccc noWrap><B><INPUT=20
      value=3D"769.363882 from(770.371158,1+) intensity(1682.7000) =
query(4)"=20
      CHECKED type=3Dcheckbox name=3DQUE> <A=20
      onmouseover=3D"cover(0,4,''); return true"=20
      onmouseout=3D"uncover(0,4,''); return true"=20
      =
href=3D"http://localhost/mascot/cgi/master_results.pl?file=3D../data/2015=
1226/F019635.dat&amp;_sigthreshold=3D0.05&amp;_mudpit=3D99999999&amp;_ser=
ver_mudpit_switch=3D99999999&amp;_ignoreionsscorebelow=3D5.0&amp;_showsub=
sets=3D0&amp;_requireboldred=3D0&amp;REPORT=3DAUTO#Query4">770.3712</A>=20
      (1+) </B></TD>
    <TD>&nbsp;</TD></TR>
  <TR>
    <TD bgColor=3D#cccccc noWrap><B><INPUT=20
      value=3D"787.418338 from(788.425614,1+) intensity(8665.2000) =
query(5)"=20
      CHECKED type=3Dcheckbox name=3DQUE> <A=20
      onmouseover=3D"cover(0,5,''); return true"=20
      onmouseout=3D"uncover(0,5,''); return true"=20
      =
href=3D"http://localhost/mascot/cgi/master_results.pl?file=3D../data/2015=
1226/F019635.dat&amp;_sigthreshold=3D0.05&amp;_mudpit=3D99999999&amp;_ser=
ver_mudpit_switch=3D99999999&amp;_ignoreionsscorebelow=3D5.0&amp;_showsub=
sets=3D0&amp;_requireboldred=3D0&amp;REPORT=3DAUTO#Query5">788.4256</A>=20
      (1+) </B></TD>
    <TD>&nbsp;</TD></TR>
  <TR>
    <TD bgColor=3D#cccccc noWrap><B><INPUT=20
      value=3D"800.495385 from(801.502661,1+) intensity(3393.3000) =
query(6)"=20
      CHECKED type=3Dcheckbox name=3DQUE> <A=20
      onmouseover=3D"cover(0,6,''); return true"=20
      onmouseout=3D"uncover(0,6,''); return true"=20
      =
href=3D"http://localhost/mascot/cgi/master_results.pl?file=3D../data/2015=
1226/F019635.dat&amp;_sigthreshold=3D0.05&amp;_mudpit=3D99999999&amp;_ser=
ver_mudpit_switch=3D99999999&amp;_ignoreionsscorebelow=3D5.0&amp;_showsub=
sets=3D0&amp;_requireboldred=3D0&amp;REPORT=3DAUTO#Query6">801.5027</A>=20
      (1+) </B></TD>
    <TD>&nbsp;</TD></TR>
  <TR>
    <TD bgColor=3D#cccccc noWrap><B><INPUT=20
      value=3D"831.315122 from(832.322398,1+) intensity(3200.1000) =
query(7)"=20
      CHECKED type=3Dcheckbox name=3DQUE> <A=20
      onmouseover=3D"cover(0,7,''); return true"=20
      onmouseout=3D"uncover(0,7,''); return true"=20
      =
href=3D"http://localhost/mascot/cgi/master_results.pl?file=3D../data/2015=
1226/F019635.dat&amp;_sigthreshold=3D0.05&amp;_mudpit=3D99999999&amp;_ser=
ver_mudpit_switch=3D99999999&amp;_ignoreionsscorebelow=3D5.0&amp;_showsub=
sets=3D0&amp;_requireboldred=3D0&amp;REPORT=3DAUTO#Query7">832.3224</A>=20
      (1+) </B></TD>
    <TD>&nbsp;</TD></TR>
  <TR>
    <TD bgColor=3D#cccccc noWrap><B><INPUT=20
      value=3D"841.519332 from(842.526608,1+) intensity(4599.6000) =
query(8)"=20
      CHECKED type=3Dcheckbox name=3DQUE> <A=20
      onmouseover=3D"cover(0,8,''); return true"=20
      onmouseout=3D"uncover(0,8,''); return true"=20
      =
href=3D"http://localhost/mascot/cgi/master_results.pl?file=3D../data/2015=
1226/F019635.dat&amp;_sigthreshold=3D0.05&amp;_mudpit=3D99999999&amp;_ser=
ver_mudpit_switch=3D99999999&amp;_ignoreionsscorebelow=3D5.0&amp;_showsub=
sets=3D0&amp;_requireboldred=3D0&amp;REPORT=3DAUTO#Query8">842.5266</A>=20
      (1+) </B></TD>
    <TD>&nbsp;</TD></TR>
  <TR>
    <TD bgColor=3D#cccccc noWrap><B><INPUT=20
      value=3D"844.099155 from(845.106431,1+) intensity(2152.7000) =
query(9)"=20
      CHECKED type=3Dcheckbox name=3DQUE> <A=20
      onmouseover=3D"cover(0,9,''); return true"=20
      onmouseout=3D"uncover(0,9,''); return true"=20
      =
href=3D"http://localhost/mascot/cgi/master_results.pl?file=3D../data/2015=
1226/F019635.dat&amp;_sigthreshold=3D0.05&amp;_mudpit=3D99999999&amp;_ser=
ver_mudpit_switch=3D99999999&amp;_ignoreionsscorebelow=3D5.0&amp;_showsub=
sets=3D0&amp;_requireboldred=3D0&amp;REPORT=3DAUTO#Query9">845.1064</A>=20
      (1+) </B></TD>
    <TD>&nbsp;</TD></TR>
  <TR>
    <TD bgColor=3D#cccccc noWrap><B><INPUT=20
      value=3D"844.526136 from(845.533412,1+) intensity(2835.7000) =
query(10)"=20
      CHECKED type=3Dcheckbox name=3DQUE> <A=20
      onmouseover=3D"cover(0,10,''); return true"=20
      onmouseout=3D"uncover(0,10,''); return true"=20
      =
href=3D"http://localhost/mascot/cgi/master_results.pl?file=3D../data/2015=
1226/F019635.dat&amp;_sigthreshold=3D0.05&amp;_mudpit=3D99999999&amp;_ser=
ver_mudpit_switch=3D99999999&amp;_ignoreionsscorebelow=3D5.0&amp;_showsub=
sets=3D0&amp;_requireboldred=3D0&amp;REPORT=3DAUTO#Query10">845.5334</A> =

      (1+) </B></TD>
    <TD>&nbsp;</TD></TR>
  <TR>
    <TD bgColor=3D#cccccc noWrap><B><INPUT=20
      value=3D"860.075476 from(861.082752,1+) intensity(4423.0000) =
query(11)"=20
      CHECKED type=3Dcheckbox name=3DQUE> <A=20
      onmouseover=3D"cover(0,11,''); return true"=20
      onmouseout=3D"uncover(0,11,''); return true"=20
      =
href=3D"http://localhost/mascot/cgi/master_results.pl?file=3D../data/2015=
1226/F019635.dat&amp;_sigthreshold=3D0.05&amp;_mudpit=3D99999999&amp;_ser=
ver_mudpit_switch=3D99999999&amp;_ignoreionsscorebelow=3D5.0&amp;_showsub=
sets=3D0&amp;_requireboldred=3D0&amp;REPORT=3DAUTO#Query11">861.0828</A> =

      (1+) </B></TD>
    <TD>&nbsp;</TD></TR>
  <TR>
    <TD bgColor=3D#cccccc noWrap><B><INPUT=20
      value=3D"876.051325 from(877.058601,1+) intensity(2938.1000) =
query(12)"=20
      CHECKED type=3Dcheckbox name=3DQUE> <A=20
      onmouseover=3D"cover(0,12,''); return true"=20
      onmouseout=3D"uncover(0,12,''); return true"=20
      =
href=3D"http://localhost/mascot/cgi/master_results.pl?file=3D../data/2015=
1226/F019635.dat&amp;_sigthreshold=3D0.05&amp;_mudpit=3D99999999&amp;_ser=
ver_mudpit_switch=3D99999999&amp;_ignoreionsscorebelow=3D5.0&amp;_showsub=
sets=3D0&amp;_requireboldred=3D0&amp;REPORT=3DAUTO#Query12">877.0586</A> =

      (1+) </B></TD>
    <TD>&nbsp;</TD></TR>
  <TR>
    <TD bgColor=3D#cccccc noWrap><B><INPUT=20
      value=3D"888.548128 from(889.555404,1+) intensity(2900.3000) =
query(13)"=20
      CHECKED type=3Dcheckbox name=3DQUE> <A=20
      onmouseover=3D"cover(0,13,''); return true"=20
      onmouseout=3D"uncover(0,13,''); return true"=20
      =
href=3D"http://localhost/mascot/cgi/master_results.pl?file=3D../data/2015=
1226/F019635.dat&amp;_sigthreshold=3D0.05&amp;_mudpit=3D99999999&amp;_ser=
ver_mudpit_switch=3D99999999&amp;_ignoreionsscorebelow=3D5.0&amp;_showsub=
sets=3D0&amp;_requireboldred=3D0&amp;REPORT=3DAUTO#Query13">889.5554</A> =

      (1+) </B></TD>
    <TD>&nbsp;</TD></TR>
  <TR>
    <TD bgColor=3D#cccccc noWrap><B><INPUT=20
      value=3D"899.556617 from(900.563893,1+) intensity(2064.4000) =
query(14)"=20
      CHECKED type=3Dcheckbox name=3DQUE> <A=20
      onmouseover=3D"cover(0,14,''); return true"=20
      onmouseout=3D"uncover(0,14,''); return true"=20
      =
href=3D"http://localhost/mascot/cgi/master_results.pl?file=3D../data/2015=
1226/F019635.dat&amp;_sigthreshold=3D0.05&amp;_mudpit=3D99999999&amp;_ser=
ver_mudpit_switch=3D99999999&amp;_ignoreionsscorebelow=3D5.0&amp;_showsub=
sets=3D0&amp;_requireboldred=3D0&amp;REPORT=3DAUTO#Query14">900.5639</A> =

      (1+) </B></TD>
    <TD>&nbsp;</TD></TR>
  <TR>
    <TD bgColor=3D#cccccc noWrap><B><INPUT=20
      value=3D"916.531190 from(917.538466,1+) intensity(1767.2000) =
query(15)"=20
      CHECKED type=3Dcheckbox name=3DQUE> <A=20
      onmouseover=3D"cover(0,15,''); return true"=20
      onmouseout=3D"uncover(0,15,''); return true"=20
      =
href=3D"http://localhost/mascot/cgi/master_results.pl?file=3D../data/2015=
1226/F019635.dat&amp;_sigthreshold=3D0.05&amp;_mudpit=3D99999999&amp;_ser=
ver_mudpit_switch=3D99999999&amp;_ignoreionsscorebelow=3D5.0&amp;_showsub=
sets=3D0&amp;_requireboldred=3D0&amp;REPORT=3DAUTO#Query15">917.5385</A> =

      (1+) </B></TD>
    <TD>&nbsp;</TD></TR>
  <TR>
    <TD bgColor=3D#cccccc noWrap><B><INPUT=20
      value=3D"931.503214 from(932.510490,1+) intensity(4831.7000) =
query(16)"=20
      CHECKED type=3Dcheckbox name=3DQUE> <A=20
      onmouseover=3D"cover(0,16,''); return true"=20
      onmouseout=3D"uncover(0,16,''); return true"=20
      =
href=3D"http://localhost/mascot/cgi/master_results.pl?file=3D../data/2015=
1226/F019635.dat&amp;_sigthreshold=3D0.05&amp;_mudpit=3D99999999&amp;_ser=
ver_mudpit_switch=3D99999999&amp;_ignoreionsscorebelow=3D5.0&amp;_showsub=
sets=3D0&amp;_requireboldred=3D0&amp;REPORT=3DAUTO#Query16">932.5105</A> =

      (1+) </B></TD>
    <TD>&nbsp;</TD></TR>
  <TR>
    <TD bgColor=3D#cccccc noWrap><B><INPUT=20
      value=3D"932.590461 from(933.597737,1+) intensity(2392.4000) =
query(17)"=20
      CHECKED type=3Dcheckbox name=3DQUE> <A=20
      onmouseover=3D"cover(0,17,''); return true"=20
      onmouseout=3D"uncover(0,17,''); return true"=20
      =
href=3D"http://localhost/mascot/cgi/master_results.pl?file=3D../data/2015=
1226/F019635.dat&amp;_sigthreshold=3D0.05&amp;_mudpit=3D99999999&amp;_ser=
ver_mudpit_switch=3D99999999&amp;_ignoreionsscorebelow=3D5.0&amp;_showsub=
sets=3D0&amp;_requireboldred=3D0&amp;REPORT=3DAUTO#Query17">933.5977</A> =

      (1+) </B></TD>
    <TD>&nbsp;</TD></TR>
  <TR>
    <TD bgColor=3D#cccccc noWrap><B><INPUT=20
      value=3D"945.516892 from(946.524168,1+) intensity(3989.0000) =
query(18)"=20
      CHECKED type=3Dcheckbox name=3DQUE> <A=20
      onmouseover=3D"cover(0,18,''); return true"=20
      onmouseout=3D"uncover(0,18,''); return true"=20
      =
href=3D"http://localhost/mascot/cgi/master_results.pl?file=3D../data/2015=
1226/F019635.dat&amp;_sigthreshold=3D0.05&amp;_mudpit=3D99999999&amp;_ser=
ver_mudpit_switch=3D99999999&amp;_ignoreionsscorebelow=3D5.0&amp;_showsub=
sets=3D0&amp;_requireboldred=3D0&amp;REPORT=3DAUTO#Query18">946.5242</A> =

      (1+) </B></TD>
    <TD>&nbsp;</TD></TR>
  <TR>
    <TD bgColor=3D#cccccc noWrap><B><INPUT=20
      value=3D"976.586715 from(977.593991,1+) intensity(2042.2000) =
query(19)"=20
      CHECKED type=3Dcheckbox name=3DQUE> <A=20
      onmouseover=3D"cover(0,19,''); return true"=20
      onmouseout=3D"uncover(0,19,''); return true"=20
      =
href=3D"http://localhost/mascot/cgi/master_results.pl?file=3D../data/2015=
1226/F019635.dat&amp;_sigthreshold=3D0.05&amp;_mudpit=3D99999999&amp;_ser=
ver_mudpit_switch=3D99999999&amp;_ignoreionsscorebelow=3D5.0&amp;_showsub=
sets=3D0&amp;_requireboldred=3D0&amp;REPORT=3DAUTO#Query19">977.5940</A> =

      (1+) </B></TD>
    <TD>&nbsp;</TD></TR>
  <TR>
    <TD bgColor=3D#cccccc noWrap><B><INPUT=20
      value=3D"1027.507364 from(1028.514640,1+) intensity(4279.6000) =
title(D%3a%5cDATA%5c2015%5cTEST%5cXIAOMAI%5c1%5c0_A4%5c1%5c1028%2e5146%2e=
LIFT%5c1SREF%5cPDATA%5c1%5c1R) index(0) query(20)"=20
      CHECKED type=3Dcheckbox name=3DQUE> <A=20
      onmouseover=3D"cover(0,20,''); return true"=20
      onmouseout=3D"uncover(0,20,''); return true"=20
      =
href=3D"http://localhost/mascot/cgi/master_results.pl?file=3D../data/2015=
1226/F019635.dat&amp;_sigthreshold=3D0.05&amp;_mudpit=3D99999999&amp;_ser=
ver_mudpit_switch=3D99999999&amp;_ignoreionsscorebelow=3D5.0&amp;_showsub=
sets=3D0&amp;_requireboldred=3D0&amp;REPORT=3DAUTO#Query20">1028.5146</A>=
=20
      (1+) </B></TD>
    <TD>&nbsp;</TD></TR>
  <TR>
    <TD bgColor=3D#cccccc noWrap><B><INPUT=20
      value=3D"1073.517887 from(1074.525163,1+) intensity(9211.4000) =
title(D%3a%5cDATA%5c2015%5cTEST%5cXIAOMAI%5c1%5c0_A4%5c1%5c1074%2e5252%2e=
LIFT%5c1SREF%5cPDATA%5c1%5c1R) index(1) query(21)"=20
      CHECKED type=3Dcheckbox name=3DQUE> <A=20
      onmouseover=3D"cover(0,21,''); return true"=20
      onmouseout=3D"uncover(0,21,''); return true"=20
      =
href=3D"http://localhost/mascot/cgi/master_results.pl?file=3D../data/2015=
1226/F019635.dat&amp;_sigthreshold=3D0.05&amp;_mudpit=3D99999999&amp;_ser=
ver_mudpit_switch=3D99999999&amp;_ignoreionsscorebelow=3D5.0&amp;_showsub=
sets=3D0&amp;_requireboldred=3D0&amp;REPORT=3DAUTO#Query21">1074.5252</A>=
=20
      (1+) </B></TD>
    <TD>&nbsp;</TD></TR>
  <TR>
    <TD bgColor=3D#cccccc noWrap><B><INPUT=20
      value=3D"1173.609680 from(1174.616956,1+) intensity(6608.1000) =
title(D%3a%5cDATA%5c2015%5cTEST%5cXIAOMAI%5c1%5c0_A4%5c1%5c1174%2e6170%2e=
LIFT%5c1SREF%5cPDATA%5c1%5c1R) index(2) query(22)"=20
      CHECKED type=3Dcheckbox name=3DQUE> <A=20
      onmouseover=3D"cover(0,22,''); return true"=20
      onmouseout=3D"uncover(0,22,''); return true"=20
      =
href=3D"http://localhost/mascot/cgi/master_results.pl?file=3D../data/2015=
1226/F019635.dat&amp;_sigthreshold=3D0.05&amp;_mudpit=3D99999999&amp;_ser=
ver_mudpit_switch=3D99999999&amp;_ignoreionsscorebelow=3D5.0&amp;_showsub=
sets=3D0&amp;_requireboldred=3D0&amp;REPORT=3DAUTO#Query22">1174.6170</A>=
=20
      (1+) </B></TD>
    <TD>&nbsp;</TD></TR>
  <TR>
    <TD bgColor=3D#cccccc noWrap><B><INPUT=20
      value=3D"1201.601757 from(1202.609033,1+) intensity(48910.4000) =
title(D%3a%5cDATA%5c2015%5cTEST%5cXIAOMAI%5c1%5c0_A4%5c1%5c1202%2e6090%2e=
LIFT%5c1SREF%5cPDATA%5c1%5c1R) index(3) query(23)"=20
      CHECKED type=3Dcheckbox name=3DQUE> <A=20
      onmouseover=3D"cover(0,23,''); return true"=20
      onmouseout=3D"uncover(0,23,''); return true"=20
      =
href=3D"http://localhost/mascot/cgi/master_results.pl?file=3D../data/2015=
1226/F019635.dat&amp;_sigthreshold=3D0.05&amp;_mudpit=3D99999999&amp;_ser=
ver_mudpit_switch=3D99999999&amp;_ignoreionsscorebelow=3D5.0&amp;_showsub=
sets=3D0&amp;_requireboldred=3D0&amp;REPORT=3DAUTO#Query23">1202.6090</A>=
=20
      (1+) </B></TD>
    <TD align=3Dmiddle><A onmouseover=3D"cover(1,23,'KAFDEGPWPR'); =
return true"=20
      onmouseout=3D"uncover(1,23,'KAFDEGPWPR'); return true"=20
      =
href=3D"http://localhost/mascot/cgi/peptide_view.pl?file=3D../data/201512=
26/F019635.dat&amp;query=3D23&amp;hit=3D1&amp;index=3Dtr%7cW5HIV3%7cW5HIV=
3_WHEAT&amp;px=3D1&amp;section=3D5&amp;ave_thresh=3D33&amp;_ignoreionssco=
rebelow=3D5&amp;report=3D0&amp;_sigthreshold=3D0.05&amp;_msresflags=3D102=
5&amp;_msresflags2=3D2&amp;percolate=3D-1&amp;percolate_rt=3D0"=20
      target=3D_blank><IMG border=3D0=20
      src=3D"http://localhost/mascot/images/cyan_ball_white.gif" =
width=3D16=20
      height=3D16></A></TD></TR>
  <TR>
    <TD bgColor=3D#cccccc noWrap><B><INPUT=20
      value=3D"1213.620385 from(1214.627661,1+) intensity(2134.9000) =
query(24)"=20
      CHECKED type=3Dcheckbox name=3DQUE> <A=20
      onmouseover=3D"cover(0,24,''); return true"=20
      onmouseout=3D"uncover(0,24,''); return true"=20
      =
href=3D"http://localhost/mascot/cgi/master_results.pl?file=3D../data/2015=
1226/F019635.dat&amp;_sigthreshold=3D0.05&amp;_mudpit=3D99999999&amp;_ser=
ver_mudpit_switch=3D99999999&amp;_ignoreionsscorebelow=3D5.0&amp;_showsub=
sets=3D0&amp;_requireboldred=3D0&amp;REPORT=3DAUTO#Query24">1214.6277</A>=
=20
      (1+) </B></TD>
    <TD>&nbsp;</TD></TR>
  <TR>
    <TD bgColor=3D#cccccc noWrap><B><INPUT=20
      value=3D"1217.597318 from(1218.604594,1+) intensity(3254.9000) =
query(25)"=20
      CHECKED type=3Dcheckbox name=3DQUE> <A=20
      onmouseover=3D"cover(0,25,''); return true"=20
      onmouseout=3D"uncover(0,25,''); return true"=20
      =
href=3D"http://localhost/mascot/cgi/master_results.pl?file=3D../data/2015=
1226/F019635.dat&amp;_sigthreshold=3D0.05&amp;_mudpit=3D99999999&amp;_ser=
ver_mudpit_switch=3D99999999&amp;_ignoreionsscorebelow=3D5.0&amp;_showsub=
sets=3D0&amp;_requireboldred=3D0&amp;REPORT=3DAUTO#Query25">1218.6046</A>=
=20
      (1+) </B></TD>
    <TD>&nbsp;</TD></TR>
  <TR>
    <TD bgColor=3D#cccccc noWrap><B><INPUT=20
      value=3D"1223.586488 from(1224.593764,1+) intensity(3261.6000) =
query(26)"=20
      CHECKED type=3Dcheckbox name=3DQUE> <A=20
      onmouseover=3D"cover(0,26,''); return true"=20
      onmouseout=3D"uncover(0,26,''); return true"=20
      =
href=3D"http://localhost/mascot/cgi/master_results.pl?file=3D../data/2015=
1226/F019635.dat&amp;_sigthreshold=3D0.05&amp;_mudpit=3D99999999&amp;_ser=
ver_mudpit_switch=3D99999999&amp;_ignoreionsscorebelow=3D5.0&amp;_showsub=
sets=3D0&amp;_requireboldred=3D0&amp;REPORT=3DAUTO#Query26">1224.5938</A>=
=20
      (1+) </B></TD>
    <TD>&nbsp;</TD></TR>
  <TR>
    <TD bgColor=3D#cccccc noWrap><B><INPUT=20
      value=3D"1246.682410 from(1247.689686,1+) intensity(20734.7000) =
title(D%3a%5cDATA%5c2015%5cTEST%5cXIAOMAI%5c1%5c0_A4%5c1%5c1247%2e6897%2e=
LIFT%5c1SREF%5cPDATA%5c1%5c1R) index(4) query(27)"=20
      CHECKED type=3Dcheckbox name=3DQUE> <A=20
      onmouseover=3D"cover(0,27,''); return true"=20
      onmouseout=3D"uncover(0,27,''); return true"=20
      =
href=3D"http://localhost/mascot/cgi/master_results.pl?file=3D../data/2015=
1226/F019635.dat&amp;_sigthreshold=3D0.05&amp;_mudpit=3D99999999&amp;_ser=
ver_mudpit_switch=3D99999999&amp;_ignoreionsscorebelow=3D5.0&amp;_showsub=
sets=3D0&amp;_requireboldred=3D0&amp;REPORT=3DAUTO#Query27">1247.6897</A>=
=20
      (1+) </B></TD>
    <TD align=3Dmiddle><A onmouseover=3D"cover(1,27,'FNDLNEVIKR'); =
return true"=20
      onmouseout=3D"uncover(1,27,'FNDLNEVIKR'); return true"=20
      =
href=3D"http://localhost/mascot/cgi/peptide_view.pl?file=3D../data/201512=
26/F019635.dat&amp;query=3D27&amp;hit=3D2&amp;index=3Dtr%7cW5HIV3%7cW5HIV=
3_WHEAT&amp;px=3D1&amp;section=3D5&amp;ave_thresh=3D33&amp;_ignoreionssco=
rebelow=3D5&amp;report=3D0&amp;_sigthreshold=3D0.05&amp;_msresflags=3D102=
5&amp;_msresflags2=3D2&amp;percolate=3D-1&amp;percolate_rt=3D0"=20
      target=3D_blank><IMG border=3D0=20
      src=3D"http://localhost/mascot/images/cyan_ball_white.gif" =
width=3D16=20
      height=3D16></A></TD></TR>
  <TR>
    <TD bgColor=3D#cccccc noWrap><B><INPUT=20
      value=3D"1258.661096 from(1259.668372,1+) intensity(2090.6000) =
query(28)"=20
      CHECKED type=3Dcheckbox name=3DQUE> <A=20
      onmouseover=3D"cover(0,28,''); return true"=20
      onmouseout=3D"uncover(0,28,''); return true"=20
      =
href=3D"http://localhost/mascot/cgi/master_results.pl?file=3D../data/2015=
1226/F019635.dat&amp;_sigthreshold=3D0.05&amp;_mudpit=3D99999999&amp;_ser=
ver_mudpit_switch=3D99999999&amp;_ignoreionsscorebelow=3D5.0&amp;_showsub=
sets=3D0&amp;_requireboldred=3D0&amp;REPORT=3DAUTO#Query28">1259.6684</A>=
=20
      (1+) </B></TD>
    <TD>&nbsp;</TD></TR>
  <TR>
    <TD bgColor=3D#cccccc noWrap><B><INPUT=20
      value=3D"1281.763561 from(1282.770837,1+) intensity(2167.7000) =
query(29)"=20
      CHECKED type=3Dcheckbox name=3DQUE> <A=20
      onmouseover=3D"cover(0,29,''); return true"=20
      onmouseout=3D"uncover(0,29,''); return true"=20
      =
href=3D"http://localhost/mascot/cgi/master_results.pl?file=3D../data/2015=
1226/F019635.dat&amp;_sigthreshold=3D0.05&amp;_mudpit=3D99999999&amp;_ser=
ver_mudpit_switch=3D99999999&amp;_ignoreionsscorebelow=3D5.0&amp;_showsub=
sets=3D0&amp;_requireboldred=3D0&amp;REPORT=3DAUTO#Query29">1282.7708</A>=
=20
      (1+) </B></TD>
    <TD>&nbsp;</TD></TR>
  <TR>
    <TD bgColor=3D#cccccc noWrap><B><INPUT=20
      value=3D"1303.739235 from(1304.746511,1+) intensity(3159.3000) =
query(30)"=20
      CHECKED type=3Dcheckbox name=3DQUE> <A=20
      onmouseover=3D"cover(0,30,''); return true"=20
      onmouseout=3D"uncover(0,30,''); return true"=20
      =
href=3D"http://localhost/mascot/cgi/master_results.pl?file=3D../data/2015=
1226/F019635.dat&amp;_sigthreshold=3D0.05&amp;_mudpit=3D99999999&amp;_ser=
ver_mudpit_switch=3D99999999&amp;_ignoreionsscorebelow=3D5.0&amp;_showsub=
sets=3D0&amp;_requireboldred=3D0&amp;REPORT=3DAUTO#Query30">1304.7465</A>=
=20
      (1+) </B></TD>
    <TD>&nbsp;</TD></TR>
  <TR>
    <TD bgColor=3D#cccccc noWrap><B><INPUT=20
      value=3D"1376.780076 from(1377.787352,1+) intensity(2483.0000) =
query(31)"=20
      CHECKED type=3Dcheckbox name=3DQUE> <A=20
      onmouseover=3D"cover(0,31,''); return true"=20
      onmouseout=3D"uncover(0,31,''); return true"=20
      =
href=3D"http://localhost/mascot/cgi/master_results.pl?file=3D../data/2015=
1226/F019635.dat&amp;_sigthreshold=3D0.05&amp;_mudpit=3D99999999&amp;_ser=
ver_mudpit_switch=3D99999999&amp;_ignoreionsscorebelow=3D5.0&amp;_showsub=
sets=3D0&amp;_requireboldred=3D0&amp;REPORT=3DAUTO#Query31">1377.7874</A>=
=20
      (1+) </B></TD>
    <TD>&nbsp;</TD></TR>
  <TR>
    <TD bgColor=3D#cccccc noWrap><B><INPUT=20
      value=3D"1411.802847 from(1412.810123,1+) intensity(3503.2000) =
title(D%3a%5cDATA%5c2015%5cTEST%5cXIAOMAI%5c1%5c0_A4%5c1%5c1412%2e8101%2e=
LIFT%5c1SREF%5cPDATA%5c1%5c1R) index(5) query(32)"=20
      CHECKED type=3Dcheckbox name=3DQUE> <A=20
      onmouseover=3D"cover(0,32,''); return true"=20
      onmouseout=3D"uncover(0,32,''); return true"=20
      =
href=3D"http://localhost/mascot/cgi/master_results.pl?file=3D../data/2015=
1226/F019635.dat&amp;_sigthreshold=3D0.05&amp;_mudpit=3D99999999&amp;_ser=
ver_mudpit_switch=3D99999999&amp;_ignoreionsscorebelow=3D5.0&amp;_showsub=
sets=3D0&amp;_requireboldred=3D0&amp;REPORT=3DAUTO#Query32">1412.8101</A>=
=20
      (1+) </B></TD>
    <TD>&nbsp;</TD></TR>
  <TR>
    <TD bgColor=3D#cccccc noWrap><B><INPUT=20
      value=3D"1433.776729 from(1434.784005,1+) intensity(2099.2000) =
query(33)"=20
      CHECKED type=3Dcheckbox name=3DQUE> <A=20
      onmouseover=3D"cover(0,33,''); return true"=20
      onmouseout=3D"uncover(0,33,''); return true"=20
      =
href=3D"http://localhost/mascot/cgi/master_results.pl?file=3D../data/2015=
1226/F019635.dat&amp;_sigthreshold=3D0.05&amp;_mudpit=3D99999999&amp;_ser=
ver_mudpit_switch=3D99999999&amp;_ignoreionsscorebelow=3D5.0&amp;_showsub=
sets=3D0&amp;_requireboldred=3D0&amp;REPORT=3DAUTO#Query33">1434.7840</A>=
=20
      (1+) </B></TD>
    <TD>&nbsp;</TD></TR>
  <TR>
    <TD bgColor=3D#cccccc noWrap><B><INPUT=20
      value=3D"1473.736093 from(1474.743369,1+) intensity(2141.7000) =
query(34)"=20
      CHECKED type=3Dcheckbox name=3DQUE> <A=20
      onmouseover=3D"cover(0,34,''); return true"=20
      onmouseout=3D"uncover(0,34,''); return true"=20
      =
href=3D"http://localhost/mascot/cgi/master_results.pl?file=3D../data/2015=
1226/F019635.dat&amp;_sigthreshold=3D0.05&amp;_mudpit=3D99999999&amp;_ser=
ver_mudpit_switch=3D99999999&amp;_ignoreionsscorebelow=3D5.0&amp;_showsub=
sets=3D0&amp;_requireboldred=3D0&amp;REPORT=3DAUTO#Query34">1474.7434</A>=
=20
      (1+) </B></TD>
    <TD>&nbsp;</TD></TR>
  <TR>
    <TD bgColor=3D#cccccc noWrap><B><INPUT=20
      value=3D"1487.749228 from(1488.756504,1+) intensity(2402.8000) =
query(35)"=20
      CHECKED type=3Dcheckbox name=3DQUE> <A=20
      onmouseover=3D"cover(0,35,''); return true"=20
      onmouseout=3D"uncover(0,35,''); return true"=20
      =
href=3D"http://localhost/mascot/cgi/master_results.pl?file=3D../data/2015=
1226/F019635.dat&amp;_sigthreshold=3D0.05&amp;_mudpit=3D99999999&amp;_ser=
ver_mudpit_switch=3D99999999&amp;_ignoreionsscorebelow=3D5.0&amp;_showsub=
sets=3D0&amp;_requireboldred=3D0&amp;REPORT=3DAUTO#Query35">1488.7565</A>=
=20
      (1+) </B></TD>
    <TD>&nbsp;</TD></TR>
  <TR>
    <TD bgColor=3D#cccccc noWrap><B><INPUT=20
      value=3D"1506.801961 from(1507.809237,1+) intensity(2918.4000) =
query(36)"=20
      CHECKED type=3Dcheckbox name=3DQUE> <A=20
      onmouseover=3D"cover(0,36,''); return true"=20
      onmouseout=3D"uncover(0,36,''); return true"=20
      =
href=3D"http://localhost/mascot/cgi/master_results.pl?file=3D../data/2015=
1226/F019635.dat&amp;_sigthreshold=3D0.05&amp;_mudpit=3D99999999&amp;_ser=
ver_mudpit_switch=3D99999999&amp;_ignoreionsscorebelow=3D5.0&amp;_showsub=
sets=3D0&amp;_requireboldred=3D0&amp;REPORT=3DAUTO#Query36">1507.8092</A>=
=20
      (1+) </B></TD>
    <TD>&nbsp;</TD></TR>
  <TR>
    <TD bgColor=3D#cccccc noWrap><B><INPUT=20
      value=3D"1528.787932 from(1529.795208,1+) intensity(2343.1000) =
query(37)"=20
      CHECKED type=3Dcheckbox name=3DQUE> <A=20
      onmouseover=3D"cover(0,37,''); return true"=20
      onmouseout=3D"uncover(0,37,''); return true"=20
      =
href=3D"http://localhost/mascot/cgi/master_results.pl?file=3D../data/2015=
1226/F019635.dat&amp;_sigthreshold=3D0.05&amp;_mudpit=3D99999999&amp;_ser=
ver_mudpit_switch=3D99999999&amp;_ignoreionsscorebelow=3D5.0&amp;_showsub=
sets=3D0&amp;_requireboldred=3D0&amp;REPORT=3DAUTO#Query37">1529.7952</A>=
=20
      (1+) </B></TD>
    <TD>&nbsp;</TD></TR>
  <TR>
    <TD bgColor=3D#cccccc noWrap><B><INPUT=20
      value=3D"1536.746351 from(1537.753627,1+) intensity(2361.3000) =
query(38)"=20
      CHECKED type=3Dcheckbox name=3DQUE> <A=20
      onmouseover=3D"cover(0,38,''); return true"=20
      onmouseout=3D"uncover(0,38,''); return true"=20
      =
href=3D"http://localhost/mascot/cgi/master_results.pl?file=3D../data/2015=
1226/F019635.dat&amp;_sigthreshold=3D0.05&amp;_mudpit=3D99999999&amp;_ser=
ver_mudpit_switch=3D99999999&amp;_ignoreionsscorebelow=3D5.0&amp;_showsub=
sets=3D0&amp;_requireboldred=3D0&amp;REPORT=3DAUTO#Query38">1537.7536</A>=
=20
      (1+) </B></TD>
    <TD>&nbsp;</TD></TR>
  <TR>
    <TD bgColor=3D#cccccc noWrap><B><INPUT=20
      value=3D"1588.756686 from(1589.763962,1+) intensity(2258.0000) =
query(39)"=20
      CHECKED type=3Dcheckbox name=3DQUE> <A=20
      onmouseover=3D"cover(0,39,''); return true"=20
      onmouseout=3D"uncover(0,39,''); return true"=20
      =
href=3D"http://localhost/mascot/cgi/master_results.pl?file=3D../data/2015=
1226/F019635.dat&amp;_sigthreshold=3D0.05&amp;_mudpit=3D99999999&amp;_ser=
ver_mudpit_switch=3D99999999&amp;_ignoreionsscorebelow=3D5.0&amp;_showsub=
sets=3D0&amp;_requireboldred=3D0&amp;REPORT=3DAUTO#Query39">1589.7640</A>=
=20
      (1+) </B></TD>
    <TD>&nbsp;</TD></TR>
  <TR>
    <TD bgColor=3D#cccccc noWrap><B><INPUT=20
      value=3D"1633.908647 from(1634.915923,1+) intensity(2798.5000) =
query(40)"=20
      CHECKED type=3Dcheckbox name=3DQUE> <A=20
      onmouseover=3D"cover(0,40,''); return true"=20
      onmouseout=3D"uncover(0,40,''); return true"=20
      =
href=3D"http://localhost/mascot/cgi/master_results.pl?file=3D../data/2015=
1226/F019635.dat&amp;_sigthreshold=3D0.05&amp;_mudpit=3D99999999&amp;_ser=
ver_mudpit_switch=3D99999999&amp;_ignoreionsscorebelow=3D5.0&amp;_showsub=
sets=3D0&amp;_requireboldred=3D0&amp;REPORT=3DAUTO#Query40">1634.9159</A>=
=20
      (1+) </B></TD>
    <TD>&nbsp;</TD></TR>
  <TR>
    <TD bgColor=3D#cccccc noWrap><B><INPUT=20
      value=3D"1704.913226 from(1705.920502,1+) intensity(21312.6000) =
query(41)"=20
      CHECKED type=3Dcheckbox name=3DQUE> <A=20
      onmouseover=3D"cover(0,41,''); return true"=20
      onmouseout=3D"uncover(0,41,''); return true"=20
      =
href=3D"http://localhost/mascot/cgi/master_results.pl?file=3D../data/2015=
1226/F019635.dat&amp;_sigthreshold=3D0.05&amp;_mudpit=3D99999999&amp;_ser=
ver_mudpit_switch=3D99999999&amp;_ignoreionsscorebelow=3D5.0&amp;_showsub=
sets=3D0&amp;_requireboldred=3D0&amp;REPORT=3DAUTO#Query41">1705.9205</A>=
=20
      (1+) </B></TD>
    <TD>&nbsp;</TD></TR>
  <TR>
    <TD bgColor=3D#cccccc noWrap><B><INPUT=20
      value=3D"1716.847329 from(1717.854605,1+) intensity(15094.9000) =
query(42)"=20
      CHECKED type=3Dcheckbox name=3DQUE> <A=20
      onmouseover=3D"cover(0,42,''); return true"=20
      onmouseout=3D"uncover(0,42,''); return true"=20
      =
href=3D"http://localhost/mascot/cgi/master_results.pl?file=3D../data/2015=
1226/F019635.dat&amp;_sigthreshold=3D0.05&amp;_mudpit=3D99999999&amp;_ser=
ver_mudpit_switch=3D99999999&amp;_ignoreionsscorebelow=3D5.0&amp;_showsub=
sets=3D0&amp;_requireboldred=3D0&amp;REPORT=3DAUTO#Query42">1717.8546</A>=
=20
      (1+) </B></TD>
    <TD>&nbsp;</TD></TR>
  <TR>
    <TD bgColor=3D#cccccc noWrap><B><INPUT=20
      value=3D"1726.895171 from(1727.902447,1+) intensity(13402.3000) =
query(43)"=20
      CHECKED type=3Dcheckbox name=3DQUE> <A=20
      onmouseover=3D"cover(0,43,''); return true"=20
      onmouseout=3D"uncover(0,43,''); return true"=20
      =
href=3D"http://localhost/mascot/cgi/master_results.pl?file=3D../data/2015=
1226/F019635.dat&amp;_sigthreshold=3D0.05&amp;_mudpit=3D99999999&amp;_ser=
ver_mudpit_switch=3D99999999&amp;_ignoreionsscorebelow=3D5.0&amp;_showsub=
sets=3D0&amp;_requireboldred=3D0&amp;REPORT=3DAUTO#Query43">1727.9024</A>=
=20
      (1+) </B></TD>
    <TD>&nbsp;</TD></TR>
  <TR>
    <TD bgColor=3D#cccccc noWrap><B><INPUT=20
      value=3D"1738.841920 from(1739.849196,1+) intensity(3810.5000) =
query(44)"=20
      CHECKED type=3Dcheckbox name=3DQUE> <A=20
      onmouseover=3D"cover(0,44,''); return true"=20
      onmouseout=3D"uncover(0,44,''); return true"=20
      =
href=3D"http://localhost/mascot/cgi/master_results.pl?file=3D../data/2015=
1226/F019635.dat&amp;_sigthreshold=3D0.05&amp;_mudpit=3D99999999&amp;_ser=
ver_mudpit_switch=3D99999999&amp;_ignoreionsscorebelow=3D5.0&amp;_showsub=
sets=3D0&amp;_requireboldred=3D0&amp;REPORT=3DAUTO#Query44">1739.8492</A>=
=20
      (1+) </B></TD>
    <TD>&nbsp;</TD></TR>
  <TR>
    <TD bgColor=3D#cccccc noWrap><B><INPUT=20
      value=3D"1741.878030 from(1742.885306,1+) intensity(9235.3000) =
query(45)"=20
      CHECKED type=3Dcheckbox name=3DQUE> <A=20
      onmouseover=3D"cover(0,45,''); return true"=20
      onmouseout=3D"uncover(0,45,''); return true"=20
      =
href=3D"http://localhost/mascot/cgi/master_results.pl?file=3D../data/2015=
1226/F019635.dat&amp;_sigthreshold=3D0.05&amp;_mudpit=3D99999999&amp;_ser=
ver_mudpit_switch=3D99999999&amp;_ignoreionsscorebelow=3D5.0&amp;_showsub=
sets=3D0&amp;_requireboldred=3D0&amp;REPORT=3DAUTO#Query45">1742.8853</A>=
=20
      (1+) </B></TD>
    <TD>&nbsp;</TD></TR>
  <TR>
    <TD bgColor=3D#cccccc noWrap><B><INPUT=20
      value=3D"1748.880615 from(1749.887891,1+) intensity(2915.1000) =
query(46)"=20
      CHECKED type=3Dcheckbox name=3DQUE> <A=20
      onmouseover=3D"cover(0,46,''); return true"=20
      onmouseout=3D"uncover(0,46,''); return true"=20
      =
href=3D"http://localhost/mascot/cgi/master_results.pl?file=3D../data/2015=
1226/F019635.dat&amp;_sigthreshold=3D0.05&amp;_mudpit=3D99999999&amp;_ser=
ver_mudpit_switch=3D99999999&amp;_ignoreionsscorebelow=3D5.0&amp;_showsub=
sets=3D0&amp;_requireboldred=3D0&amp;REPORT=3DAUTO#Query46">1749.8879</A>=
=20
      (1+) </B></TD>
    <TD>&nbsp;</TD></TR>
  <TR>
    <TD bgColor=3D#cccccc noWrap><B><INPUT=20
      value=3D"1757.855540 from(1758.862816,1+) intensity(3431.3000) =
query(47)"=20
      CHECKED type=3Dcheckbox name=3DQUE> <A=20
      onmouseover=3D"cover(0,47,''); return true"=20
      onmouseout=3D"uncover(0,47,''); return true"=20
      =
href=3D"http://localhost/mascot/cgi/master_results.pl?file=3D../data/2015=
1226/F019635.dat&amp;_sigthreshold=3D0.05&amp;_mudpit=3D99999999&amp;_ser=
ver_mudpit_switch=3D99999999&amp;_ignoreionsscorebelow=3D5.0&amp;_showsub=
sets=3D0&amp;_requireboldred=3D0&amp;REPORT=3DAUTO#Query47">1758.8628</A>=
=20
      (1+) </B></TD>
    <TD>&nbsp;</TD></TR>
  <TR>
    <TD bgColor=3D#cccccc noWrap><B><INPUT=20
      value=3D"1793.825292 from(1794.832568,1+) intensity(3600.9000) =
title(D%3a%5cDATA%5c2015%5cTEST%5cXIAOMAI%5c1%5c0_A4%5c1%5c1794%2e8326%2e=
LIFT%5c1SREF%5cPDATA%5c1%5c1R) index(6) query(48)"=20
      CHECKED type=3Dcheckbox name=3DQUE> <A=20
      onmouseover=3D"cover(0,48,''); return true"=20
      onmouseout=3D"uncover(0,48,''); return true"=20
      =
href=3D"http://localhost/mascot/cgi/master_results.pl?file=3D../data/2015=
1226/F019635.dat&amp;_sigthreshold=3D0.05&amp;_mudpit=3D99999999&amp;_ser=
ver_mudpit_switch=3D99999999&amp;_ignoreionsscorebelow=3D5.0&amp;_showsub=
sets=3D0&amp;_requireboldred=3D0&amp;REPORT=3DAUTO#Query48">1794.8326</A>=
=20
      (1+) </B></TD>
    <TD>&nbsp;</TD></TR>
  <TR>
    <TD bgColor=3D#cccccc noWrap><B><INPUT=20
      value=3D"1844.941158 from(1845.948434,1+) intensity(12895.8000) =
title(D%3a%5cDATA%5c2015%5cTEST%5cXIAOMAI%5c1%5c0_A4%5c1%5c1845%2e9484%2e=
LIFT%5c1SREF%5cPDATA%5c1%5c1R) index(7) query(49)"=20
      CHECKED type=3Dcheckbox name=3DQUE> <A=20
      onmouseover=3D"cover(0,49,''); return true"=20
      onmouseout=3D"uncover(0,49,''); return true"=20
      =
href=3D"http://localhost/mascot/cgi/master_results.pl?file=3D../data/2015=
1226/F019635.dat&amp;_sigthreshold=3D0.05&amp;_mudpit=3D99999999&amp;_ser=
ver_mudpit_switch=3D99999999&amp;_ignoreionsscorebelow=3D5.0&amp;_showsub=
sets=3D0&amp;_requireboldred=3D0&amp;REPORT=3DAUTO#Query49">1845.9484</A>=
=20
      (1+) </B></TD>
    <TD>&nbsp;</TD></TR>
  <TR>
    <TD bgColor=3D#cccccc noWrap><B><INPUT=20
      value=3D"1857.929078 from(1858.936354,1+) intensity(3453.8000) =
query(50)"=20
      CHECKED type=3Dcheckbox name=3DQUE> <A=20
      onmouseover=3D"cover(0,50,''); return true"=20
      onmouseout=3D"uncover(0,50,''); return true"=20
      =
href=3D"http://localhost/mascot/cgi/master_results.pl?file=3D../data/2015=
1226/F019635.dat&amp;_sigthreshold=3D0.05&amp;_mudpit=3D99999999&amp;_ser=
ver_mudpit_switch=3D99999999&amp;_ignoreionsscorebelow=3D5.0&amp;_showsub=
sets=3D0&amp;_requireboldred=3D0&amp;REPORT=3DAUTO#Query50">1858.9364</A>=
=20
      (1+) </B></TD>
    <TD>&nbsp;</TD></TR>
  <TR>
    <TD bgColor=3D#cccccc noWrap><B><INPUT=20
      value=3D"1866.930229 from(1867.937505,1+) intensity(3335.1000) =
query(51)"=20
      CHECKED type=3Dcheckbox name=3DQUE> <A=20
      onmouseover=3D"cover(0,51,''); return true"=20
      onmouseout=3D"uncover(0,51,''); return true"=20
      =
href=3D"http://localhost/mascot/cgi/master_results.pl?file=3D../data/2015=
1226/F019635.dat&amp;_sigthreshold=3D0.05&amp;_mudpit=3D99999999&amp;_ser=
ver_mudpit_switch=3D99999999&amp;_ignoreionsscorebelow=3D5.0&amp;_showsub=
sets=3D0&amp;_requireboldred=3D0&amp;REPORT=3DAUTO#Query51">1867.9375</A>=
=20
      (1+) </B></TD>
    <TD>&nbsp;</TD></TR>
  <TR>
    <TD bgColor=3D#cccccc noWrap><B><INPUT=20
      value=3D"1879.920925 from(1880.928201,1+) intensity(4367.7000) =
query(52)"=20
      CHECKED type=3Dcheckbox name=3DQUE> <A=20
      onmouseover=3D"cover(0,52,''); return true"=20
      onmouseout=3D"uncover(0,52,''); return true"=20
      =
href=3D"http://localhost/mascot/cgi/master_results.pl?file=3D../data/2015=
1226/F019635.dat&amp;_sigthreshold=3D0.05&amp;_mudpit=3D99999999&amp;_ser=
ver_mudpit_switch=3D99999999&amp;_ignoreionsscorebelow=3D5.0&amp;_showsub=
sets=3D0&amp;_requireboldred=3D0&amp;REPORT=3DAUTO#Query52">1880.9282</A>=
=20
      (1+) </B></TD>
    <TD>&nbsp;</TD></TR>
  <TR>
    <TD bgColor=3D#cccccc noWrap><B><INPUT=20
      value=3D"1913.947014 from(1914.954290,1+) intensity(2147.0000) =
query(53)"=20
      CHECKED type=3Dcheckbox name=3DQUE> <A=20
      onmouseover=3D"cover(0,53,''); return true"=20
      onmouseout=3D"uncover(0,53,''); return true"=20
      =
href=3D"http://localhost/mascot/cgi/master_results.pl?file=3D../data/2015=
1226/F019635.dat&amp;_sigthreshold=3D0.05&amp;_mudpit=3D99999999&amp;_ser=
ver_mudpit_switch=3D99999999&amp;_ignoreionsscorebelow=3D5.0&amp;_showsub=
sets=3D0&amp;_requireboldred=3D0&amp;REPORT=3DAUTO#Query53">1914.9543</A>=
=20
      (1+) </B></TD>
    <TD>&nbsp;</TD></TR>
  <TR>
    <TD bgColor=3D#cccccc noWrap><B><INPUT=20
      value=3D"1948.011868 from(1949.019144,1+) intensity(3734.1000) =
query(54)"=20
      CHECKED type=3Dcheckbox name=3DQUE> <A=20
      onmouseover=3D"cover(0,54,''); return true"=20
      onmouseout=3D"uncover(0,54,''); return true"=20
      =
href=3D"http://localhost/mascot/cgi/master_results.pl?file=3D../data/2015=
1226/F019635.dat&amp;_sigthreshold=3D0.05&amp;_mudpit=3D99999999&amp;_ser=
ver_mudpit_switch=3D99999999&amp;_ignoreionsscorebelow=3D5.0&amp;_showsub=
sets=3D0&amp;_requireboldred=3D0&amp;REPORT=3DAUTO#Query54">1949.0191</A>=
=20
      (1+) </B></TD>
    <TD>&nbsp;</TD></TR>
  <TR>
    <TD bgColor=3D#cccccc noWrap><B><INPUT=20
      value=3D"1960.933323 from(1961.940599,1+) intensity(3069.7000) =
query(55)"=20
      CHECKED type=3Dcheckbox name=3DQUE> <A=20
      onmouseover=3D"cover(0,55,''); return true"=20
      onmouseout=3D"uncover(0,55,''); return true"=20
      =
href=3D"http://localhost/mascot/cgi/master_results.pl?file=3D../data/2015=
1226/F019635.dat&amp;_sigthreshold=3D0.05&amp;_mudpit=3D99999999&amp;_ser=
ver_mudpit_switch=3D99999999&amp;_ignoreionsscorebelow=3D5.0&amp;_showsub=
sets=3D0&amp;_requireboldred=3D0&amp;REPORT=3DAUTO#Query55">1961.9406</A>=
=20
      (1+) </B></TD>
    <TD>&nbsp;</TD></TR>
  <TR>
    <TD bgColor=3D#cccccc noWrap><B><INPUT=20
      value=3D"1978.083272 from(1979.090548,1+) intensity(3273.9000) =
query(56)"=20
      CHECKED type=3Dcheckbox name=3DQUE> <A=20
      onmouseover=3D"cover(0,56,''); return true"=20
      onmouseout=3D"uncover(0,56,''); return true"=20
      =
href=3D"http://localhost/mascot/cgi/master_results.pl?file=3D../data/2015=
1226/F019635.dat&amp;_sigthreshold=3D0.05&amp;_mudpit=3D99999999&amp;_ser=
ver_mudpit_switch=3D99999999&amp;_ignoreionsscorebelow=3D5.0&amp;_showsub=
sets=3D0&amp;_requireboldred=3D0&amp;REPORT=3DAUTO#Query56">1979.0905</A>=
=20
      (1+) </B></TD>
    <TD>&nbsp;</TD></TR>
  <TR>
    <TD bgColor=3D#cccccc noWrap><B><INPUT=20
      value=3D"2032.953856 from(2033.961132,1+) intensity(4058.6000) =
title(D%3a%5cDATA%5c2015%5cTEST%5cXIAOMAI%5c1%5c0_A4%5c1%5c2033%2e9611%2e=
LIFT%5c1SREF%5cPDATA%5c1%5c1R) index(8) query(57)"=20
      CHECKED type=3Dcheckbox name=3DQUE> <A=20
      onmouseover=3D"cover(0,57,''); return true"=20
      onmouseout=3D"uncover(0,57,''); return true"=20
      =
href=3D"http://localhost/mascot/cgi/master_results.pl?file=3D../data/2015=
1226/F019635.dat&amp;_sigthreshold=3D0.05&amp;_mudpit=3D99999999&amp;_ser=
ver_mudpit_switch=3D99999999&amp;_ignoreionsscorebelow=3D5.0&amp;_showsub=
sets=3D0&amp;_requireboldred=3D0&amp;REPORT=3DAUTO#Query57">2033.9611</A>=
=20
      (1+) </B></TD>
    <TD>&nbsp;</TD></TR>
  <TR>
    <TD bgColor=3D#cccccc noWrap><B><INPUT=20
      value=3D"2239.124707 from(2240.131983,1+) intensity(1911.6000) =
query(58)"=20
      CHECKED type=3Dcheckbox name=3DQUE> <A=20
      onmouseover=3D"cover(0,58,''); return true"=20
      onmouseout=3D"uncover(0,58,''); return true"=20
      =
href=3D"http://localhost/mascot/cgi/master_results.pl?file=3D../data/2015=
1226/F019635.dat&amp;_sigthreshold=3D0.05&amp;_mudpit=3D99999999&amp;_ser=
ver_mudpit_switch=3D99999999&amp;_ignoreionsscorebelow=3D5.0&amp;_showsub=
sets=3D0&amp;_requireboldred=3D0&amp;REPORT=3DAUTO#Query58">2240.1320</A>=
=20
      (1+) </B></TD>
    <TD>&nbsp;</TD></TR>
  <TR>
    <TD bgColor=3D#cccccc noWrap><B><INPUT=20
      value=3D"2374.156968 from(2375.164244,1+) intensity(3553.4000) =
title(D%3a%5cDATA%5c2015%5cTEST%5cXIAOMAI%5c1%5c0_A4%5c1%5c2375%2e1642%2e=
LIFT%5c1SREF%5cPDATA%5c1%5c1R) index(9) query(59)"=20
      CHECKED type=3Dcheckbox name=3DQUE> <A=20
      onmouseover=3D"cover(0,59,''); return true"=20
      onmouseout=3D"uncover(0,59,''); return true"=20
      =
href=3D"http://localhost/mascot/cgi/master_results.pl?file=3D../data/2015=
1226/F019635.dat&amp;_sigthreshold=3D0.05&amp;_mudpit=3D99999999&amp;_ser=
ver_mudpit_switch=3D99999999&amp;_ignoreionsscorebelow=3D5.0&amp;_showsub=
sets=3D0&amp;_requireboldred=3D0&amp;REPORT=3DAUTO#Query59">2375.1642</A>=
=20
      (1+) </B></TD>
    <TD>&nbsp;</TD></TR>
  <TR>
    <TD bgColor=3D#cccccc noWrap><B><INPUT=20
      value=3D"2447.156530 from(2448.163806,1+) intensity(6554.5000) =
query(60)"=20
      CHECKED type=3Dcheckbox name=3DQUE> <A=20
      onmouseover=3D"cover(0,60,''); return true"=20
      onmouseout=3D"uncover(0,60,''); return true"=20
      =
href=3D"http://localhost/mascot/cgi/master_results.pl?file=3D../data/2015=
1226/F019635.dat&amp;_sigthreshold=3D0.05&amp;_mudpit=3D99999999&amp;_ser=
ver_mudpit_switch=3D99999999&amp;_ignoreionsscorebelow=3D5.0&amp;_showsub=
sets=3D0&amp;_requireboldred=3D0&amp;REPORT=3DAUTO#Query60">2448.1638</A>=
=20
      (1+) </B></TD>
    <TD>&nbsp;</TD></TR>
  <TR>
    <TD bgColor=3D#cccccc noWrap><B><INPUT=20
      value=3D"2469.143107 from(2470.150383,1+) intensity(4180.6000) =
query(61)"=20
      CHECKED type=3Dcheckbox name=3DQUE> <A=20
      onmouseover=3D"cover(0,61,''); return true"=20
      onmouseout=3D"uncover(0,61,''); return true"=20
      =
href=3D"http://localhost/mascot/cgi/master_results.pl?file=3D../data/2015=
1226/F019635.dat&amp;_sigthreshold=3D0.05&amp;_mudpit=3D99999999&amp;_ser=
ver_mudpit_switch=3D99999999&amp;_ignoreionsscorebelow=3D5.0&amp;_showsub=
sets=3D0&amp;_requireboldred=3D0&amp;REPORT=3DAUTO#Query61">2470.1504</A>=
=20
      (1+) </B></TD>
    <TD>&nbsp;</TD></TR>
  <TR>
    <TD bgColor=3D#cccccc noWrap><B><INPUT=20
      value=3D"2485.127273 from(2486.134549,1+) intensity(1723.3000) =
query(62)"=20
      CHECKED type=3Dcheckbox name=3DQUE> <A=20
      onmouseover=3D"cover(0,62,''); return true"=20
      onmouseout=3D"uncover(0,62,''); return true"=20
      =
href=3D"http://localhost/mascot/cgi/master_results.pl?file=3D../data/2015=
1226/F019635.dat&amp;_sigthreshold=3D0.05&amp;_mudpit=3D99999999&amp;_ser=
ver_mudpit_switch=3D99999999&amp;_ignoreionsscorebelow=3D5.0&amp;_showsub=
sets=3D0&amp;_requireboldred=3D0&amp;REPORT=3DAUTO#Query62">2486.1345</A>=
=20
      (1+) </B></TD>
    <TD>&nbsp;</TD></TR>
  <TR>
    <TD bgColor=3D#cccccc noWrap><B><INPUT=20
      value=3D"2566.238585 from(2567.245861,1+) intensity(1667.3000) =
query(63)"=20
      CHECKED type=3Dcheckbox name=3DQUE> <A=20
      onmouseover=3D"cover(0,63,''); return true"=20
      onmouseout=3D"uncover(0,63,''); return true"=20
      =
href=3D"http://localhost/mascot/cgi/master_results.pl?file=3D../data/2015=
1226/F019635.dat&amp;_sigthreshold=3D0.05&amp;_mudpit=3D99999999&amp;_ser=
ver_mudpit_switch=3D99999999&amp;_ignoreionsscorebelow=3D5.0&amp;_showsub=
sets=3D0&amp;_requireboldred=3D0&amp;REPORT=3DAUTO#Query63">2567.2459</A>=
=20
      (1+) </B></TD>
    <TD>&nbsp;</TD></TR>
  <TR>
    <TD bgColor=3D#cccccc noWrap><B><INPUT=20
      value=3D"2582.285615 from(2583.292891,1+) intensity(54637.6000) =
query(64)"=20
      CHECKED type=3Dcheckbox name=3DQUE> <A=20
      onmouseover=3D"cover(0,64,''); return true"=20
      onmouseout=3D"uncover(0,64,''); return true"=20
      =
href=3D"http://localhost/mascot/cgi/master_results.pl?file=3D../data/2015=
1226/F019635.dat&amp;_sigthreshold=3D0.05&amp;_mudpit=3D99999999&amp;_ser=
ver_mudpit_switch=3D99999999&amp;_ignoreionsscorebelow=3D5.0&amp;_showsub=
sets=3D0&amp;_requireboldred=3D0&amp;REPORT=3DAUTO#Query64">2583.2929</A>=
=20
      (1+) </B></TD>
    <TD>&nbsp;</TD></TR>
  <TR>
    <TD bgColor=3D#cccccc noWrap><B><INPUT=20
      value=3D"2594.280003 from(2595.287279,1+) intensity(3092.4000) =
query(65)"=20
      CHECKED type=3Dcheckbox name=3DQUE> <A=20
      onmouseover=3D"cover(0,65,''); return true"=20
      onmouseout=3D"uncover(0,65,''); return true"=20
      =
href=3D"http://localhost/mascot/cgi/master_results.pl?file=3D../data/2015=
1226/F019635.dat&amp;_sigthreshold=3D0.05&amp;_mudpit=3D99999999&amp;_ser=
ver_mudpit_switch=3D99999999&amp;_ignoreionsscorebelow=3D5.0&amp;_showsub=
sets=3D0&amp;_requireboldred=3D0&amp;REPORT=3DAUTO#Query65">2595.2873</A>=
=20
      (1+) </B></TD>
    <TD>&nbsp;</TD></TR>
  <TR>
    <TD bgColor=3D#cccccc noWrap><B><INPUT=20
      value=3D"2600.313371 from(2601.320647,1+) intensity(1655.6000) =
query(66)"=20
      CHECKED type=3Dcheckbox name=3DQUE> <A=20
      onmouseover=3D"cover(0,66,''); return true"=20
      onmouseout=3D"uncover(0,66,''); return true"=20
      =
href=3D"http://localhost/mascot/cgi/master_results.pl?file=3D../data/2015=
1226/F019635.dat&amp;_sigthreshold=3D0.05&amp;_mudpit=3D99999999&amp;_ser=
ver_mudpit_switch=3D99999999&amp;_ignoreionsscorebelow=3D5.0&amp;_showsub=
sets=3D0&amp;_requireboldred=3D0&amp;REPORT=3DAUTO#Query66">2601.3206</A>=
=20
      (1+) </B></TD>
    <TD>&nbsp;</TD></TR>
  <TR>
    <TD bgColor=3D#cccccc noWrap><B><INPUT=20
      value=3D"2603.298568 from(2604.305844,1+) intensity(3456.1000) =
query(67)"=20
      CHECKED type=3Dcheckbox name=3DQUE> <A=20
      onmouseover=3D"cover(0,67,''); return true"=20
      onmouseout=3D"uncover(0,67,''); return true"=20
      =
href=3D"http://localhost/mascot/cgi/master_results.pl?file=3D../data/2015=
1226/F019635.dat&amp;_sigthreshold=3D0.05&amp;_mudpit=3D99999999&amp;_ser=
ver_mudpit_switch=3D99999999&amp;_ignoreionsscorebelow=3D5.0&amp;_showsub=
sets=3D0&amp;_requireboldred=3D0&amp;REPORT=3DAUTO#Query67">2604.3058</A>=
=20
      (1+) </B></TD>
    <TD>&nbsp;</TD></TR>
  <TR>
    <TD bgColor=3D#cccccc noWrap><B><INPUT=20
      value=3D"2618.290204 from(2619.297480,1+) intensity(1489.1000) =
query(68)"=20
      CHECKED type=3Dcheckbox name=3DQUE> <A=20
      onmouseover=3D"cover(0,68,''); return true"=20
      onmouseout=3D"uncover(0,68,''); return true"=20
      =
href=3D"http://localhost/mascot/cgi/master_results.pl?file=3D../data/2015=
1226/F019635.dat&amp;_sigthreshold=3D0.05&amp;_mudpit=3D99999999&amp;_ser=
ver_mudpit_switch=3D99999999&amp;_ignoreionsscorebelow=3D5.0&amp;_showsub=
sets=3D0&amp;_requireboldred=3D0&amp;REPORT=3DAUTO#Query68">2619.2975</A>=
=20
      (1+) </B></TD>
    <TD>&nbsp;</TD></TR>
  <TR>
    <TD bgColor=3D#cccccc noWrap><B><INPUT=20
      value=3D"2690.290428 from(2691.297704,1+) intensity(2833.7000) =
query(69)"=20
      CHECKED type=3Dcheckbox name=3DQUE> <A=20
      onmouseover=3D"cover(0,69,''); return true"=20
      onmouseout=3D"uncover(0,69,''); return true"=20
      =
href=3D"http://localhost/mascot/cgi/master_results.pl?file=3D../data/2015=
1226/F019635.dat&amp;_sigthreshold=3D0.05&amp;_mudpit=3D99999999&amp;_ser=
ver_mudpit_switch=3D99999999&amp;_ignoreionsscorebelow=3D5.0&amp;_showsub=
sets=3D0&amp;_requireboldred=3D0&amp;REPORT=3DAUTO#Query69">2691.2977</A>=
=20
      (1+) </B></TD>
    <TD>&nbsp;</TD></TR>
  <TR>
    <TD bgColor=3D#cccccc noWrap><B><INPUT=20
      value=3D"2724.205153 from(2725.212429,1+) intensity(1608.4000) =
query(70)"=20
      CHECKED type=3Dcheckbox name=3DQUE> <A=20
      onmouseover=3D"cover(0,70,''); return true"=20
      onmouseout=3D"uncover(0,70,''); return true"=20
      =
href=3D"http://localhost/mascot/cgi/master_results.pl?file=3D../data/2015=
1226/F019635.dat&amp;_sigthreshold=3D0.05&amp;_mudpit=3D99999999&amp;_ser=
ver_mudpit_switch=3D99999999&amp;_ignoreionsscorebelow=3D5.0&amp;_showsub=
sets=3D0&amp;_requireboldred=3D0&amp;REPORT=3DAUTO#Query70">2725.2124</A>=
=20
      (1+) </B></TD>
    <TD>&nbsp;</TD></TR>
  <TR>
    <TD bgColor=3D#cccccc noWrap><B><INPUT=20
      value=3D"2738.377406 from(2739.384682,1+) intensity(7408.5000) =
query(71)"=20
      CHECKED type=3Dcheckbox name=3DQUE> <A=20
      onmouseover=3D"cover(0,71,''); return true"=20
      onmouseout=3D"uncover(0,71,''); return true"=20
      =
href=3D"http://localhost/mascot/cgi/master_results.pl?file=3D../data/2015=
1226/F019635.dat&amp;_sigthreshold=3D0.05&amp;_mudpit=3D99999999&amp;_ser=
ver_mudpit_switch=3D99999999&amp;_ignoreionsscorebelow=3D5.0&amp;_showsub=
sets=3D0&amp;_requireboldred=3D0&amp;REPORT=3DAUTO#Query71">2739.3847</A>=
=20
      (1+) </B></TD>
    <TD>&nbsp;</TD></TR>
  <TR>
    <TD bgColor=3D#cccccc noWrap><B><INPUT=20
      value=3D"2747.316287 from(2748.323563,1+) intensity(2158.9000) =
query(72)"=20
      CHECKED type=3Dcheckbox name=3DQUE> <A=20
      onmouseover=3D"cover(0,72,''); return true"=20
      onmouseout=3D"uncover(0,72,''); return true"=20
      =
href=3D"http://localhost/mascot/cgi/master_results.pl?file=3D../data/2015=
1226/F019635.dat&amp;_sigthreshold=3D0.05&amp;_mudpit=3D99999999&amp;_ser=
ver_mudpit_switch=3D99999999&amp;_ignoreionsscorebelow=3D5.0&amp;_showsub=
sets=3D0&amp;_requireboldred=3D0&amp;REPORT=3DAUTO#Query72">2748.3236</A>=
=20
      (1+) </B></TD>
    <TD>&nbsp;</TD></TR>
  <TR>
    <TD bgColor=3D#cccccc noWrap><B><INPUT=20
      value=3D"2933.563662 from(2934.570938,1+) intensity(4027.5000) =
query(73)"=20
      CHECKED type=3Dcheckbox name=3DQUE> <A=20
      onmouseover=3D"cover(0,73,''); return true"=20
      onmouseout=3D"uncover(0,73,''); return true"=20
      =
href=3D"http://localhost/mascot/cgi/master_results.pl?file=3D../data/2015=
1226/F019635.dat&amp;_sigthreshold=3D0.05&amp;_mudpit=3D99999999&amp;_ser=
ver_mudpit_switch=3D99999999&amp;_ignoreionsscorebelow=3D5.0&amp;_showsub=
sets=3D0&amp;_requireboldred=3D0&amp;REPORT=3DAUTO#Query73">2934.5709</A>=
=20
      (1+) </B></TD>
    <TD>&nbsp;</TD></TR>
  <TR>
    <TD bgColor=3D#cccccc noWrap><B><INPUT=20
      value=3D"3355.720787 from(3356.728063,1+) intensity(1088.1000) =
query(74)"=20
      CHECKED type=3Dcheckbox name=3DQUE> <A=20
      onmouseover=3D"cover(0,74,''); return true"=20
      onmouseout=3D"uncover(0,74,''); return true"=20
      =
href=3D"http://localhost/mascot/cgi/master_results.pl?file=3D../data/2015=
1226/F019635.dat&amp;_sigthreshold=3D0.05&amp;_mudpit=3D99999999&amp;_ser=
ver_mudpit_switch=3D99999999&amp;_ignoreionsscorebelow=3D5.0&amp;_showsub=
sets=3D0&amp;_requireboldred=3D0&amp;REPORT=3DAUTO#Query74">3356.7281</A>=
=20
      (1+) </B></TD>
    <TD>&nbsp;</TD></TR></TBODY></TABLE>
<SCRIPT language=3DJavaScript>=0A=
<!-- =0A=
=0A=
FNDLNEVIKR =3D new Array(1);=0A=
FNDLNEVIKR[0] =3D 3;=0A=
KAFDEGPWPR =3D new Array(1);=0A=
KAFDEGPWPR[0] =3D 2;=0A=
arrayReady =3D 1;=0A=
=0A=
// -->=0A=
</SCRIPT>
<INPUT value=3D2 type=3Dhidden name=3DFORMVER> <INPUT value=3DMIS =
type=3Dhidden=20
name=3DSEARCH> <INPUT type=3Dhidden name=3DUSERNAME> <INPUT =
type=3Dhidden=20
name=3DUSEREMAIL> <INPUT value=3D"Auto submitted by BioTools" =
type=3Dhidden name=3DCOM>=20
<INPUT value=3D"Carbamidomethyl (C)" type=3Dhidden name=3DMODS> <INPUT=20
value=3D"Oxidation (M)" type=3Dhidden name=3DIT_MODS> <INPUT =
value=3DTrypsin type=3Dhidden=20
name=3DCLE> <INPUT value=3DMonoisotopic type=3Dhidden name=3DMASS> =
<INPUT type=3Dhidden=20
name=3DSEG> <INPUT value=3D150 type=3Dhidden name=3DTOL> <INPUT =
value=3Dppm type=3Dhidden=20
name=3DTOLU> <INPUT value=3D0.7 type=3Dhidden name=3DITOL> <INPUT =
value=3DDa type=3Dhidden=20
name=3DITOLU> <INPUT value=3DTriticum type=3Dhidden name=3DDB> <INPUT =
value=3D1+=20
type=3Dhidden name=3DCHARGE> <INPUT value=3D1 type=3Dhidden name=3DPFA> =
<INPUT type=3Dhidden=20
name=3DFILE> <INPUT value=3D"Mascot generic" type=3Dhidden =
name=3DFORMAT> <INPUT=20
value=3D../data/20151226/F019635.dat type=3Dhidden name=3DINTERMEDIATE> =
<INPUT=20
value=3DAUTO type=3Dhidden name=3DREPORT> <INPUT value=3DON =
type=3Dhidden name=3DOVERVIEW>=20
<INPUT type=3Dhidden name=3DPRECURSOR> <INPUT value=3D"All entries" =
type=3Dhidden=20
name=3DTAXONOMY> <INPUT type=3Dhidden name=3DREPTYPE> <INPUT =
value=3D"not again"=20
type=3Dhidden name=3DrepeatSearch> <INPUT value=3DMALDI-TOF-TOF =
type=3Dhidden=20
name=3DINSTRUMENT> <INPUT type=3Dhidden name=3DACCESSION> <INPUT =
value=3D0 type=3Dhidden=20
name=3DDECOY> <INPUT value=3DNone type=3Dhidden name=3DQUANTITATION> =
<INPUT value=3D0=20
type=3Dhidden name=3DPEP_ISOTOPE_ERROR>=20
<P><INPUT onclick=3D"checkQuery(1,74, this.form)" value=3D"Select All" =
type=3Dbutton>=20
&nbsp;&nbsp;<INPUT onclick=3D"checkQuery(0,74, this.form)" =
value=3D"Select None" type=3Dbutton>=20
&nbsp;&nbsp;<INPUT value=3D"Search Selected" type=3Dsubmit> =
&nbsp;&nbsp;<INPUT=20
onclick=3D"checkQuery(1,74, this.form)" value=3D1 type=3Dcheckbox=20
name=3DErrTolRepeat><B>Error&nbsp;tolerant</B>&nbsp;&nbsp;&nbsp; <INPUT =
onclick=3D"makeArchive(this.form); return true" value=3D"Archive Report" =
type=3Dbutton>=20

<P>
<TABLE border=3D0 cellSpacing=3D0>
  <TBODY>
  <TR>
    <TD><TT><B><A =
name=3DHit1>1.</A>&nbsp;&nbsp;&nbsp;&nbsp;</B></TT></TD>
    <TD noWrap><TT><A=20
      =
href=3D"http://localhost/mascot/cgi/protein_view.pl?file=3D../data/201512=
26/F019635.dat&amp;hit=3Dtr%7cW5HIV3%7cW5HIV3_WHEAT&amp;db_idx=3D1&amp;px=
=3D1&amp;ave_thresh=3D33&amp;_ignoreionsscorebelow=3D5&amp;report=3D0&amp=
;_sigthreshold=3D0.05&amp;_msresflags=3D1025&amp;_msresflags2=3D2&amp;per=
colate=3D-1&amp;percolate_rt=3D0"=20
      =
target=3D_blank>tr|W5HIV3|W5HIV3_WHEAT</A>&nbsp;&nbsp;&nbsp;&nbsp;<B>Mass=
:</B>&nbsp;59336&nbsp;&nbsp;&nbsp;&nbsp;<B>Score:</B>&nbsp;50&nbsp;&nbsp;=
&nbsp;&nbsp;&nbsp;<B>Matches:</B>&nbsp;2(0)&nbsp;&nbsp;<B>Sequences:</B>&=
nbsp;2(0)</TT></TD></TR>
  <TR>
    <TD>&nbsp;</TD>
    <TD noWrap><TT>tr|W5HIV3|W5HIV3_WHEAT</TT></TD></TR></TBODY></TABLE>
<TABLE border=3D0 cellSpacing=3D0>
  <TBODY>
  <TR>
    <TD align=3Dright><INPUT value=3D1 type=3Dcheckbox =
name=3DINCLUDE></TD>
    <TD noWrap><TT>Check to include this hit in error tolerant search or =

      archive report</TT></TD></TR>
  <TR>
    <TD><TT>&nbsp;&nbsp;&nbsp;&nbsp;&nbsp;&nbsp;</TT></TD>
    <TD>&nbsp;</TD></TR></TBODY></TABLE>
<TABLE border=3D0 cellSpacing=3D0 cellPadding=3D0>
  <TBODY>
  <TR>
    <TD><TT>&nbsp;&nbsp;&nbsp;&nbsp;&nbsp;&nbsp;</TT></TD>
    <TD align=3Dright><TT><B>Query&nbsp;&nbsp;</B></TT></TD>
    <TD align=3Dright><TT><B>Observed&nbsp;&nbsp;</B></TT></TD>
    <TD noWrap align=3Dright><TT><B>Mr(expt)&nbsp;&nbsp;</B></TT></TD>
    <TD noWrap align=3Dright><TT><B>Mr(calc)&nbsp;&nbsp;</B></TT></TD>
    <TD align=3Dright><TT><B>&nbsp;ppm&nbsp;&nbsp;</B></TT></TD>
    <TD align=3Dright><TT><B>Miss&nbsp;</B></TT></TD>
    <TD align=3Dright><TT><B>Score&nbsp;</B></TT></TD>
    <TD align=3Dright><TT><B>Expect&nbsp;</B></TT></TD>
    <TD align=3Dright><TT><B>Rank&nbsp;</B></TT></TD>
    <TD align=3Dright><TT><B>Unique&nbsp;</B></TT></TD>
    <TD><TT><B>&nbsp;Peptide</B></TT></TD></TR>
  <TR>
    <TD align=3Dright>&nbsp;</TD>
    <TD align=3Dright><TT><A=20
      onmouseover=3D"if (!browser_EXCLUDE) activateEl('Q23', event)"=20
      onmouseout=3DclearEl()=20
      =
href=3D"http://localhost/mascot/cgi/peptide_view.pl?file=3D../data/201512=
26/F019635.dat&amp;query=3D23&amp;hit=3D1&amp;index=3Dtr%7cW5HIV3%7cW5HIV=
3_WHEAT&amp;px=3D1&amp;section=3D5&amp;ave_thresh=3D33&amp;_ignoreionssco=
rebelow=3D5&amp;report=3D0&amp;_sigthreshold=3D0.05&amp;_msresflags=3D102=
5&amp;_msresflags2=3D2&amp;percolate=3D-1&amp;percolate_rt=3D0"=20
      target=3D_blank>23</A>&nbsp;&nbsp;</TT></TD>
    <TD align=3Dright><TT><FONT=20
      color=3D#ff0000><B>1202.6090&nbsp;&nbsp;</B></FONT></TT></TD>
    <TD align=3Dright><TT><FONT=20
      color=3D#ff0000><B>1201.6018&nbsp;&nbsp;</B></FONT></TT></TD>
    <TD align=3Dright><TT><FONT=20
      color=3D#ff0000><B>1201.5880&nbsp;&nbsp;</B></FONT></TT></TD>
    <TD noWrap align=3Dright><TT><FONT=20
      color=3D#ff0000><B>11.5&nbsp;</B></FONT></TT></TD>
    <TD align=3Dright><TT><FONT=20
color=3D#ff0000><B>1&nbsp;&nbsp;</B></FONT></TT></TD>
    <TD noWrap align=3Dright><TT><FONT=20
      color=3D#ff0000><B>28&nbsp;&nbsp;</B></FONT></TT></TD>
    <TD noWrap align=3Dright><TT><FONT=20
    color=3D#ff0000><B>0.2&nbsp;</B></FONT></TT></TD>
    <TD align=3Dright><TT><FONT=20
color=3D#ff0000><B>1&nbsp;&nbsp;</B></FONT></TT></TD>
    <TD align=3Dright><TT><FONT=20
      color=3D#ff0000><B>U&nbsp;&nbsp;&nbsp;</B></FONT></TT></TD>
    <TD noWrap><TT><FONT=20
    color=3D#ff0000><B>&nbsp;R.KAFDEGPWPR.M</B></FONT></TT></TD></TR>
  <TR>
    <TD align=3Dright>&nbsp;</TD>
    <TD align=3Dright><TT><A=20
      onmouseover=3D"if (!browser_EXCLUDE) activateEl('Q27', event)"=20
      onmouseout=3DclearEl()=20
      =
href=3D"http://localhost/mascot/cgi/peptide_view.pl?file=3D../data/201512=
26/F019635.dat&amp;query=3D27&amp;hit=3D2&amp;index=3Dtr%7cW5HIV3%7cW5HIV=
3_WHEAT&amp;px=3D1&amp;section=3D5&amp;ave_thresh=3D33&amp;_ignoreionssco=
rebelow=3D5&amp;report=3D0&amp;_sigthreshold=3D0.05&amp;_msresflags=3D102=
5&amp;_msresflags2=3D2&amp;percolate=3D-1&amp;percolate_rt=3D0"=20
      target=3D_blank>27</A>&nbsp;&nbsp;</TT></TD>
    <TD align=3Dright><TT><B>1247.6897&nbsp;&nbsp;</B></TT></TD>
    <TD align=3Dright><TT><B>1246.6824&nbsp;&nbsp;</B></TT></TD>
    <TD align=3Dright><TT><B>1246.6670&nbsp;&nbsp;</B></TT></TD>
    <TD noWrap align=3Dright><TT><B>12.4&nbsp;</B></TT></TD>
    <TD align=3Dright><TT><B>1&nbsp;&nbsp;</B></TT></TD>
    <TD noWrap align=3Dright><TT><B>22&nbsp;&nbsp;</B></TT></TD>
    <TD noWrap align=3Dright><TT><B>0.86&nbsp;</B></TT></TD>
    <TD align=3Dright><TT><B>2&nbsp;&nbsp;</B></TT></TD>
    <TD align=3Dright><TT><B>U&nbsp;&nbsp;&nbsp;</B></TT></TD>
    <TD =
noWrap><TT><B>&nbsp;K.FNDLNEVIKR.A</B></TT></TD></TR></TBODY></TABLE><BR>=

<TABLE border=3D0 cellSpacing=3D0>
  <TBODY>
  <TR>
    <TD colSpan=3D2><TT>&nbsp;</TT></TD></TR>
  <TR>
    <TD><TT>&nbsp;&nbsp;&nbsp;&nbsp;&nbsp;&nbsp;</TT></TD>
    <TD><TT><B>Proteins matching the same set of=20
  peptides:</B></TT></TD></TR></TBODY></TABLE>
<TABLE border=3D0 cellSpacing=3D0>
  <TBODY>
  <TR>
    <TD><TT><B>&nbsp;&nbsp;&nbsp;&nbsp;&nbsp;&nbsp;</B></TT></TD>
    <TD noWrap><TT><A=20
      =
href=3D"http://localhost/mascot/cgi/protein_view.pl?file=3D../data/201512=
26/F019635.dat&amp;hit=3Dtr%7cW5I8Y9%7cW5I8Y9_WHEAT&amp;db_idx=3D1&amp;px=
=3D1&amp;ave_thresh=3D33&amp;_ignoreionsscorebelow=3D5&amp;report=3D0&amp=
;_sigthreshold=3D0.05&amp;_msresflags=3D1025&amp;_msresflags2=3D2&amp;per=
colate=3D-1&amp;percolate_rt=3D0"=20
      =
target=3D_blank>tr|W5I8Y9|W5I8Y9_WHEAT</A>&nbsp;&nbsp;&nbsp;&nbsp;<B>Mass=
:</B>&nbsp;53263&nbsp;&nbsp;&nbsp;&nbsp;<B>Score:</B>&nbsp;50&nbsp;&nbsp;=
&nbsp;&nbsp;&nbsp;<B>Matches:</B>&nbsp;2(0)&nbsp;&nbsp;<B>Sequences:</B>&=
nbsp;2(0)</TT></TD></TR>
  <TR>
    <TD>&nbsp;</TD>
    <TD noWrap><TT>tr|W5I8Y9|W5I8Y9_WHEAT</TT></TD></TR></TBODY></TABLE>
<HR>
<TT><B>Peptide matches not assigned to protein hits:</B> (no details =
means no=20
match)</TT><BR><BR>
<TABLE border=3D0 cellSpacing=3D0 cellPadding=3D0>
  <TBODY>
  <TR>
    <TD><TT>&nbsp;&nbsp;&nbsp;&nbsp;&nbsp;&nbsp;</TT></TD>
    <TD align=3Dright><TT><B>Query&nbsp;&nbsp;</B></TT></TD>
    <TD align=3Dright><TT><B>Observed&nbsp;&nbsp;</B></TT></TD>
    <TD noWrap align=3Dright><TT><B>Mr(expt)&nbsp;&nbsp;</B></TT></TD>
    <TD noWrap align=3Dright><TT><B>Mr(calc)&nbsp;&nbsp;</B></TT></TD>
    <TD align=3Dright><TT><B>&nbsp;ppm&nbsp;&nbsp;</B></TT></TD>
    <TD align=3Dright><TT><B>Miss&nbsp;</B></TT></TD>
    <TD align=3Dright><TT><B>Score&nbsp;</B></TT></TD>
    <TD align=3Dright><TT><B>Expect&nbsp;</B></TT></TD>
    <TD align=3Dright><TT><B>Rank&nbsp;</B></TT></TD>
    <TD align=3Dright><TT><B>Unique&nbsp;</B></TT></TD>
    <TD><TT><B>&nbsp;Peptide</B></TT></TD></TR>
  <TR>
    <TD align=3Dright><INPUT=20
      value=3D"1246.682410 from(1247.689686,1+) intensity(20734.7000) =
title(D%3a%5cDATA%5c2015%5cTEST%5cXIAOMAI%5c1%5c0_A4%5c1%5c1247%2e6897%2e=
LIFT%5c1SREF%5cPDATA%5c1%5c1R) index(4) query(27)"=20
      CHECKED type=3Dcheckbox name=3DQUE></TD>
    <TD align=3Dright><TT><A=20
      onmouseover=3D"if (!browser_EXCLUDE) activateEl('Q27', event)"=20
      onmouseout=3DclearEl()=20
      =
href=3D"http://localhost/mascot/cgi/peptide_view.pl?file=3D../data/201512=
26/F019635.dat&amp;query=3D27&amp;hit=3D1&amp;index=3D&amp;px=3D1&amp;sec=
tion=3D5&amp;ave_thresh=3D33&amp;_ignoreionsscorebelow=3D5&amp;report=3D0=
&amp;_sigthreshold=3D0.05&amp;_msresflags=3D1025&amp;_msresflags2=3D2&amp=
;percolate=3D-1&amp;percolate_rt=3D0"=20
      target=3D_blank>27</A>&nbsp;&nbsp;</TT></TD>
    <TD align=3Dright><TT><FONT=20
    color=3D#ff0000>1247.6897&nbsp;&nbsp;</FONT></TT></TD>
    <TD align=3Dright><TT><FONT=20
    color=3D#ff0000>1246.6824&nbsp;&nbsp;</FONT></TT></TD>
    <TD align=3Dright><TT><FONT=20
    color=3D#ff0000>1246.6306&nbsp;&nbsp;</FONT></TT></TD>
    <TD noWrap align=3Dright><TT><FONT =
color=3D#ff0000>41.6&nbsp;</FONT></TT></TD>
    <TD align=3Dright><TT><FONT =
color=3D#ff0000>1&nbsp;&nbsp;</FONT></TT></TD>
    <TD noWrap align=3Dright><TT><FONT=20
    color=3D#ff0000>28&nbsp;&nbsp;</FONT></TT></TD>
    <TD noWrap align=3Dright><TT><FONT =
color=3D#ff0000>0.19&nbsp;</FONT></TT></TD>
    <TD align=3Dright><TT><FONT =
color=3D#ff0000>1&nbsp;&nbsp;</FONT></TT></TD>
    <TD align=3Dright><TT><FONT=20
      color=3D#ff0000>&nbsp;&nbsp;&nbsp;&nbsp;</FONT></TT></TD>
    <TD noWrap><TT><FONT =
color=3D#ff0000>&nbsp;LLSASAERWNT</FONT></TT></TD></TR>
  <TR>
    <TD align=3Dright><INPUT=20
      value=3D"1844.941158 from(1845.948434,1+) intensity(12895.8000) =
title(D%3a%5cDATA%5c2015%5cTEST%5cXIAOMAI%5c1%5c0_A4%5c1%5c1845%2e9484%2e=
LIFT%5c1SREF%5cPDATA%5c1%5c1R) index(7) query(49)"=20
      CHECKED type=3Dcheckbox name=3DQUE></TD>
    <TD align=3Dright><TT><A=20
      onmouseover=3D"if (!browser_EXCLUDE) activateEl('Q49', event)"=20
      onmouseout=3DclearEl()=20
      =
href=3D"http://localhost/mascot/cgi/peptide_view.pl?file=3D../data/201512=
26/F019635.dat&amp;query=3D49&amp;hit=3D1&amp;index=3D&amp;px=3D1&amp;sec=
tion=3D5&amp;ave_thresh=3D33&amp;_ignoreionsscorebelow=3D5&amp;report=3D0=
&amp;_sigthreshold=3D0.05&amp;_msresflags=3D1025&amp;_msresflags2=3D2&amp=
;percolate=3D-1&amp;percolate_rt=3D0"=20
      target=3D_blank>49</A>&nbsp;&nbsp;</TT></TD>
    <TD align=3Dright><TT><FONT=20
      color=3D#ff0000><B>1845.9484&nbsp;&nbsp;</B></FONT></TT></TD>
    <TD align=3Dright><TT><FONT=20
      color=3D#ff0000><B>1844.9412&nbsp;&nbsp;</B></FONT></TT></TD>
    <TD align=3Dright><TT><FONT=20
      color=3D#ff0000><B>1844.9421&nbsp;&nbsp;</B></FONT></TT></TD>
    <TD noWrap align=3Dright><TT><FONT=20
      color=3D#ff0000><B>-0.51&nbsp;</B></FONT></TT></TD>
    <TD align=3Dright><TT><FONT=20
color=3D#ff0000><B>1&nbsp;&nbsp;</B></FONT></TT></TD>
    <TD noWrap align=3Dright><TT><FONT=20
      color=3D#ff0000><B>11&nbsp;&nbsp;</B></FONT></TT></TD>
    <TD noWrap align=3Dright><TT><FONT=20
    color=3D#ff0000><B>7.9&nbsp;</B></FONT></TT></TD>
    <TD align=3Dright><TT><FONT=20
color=3D#ff0000><B>1&nbsp;&nbsp;</B></FONT></TT></TD>
    <TD align=3Dright><TT><FONT=20
      color=3D#ff0000><B>&nbsp;&nbsp;&nbsp;&nbsp;</B></FONT></TT></TD>
    <TD noWrap><TT><FONT=20
    color=3D#ff0000><B>&nbsp;LKLYTGNFDQYVQTR</B></FONT></TT></TD></TR>
  <TR>
    <TD align=3Dright><INPUT=20
      value=3D"1411.802847 from(1412.810123,1+) intensity(3503.2000) =
title(D%3a%5cDATA%5c2015%5cTEST%5cXIAOMAI%5c1%5c0_A4%5c1%5c1412%2e8101%2e=
LIFT%5c1SREF%5cPDATA%5c1%5c1R) index(5) query(32)"=20
      CHECKED type=3Dcheckbox name=3DQUE></TD>
    <TD align=3Dright><TT><A=20
      onmouseover=3D"if (!browser_EXCLUDE) activateEl('Q32', event)"=20
      onmouseout=3DclearEl()=20
      =
href=3D"http://localhost/mascot/cgi/peptide_view.pl?file=3D../data/201512=
26/F019635.dat&amp;query=3D32&amp;hit=3D1&amp;index=3D&amp;px=3D1&amp;sec=
tion=3D5&amp;ave_thresh=3D33&amp;_ignoreionsscorebelow=3D5&amp;report=3D0=
&amp;_sigthreshold=3D0.05&amp;_msresflags=3D1025&amp;_msresflags2=3D2&amp=
;percolate=3D-1&amp;percolate_rt=3D0"=20
      target=3D_blank>32</A>&nbsp;&nbsp;</TT></TD>
    <TD align=3Dright><TT><FONT=20
      color=3D#ff0000><B>1412.8101&nbsp;&nbsp;</B></FONT></TT></TD>
    <TD align=3Dright><TT><FONT=20
      color=3D#ff0000><B>1411.8028&nbsp;&nbsp;</B></FONT></TT></TD>
    <TD align=3Dright><TT><FONT=20
      color=3D#ff0000><B>1411.7168&nbsp;&nbsp;</B></FONT></TT></TD>
    <TD noWrap align=3Dright><TT><FONT=20
      color=3D#ff0000><B>61.0&nbsp;</B></FONT></TT></TD>
    <TD align=3Dright><TT><FONT=20
color=3D#ff0000><B>1&nbsp;&nbsp;</B></FONT></TT></TD>
    <TD noWrap align=3Dright><TT><FONT=20
      color=3D#ff0000><B>10&nbsp;&nbsp;</B></FONT></TT></TD>
    <TD noWrap align=3Dright><TT><FONT=20
    color=3D#ff0000><B>12&nbsp;</B></FONT></TT></TD>
    <TD align=3Dright><TT><FONT=20
color=3D#ff0000><B>1&nbsp;&nbsp;</B></FONT></TT></TD>
    <TD align=3Dright><TT><FONT=20
      color=3D#ff0000><B>&nbsp;&nbsp;&nbsp;&nbsp;</B></FONT></TT></TD>
    <TD noWrap><TT><FONT=20
    color=3D#ff0000><B>&nbsp;RTTPNQPASRPST</B></FONT></TT></TD></TR>
  <TR>
    <TD align=3Dright><INPUT=20
      value=3D"1173.609680 from(1174.616956,1+) intensity(6608.1000) =
title(D%3a%5cDATA%5c2015%5cTEST%5cXIAOMAI%5c1%5c0_A4%5c1%5c1174%2e6170%2e=
LIFT%5c1SREF%5cPDATA%5c1%5c1R) index(2) query(22)"=20
      CHECKED type=3Dcheckbox name=3DQUE></TD>
    <TD align=3Dright><TT><A=20
      onmouseover=3D"if (!browser_EXCLUDE) activateEl('Q22', event)"=20
      onmouseout=3DclearEl()=20
      =
href=3D"http://localhost/mascot/cgi/peptide_view.pl?file=3D../data/201512=
26/F019635.dat&amp;query=3D22&amp;hit=3D1&amp;index=3D&amp;px=3D1&amp;sec=
tion=3D5&amp;ave_thresh=3D33&amp;_ignoreionsscorebelow=3D5&amp;report=3D0=
&amp;_sigthreshold=3D0.05&amp;_msresflags=3D1025&amp;_msresflags2=3D2&amp=
;percolate=3D-1&amp;percolate_rt=3D0"=20
      target=3D_blank>22</A>&nbsp;&nbsp;</TT></TD>
    <TD align=3Dright><TT><FONT=20
      color=3D#ff0000><B>1174.6170&nbsp;&nbsp;</B></FONT></TT></TD>
    <TD align=3Dright><TT><FONT=20
      color=3D#ff0000><B>1173.6097&nbsp;&nbsp;</B></FONT></TT></TD>
    <TD align=3Dright><TT><FONT=20
      color=3D#ff0000><B>1173.5639&nbsp;&nbsp;</B></FONT></TT></TD>
    <TD noWrap align=3Dright><TT><FONT=20
      color=3D#ff0000><B>39.0&nbsp;</B></FONT></TT></TD>
    <TD align=3Dright><TT><FONT=20
color=3D#ff0000><B>1&nbsp;&nbsp;</B></FONT></TT></TD>
    <TD noWrap align=3Dright><TT><FONT=20
      color=3D#ff0000><B>8&nbsp;&nbsp;</B></FONT></TT></TD>
    <TD noWrap align=3Dright><TT><FONT=20
    color=3D#ff0000><B>22&nbsp;</B></FONT></TT></TD>
    <TD align=3Dright><TT><FONT=20
color=3D#ff0000><B>1&nbsp;&nbsp;</B></FONT></TT></TD>
    <TD align=3Dright><TT><FONT=20
      color=3D#ff0000><B>&nbsp;&nbsp;&nbsp;&nbsp;</B></FONT></TT></TD>
    <TD noWrap><TT><FONT=20
  color=3D#ff0000><B>&nbsp;VRGYSGGHEGR</B></FONT></TT></TD></TR>
  <TR>
    <TD align=3Dright><INPUT=20
      value=3D"2032.953856 from(2033.961132,1+) intensity(4058.6000) =
title(D%3a%5cDATA%5c2015%5cTEST%5cXIAOMAI%5c1%5c0_A4%5c1%5c2033%2e9611%2e=
LIFT%5c1SREF%5cPDATA%5c1%5c1R) index(8) query(57)"=20
      CHECKED type=3Dcheckbox name=3DQUE></TD>
    <TD align=3Dright><TT><A=20
      onmouseover=3D"if (!browser_EXCLUDE) activateEl('Q57', event)"=20
      onmouseout=3DclearEl()=20
      =
href=3D"http://localhost/mascot/cgi/peptide_view.pl?file=3D../data/201512=
26/F019635.dat&amp;query=3D57&amp;hit=3D1&amp;index=3D&amp;px=3D1&amp;sec=
tion=3D5&amp;ave_thresh=3D33&amp;_ignoreionsscorebelow=3D5&amp;report=3D0=
&amp;_sigthreshold=3D0.05&amp;_msresflags=3D1025&amp;_msresflags2=3D2&amp=
;percolate=3D-1&amp;percolate_rt=3D0"=20
      target=3D_blank>57</A>&nbsp;&nbsp;</TT></TD>
    <TD align=3Dright><TT><FONT=20
      color=3D#ff0000><B>2033.9611&nbsp;&nbsp;</B></FONT></TT></TD>
    <TD align=3Dright><TT><FONT=20
      color=3D#ff0000><B>2032.9539&nbsp;&nbsp;</B></FONT></TT></TD>
    <TD align=3Dright><TT><FONT=20
      color=3D#ff0000><B>2032.9701&nbsp;&nbsp;</B></FONT></TT></TD>
    <TD noWrap align=3Dright><TT><FONT=20
      color=3D#ff0000><B>-8.01&nbsp;</B></FONT></TT></TD>
    <TD align=3Dright><TT><FONT=20
color=3D#ff0000><B>0&nbsp;&nbsp;</B></FONT></TT></TD>
    <TD noWrap align=3Dright><TT><FONT=20
      color=3D#ff0000><B>8&nbsp;&nbsp;</B></FONT></TT></TD>
    <TD noWrap align=3Dright><TT><FONT=20
    color=3D#ff0000><B>15&nbsp;</B></FONT></TT></TD>
    <TD align=3Dright><TT><FONT=20
color=3D#ff0000><B>1&nbsp;&nbsp;</B></FONT></TT></TD>
    <TD align=3Dright><TT><FONT=20
      color=3D#ff0000><B>&nbsp;&nbsp;&nbsp;&nbsp;</B></FONT></TT></TD>
    <TD noWrap><TT><FONT=20
      =
color=3D#ff0000><B>&nbsp;LQEVVGAEQYPDESNISR</B></FONT></TT></TD></TR>
  <TR>
    <TD align=3Dright><INPUT=20
      value=3D"2374.156968 from(2375.164244,1+) intensity(3553.4000) =
title(D%3a%5cDATA%5c2015%5cTEST%5cXIAOMAI%5c1%5c0_A4%5c1%5c2375%2e1642%2e=
LIFT%5c1SREF%5cPDATA%5c1%5c1R) index(9) query(59)"=20
      CHECKED type=3Dcheckbox name=3DQUE></TD>
    <TD align=3Dright><TT><A=20
      onmouseover=3D"if (!browser_EXCLUDE) activateEl('Q59', event)"=20
      onmouseout=3DclearEl()=20
      =
href=3D"http://localhost/mascot/cgi/peptide_view.pl?file=3D../data/201512=
26/F019635.dat&amp;query=3D59&amp;hit=3D1&amp;index=3D&amp;px=3D1&amp;sec=
tion=3D5&amp;ave_thresh=3D33&amp;_ignoreionsscorebelow=3D5&amp;report=3D0=
&amp;_sigthreshold=3D0.05&amp;_msresflags=3D1025&amp;_msresflags2=3D2&amp=
;percolate=3D-1&amp;percolate_rt=3D0"=20
      target=3D_blank>59</A>&nbsp;&nbsp;</TT></TD>
    <TD align=3Dright><TT><FONT=20
      color=3D#ff0000><B>2375.1642&nbsp;&nbsp;</B></FONT></TT></TD>
    <TD align=3Dright><TT><FONT=20
      color=3D#ff0000><B>2374.1570&nbsp;&nbsp;</B></FONT></TT></TD>
    <TD align=3Dright><TT><FONT=20
      color=3D#ff0000><B>2374.1369&nbsp;&nbsp;</B></FONT></TT></TD>
    <TD noWrap align=3Dright><TT><FONT=20
      color=3D#ff0000><B>8.43&nbsp;</B></FONT></TT></TD>
    <TD align=3Dright><TT><FONT=20
color=3D#ff0000><B>0&nbsp;&nbsp;</B></FONT></TT></TD>
    <TD noWrap align=3Dright><TT><FONT=20
      color=3D#ff0000><B>6&nbsp;&nbsp;</B></FONT></TT></TD>
    <TD noWrap align=3Dright><TT><FONT=20
    color=3D#ff0000><B>20&nbsp;</B></FONT></TT></TD>
    <TD align=3Dright><TT><FONT=20
color=3D#ff0000><B>1&nbsp;&nbsp;</B></FONT></TT></TD>
    <TD align=3Dright><TT><FONT=20
      color=3D#ff0000><B>&nbsp;&nbsp;&nbsp;&nbsp;</B></FONT></TT></TD>
    <TD noWrap><TT><FONT=20
      color=3D#ff0000><B>&nbsp;NQV<U>M</U>PQSSGQ<U>M</U>QQAGGGVLGQLK + 2 =
Oxidation=20
      (M)</B></FONT></TT></TD></TR>
  <TR>
    <TD align=3Dright><INPUT=20
      value=3D"1793.825292 from(1794.832568,1+) intensity(3600.9000) =
title(D%3a%5cDATA%5c2015%5cTEST%5cXIAOMAI%5c1%5c0_A4%5c1%5c1794%2e8326%2e=
LIFT%5c1SREF%5cPDATA%5c1%5c1R) index(6) query(48)"=20
      CHECKED type=3Dcheckbox name=3DQUE></TD>
    <TD align=3Dright><TT><A=20
      onmouseover=3D"if (!browser_EXCLUDE) activateEl('Q48', event)"=20
      onmouseout=3DclearEl()=20
      =
href=3D"http://localhost/mascot/cgi/peptide_view.pl?file=3D../data/201512=
26/F019635.dat&amp;query=3D48&amp;hit=3D1&amp;index=3D&amp;px=3D1&amp;sec=
tion=3D5&amp;ave_thresh=3D33&amp;_ignoreionsscorebelow=3D5&amp;report=3D0=
&amp;_sigthreshold=3D0.05&amp;_msresflags=3D1025&amp;_msresflags2=3D2&amp=
;percolate=3D-1&amp;percolate_rt=3D0"=20
      target=3D_blank>48</A>&nbsp;&nbsp;</TT></TD>
    <TD align=3Dright><TT><FONT=20
      color=3D#ff0000><B>1794.8326&nbsp;&nbsp;</B></FONT></TT></TD>
    <TD align=3Dright><TT><FONT=20
      color=3D#ff0000><B>1793.8253&nbsp;&nbsp;</B></FONT></TT></TD>
    <TD align=3Dright><TT><FONT=20
      color=3D#ff0000><B>1793.7751&nbsp;&nbsp;</B></FONT></TT></TD>
    <TD noWrap align=3Dright><TT><FONT=20
      color=3D#ff0000><B>28.0&nbsp;</B></FONT></TT></TD>
    <TD align=3Dright><TT><FONT=20
color=3D#ff0000><B>0&nbsp;&nbsp;</B></FONT></TT></TD>
    <TD noWrap align=3Dright><TT><FONT=20
      color=3D#ff0000><B>6&nbsp;&nbsp;</B></FONT></TT></TD>
    <TD noWrap align=3Dright><TT><FONT=20
    color=3D#ff0000><B>28&nbsp;</B></FONT></TT></TD>
    <TD align=3Dright><TT><FONT=20
color=3D#ff0000><B>1&nbsp;&nbsp;</B></FONT></TT></TD>
    <TD align=3Dright><TT><FONT=20
      color=3D#ff0000><B>&nbsp;&nbsp;&nbsp;&nbsp;</B></FONT></TT></TD>
    <TD noWrap><TT><FONT =
color=3D#ff0000><B>&nbsp;<U>M</U>EPHPAAAAGGGGGEGEAGR +=20
      Oxidation (M)</B></FONT></TT></TD></TR>
  <TR>
    <TD align=3Dright><INPUT=20
      value=3D"1073.517887 from(1074.525163,1+) intensity(9211.4000) =
title(D%3a%5cDATA%5c2015%5cTEST%5cXIAOMAI%5c1%5c0_A4%5c1%5c1074%2e5252%2e=
LIFT%5c1SREF%5cPDATA%5c1%5c1R) index(1) query(21)"=20
      CHECKED type=3Dcheckbox name=3DQUE></TD>
    <TD align=3Dright><TT><A=20
      onmouseover=3D"if (!browser_EXCLUDE) activateEl('Q21', event)"=20
      onmouseout=3DclearEl()=20
      =
href=3D"http://localhost/mascot/cgi/peptide_view.pl?file=3D../data/201512=
26/F019635.dat&amp;query=3D21&amp;hit=3D1&amp;index=3D&amp;px=3D1&amp;sec=
tion=3D5&amp;ave_thresh=3D33&amp;_ignoreionsscorebelow=3D5&amp;report=3D0=
&amp;_sigthreshold=3D0.05&amp;_msresflags=3D1025&amp;_msresflags2=3D2&amp=
;percolate=3D-1&amp;percolate_rt=3D0"=20
      target=3D_blank>21</A>&nbsp;&nbsp;</TT></TD>
    <TD align=3Dright><TT><FONT=20
      color=3D#ff0000><B>1074.5252&nbsp;&nbsp;</B></FONT></TT></TD>
    <TD align=3Dright><TT><FONT=20
      color=3D#ff0000><B>1073.5179&nbsp;&nbsp;</B></FONT></TT></TD>
    <TD align=3Dright><TT><FONT=20
      color=3D#ff0000><B>1073.4747&nbsp;&nbsp;</B></FONT></TT></TD>
    <TD noWrap align=3Dright><TT><FONT=20
      color=3D#ff0000><B>40.3&nbsp;</B></FONT></TT></TD>
    <TD align=3Dright><TT><FONT=20
color=3D#ff0000><B>0&nbsp;&nbsp;</B></FONT></TT></TD>
    <TD noWrap align=3Dright><TT><FONT=20
      color=3D#ff0000><B>2&nbsp;&nbsp;</B></FONT></TT></TD>
    <TD noWrap align=3Dright><TT><FONT=20
    color=3D#ff0000><B>89&nbsp;</B></FONT></TT></TD>
    <TD align=3Dright><TT><FONT=20
color=3D#ff0000><B>1&nbsp;&nbsp;</B></FONT></TT></TD>
    <TD align=3Dright><TT><FONT=20
      color=3D#ff0000><B>&nbsp;&nbsp;&nbsp;&nbsp;</B></FONT></TT></TD>
    <TD noWrap><TT><FONT =
color=3D#ff0000><B>&nbsp;GTPVHGG<U>M</U><U>M</U>R + 2=20
      Oxidation (M)</B></FONT></TT></TD></TR>
  <TR>
    <TD align=3Dright><INPUT=20
      value=3D"712.440182 from(713.447458,1+) intensity(2751.1000) =
query(1)"=20
      CHECKED type=3Dcheckbox name=3DQUE></TD>
    <TD align=3Dright><TT><A=20
      onmouseover=3D"if (!browser_EXCLUDE) activateEl('Q1', event)"=20
      onmouseout=3DclearEl()=20
      =
href=3D"http://localhost/mascot/cgi/peptide_view.pl?file=3D../data/201512=
26/F019635.dat&amp;query=3D1&amp;hit=3D1&amp;index=3D&amp;px=3D1&amp;sect=
ion=3D5&amp;ave_thresh=3D33&amp;_ignoreionsscorebelow=3D5&amp;report=3D0&=
amp;_sigthreshold=3D0.05&amp;_msresflags=3D1025&amp;_msresflags2=3D2&amp;=
percolate=3D-1&amp;percolate_rt=3D0"=20
      target=3D_blank>1</A>&nbsp;&nbsp;</TT></TD>
    <TD align=3Dright><TT><I><B>713.4475&nbsp;&nbsp;</B></I></TT></TD>
    <TD align=3Dright><TT><I><B>712.4402&nbsp;&nbsp;</B></I></TT></TD>
    <TD>&nbsp;</TD>
    <TD>&nbsp;</TD>
    <TD>&nbsp;</TD>
    <TD>&nbsp;</TD>
    <TD>&nbsp;</TD>
    <TD>&nbsp;</TD>
    <TD>&nbsp;</TD></TD></TR>
  <TR>
    <TD align=3Dright><INPUT=20
      value=3D"744.432481 from(745.439757,1+) intensity(2104.7000) =
query(2)"=20
      CHECKED type=3Dcheckbox name=3DQUE></TD>
    <TD align=3Dright><TT><A=20
      onmouseover=3D"if (!browser_EXCLUDE) activateEl('Q2', event)"=20
      onmouseout=3DclearEl()=20
      =
href=3D"http://localhost/mascot/cgi/peptide_view.pl?file=3D../data/201512=
26/F019635.dat&amp;query=3D2&amp;hit=3D1&amp;index=3D&amp;px=3D1&amp;sect=
ion=3D5&amp;ave_thresh=3D33&amp;_ignoreionsscorebelow=3D5&amp;report=3D0&=
amp;_sigthreshold=3D0.05&amp;_msresflags=3D1025&amp;_msresflags2=3D2&amp;=
percolate=3D-1&amp;percolate_rt=3D0"=20
      target=3D_blank>2</A>&nbsp;&nbsp;</TT></TD>
    <TD align=3Dright><TT><I><B>745.4398&nbsp;&nbsp;</B></I></TT></TD>
    <TD align=3Dright><TT><I><B>744.4325&nbsp;&nbsp;</B></I></TT></TD>
    <TD>&nbsp;</TD>
    <TD>&nbsp;</TD>
    <TD>&nbsp;</TD>
    <TD>&nbsp;</TD>
    <TD>&nbsp;</TD>
    <TD>&nbsp;</TD>
    <TD>&nbsp;</TD></TD></TR>
  <TR>
    <TD align=3Dright><INPUT=20
      value=3D"756.468962 from(757.476238,1+) intensity(3598.4000) =
query(3)"=20
      CHECKED type=3Dcheckbox name=3DQUE></TD>
    <TD align=3Dright><TT><A=20
      onmouseover=3D"if (!browser_EXCLUDE) activateEl('Q3', event)"=20
      onmouseout=3DclearEl()=20
      =
href=3D"http://localhost/mascot/cgi/peptide_view.pl?file=3D../data/201512=
26/F019635.dat&amp;query=3D3&amp;hit=3D1&amp;index=3D&amp;px=3D1&amp;sect=
ion=3D5&amp;ave_thresh=3D33&amp;_ignoreionsscorebelow=3D5&amp;report=3D0&=
amp;_sigthreshold=3D0.05&amp;_msresflags=3D1025&amp;_msresflags2=3D2&amp;=
percolate=3D-1&amp;percolate_rt=3D0"=20
      target=3D_blank>3</A>&nbsp;&nbsp;</TT></TD>
    <TD align=3Dright><TT><I><B>757.4762&nbsp;&nbsp;</B></I></TT></TD>
    <TD align=3Dright><TT><I><B>756.4690&nbsp;&nbsp;</B></I></TT></TD>
    <TD>&nbsp;</TD>
    <TD>&nbsp;</TD>
    <TD>&nbsp;</TD>
    <TD>&nbsp;</TD>
    <TD>&nbsp;</TD>
    <TD>&nbsp;</TD>
    <TD>&nbsp;</TD></TD></TR>
  <TR>
    <TD align=3Dright><INPUT=20
      value=3D"769.363882 from(770.371158,1+) intensity(1682.7000) =
query(4)"=20
      CHECKED type=3Dcheckbox name=3DQUE></TD>
    <TD align=3Dright><TT><A=20
      onmouseover=3D"if (!browser_EXCLUDE) activateEl('Q4', event)"=20
      onmouseout=3DclearEl()=20
      =
href=3D"http://localhost/mascot/cgi/peptide_view.pl?file=3D../data/201512=
26/F019635.dat&amp;query=3D4&amp;hit=3D1&amp;index=3D&amp;px=3D1&amp;sect=
ion=3D5&amp;ave_thresh=3D33&amp;_ignoreionsscorebelow=3D5&amp;report=3D0&=
amp;_sigthreshold=3D0.05&amp;_msresflags=3D1025&amp;_msresflags2=3D2&amp;=
percolate=3D-1&amp;percolate_rt=3D0"=20
      target=3D_blank>4</A>&nbsp;&nbsp;</TT></TD>
    <TD align=3Dright><TT><I><B>770.3712&nbsp;&nbsp;</B></I></TT></TD>
    <TD align=3Dright><TT><I><B>769.3639&nbsp;&nbsp;</B></I></TT></TD>
    <TD>&nbsp;</TD>
    <TD>&nbsp;</TD>
    <TD>&nbsp;</TD>
    <TD>&nbsp;</TD>
    <TD>&nbsp;</TD>
    <TD>&nbsp;</TD>
    <TD>&nbsp;</TD></TD></TR>
  <TR>
    <TD align=3Dright><INPUT=20
      value=3D"787.418338 from(788.425614,1+) intensity(8665.2000) =
query(5)"=20
      CHECKED type=3Dcheckbox name=3DQUE></TD>
    <TD align=3Dright><TT><A=20
      onmouseover=3D"if (!browser_EXCLUDE) activateEl('Q5', event)"=20
      onmouseout=3DclearEl()=20
      =
href=3D"http://localhost/mascot/cgi/peptide_view.pl?file=3D../data/201512=
26/F019635.dat&amp;query=3D5&amp;hit=3D1&amp;index=3D&amp;px=3D1&amp;sect=
ion=3D5&amp;ave_thresh=3D33&amp;_ignoreionsscorebelow=3D5&amp;report=3D0&=
amp;_sigthreshold=3D0.05&amp;_msresflags=3D1025&amp;_msresflags2=3D2&amp;=
percolate=3D-1&amp;percolate_rt=3D0"=20
      target=3D_blank>5</A>&nbsp;&nbsp;</TT></TD>
    <TD align=3Dright><TT><I><B>788.4256&nbsp;&nbsp;</B></I></TT></TD>
    <TD align=3Dright><TT><I><B>787.4183&nbsp;&nbsp;</B></I></TT></TD>
    <TD>&nbsp;</TD>
    <TD>&nbsp;</TD>
    <TD>&nbsp;</TD>
    <TD>&nbsp;</TD>
    <TD>&nbsp;</TD>
    <TD>&nbsp;</TD>
    <TD>&nbsp;</TD></TD></TR>
  <TR>
    <TD align=3Dright><INPUT=20
      value=3D"800.495385 from(801.502661,1+) intensity(3393.3000) =
query(6)"=20
      CHECKED type=3Dcheckbox name=3DQUE></TD>
    <TD align=3Dright><TT><A=20
      onmouseover=3D"if (!browser_EXCLUDE) activateEl('Q6', event)"=20
      onmouseout=3DclearEl()=20
      =
href=3D"http://localhost/mascot/cgi/peptide_view.pl?file=3D../data/201512=
26/F019635.dat&amp;query=3D6&amp;hit=3D1&amp;index=3D&amp;px=3D1&amp;sect=
ion=3D5&amp;ave_thresh=3D33&amp;_ignoreionsscorebelow=3D5&amp;report=3D0&=
amp;_sigthreshold=3D0.05&amp;_msresflags=3D1025&amp;_msresflags2=3D2&amp;=
percolate=3D-1&amp;percolate_rt=3D0"=20
      target=3D_blank>6</A>&nbsp;&nbsp;</TT></TD>
    <TD align=3Dright><TT><I><B>801.5027&nbsp;&nbsp;</B></I></TT></TD>
    <TD align=3Dright><TT><I><B>800.4954&nbsp;&nbsp;</B></I></TT></TD>
    <TD>&nbsp;</TD>
    <TD>&nbsp;</TD>
    <TD>&nbsp;</TD>
    <TD>&nbsp;</TD>
    <TD>&nbsp;</TD>
    <TD>&nbsp;</TD>
    <TD>&nbsp;</TD></TD></TR>
  <TR>
    <TD align=3Dright><INPUT=20
      value=3D"831.315122 from(832.322398,1+) intensity(3200.1000) =
query(7)"=20
      CHECKED type=3Dcheckbox name=3DQUE></TD>
    <TD align=3Dright><TT><A=20
      onmouseover=3D"if (!browser_EXCLUDE) activateEl('Q7', event)"=20
      onmouseout=3DclearEl()=20
      =
href=3D"http://localhost/mascot/cgi/peptide_view.pl?file=3D../data/201512=
26/F019635.dat&amp;query=3D7&amp;hit=3D1&amp;index=3D&amp;px=3D1&amp;sect=
ion=3D5&amp;ave_thresh=3D33&amp;_ignoreionsscorebelow=3D5&amp;report=3D0&=
amp;_sigthreshold=3D0.05&amp;_msresflags=3D1025&amp;_msresflags2=3D2&amp;=
percolate=3D-1&amp;percolate_rt=3D0"=20
      target=3D_blank>7</A>&nbsp;&nbsp;</TT></TD>
    <TD align=3Dright><TT><I><B>832.3224&nbsp;&nbsp;</B></I></TT></TD>
    <TD align=3Dright><TT><I><B>831.3151&nbsp;&nbsp;</B></I></TT></TD>
    <TD>&nbsp;</TD>
    <TD>&nbsp;</TD>
    <TD>&nbsp;</TD>
    <TD>&nbsp;</TD>
    <TD>&nbsp;</TD>
    <TD>&nbsp;</TD>
    <TD>&nbsp;</TD></TD></TR>
  <TR>
    <TD align=3Dright><INPUT=20
      value=3D"841.519332 from(842.526608,1+) intensity(4599.6000) =
query(8)"=20
      CHECKED type=3Dcheckbox name=3DQUE></TD>
    <TD align=3Dright><TT><A=20
      onmouseover=3D"if (!browser_EXCLUDE) activateEl('Q8', event)"=20
      onmouseout=3DclearEl()=20
      =
href=3D"http://localhost/mascot/cgi/peptide_view.pl?file=3D../data/201512=
26/F019635.dat&amp;query=3D8&amp;hit=3D1&amp;index=3D&amp;px=3D1&amp;sect=
ion=3D5&amp;ave_thresh=3D33&amp;_ignoreionsscorebelow=3D5&amp;report=3D0&=
amp;_sigthreshold=3D0.05&amp;_msresflags=3D1025&amp;_msresflags2=3D2&amp;=
percolate=3D-1&amp;percolate_rt=3D0"=20
      target=3D_blank>8</A>&nbsp;&nbsp;</TT></TD>
    <TD align=3Dright><TT><I><B>842.5266&nbsp;&nbsp;</B></I></TT></TD>
    <TD align=3Dright><TT><I><B>841.5193&nbsp;&nbsp;</B></I></TT></TD>
    <TD>&nbsp;</TD>
    <TD>&nbsp;</TD>
    <TD>&nbsp;</TD>
    <TD>&nbsp;</TD>
    <TD>&nbsp;</TD>
    <TD>&nbsp;</TD>
    <TD>&nbsp;</TD></TD></TR>
  <TR>
    <TD align=3Dright><INPUT=20
      value=3D"844.099155 from(845.106431,1+) intensity(2152.7000) =
query(9)"=20
      CHECKED type=3Dcheckbox name=3DQUE></TD>
    <TD align=3Dright><TT><A=20
      onmouseover=3D"if (!browser_EXCLUDE) activateEl('Q9', event)"=20
      onmouseout=3DclearEl()=20
      =
href=3D"http://localhost/mascot/cgi/peptide_view.pl?file=3D../data/201512=
26/F019635.dat&amp;query=3D9&amp;hit=3D1&amp;index=3D&amp;px=3D1&amp;sect=
ion=3D5&amp;ave_thresh=3D33&amp;_ignoreionsscorebelow=3D5&amp;report=3D0&=
amp;_sigthreshold=3D0.05&amp;_msresflags=3D1025&amp;_msresflags2=3D2&amp;=
percolate=3D-1&amp;percolate_rt=3D0"=20
      target=3D_blank>9</A>&nbsp;&nbsp;</TT></TD>
    <TD align=3Dright><TT><I><B>845.1064&nbsp;&nbsp;</B></I></TT></TD>
    <TD align=3Dright><TT><I><B>844.0992&nbsp;&nbsp;</B></I></TT></TD>
    <TD>&nbsp;</TD>
    <TD>&nbsp;</TD>
    <TD>&nbsp;</TD>
    <TD>&nbsp;</TD>
    <TD>&nbsp;</TD>
    <TD>&nbsp;</TD>
    <TD>&nbsp;</TD></TD></TR>
  <TR>
    <TD align=3Dright><INPUT=20
      value=3D"844.526136 from(845.533412,1+) intensity(2835.7000) =
query(10)"=20
      CHECKED type=3Dcheckbox name=3DQUE></TD>
    <TD align=3Dright><TT><A=20
      onmouseover=3D"if (!browser_EXCLUDE) activateEl('Q10', event)"=20
      onmouseout=3DclearEl()=20
      =
href=3D"http://localhost/mascot/cgi/peptide_view.pl?file=3D../data/201512=
26/F019635.dat&amp;query=3D10&amp;hit=3D1&amp;index=3D&amp;px=3D1&amp;sec=
tion=3D5&amp;ave_thresh=3D33&amp;_ignoreionsscorebelow=3D5&amp;report=3D0=
&amp;_sigthreshold=3D0.05&amp;_msresflags=3D1025&amp;_msresflags2=3D2&amp=
;percolate=3D-1&amp;percolate_rt=3D0"=20
      target=3D_blank>10</A>&nbsp;&nbsp;</TT></TD>
    <TD align=3Dright><TT><I><B>845.5334&nbsp;&nbsp;</B></I></TT></TD>
    <TD align=3Dright><TT><I><B>844.5261&nbsp;&nbsp;</B></I></TT></TD>
    <TD>&nbsp;</TD>
    <TD>&nbsp;</TD>
    <TD>&nbsp;</TD>
    <TD>&nbsp;</TD>
    <TD>&nbsp;</TD>
    <TD>&nbsp;</TD>
    <TD>&nbsp;</TD></TD></TR>
  <TR>
    <TD align=3Dright><INPUT=20
      value=3D"860.075476 from(861.082752,1+) intensity(4423.0000) =
query(11)"=20
      CHECKED type=3Dcheckbox name=3DQUE></TD>
    <TD align=3Dright><TT><A=20
      onmouseover=3D"if (!browser_EXCLUDE) activateEl('Q11', event)"=20
      onmouseout=3DclearEl()=20
      =
href=3D"http://localhost/mascot/cgi/peptide_view.pl?file=3D../data/201512=
26/F019635.dat&amp;query=3D11&amp;hit=3D1&amp;index=3D&amp;px=3D1&amp;sec=
tion=3D5&amp;ave_thresh=3D33&amp;_ignoreionsscorebelow=3D5&amp;report=3D0=
&amp;_sigthreshold=3D0.05&amp;_msresflags=3D1025&amp;_msresflags2=3D2&amp=
;percolate=3D-1&amp;percolate_rt=3D0"=20
      target=3D_blank>11</A>&nbsp;&nbsp;</TT></TD>
    <TD align=3Dright><TT><I><B>861.0828&nbsp;&nbsp;</B></I></TT></TD>
    <TD align=3Dright><TT><I><B>860.0755&nbsp;&nbsp;</B></I></TT></TD>
    <TD>&nbsp;</TD>
    <TD>&nbsp;</TD>
    <TD>&nbsp;</TD>
    <TD>&nbsp;</TD>
    <TD>&nbsp;</TD>
    <TD>&nbsp;</TD>
    <TD>&nbsp;</TD></TD></TR>
  <TR>
    <TD align=3Dright><INPUT=20
      value=3D"876.051325 from(877.058601,1+) intensity(2938.1000) =
query(12)"=20
      CHECKED type=3Dcheckbox name=3DQUE></TD>
    <TD align=3Dright><TT><A=20
      onmouseover=3D"if (!browser_EXCLUDE) activateEl('Q12', event)"=20
      onmouseout=3DclearEl()=20
      =
href=3D"http://localhost/mascot/cgi/peptide_view.pl?file=3D../data/201512=
26/F019635.dat&amp;query=3D12&amp;hit=3D1&amp;index=3D&amp;px=3D1&amp;sec=
tion=3D5&amp;ave_thresh=3D33&amp;_ignoreionsscorebelow=3D5&amp;report=3D0=
&amp;_sigthreshold=3D0.05&amp;_msresflags=3D1025&amp;_msresflags2=3D2&amp=
;percolate=3D-1&amp;percolate_rt=3D0"=20
      target=3D_blank>12</A>&nbsp;&nbsp;</TT></TD>
    <TD align=3Dright><TT><I><B>877.0586&nbsp;&nbsp;</B></I></TT></TD>
    <TD align=3Dright><TT><I><B>876.0513&nbsp;&nbsp;</B></I></TT></TD>
    <TD>&nbsp;</TD>
    <TD>&nbsp;</TD>
    <TD>&nbsp;</TD>
    <TD>&nbsp;</TD>
    <TD>&nbsp;</TD>
    <TD>&nbsp;</TD>
    <TD>&nbsp;</TD></TD></TR>
  <TR>
    <TD align=3Dright><INPUT=20
      value=3D"888.548128 from(889.555404,1+) intensity(2900.3000) =
query(13)"=20
      CHECKED type=3Dcheckbox name=3DQUE></TD>
    <TD align=3Dright><TT><A=20
      onmouseover=3D"if (!browser_EXCLUDE) activateEl('Q13', event)"=20
      onmouseout=3DclearEl()=20
      =
href=3D"http://localhost/mascot/cgi/peptide_view.pl?file=3D../data/201512=
26/F019635.dat&amp;query=3D13&amp;hit=3D1&amp;index=3D&amp;px=3D1&amp;sec=
tion=3D5&amp;ave_thresh=3D33&amp;_ignoreionsscorebelow=3D5&amp;report=3D0=
&amp;_sigthreshold=3D0.05&amp;_msresflags=3D1025&amp;_msresflags2=3D2&amp=
;percolate=3D-1&amp;percolate_rt=3D0"=20
      target=3D_blank>13</A>&nbsp;&nbsp;</TT></TD>
    <TD align=3Dright><TT><I><B>889.5554&nbsp;&nbsp;</B></I></TT></TD>
    <TD align=3Dright><TT><I><B>888.5481&nbsp;&nbsp;</B></I></TT></TD>
    <TD>&nbsp;</TD>
    <TD>&nbsp;</TD>
    <TD>&nbsp;</TD>
    <TD>&nbsp;</TD>
    <TD>&nbsp;</TD>
    <TD>&nbsp;</TD>
    <TD>&nbsp;</TD></TD></TR>
  <TR>
    <TD align=3Dright><INPUT=20
      value=3D"899.556617 from(900.563893,1+) intensity(2064.4000) =
query(14)"=20
      CHECKED type=3Dcheckbox name=3DQUE></TD>
    <TD align=3Dright><TT><A=20
      onmouseover=3D"if (!browser_EXCLUDE) activateEl('Q14', event)"=20
      onmouseout=3DclearEl()=20
      =
href=3D"http://localhost/mascot/cgi/peptide_view.pl?file=3D../data/201512=
26/F019635.dat&amp;query=3D14&amp;hit=3D1&amp;index=3D&amp;px=3D1&amp;sec=
tion=3D5&amp;ave_thresh=3D33&amp;_ignoreionsscorebelow=3D5&amp;report=3D0=
&amp;_sigthreshold=3D0.05&amp;_msresflags=3D1025&amp;_msresflags2=3D2&amp=
;percolate=3D-1&amp;percolate_rt=3D0"=20
      target=3D_blank>14</A>&nbsp;&nbsp;</TT></TD>
    <TD align=3Dright><TT><I><B>900.5639&nbsp;&nbsp;</B></I></TT></TD>
    <TD align=3Dright><TT><I><B>899.5566&nbsp;&nbsp;</B></I></TT></TD>
    <TD>&nbsp;</TD>
    <TD>&nbsp;</TD>
    <TD>&nbsp;</TD>
    <TD>&nbsp;</TD>
    <TD>&nbsp;</TD>
    <TD>&nbsp;</TD>
    <TD>&nbsp;</TD></TD></TR>
  <TR>
    <TD align=3Dright><INPUT=20
      value=3D"916.531190 from(917.538466,1+) intensity(1767.2000) =
query(15)"=20
      CHECKED type=3Dcheckbox name=3DQUE></TD>
    <TD align=3Dright><TT><A=20
      onmouseover=3D"if (!browser_EXCLUDE) activateEl('Q15', event)"=20
      onmouseout=3DclearEl()=20
      =
href=3D"http://localhost/mascot/cgi/peptide_view.pl?file=3D../data/201512=
26/F019635.dat&amp;query=3D15&amp;hit=3D1&amp;index=3D&amp;px=3D1&amp;sec=
tion=3D5&amp;ave_thresh=3D33&amp;_ignoreionsscorebelow=3D5&amp;report=3D0=
&amp;_sigthreshold=3D0.05&amp;_msresflags=3D1025&amp;_msresflags2=3D2&amp=
;percolate=3D-1&amp;percolate_rt=3D0"=20
      target=3D_blank>15</A>&nbsp;&nbsp;</TT></TD>
    <TD align=3Dright><TT><I><B>917.5385&nbsp;&nbsp;</B></I></TT></TD>
    <TD align=3Dright><TT><I><B>916.5312&nbsp;&nbsp;</B></I></TT></TD>
    <TD>&nbsp;</TD>
    <TD>&nbsp;</TD>
    <TD>&nbsp;</TD>
    <TD>&nbsp;</TD>
    <TD>&nbsp;</TD>
    <TD>&nbsp;</TD>
    <TD>&nbsp;</TD></TD></TR>
  <TR>
    <TD align=3Dright><INPUT=20
      value=3D"931.503214 from(932.510490,1+) intensity(4831.7000) =
query(16)"=20
      CHECKED type=3Dcheckbox name=3DQUE></TD>
    <TD align=3Dright><TT><A=20
      onmouseover=3D"if (!browser_EXCLUDE) activateEl('Q16', event)"=20
      onmouseout=3DclearEl()=20
      =
href=3D"http://localhost/mascot/cgi/peptide_view.pl?file=3D../data/201512=
26/F019635.dat&amp;query=3D16&amp;hit=3D1&amp;index=3D&amp;px=3D1&amp;sec=
tion=3D5&amp;ave_thresh=3D33&amp;_ignoreionsscorebelow=3D5&amp;report=3D0=
&amp;_sigthreshold=3D0.05&amp;_msresflags=3D1025&amp;_msresflags2=3D2&amp=
;percolate=3D-1&amp;percolate_rt=3D0"=20
      target=3D_blank>16</A>&nbsp;&nbsp;</TT></TD>
    <TD align=3Dright><TT><I><B>932.5105&nbsp;&nbsp;</B></I></TT></TD>
    <TD align=3Dright><TT><I><B>931.5032&nbsp;&nbsp;</B></I></TT></TD>
    <TD>&nbsp;</TD>
    <TD>&nbsp;</TD>
    <TD>&nbsp;</TD>
    <TD>&nbsp;</TD>
    <TD>&nbsp;</TD>
    <TD>&nbsp;</TD>
    <TD>&nbsp;</TD></TD></TR>
  <TR>
    <TD align=3Dright><INPUT=20
      value=3D"932.590461 from(933.597737,1+) intensity(2392.4000) =
query(17)"=20
      CHECKED type=3Dcheckbox name=3DQUE></TD>
    <TD align=3Dright><TT><A=20
      onmouseover=3D"if (!browser_EXCLUDE) activateEl('Q17', event)"=20
      onmouseout=3DclearEl()=20
      =
href=3D"http://localhost/mascot/cgi/peptide_view.pl?file=3D../data/201512=
26/F019635.dat&amp;query=3D17&amp;hit=3D1&amp;index=3D&amp;px=3D1&amp;sec=
tion=3D5&amp;ave_thresh=3D33&amp;_ignoreionsscorebelow=3D5&amp;report=3D0=
&amp;_sigthreshold=3D0.05&amp;_msresflags=3D1025&amp;_msresflags2=3D2&amp=
;percolate=3D-1&amp;percolate_rt=3D0"=20
      target=3D_blank>17</A>&nbsp;&nbsp;</TT></TD>
    <TD align=3Dright><TT><I><B>933.5977&nbsp;&nbsp;</B></I></TT></TD>
    <TD align=3Dright><TT><I><B>932.5905&nbsp;&nbsp;</B></I></TT></TD>
    <TD>&nbsp;</TD>
    <TD>&nbsp;</TD>
    <TD>&nbsp;</TD>
    <TD>&nbsp;</TD>
    <TD>&nbsp;</TD>
    <TD>&nbsp;</TD>
    <TD>&nbsp;</TD></TD></TR>
  <TR>
    <TD align=3Dright><INPUT=20
      value=3D"945.516892 from(946.524168,1+) intensity(3989.0000) =
query(18)"=20
      CHECKED type=3Dcheckbox name=3DQUE></TD>
    <TD align=3Dright><TT><A=20
      onmouseover=3D"if (!browser_EXCLUDE) activateEl('Q18', event)"=20
      onmouseout=3DclearEl()=20
      =
href=3D"http://localhost/mascot/cgi/peptide_view.pl?file=3D../data/201512=
26/F019635.dat&amp;query=3D18&amp;hit=3D1&amp;index=3D&amp;px=3D1&amp;sec=
tion=3D5&amp;ave_thresh=3D33&amp;_ignoreionsscorebelow=3D5&amp;report=3D0=
&amp;_sigthreshold=3D0.05&amp;_msresflags=3D1025&amp;_msresflags2=3D2&amp=
;percolate=3D-1&amp;percolate_rt=3D0"=20
      target=3D_blank>18</A>&nbsp;&nbsp;</TT></TD>
    <TD align=3Dright><TT><I><B>946.5242&nbsp;&nbsp;</B></I></TT></TD>
    <TD align=3Dright><TT><I><B>945.5169&nbsp;&nbsp;</B></I></TT></TD>
    <TD>&nbsp;</TD>
    <TD>&nbsp;</TD>
    <TD>&nbsp;</TD>
    <TD>&nbsp;</TD>
    <TD>&nbsp;</TD>
    <TD>&nbsp;</TD>
    <TD>&nbsp;</TD></TD></TR>
  <TR>
    <TD align=3Dright><INPUT=20
      value=3D"976.586715 from(977.593991,1+) intensity(2042.2000) =
query(19)"=20
      CHECKED type=3Dcheckbox name=3DQUE></TD>
    <TD align=3Dright><TT><A=20
      onmouseover=3D"if (!browser_EXCLUDE) activateEl('Q19', event)"=20
      onmouseout=3DclearEl()=20
      =
href=3D"http://localhost/mascot/cgi/peptide_view.pl?file=3D../data/201512=
26/F019635.dat&amp;query=3D19&amp;hit=3D1&amp;index=3D&amp;px=3D1&amp;sec=
tion=3D5&amp;ave_thresh=3D33&amp;_ignoreionsscorebelow=3D5&amp;report=3D0=
&amp;_sigthreshold=3D0.05&amp;_msresflags=3D1025&amp;_msresflags2=3D2&amp=
;percolate=3D-1&amp;percolate_rt=3D0"=20
      target=3D_blank>19</A>&nbsp;&nbsp;</TT></TD>
    <TD align=3Dright><TT><I><B>977.5940&nbsp;&nbsp;</B></I></TT></TD>
    <TD align=3Dright><TT><I><B>976.5867&nbsp;&nbsp;</B></I></TT></TD>
    <TD>&nbsp;</TD>
    <TD>&nbsp;</TD>
    <TD>&nbsp;</TD>
    <TD>&nbsp;</TD>
    <TD>&nbsp;</TD>
    <TD>&nbsp;</TD>
    <TD>&nbsp;</TD></TD></TR>
  <TR>
    <TD align=3Dright><INPUT=20
      value=3D"1027.507364 from(1028.514640,1+) intensity(4279.6000) =
title(D%3a%5cDATA%5c2015%5cTEST%5cXIAOMAI%5c1%5c0_A4%5c1%5c1028%2e5146%2e=
LIFT%5c1SREF%5cPDATA%5c1%5c1R) index(0) query(20)"=20
      CHECKED type=3Dcheckbox name=3DQUE></TD>
    <TD align=3Dright><TT><A=20
      onmouseover=3D"if (!browser_EXCLUDE) activateEl('Q20', event)"=20
      onmouseout=3DclearEl()=20
      =
href=3D"http://localhost/mascot/cgi/peptide_view.pl?file=3D../data/201512=
26/F019635.dat&amp;query=3D20&amp;hit=3D1&amp;index=3D&amp;px=3D1&amp;sec=
tion=3D5&amp;ave_thresh=3D33&amp;_ignoreionsscorebelow=3D5&amp;report=3D0=
&amp;_sigthreshold=3D0.05&amp;_msresflags=3D1025&amp;_msresflags2=3D2&amp=
;percolate=3D-1&amp;percolate_rt=3D0"=20
      target=3D_blank>20</A>&nbsp;&nbsp;</TT></TD>
    <TD align=3Dright><TT><I><B>1028.5146&nbsp;&nbsp;</B></I></TT></TD>
    <TD align=3Dright><TT><I><B>1027.5074&nbsp;&nbsp;</B></I></TT></TD>
    <TD>&nbsp;</TD>
    <TD>&nbsp;</TD>
    <TD>&nbsp;</TD>
    <TD>&nbsp;</TD>
    <TD>&nbsp;</TD>
    <TD>&nbsp;</TD>
    <TD>&nbsp;</TD></TD></TR>
  <TR>
    <TD align=3Dright><INPUT=20
      value=3D"1213.620385 from(1214.627661,1+) intensity(2134.9000) =
query(24)"=20
      CHECKED type=3Dcheckbox name=3DQUE></TD>
    <TD align=3Dright><TT><A=20
      onmouseover=3D"if (!browser_EXCLUDE) activateEl('Q24', event)"=20
      onmouseout=3DclearEl()=20
      =
href=3D"http://localhost/mascot/cgi/peptide_view.pl?file=3D../data/201512=
26/F019635.dat&amp;query=3D24&amp;hit=3D1&amp;index=3D&amp;px=3D1&amp;sec=
tion=3D5&amp;ave_thresh=3D33&amp;_ignoreionsscorebelow=3D5&amp;report=3D0=
&amp;_sigthreshold=3D0.05&amp;_msresflags=3D1025&amp;_msresflags2=3D2&amp=
;percolate=3D-1&amp;percolate_rt=3D0"=20
      target=3D_blank>24</A>&nbsp;&nbsp;</TT></TD>
    <TD align=3Dright><TT><I><B>1214.6277&nbsp;&nbsp;</B></I></TT></TD>
    <TD align=3Dright><TT><I><B>1213.6204&nbsp;&nbsp;</B></I></TT></TD>
    <TD>&nbsp;</TD>
    <TD>&nbsp;</TD>
    <TD>&nbsp;</TD>
    <TD>&nbsp;</TD>
    <TD>&nbsp;</TD>
    <TD>&nbsp;</TD>
    <TD>&nbsp;</TD></TD></TR>
  <TR>
    <TD align=3Dright><INPUT=20
      value=3D"1217.597318 from(1218.604594,1+) intensity(3254.9000) =
query(25)"=20
      CHECKED type=3Dcheckbox name=3DQUE></TD>
    <TD align=3Dright><TT><A=20
      onmouseover=3D"if (!browser_EXCLUDE) activateEl('Q25', event)"=20
      onmouseout=3DclearEl()=20
      =
href=3D"http://localhost/mascot/cgi/peptide_view.pl?file=3D../data/201512=
26/F019635.dat&amp;query=3D25&amp;hit=3D1&amp;index=3D&amp;px=3D1&amp;sec=
tion=3D5&amp;ave_thresh=3D33&amp;_ignoreionsscorebelow=3D5&amp;report=3D0=
&amp;_sigthreshold=3D0.05&amp;_msresflags=3D1025&amp;_msresflags2=3D2&amp=
;percolate=3D-1&amp;percolate_rt=3D0"=20
      target=3D_blank>25</A>&nbsp;&nbsp;</TT></TD>
    <TD align=3Dright><TT><I><B>1218.6046&nbsp;&nbsp;</B></I></TT></TD>
    <TD align=3Dright><TT><I><B>1217.5973&nbsp;&nbsp;</B></I></TT></TD>
    <TD>&nbsp;</TD>
    <TD>&nbsp;</TD>
    <TD>&nbsp;</TD>
    <TD>&nbsp;</TD>
    <TD>&nbsp;</TD>
    <TD>&nbsp;</TD>
    <TD>&nbsp;</TD></TD></TR>
  <TR>
    <TD align=3Dright><INPUT=20
      value=3D"1223.586488 from(1224.593764,1+) intensity(3261.6000) =
query(26)"=20
      CHECKED type=3Dcheckbox name=3DQUE></TD>
    <TD align=3Dright><TT><A=20
      onmouseover=3D"if (!browser_EXCLUDE) activateEl('Q26', event)"=20
      onmouseout=3DclearEl()=20
      =
href=3D"http://localhost/mascot/cgi/peptide_view.pl?file=3D../data/201512=
26/F019635.dat&amp;query=3D26&amp;hit=3D1&amp;index=3D&amp;px=3D1&amp;sec=
tion=3D5&amp;ave_thresh=3D33&amp;_ignoreionsscorebelow=3D5&amp;report=3D0=
&amp;_sigthreshold=3D0.05&amp;_msresflags=3D1025&amp;_msresflags2=3D2&amp=
;percolate=3D-1&amp;percolate_rt=3D0"=20
      target=3D_blank>26</A>&nbsp;&nbsp;</TT></TD>
    <TD align=3Dright><TT><I><B>1224.5938&nbsp;&nbsp;</B></I></TT></TD>
    <TD align=3Dright><TT><I><B>1223.5865&nbsp;&nbsp;</B></I></TT></TD>
    <TD>&nbsp;</TD>
    <TD>&nbsp;</TD>
    <TD>&nbsp;</TD>
    <TD>&nbsp;</TD>
    <TD>&nbsp;</TD>
    <TD>&nbsp;</TD>
    <TD>&nbsp;</TD></TD></TR>
  <TR>
    <TD align=3Dright><INPUT=20
      value=3D"1258.661096 from(1259.668372,1+) intensity(2090.6000) =
query(28)"=20
      CHECKED type=3Dcheckbox name=3DQUE></TD>
    <TD align=3Dright><TT><A=20
      onmouseover=3D"if (!browser_EXCLUDE) activateEl('Q28', event)"=20
      onmouseout=3DclearEl()=20
      =
href=3D"http://localhost/mascot/cgi/peptide_view.pl?file=3D../data/201512=
26/F019635.dat&amp;query=3D28&amp;hit=3D1&amp;index=3D&amp;px=3D1&amp;sec=
tion=3D5&amp;ave_thresh=3D33&amp;_ignoreionsscorebelow=3D5&amp;report=3D0=
&amp;_sigthreshold=3D0.05&amp;_msresflags=3D1025&amp;_msresflags2=3D2&amp=
;percolate=3D-1&amp;percolate_rt=3D0"=20
      target=3D_blank>28</A>&nbsp;&nbsp;</TT></TD>
    <TD align=3Dright><TT><I><B>1259.6684&nbsp;&nbsp;</B></I></TT></TD>
    <TD align=3Dright><TT><I><B>1258.6611&nbsp;&nbsp;</B></I></TT></TD>
    <TD>&nbsp;</TD>
    <TD>&nbsp;</TD>
    <TD>&nbsp;</TD>
    <TD>&nbsp;</TD>
    <TD>&nbsp;</TD>
    <TD>&nbsp;</TD>
    <TD>&nbsp;</TD></TD></TR>
  <TR>
    <TD align=3Dright><INPUT=20
      value=3D"1281.763561 from(1282.770837,1+) intensity(2167.7000) =
query(29)"=20
      CHECKED type=3Dcheckbox name=3DQUE></TD>
    <TD align=3Dright><TT><A=20
      onmouseover=3D"if (!browser_EXCLUDE) activateEl('Q29', event)"=20
      onmouseout=3DclearEl()=20
      =
href=3D"http://localhost/mascot/cgi/peptide_view.pl?file=3D../data/201512=
26/F019635.dat&amp;query=3D29&amp;hit=3D1&amp;index=3D&amp;px=3D1&amp;sec=
tion=3D5&amp;ave_thresh=3D33&amp;_ignoreionsscorebelow=3D5&amp;report=3D0=
&amp;_sigthreshold=3D0.05&amp;_msresflags=3D1025&amp;_msresflags2=3D2&amp=
;percolate=3D-1&amp;percolate_rt=3D0"=20
      target=3D_blank>29</A>&nbsp;&nbsp;</TT></TD>
    <TD align=3Dright><TT><I><B>1282.7708&nbsp;&nbsp;</B></I></TT></TD>
    <TD align=3Dright><TT><I><B>1281.7636&nbsp;&nbsp;</B></I></TT></TD>
    <TD>&nbsp;</TD>
    <TD>&nbsp;</TD>
    <TD>&nbsp;</TD>
    <TD>&nbsp;</TD>
    <TD>&nbsp;</TD>
    <TD>&nbsp;</TD>
    <TD>&nbsp;</TD></TD></TR>
  <TR>
    <TD align=3Dright><INPUT=20
      value=3D"1303.739235 from(1304.746511,1+) intensity(3159.3000) =
query(30)"=20
      CHECKED type=3Dcheckbox name=3DQUE></TD>
    <TD align=3Dright><TT><A=20
      onmouseover=3D"if (!browser_EXCLUDE) activateEl('Q30', event)"=20
      onmouseout=3DclearEl()=20
      =
href=3D"http://localhost/mascot/cgi/peptide_view.pl?file=3D../data/201512=
26/F019635.dat&amp;query=3D30&amp;hit=3D1&amp;index=3D&amp;px=3D1&amp;sec=
tion=3D5&amp;ave_thresh=3D33&amp;_ignoreionsscorebelow=3D5&amp;report=3D0=
&amp;_sigthreshold=3D0.05&amp;_msresflags=3D1025&amp;_msresflags2=3D2&amp=
;percolate=3D-1&amp;percolate_rt=3D0"=20
      target=3D_blank>30</A>&nbsp;&nbsp;</TT></TD>
    <TD align=3Dright><TT><I><B>1304.7465&nbsp;&nbsp;</B></I></TT></TD>
    <TD align=3Dright><TT><I><B>1303.7392&nbsp;&nbsp;</B></I></TT></TD>
    <TD>&nbsp;</TD>
    <TD>&nbsp;</TD>
    <TD>&nbsp;</TD>
    <TD>&nbsp;</TD>
    <TD>&nbsp;</TD>
    <TD>&nbsp;</TD>
    <TD>&nbsp;</TD></TD></TR>
  <TR>
    <TD align=3Dright><INPUT=20
      value=3D"1376.780076 from(1377.787352,1+) intensity(2483.0000) =
query(31)"=20
      CHECKED type=3Dcheckbox name=3DQUE></TD>
    <TD align=3Dright><TT><A=20
      onmouseover=3D"if (!browser_EXCLUDE) activateEl('Q31', event)"=20
      onmouseout=3DclearEl()=20
      =
href=3D"http://localhost/mascot/cgi/peptide_view.pl?file=3D../data/201512=
26/F019635.dat&amp;query=3D31&amp;hit=3D1&amp;index=3D&amp;px=3D1&amp;sec=
tion=3D5&amp;ave_thresh=3D33&amp;_ignoreionsscorebelow=3D5&amp;report=3D0=
&amp;_sigthreshold=3D0.05&amp;_msresflags=3D1025&amp;_msresflags2=3D2&amp=
;percolate=3D-1&amp;percolate_rt=3D0"=20
      target=3D_blank>31</A>&nbsp;&nbsp;</TT></TD>
    <TD align=3Dright><TT><I><B>1377.7874&nbsp;&nbsp;</B></I></TT></TD>
    <TD align=3Dright><TT><I><B>1376.7801&nbsp;&nbsp;</B></I></TT></TD>
    <TD>&nbsp;</TD>
    <TD>&nbsp;</TD>
    <TD>&nbsp;</TD>
    <TD>&nbsp;</TD>
    <TD>&nbsp;</TD>
    <TD>&nbsp;</TD>
    <TD>&nbsp;</TD></TD></TR>
  <TR>
    <TD align=3Dright><INPUT=20
      value=3D"1433.776729 from(1434.784005,1+) intensity(2099.2000) =
query(33)"=20
      CHECKED type=3Dcheckbox name=3DQUE></TD>
    <TD align=3Dright><TT><A=20
      onmouseover=3D"if (!browser_EXCLUDE) activateEl('Q33', event)"=20
      onmouseout=3DclearEl()=20
      =
href=3D"http://localhost/mascot/cgi/peptide_view.pl?file=3D../data/201512=
26/F019635.dat&amp;query=3D33&amp;hit=3D1&amp;index=3D&amp;px=3D1&amp;sec=
tion=3D5&amp;ave_thresh=3D33&amp;_ignoreionsscorebelow=3D5&amp;report=3D0=
&amp;_sigthreshold=3D0.05&amp;_msresflags=3D1025&amp;_msresflags2=3D2&amp=
;percolate=3D-1&amp;percolate_rt=3D0"=20
      target=3D_blank>33</A>&nbsp;&nbsp;</TT></TD>
    <TD align=3Dright><TT><I><B>1434.7840&nbsp;&nbsp;</B></I></TT></TD>
    <TD align=3Dright><TT><I><B>1433.7767&nbsp;&nbsp;</B></I></TT></TD>
    <TD>&nbsp;</TD>
    <TD>&nbsp;</TD>
    <TD>&nbsp;</TD>
    <TD>&nbsp;</TD>
    <TD>&nbsp;</TD>
    <TD>&nbsp;</TD>
    <TD>&nbsp;</TD></TD></TR>
  <TR>
    <TD align=3Dright><INPUT=20
      value=3D"1473.736093 from(1474.743369,1+) intensity(2141.7000) =
query(34)"=20
      CHECKED type=3Dcheckbox name=3DQUE></TD>
    <TD align=3Dright><TT><A=20
      onmouseover=3D"if (!browser_EXCLUDE) activateEl('Q34', event)"=20
      onmouseout=3DclearEl()=20
      =
href=3D"http://localhost/mascot/cgi/peptide_view.pl?file=3D../data/201512=
26/F019635.dat&amp;query=3D34&amp;hit=3D1&amp;index=3D&amp;px=3D1&amp;sec=
tion=3D5&amp;ave_thresh=3D33&amp;_ignoreionsscorebelow=3D5&amp;report=3D0=
&amp;_sigthreshold=3D0.05&amp;_msresflags=3D1025&amp;_msresflags2=3D2&amp=
;percolate=3D-1&amp;percolate_rt=3D0"=20
      target=3D_blank>34</A>&nbsp;&nbsp;</TT></TD>
    <TD align=3Dright><TT><I><B>1474.7434&nbsp;&nbsp;</B></I></TT></TD>
    <TD align=3Dright><TT><I><B>1473.7361&nbsp;&nbsp;</B></I></TT></TD>
    <TD>&nbsp;</TD>
    <TD>&nbsp;</TD>
    <TD>&nbsp;</TD>
    <TD>&nbsp;</TD>
    <TD>&nbsp;</TD>
    <TD>&nbsp;</TD>
    <TD>&nbsp;</TD></TD></TR>
  <TR>
    <TD align=3Dright><INPUT=20
      value=3D"1487.749228 from(1488.756504,1+) intensity(2402.8000) =
query(35)"=20
      CHECKED type=3Dcheckbox name=3DQUE></TD>
    <TD align=3Dright><TT><A=20
      onmouseover=3D"if (!browser_EXCLUDE) activateEl('Q35', event)"=20
      onmouseout=3DclearEl()=20
      =
href=3D"http://localhost/mascot/cgi/peptide_view.pl?file=3D../data/201512=
26/F019635.dat&amp;query=3D35&amp;hit=3D1&amp;index=3D&amp;px=3D1&amp;sec=
tion=3D5&amp;ave_thresh=3D33&amp;_ignoreionsscorebelow=3D5&amp;report=3D0=
&amp;_sigthreshold=3D0.05&amp;_msresflags=3D1025&amp;_msresflags2=3D2&amp=
;percolate=3D-1&amp;percolate_rt=3D0"=20
      target=3D_blank>35</A>&nbsp;&nbsp;</TT></TD>
    <TD align=3Dright><TT><I><B>1488.7565&nbsp;&nbsp;</B></I></TT></TD>
    <TD align=3Dright><TT><I><B>1487.7492&nbsp;&nbsp;</B></I></TT></TD>
    <TD>&nbsp;</TD>
    <TD>&nbsp;</TD>
    <TD>&nbsp;</TD>
    <TD>&nbsp;</TD>
    <TD>&nbsp;</TD>
    <TD>&nbsp;</TD>
    <TD>&nbsp;</TD></TD></TR>
  <TR>
    <TD align=3Dright><INPUT=20
      value=3D"1506.801961 from(1507.809237,1+) intensity(2918.4000) =
query(36)"=20
      CHECKED type=3Dcheckbox name=3DQUE></TD>
    <TD align=3Dright><TT><A=20
      onmouseover=3D"if (!browser_EXCLUDE) activateEl('Q36', event)"=20
      onmouseout=3DclearEl()=20
      =
href=3D"http://localhost/mascot/cgi/peptide_view.pl?file=3D../data/201512=
26/F019635.dat&amp;query=3D36&amp;hit=3D1&amp;index=3D&amp;px=3D1&amp;sec=
tion=3D5&amp;ave_thresh=3D33&amp;_ignoreionsscorebelow=3D5&amp;report=3D0=
&amp;_sigthreshold=3D0.05&amp;_msresflags=3D1025&amp;_msresflags2=3D2&amp=
;percolate=3D-1&amp;percolate_rt=3D0"=20
      target=3D_blank>36</A>&nbsp;&nbsp;</TT></TD>
    <TD align=3Dright><TT><I><B>1507.8092&nbsp;&nbsp;</B></I></TT></TD>
    <TD align=3Dright><TT><I><B>1506.8020&nbsp;&nbsp;</B></I></TT></TD>
    <TD>&nbsp;</TD>
    <TD>&nbsp;</TD>
    <TD>&nbsp;</TD>
    <TD>&nbsp;</TD>
    <TD>&nbsp;</TD>
    <TD>&nbsp;</TD>
    <TD>&nbsp;</TD></TD></TR>
  <TR>
    <TD align=3Dright><INPUT=20
      value=3D"1528.787932 from(1529.795208,1+) intensity(2343.1000) =
query(37)"=20
      CHECKED type=3Dcheckbox name=3DQUE></TD>
    <TD align=3Dright><TT><A=20
      onmouseover=3D"if (!browser_EXCLUDE) activateEl('Q37', event)"=20
      onmouseout=3DclearEl()=20
      =
href=3D"http://localhost/mascot/cgi/peptide_view.pl?file=3D../data/201512=
26/F019635.dat&amp;query=3D37&amp;hit=3D1&amp;index=3D&amp;px=3D1&amp;sec=
tion=3D5&amp;ave_thresh=3D33&amp;_ignoreionsscorebelow=3D5&amp;report=3D0=
&amp;_sigthreshold=3D0.05&amp;_msresflags=3D1025&amp;_msresflags2=3D2&amp=
;percolate=3D-1&amp;percolate_rt=3D0"=20
      target=3D_blank>37</A>&nbsp;&nbsp;</TT></TD>
    <TD align=3Dright><TT><I><B>1529.7952&nbsp;&nbsp;</B></I></TT></TD>
    <TD align=3Dright><TT><I><B>1528.7879&nbsp;&nbsp;</B></I></TT></TD>
    <TD>&nbsp;</TD>
    <TD>&nbsp;</TD>
    <TD>&nbsp;</TD>
    <TD>&nbsp;</TD>
    <TD>&nbsp;</TD>
    <TD>&nbsp;</TD>
    <TD>&nbsp;</TD></TD></TR>
  <TR>
    <TD align=3Dright><INPUT=20
      value=3D"1536.746351 from(1537.753627,1+) intensity(2361.3000) =
query(38)"=20
      CHECKED type=3Dcheckbox name=3DQUE></TD>
    <TD align=3Dright><TT><A=20
      onmouseover=3D"if (!browser_EXCLUDE) activateEl('Q38', event)"=20
      onmouseout=3DclearEl()=20
      =
href=3D"http://localhost/mascot/cgi/peptide_view.pl?file=3D../data/201512=
26/F019635.dat&amp;query=3D38&amp;hit=3D1&amp;index=3D&amp;px=3D1&amp;sec=
tion=3D5&amp;ave_thresh=3D33&amp;_ignoreionsscorebelow=3D5&amp;report=3D0=
&amp;_sigthreshold=3D0.05&amp;_msresflags=3D1025&amp;_msresflags2=3D2&amp=
;percolate=3D-1&amp;percolate_rt=3D0"=20
      target=3D_blank>38</A>&nbsp;&nbsp;</TT></TD>
    <TD align=3Dright><TT><I><B>1537.7536&nbsp;&nbsp;</B></I></TT></TD>
    <TD align=3Dright><TT><I><B>1536.7464&nbsp;&nbsp;</B></I></TT></TD>
    <TD>&nbsp;</TD>
    <TD>&nbsp;</TD>
    <TD>&nbsp;</TD>
    <TD>&nbsp;</TD>
    <TD>&nbsp;</TD>
    <TD>&nbsp;</TD>
    <TD>&nbsp;</TD></TD></TR>
  <TR>
    <TD align=3Dright><INPUT=20
      value=3D"1588.756686 from(1589.763962,1+) intensity(2258.0000) =
query(39)"=20
      CHECKED type=3Dcheckbox name=3DQUE></TD>
    <TD align=3Dright><TT><A=20
      onmouseover=3D"if (!browser_EXCLUDE) activateEl('Q39', event)"=20
      onmouseout=3DclearEl()=20
      =
href=3D"http://localhost/mascot/cgi/peptide_view.pl?file=3D../data/201512=
26/F019635.dat&amp;query=3D39&amp;hit=3D1&amp;index=3D&amp;px=3D1&amp;sec=
tion=3D5&amp;ave_thresh=3D33&amp;_ignoreionsscorebelow=3D5&amp;report=3D0=
&amp;_sigthreshold=3D0.05&amp;_msresflags=3D1025&amp;_msresflags2=3D2&amp=
;percolate=3D-1&amp;percolate_rt=3D0"=20
      target=3D_blank>39</A>&nbsp;&nbsp;</TT></TD>
    <TD align=3Dright><TT><I><B>1589.7640&nbsp;&nbsp;</B></I></TT></TD>
    <TD align=3Dright><TT><I><B>1588.7567&nbsp;&nbsp;</B></I></TT></TD>
    <TD>&nbsp;</TD>
    <TD>&nbsp;</TD>
    <TD>&nbsp;</TD>
    <TD>&nbsp;</TD>
    <TD>&nbsp;</TD>
    <TD>&nbsp;</TD>
    <TD>&nbsp;</TD></TD></TR>
  <TR>
    <TD align=3Dright><INPUT=20
      value=3D"1633.908647 from(1634.915923,1+) intensity(2798.5000) =
query(40)"=20
      CHECKED type=3Dcheckbox name=3DQUE></TD>
    <TD align=3Dright><TT><A=20
      onmouseover=3D"if (!browser_EXCLUDE) activateEl('Q40', event)"=20
      onmouseout=3DclearEl()=20
      =
href=3D"http://localhost/mascot/cgi/peptide_view.pl?file=3D../data/201512=
26/F019635.dat&amp;query=3D40&amp;hit=3D1&amp;index=3D&amp;px=3D1&amp;sec=
tion=3D5&amp;ave_thresh=3D33&amp;_ignoreionsscorebelow=3D5&amp;report=3D0=
&amp;_sigthreshold=3D0.05&amp;_msresflags=3D1025&amp;_msresflags2=3D2&amp=
;percolate=3D-1&amp;percolate_rt=3D0"=20
      target=3D_blank>40</A>&nbsp;&nbsp;</TT></TD>
    <TD align=3Dright><TT><I><B>1634.9159&nbsp;&nbsp;</B></I></TT></TD>
    <TD align=3Dright><TT><I><B>1633.9086&nbsp;&nbsp;</B></I></TT></TD>
    <TD>&nbsp;</TD>
    <TD>&nbsp;</TD>
    <TD>&nbsp;</TD>
    <TD>&nbsp;</TD>
    <TD>&nbsp;</TD>
    <TD>&nbsp;</TD>
    <TD>&nbsp;</TD></TD></TR>
  <TR>
    <TD align=3Dright><INPUT=20
      value=3D"1704.913226 from(1705.920502,1+) intensity(21312.6000) =
query(41)"=20
      CHECKED type=3Dcheckbox name=3DQUE></TD>
    <TD align=3Dright><TT><A=20
      onmouseover=3D"if (!browser_EXCLUDE) activateEl('Q41', event)"=20
      onmouseout=3DclearEl()=20
      =
href=3D"http://localhost/mascot/cgi/peptide_view.pl?file=3D../data/201512=
26/F019635.dat&amp;query=3D41&amp;hit=3D1&amp;index=3D&amp;px=3D1&amp;sec=
tion=3D5&amp;ave_thresh=3D33&amp;_ignoreionsscorebelow=3D5&amp;report=3D0=
&amp;_sigthreshold=3D0.05&amp;_msresflags=3D1025&amp;_msresflags2=3D2&amp=
;percolate=3D-1&amp;percolate_rt=3D0"=20
      target=3D_blank>41</A>&nbsp;&nbsp;</TT></TD>
    <TD align=3Dright><TT><I><B>1705.9205&nbsp;&nbsp;</B></I></TT></TD>
    <TD align=3Dright><TT><I><B>1704.9132&nbsp;&nbsp;</B></I></TT></TD>
    <TD>&nbsp;</TD>
    <TD>&nbsp;</TD>
    <TD>&nbsp;</TD>
    <TD>&nbsp;</TD>
    <TD>&nbsp;</TD>
    <TD>&nbsp;</TD>
    <TD>&nbsp;</TD></TD></TR>
  <TR>
    <TD align=3Dright><INPUT=20
      value=3D"1716.847329 from(1717.854605,1+) intensity(15094.9000) =
query(42)"=20
      CHECKED type=3Dcheckbox name=3DQUE></TD>
    <TD align=3Dright><TT><A=20
      onmouseover=3D"if (!browser_EXCLUDE) activateEl('Q42', event)"=20
      onmouseout=3DclearEl()=20
      =
href=3D"http://localhost/mascot/cgi/peptide_view.pl?file=3D../data/201512=
26/F019635.dat&amp;query=3D42&amp;hit=3D1&amp;index=3D&amp;px=3D1&amp;sec=
tion=3D5&amp;ave_thresh=3D33&amp;_ignoreionsscorebelow=3D5&amp;report=3D0=
&amp;_sigthreshold=3D0.05&amp;_msresflags=3D1025&amp;_msresflags2=3D2&amp=
;percolate=3D-1&amp;percolate_rt=3D0"=20
      target=3D_blank>42</A>&nbsp;&nbsp;</TT></TD>
    <TD align=3Dright><TT><I><B>1717.8546&nbsp;&nbsp;</B></I></TT></TD>
    <TD align=3Dright><TT><I><B>1716.8473&nbsp;&nbsp;</B></I></TT></TD>
    <TD>&nbsp;</TD>
    <TD>&nbsp;</TD>
    <TD>&nbsp;</TD>
    <TD>&nbsp;</TD>
    <TD>&nbsp;</TD>
    <TD>&nbsp;</TD>
    <TD>&nbsp;</TD></TD></TR>
  <TR>
    <TD align=3Dright><INPUT=20
      value=3D"1726.895171 from(1727.902447,1+) intensity(13402.3000) =
query(43)"=20
      CHECKED type=3Dcheckbox name=3DQUE></TD>
    <TD align=3Dright><TT><A=20
      onmouseover=3D"if (!browser_EXCLUDE) activateEl('Q43', event)"=20
      onmouseout=3DclearEl()=20
      =
href=3D"http://localhost/mascot/cgi/peptide_view.pl?file=3D../data/201512=
26/F019635.dat&amp;query=3D43&amp;hit=3D1&amp;index=3D&amp;px=3D1&amp;sec=
tion=3D5&amp;ave_thresh=3D33&amp;_ignoreionsscorebelow=3D5&amp;report=3D0=
&amp;_sigthreshold=3D0.05&amp;_msresflags=3D1025&amp;_msresflags2=3D2&amp=
;percolate=3D-1&amp;percolate_rt=3D0"=20
      target=3D_blank>43</A>&nbsp;&nbsp;</TT></TD>
    <TD align=3Dright><TT><I><B>1727.9024&nbsp;&nbsp;</B></I></TT></TD>
    <TD align=3Dright><TT><I><B>1726.8952&nbsp;&nbsp;</B></I></TT></TD>
    <TD>&nbsp;</TD>
    <TD>&nbsp;</TD>
    <TD>&nbsp;</TD>
    <TD>&nbsp;</TD>
    <TD>&nbsp;</TD>
    <TD>&nbsp;</TD>
    <TD>&nbsp;</TD></TD></TR>
  <TR>
    <TD align=3Dright><INPUT=20
      value=3D"1738.841920 from(1739.849196,1+) intensity(3810.5000) =
query(44)"=20
      CHECKED type=3Dcheckbox name=3DQUE></TD>
    <TD align=3Dright><TT><A=20
      onmouseover=3D"if (!browser_EXCLUDE) activateEl('Q44', event)"=20
      onmouseout=3DclearEl()=20
      =
href=3D"http://localhost/mascot/cgi/peptide_view.pl?file=3D../data/201512=
26/F019635.dat&amp;query=3D44&amp;hit=3D1&amp;index=3D&amp;px=3D1&amp;sec=
tion=3D5&amp;ave_thresh=3D33&amp;_ignoreionsscorebelow=3D5&amp;report=3D0=
&amp;_sigthreshold=3D0.05&amp;_msresflags=3D1025&amp;_msresflags2=3D2&amp=
;percolate=3D-1&amp;percolate_rt=3D0"=20
      target=3D_blank>44</A>&nbsp;&nbsp;</TT></TD>
    <TD align=3Dright><TT><I><B>1739.8492&nbsp;&nbsp;</B></I></TT></TD>
    <TD align=3Dright><TT><I><B>1738.8419&nbsp;&nbsp;</B></I></TT></TD>
    <TD>&nbsp;</TD>
    <TD>&nbsp;</TD>
    <TD>&nbsp;</TD>
    <TD>&nbsp;</TD>
    <TD>&nbsp;</TD>
    <TD>&nbsp;</TD>
    <TD>&nbsp;</TD></TD></TR>
  <TR>
    <TD align=3Dright><INPUT=20
      value=3D"1741.878030 from(1742.885306,1+) intensity(9235.3000) =
query(45)"=20
      CHECKED type=3Dcheckbox name=3DQUE></TD>
    <TD align=3Dright><TT><A=20
      onmouseover=3D"if (!browser_EXCLUDE) activateEl('Q45', event)"=20
      onmouseout=3DclearEl()=20
      =
href=3D"http://localhost/mascot/cgi/peptide_view.pl?file=3D../data/201512=
26/F019635.dat&amp;query=3D45&amp;hit=3D1&amp;index=3D&amp;px=3D1&amp;sec=
tion=3D5&amp;ave_thresh=3D33&amp;_ignoreionsscorebelow=3D5&amp;report=3D0=
&amp;_sigthreshold=3D0.05&amp;_msresflags=3D1025&amp;_msresflags2=3D2&amp=
;percolate=3D-1&amp;percolate_rt=3D0"=20
      target=3D_blank>45</A>&nbsp;&nbsp;</TT></TD>
    <TD align=3Dright><TT><I><B>1742.8853&nbsp;&nbsp;</B></I></TT></TD>
    <TD align=3Dright><TT><I><B>1741.8780&nbsp;&nbsp;</B></I></TT></TD>
    <TD>&nbsp;</TD>
    <TD>&nbsp;</TD>
    <TD>&nbsp;</TD>
    <TD>&nbsp;</TD>
    <TD>&nbsp;</TD>
    <TD>&nbsp;</TD>
    <TD>&nbsp;</TD></TD></TR>
  <TR>
    <TD align=3Dright><INPUT=20
      value=3D"1748.880615 from(1749.887891,1+) intensity(2915.1000) =
query(46)"=20
      CHECKED type=3Dcheckbox name=3DQUE></TD>
    <TD align=3Dright><TT><A=20
      onmouseover=3D"if (!browser_EXCLUDE) activateEl('Q46', event)"=20
      onmouseout=3DclearEl()=20
      =
href=3D"http://localhost/mascot/cgi/peptide_view.pl?file=3D../data/201512=
26/F019635.dat&amp;query=3D46&amp;hit=3D1&amp;index=3D&amp;px=3D1&amp;sec=
tion=3D5&amp;ave_thresh=3D33&amp;_ignoreionsscorebelow=3D5&amp;report=3D0=
&amp;_sigthreshold=3D0.05&amp;_msresflags=3D1025&amp;_msresflags2=3D2&amp=
;percolate=3D-1&amp;percolate_rt=3D0"=20
      target=3D_blank>46</A>&nbsp;&nbsp;</TT></TD>
    <TD align=3Dright><TT><I><B>1749.8879&nbsp;&nbsp;</B></I></TT></TD>
    <TD align=3Dright><TT><I><B>1748.8806&nbsp;&nbsp;</B></I></TT></TD>
    <TD>&nbsp;</TD>
    <TD>&nbsp;</TD>
    <TD>&nbsp;</TD>
    <TD>&nbsp;</TD>
    <TD>&nbsp;</TD>
    <TD>&nbsp;</TD>
    <TD>&nbsp;</TD></TD></TR>
  <TR>
    <TD align=3Dright><INPUT=20
      value=3D"1757.855540 from(1758.862816,1+) intensity(3431.3000) =
query(47)"=20
      CHECKED type=3Dcheckbox name=3DQUE></TD>
    <TD align=3Dright><TT><A=20
      onmouseover=3D"if (!browser_EXCLUDE) activateEl('Q47', event)"=20
      onmouseout=3DclearEl()=20
      =
href=3D"http://localhost/mascot/cgi/peptide_view.pl?file=3D../data/201512=
26/F019635.dat&amp;query=3D47&amp;hit=3D1&amp;index=3D&amp;px=3D1&amp;sec=
tion=3D5&amp;ave_thresh=3D33&amp;_ignoreionsscorebelow=3D5&amp;report=3D0=
&amp;_sigthreshold=3D0.05&amp;_msresflags=3D1025&amp;_msresflags2=3D2&amp=
;percolate=3D-1&amp;percolate_rt=3D0"=20
      target=3D_blank>47</A>&nbsp;&nbsp;</TT></TD>
    <TD align=3Dright><TT><I><B>1758.8628&nbsp;&nbsp;</B></I></TT></TD>
    <TD align=3Dright><TT><I><B>1757.8555&nbsp;&nbsp;</B></I></TT></TD>
    <TD>&nbsp;</TD>
    <TD>&nbsp;</TD>
    <TD>&nbsp;</TD>
    <TD>&nbsp;</TD>
    <TD>&nbsp;</TD>
    <TD>&nbsp;</TD>
    <TD>&nbsp;</TD></TD></TR>
  <TR>
    <TD align=3Dright><INPUT=20
      value=3D"1857.929078 from(1858.936354,1+) intensity(3453.8000) =
query(50)"=20
      CHECKED type=3Dcheckbox name=3DQUE></TD>
    <TD align=3Dright><TT><A=20
      onmouseover=3D"if (!browser_EXCLUDE) activateEl('Q50', event)"=20
      onmouseout=3DclearEl()=20
      =
href=3D"http://localhost/mascot/cgi/peptide_view.pl?file=3D../data/201512=
26/F019635.dat&amp;query=3D50&amp;hit=3D1&amp;index=3D&amp;px=3D1&amp;sec=
tion=3D5&amp;ave_thresh=3D33&amp;_ignoreionsscorebelow=3D5&amp;report=3D0=
&amp;_sigthreshold=3D0.05&amp;_msresflags=3D1025&amp;_msresflags2=3D2&amp=
;percolate=3D-1&amp;percolate_rt=3D0"=20
      target=3D_blank>50</A>&nbsp;&nbsp;</TT></TD>
    <TD align=3Dright><TT><I><B>1858.9364&nbsp;&nbsp;</B></I></TT></TD>
    <TD align=3Dright><TT><I><B>1857.9291&nbsp;&nbsp;</B></I></TT></TD>
    <TD>&nbsp;</TD>
    <TD>&nbsp;</TD>
    <TD>&nbsp;</TD>
    <TD>&nbsp;</TD>
    <TD>&nbsp;</TD>
    <TD>&nbsp;</TD>
    <TD>&nbsp;</TD></TD></TR>
  <TR>
    <TD align=3Dright><INPUT=20
      value=3D"1866.930229 from(1867.937505,1+) intensity(3335.1000) =
query(51)"=20
      CHECKED type=3Dcheckbox name=3DQUE></TD>
    <TD align=3Dright><TT><A=20
      onmouseover=3D"if (!browser_EXCLUDE) activateEl('Q51', event)"=20
      onmouseout=3DclearEl()=20
      =
href=3D"http://localhost/mascot/cgi/peptide_view.pl?file=3D../data/201512=
26/F019635.dat&amp;query=3D51&amp;hit=3D1&amp;index=3D&amp;px=3D1&amp;sec=
tion=3D5&amp;ave_thresh=3D33&amp;_ignoreionsscorebelow=3D5&amp;report=3D0=
&amp;_sigthreshold=3D0.05&amp;_msresflags=3D1025&amp;_msresflags2=3D2&amp=
;percolate=3D-1&amp;percolate_rt=3D0"=20
      target=3D_blank>51</A>&nbsp;&nbsp;</TT></TD>
    <TD align=3Dright><TT><I><B>1867.9375&nbsp;&nbsp;</B></I></TT></TD>
    <TD align=3Dright><TT><I><B>1866.9302&nbsp;&nbsp;</B></I></TT></TD>
    <TD>&nbsp;</TD>
    <TD>&nbsp;</TD>
    <TD>&nbsp;</TD>
    <TD>&nbsp;</TD>
    <TD>&nbsp;</TD>
    <TD>&nbsp;</TD>
    <TD>&nbsp;</TD></TD></TR>
  <TR>
    <TD align=3Dright><INPUT=20
      value=3D"1879.920925 from(1880.928201,1+) intensity(4367.7000) =
query(52)"=20
      CHECKED type=3Dcheckbox name=3DQUE></TD>
    <TD align=3Dright><TT><A=20
      onmouseover=3D"if (!browser_EXCLUDE) activateEl('Q52', event)"=20
      onmouseout=3DclearEl()=20
      =
href=3D"http://localhost/mascot/cgi/peptide_view.pl?file=3D../data/201512=
26/F019635.dat&amp;query=3D52&amp;hit=3D1&amp;index=3D&amp;px=3D1&amp;sec=
tion=3D5&amp;ave_thresh=3D33&amp;_ignoreionsscorebelow=3D5&amp;report=3D0=
&amp;_sigthreshold=3D0.05&amp;_msresflags=3D1025&amp;_msresflags2=3D2&amp=
;percolate=3D-1&amp;percolate_rt=3D0"=20
      target=3D_blank>52</A>&nbsp;&nbsp;</TT></TD>
    <TD align=3Dright><TT><I><B>1880.9282&nbsp;&nbsp;</B></I></TT></TD>
    <TD align=3Dright><TT><I><B>1879.9209&nbsp;&nbsp;</B></I></TT></TD>
    <TD>&nbsp;</TD>
    <TD>&nbsp;</TD>
    <TD>&nbsp;</TD>
    <TD>&nbsp;</TD>
    <TD>&nbsp;</TD>
    <TD>&nbsp;</TD>
    <TD>&nbsp;</TD></TD></TR>
  <TR>
    <TD align=3Dright><INPUT=20
      value=3D"1913.947014 from(1914.954290,1+) intensity(2147.0000) =
query(53)"=20
      CHECKED type=3Dcheckbox name=3DQUE></TD>
    <TD align=3Dright><TT><A=20
      onmouseover=3D"if (!browser_EXCLUDE) activateEl('Q53', event)"=20
      onmouseout=3DclearEl()=20
      =
href=3D"http://localhost/mascot/cgi/peptide_view.pl?file=3D../data/201512=
26/F019635.dat&amp;query=3D53&amp;hit=3D1&amp;index=3D&amp;px=3D1&amp;sec=
tion=3D5&amp;ave_thresh=3D33&amp;_ignoreionsscorebelow=3D5&amp;report=3D0=
&amp;_sigthreshold=3D0.05&amp;_msresflags=3D1025&amp;_msresflags2=3D2&amp=
;percolate=3D-1&amp;percolate_rt=3D0"=20
      target=3D_blank>53</A>&nbsp;&nbsp;</TT></TD>
    <TD align=3Dright><TT><I><B>1914.9543&nbsp;&nbsp;</B></I></TT></TD>
    <TD align=3Dright><TT><I><B>1913.9470&nbsp;&nbsp;</B></I></TT></TD>
    <TD>&nbsp;</TD>
    <TD>&nbsp;</TD>
    <TD>&nbsp;</TD>
    <TD>&nbsp;</TD>
    <TD>&nbsp;</TD>
    <TD>&nbsp;</TD>
    <TD>&nbsp;</TD></TD></TR>
  <TR>
    <TD align=3Dright><INPUT=20
      value=3D"1948.011868 from(1949.019144,1+) intensity(3734.1000) =
query(54)"=20
      CHECKED type=3Dcheckbox name=3DQUE></TD>
    <TD align=3Dright><TT><A=20
      onmouseover=3D"if (!browser_EXCLUDE) activateEl('Q54', event)"=20
      onmouseout=3DclearEl()=20
      =
href=3D"http://localhost/mascot/cgi/peptide_view.pl?file=3D../data/201512=
26/F019635.dat&amp;query=3D54&amp;hit=3D1&amp;index=3D&amp;px=3D1&amp;sec=
tion=3D5&amp;ave_thresh=3D33&amp;_ignoreionsscorebelow=3D5&amp;report=3D0=
&amp;_sigthreshold=3D0.05&amp;_msresflags=3D1025&amp;_msresflags2=3D2&amp=
;percolate=3D-1&amp;percolate_rt=3D0"=20
      target=3D_blank>54</A>&nbsp;&nbsp;</TT></TD>
    <TD align=3Dright><TT><I><B>1949.0191&nbsp;&nbsp;</B></I></TT></TD>
    <TD align=3Dright><TT><I><B>1948.0119&nbsp;&nbsp;</B></I></TT></TD>
    <TD>&nbsp;</TD>
    <TD>&nbsp;</TD>
    <TD>&nbsp;</TD>
    <TD>&nbsp;</TD>
    <TD>&nbsp;</TD>
    <TD>&nbsp;</TD>
    <TD>&nbsp;</TD></TD></TR>
  <TR>
    <TD align=3Dright><INPUT=20
      value=3D"1960.933323 from(1961.940599,1+) intensity(3069.7000) =
query(55)"=20
      CHECKED type=3Dcheckbox name=3DQUE></TD>
    <TD align=3Dright><TT><A=20
      onmouseover=3D"if (!browser_EXCLUDE) activateEl('Q55', event)"=20
      onmouseout=3DclearEl()=20
      =
href=3D"http://localhost/mascot/cgi/peptide_view.pl?file=3D../data/201512=
26/F019635.dat&amp;query=3D55&amp;hit=3D1&amp;index=3D&amp;px=3D1&amp;sec=
tion=3D5&amp;ave_thresh=3D33&amp;_ignoreionsscorebelow=3D5&amp;report=3D0=
&amp;_sigthreshold=3D0.05&amp;_msresflags=3D1025&amp;_msresflags2=3D2&amp=
;percolate=3D-1&amp;percolate_rt=3D0"=20
      target=3D_blank>55</A>&nbsp;&nbsp;</TT></TD>
    <TD align=3Dright><TT><I><B>1961.9406&nbsp;&nbsp;</B></I></TT></TD>
    <TD align=3Dright><TT><I><B>1960.9333&nbsp;&nbsp;</B></I></TT></TD>
    <TD>&nbsp;</TD>
    <TD>&nbsp;</TD>
    <TD>&nbsp;</TD>
    <TD>&nbsp;</TD>
    <TD>&nbsp;</TD>
    <TD>&nbsp;</TD>
    <TD>&nbsp;</TD></TD></TR>
  <TR>
    <TD align=3Dright><INPUT=20
      value=3D"1978.083272 from(1979.090548,1+) intensity(3273.9000) =
query(56)"=20
      CHECKED type=3Dcheckbox name=3DQUE></TD>
    <TD align=3Dright><TT><A=20
      onmouseover=3D"if (!browser_EXCLUDE) activateEl('Q56', event)"=20
      onmouseout=3DclearEl()=20
      =
href=3D"http://localhost/mascot/cgi/peptide_view.pl?file=3D../data/201512=
26/F019635.dat&amp;query=3D56&amp;hit=3D1&amp;index=3D&amp;px=3D1&amp;sec=
tion=3D5&amp;ave_thresh=3D33&amp;_ignoreionsscorebelow=3D5&amp;report=3D0=
&amp;_sigthreshold=3D0.05&amp;_msresflags=3D1025&amp;_msresflags2=3D2&amp=
;percolate=3D-1&amp;percolate_rt=3D0"=20
      target=3D_blank>56</A>&nbsp;&nbsp;</TT></TD>
    <TD align=3Dright><TT><I><B>1979.0905&nbsp;&nbsp;</B></I></TT></TD>
    <TD align=3Dright><TT><I><B>1978.0833&nbsp;&nbsp;</B></I></TT></TD>
    <TD>&nbsp;</TD>
    <TD>&nbsp;</TD>
    <TD>&nbsp;</TD>
    <TD>&nbsp;</TD>
    <TD>&nbsp;</TD>
    <TD>&nbsp;</TD>
    <TD>&nbsp;</TD></TD></TR>
  <TR>
    <TD align=3Dright><INPUT=20
      value=3D"2239.124707 from(2240.131983,1+) intensity(1911.6000) =
query(58)"=20
      CHECKED type=3Dcheckbox name=3DQUE></TD>
    <TD align=3Dright><TT><A=20
      onmouseover=3D"if (!browser_EXCLUDE) activateEl('Q58', event)"=20
      onmouseout=3DclearEl()=20
      =
href=3D"http://localhost/mascot/cgi/peptide_view.pl?file=3D../data/201512=
26/F019635.dat&amp;query=3D58&amp;hit=3D1&amp;index=3D&amp;px=3D1&amp;sec=
tion=3D5&amp;ave_thresh=3D33&amp;_ignoreionsscorebelow=3D5&amp;report=3D0=
&amp;_sigthreshold=3D0.05&amp;_msresflags=3D1025&amp;_msresflags2=3D2&amp=
;percolate=3D-1&amp;percolate_rt=3D0"=20
      target=3D_blank>58</A>&nbsp;&nbsp;</TT></TD>
    <TD align=3Dright><TT><I><B>2240.1320&nbsp;&nbsp;</B></I></TT></TD>
    <TD align=3Dright><TT><I><B>2239.1247&nbsp;&nbsp;</B></I></TT></TD>
    <TD>&nbsp;</TD>
    <TD>&nbsp;</TD>
    <TD>&nbsp;</TD>
    <TD>&nbsp;</TD>
    <TD>&nbsp;</TD>
    <TD>&nbsp;</TD>
    <TD>&nbsp;</TD></TD></TR>
  <TR>
    <TD align=3Dright><INPUT=20
      value=3D"2447.156530 from(2448.163806,1+) intensity(6554.5000) =
query(60)"=20
      CHECKED type=3Dcheckbox name=3DQUE></TD>
    <TD align=3Dright><TT><A=20
      onmouseover=3D"if (!browser_EXCLUDE) activateEl('Q60', event)"=20
      onmouseout=3DclearEl()=20
      =
href=3D"http://localhost/mascot/cgi/peptide_view.pl?file=3D../data/201512=
26/F019635.dat&amp;query=3D60&amp;hit=3D1&amp;index=3D&amp;px=3D1&amp;sec=
tion=3D5&amp;ave_thresh=3D33&amp;_ignoreionsscorebelow=3D5&amp;report=3D0=
&amp;_sigthreshold=3D0.05&amp;_msresflags=3D1025&amp;_msresflags2=3D2&amp=
;percolate=3D-1&amp;percolate_rt=3D0"=20
      target=3D_blank>60</A>&nbsp;&nbsp;</TT></TD>
    <TD align=3Dright><TT><I><B>2448.1638&nbsp;&nbsp;</B></I></TT></TD>
    <TD align=3Dright><TT><I><B>2447.1565&nbsp;&nbsp;</B></I></TT></TD>
    <TD>&nbsp;</TD>
    <TD>&nbsp;</TD>
    <TD>&nbsp;</TD>
    <TD>&nbsp;</TD>
    <TD>&nbsp;</TD>
    <TD>&nbsp;</TD>
    <TD>&nbsp;</TD></TD></TR>
  <TR>
    <TD align=3Dright><INPUT=20
      value=3D"2469.143107 from(2470.150383,1+) intensity(4180.6000) =
query(61)"=20
      CHECKED type=3Dcheckbox name=3DQUE></TD>
    <TD align=3Dright><TT><A=20
      onmouseover=3D"if (!browser_EXCLUDE) activateEl('Q61', event)"=20
      onmouseout=3DclearEl()=20
      =
href=3D"http://localhost/mascot/cgi/peptide_view.pl?file=3D../data/201512=
26/F019635.dat&amp;query=3D61&amp;hit=3D1&amp;index=3D&amp;px=3D1&amp;sec=
tion=3D5&amp;ave_thresh=3D33&amp;_ignoreionsscorebelow=3D5&amp;report=3D0=
&amp;_sigthreshold=3D0.05&amp;_msresflags=3D1025&amp;_msresflags2=3D2&amp=
;percolate=3D-1&amp;percolate_rt=3D0"=20
      target=3D_blank>61</A>&nbsp;&nbsp;</TT></TD>
    <TD align=3Dright><TT><I><B>2470.1504&nbsp;&nbsp;</B></I></TT></TD>
    <TD align=3Dright><TT><I><B>2469.1431&nbsp;&nbsp;</B></I></TT></TD>
    <TD>&nbsp;</TD>
    <TD>&nbsp;</TD>
    <TD>&nbsp;</TD>
    <TD>&nbsp;</TD>
    <TD>&nbsp;</TD>
    <TD>&nbsp;</TD>
    <TD>&nbsp;</TD></TD></TR>
  <TR>
    <TD align=3Dright><INPUT=20
      value=3D"2485.127273 from(2486.134549,1+) intensity(1723.3000) =
query(62)"=20
      CHECKED type=3Dcheckbox name=3DQUE></TD>
    <TD align=3Dright><TT><A=20
      onmouseover=3D"if (!browser_EXCLUDE) activateEl('Q62', event)"=20
      onmouseout=3DclearEl()=20
      =
href=3D"http://localhost/mascot/cgi/peptide_view.pl?file=3D../data/201512=
26/F019635.dat&amp;query=3D62&amp;hit=3D1&amp;index=3D&amp;px=3D1&amp;sec=
tion=3D5&amp;ave_thresh=3D33&amp;_ignoreionsscorebelow=3D5&amp;report=3D0=
&amp;_sigthreshold=3D0.05&amp;_msresflags=3D1025&amp;_msresflags2=3D2&amp=
;percolate=3D-1&amp;percolate_rt=3D0"=20
      target=3D_blank>62</A>&nbsp;&nbsp;</TT></TD>
    <TD align=3Dright><TT><I><B>2486.1345&nbsp;&nbsp;</B></I></TT></TD>
    <TD align=3Dright><TT><I><B>2485.1273&nbsp;&nbsp;</B></I></TT></TD>
    <TD>&nbsp;</TD>
    <TD>&nbsp;</TD>
    <TD>&nbsp;</TD>
    <TD>&nbsp;</TD>
    <TD>&nbsp;</TD>
    <TD>&nbsp;</TD>
    <TD>&nbsp;</TD></TD></TR>
  <TR>
    <TD align=3Dright><INPUT=20
      value=3D"2566.238585 from(2567.245861,1+) intensity(1667.3000) =
query(63)"=20
      CHECKED type=3Dcheckbox name=3DQUE></TD>
    <TD align=3Dright><TT><A=20
      onmouseover=3D"if (!browser_EXCLUDE) activateEl('Q63', event)"=20
      onmouseout=3DclearEl()=20
      =
href=3D"http://localhost/mascot/cgi/peptide_view.pl?file=3D../data/201512=
26/F019635.dat&amp;query=3D63&amp;hit=3D1&amp;index=3D&amp;px=3D1&amp;sec=
tion=3D5&amp;ave_thresh=3D33&amp;_ignoreionsscorebelow=3D5&amp;report=3D0=
&amp;_sigthreshold=3D0.05&amp;_msresflags=3D1025&amp;_msresflags2=3D2&amp=
;percolate=3D-1&amp;percolate_rt=3D0"=20
      target=3D_blank>63</A>&nbsp;&nbsp;</TT></TD>
    <TD align=3Dright><TT><I><B>2567.2459&nbsp;&nbsp;</B></I></TT></TD>
    <TD align=3Dright><TT><I><B>2566.2386&nbsp;&nbsp;</B></I></TT></TD>
    <TD>&nbsp;</TD>
    <TD>&nbsp;</TD>
    <TD>&nbsp;</TD>
    <TD>&nbsp;</TD>
    <TD>&nbsp;</TD>
    <TD>&nbsp;</TD>
    <TD>&nbsp;</TD></TD></TR>
  <TR>
    <TD align=3Dright><INPUT=20
      value=3D"2582.285615 from(2583.292891,1+) intensity(54637.6000) =
query(64)"=20
      CHECKED type=3Dcheckbox name=3DQUE></TD>
    <TD align=3Dright><TT><A=20
      onmouseover=3D"if (!browser_EXCLUDE) activateEl('Q64', event)"=20
      onmouseout=3DclearEl()=20
      =
href=3D"http://localhost/mascot/cgi/peptide_view.pl?file=3D../data/201512=
26/F019635.dat&amp;query=3D64&amp;hit=3D1&amp;index=3D&amp;px=3D1&amp;sec=
tion=3D5&amp;ave_thresh=3D33&amp;_ignoreionsscorebelow=3D5&amp;report=3D0=
&amp;_sigthreshold=3D0.05&amp;_msresflags=3D1025&amp;_msresflags2=3D2&amp=
;percolate=3D-1&amp;percolate_rt=3D0"=20
      target=3D_blank>64</A>&nbsp;&nbsp;</TT></TD>
    <TD align=3Dright><TT><I><B>2583.2929&nbsp;&nbsp;</B></I></TT></TD>
    <TD align=3Dright><TT><I><B>2582.2856&nbsp;&nbsp;</B></I></TT></TD>
    <TD>&nbsp;</TD>
    <TD>&nbsp;</TD>
    <TD>&nbsp;</TD>
    <TD>&nbsp;</TD>
    <TD>&nbsp;</TD>
    <TD>&nbsp;</TD>
    <TD>&nbsp;</TD></TD></TR>
  <TR>
    <TD align=3Dright><INPUT=20
      value=3D"2594.280003 from(2595.287279,1+) intensity(3092.4000) =
query(65)"=20
      CHECKED type=3Dcheckbox name=3DQUE></TD>
    <TD align=3Dright><TT><A=20
      onmouseover=3D"if (!browser_EXCLUDE) activateEl('Q65', event)"=20
      onmouseout=3DclearEl()=20
      =
href=3D"http://localhost/mascot/cgi/peptide_view.pl?file=3D../data/201512=
26/F019635.dat&amp;query=3D65&amp;hit=3D1&amp;index=3D&amp;px=3D1&amp;sec=
tion=3D5&amp;ave_thresh=3D33&amp;_ignoreionsscorebelow=3D5&amp;report=3D0=
&amp;_sigthreshold=3D0.05&amp;_msresflags=3D1025&amp;_msresflags2=3D2&amp=
;percolate=3D-1&amp;percolate_rt=3D0"=20
      target=3D_blank>65</A>&nbsp;&nbsp;</TT></TD>
    <TD align=3Dright><TT><I><B>2595.2873&nbsp;&nbsp;</B></I></TT></TD>
    <TD align=3Dright><TT><I><B>2594.2800&nbsp;&nbsp;</B></I></TT></TD>
    <TD>&nbsp;</TD>
    <TD>&nbsp;</TD>
    <TD>&nbsp;</TD>
    <TD>&nbsp;</TD>
    <TD>&nbsp;</TD>
    <TD>&nbsp;</TD>
    <TD>&nbsp;</TD></TD></TR>
  <TR>
    <TD align=3Dright><INPUT=20
      value=3D"2600.313371 from(2601.320647,1+) intensity(1655.6000) =
query(66)"=20
      CHECKED type=3Dcheckbox name=3DQUE></TD>
    <TD align=3Dright><TT><A=20
      onmouseover=3D"if (!browser_EXCLUDE) activateEl('Q66', event)"=20
      onmouseout=3DclearEl()=20
      =
href=3D"http://localhost/mascot/cgi/peptide_view.pl?file=3D../data/201512=
26/F019635.dat&amp;query=3D66&amp;hit=3D1&amp;index=3D&amp;px=3D1&amp;sec=
tion=3D5&amp;ave_thresh=3D33&amp;_ignoreionsscorebelow=3D5&amp;report=3D0=
&amp;_sigthreshold=3D0.05&amp;_msresflags=3D1025&amp;_msresflags2=3D2&amp=
;percolate=3D-1&amp;percolate_rt=3D0"=20
      target=3D_blank>66</A>&nbsp;&nbsp;</TT></TD>
    <TD align=3Dright><TT><I><B>2601.3206&nbsp;&nbsp;</B></I></TT></TD>
    <TD align=3Dright><TT><I><B>2600.3134&nbsp;&nbsp;</B></I></TT></TD>
    <TD>&nbsp;</TD>
    <TD>&nbsp;</TD>
    <TD>&nbsp;</TD>
    <TD>&nbsp;</TD>
    <TD>&nbsp;</TD>
    <TD>&nbsp;</TD>
    <TD>&nbsp;</TD></TD></TR>
  <TR>
    <TD align=3Dright><INPUT=20
      value=3D"2603.298568 from(2604.305844,1+) intensity(3456.1000) =
query(67)"=20
      CHECKED type=3Dcheckbox name=3DQUE></TD>
    <TD align=3Dright><TT><A=20
      onmouseover=3D"if (!browser_EXCLUDE) activateEl('Q67', event)"=20
      onmouseout=3DclearEl()=20
      =
href=3D"http://localhost/mascot/cgi/peptide_view.pl?file=3D../data/201512=
26/F019635.dat&amp;query=3D67&amp;hit=3D1&amp;index=3D&amp;px=3D1&amp;sec=
tion=3D5&amp;ave_thresh=3D33&amp;_ignoreionsscorebelow=3D5&amp;report=3D0=
&amp;_sigthreshold=3D0.05&amp;_msresflags=3D1025&amp;_msresflags2=3D2&amp=
;percolate=3D-1&amp;percolate_rt=3D0"=20
      target=3D_blank>67</A>&nbsp;&nbsp;</TT></TD>
    <TD align=3Dright><TT><I><B>2604.3058&nbsp;&nbsp;</B></I></TT></TD>
    <TD align=3Dright><TT><I><B>2603.2986&nbsp;&nbsp;</B></I></TT></TD>
    <TD>&nbsp;</TD>
    <TD>&nbsp;</TD>
    <TD>&nbsp;</TD>
    <TD>&nbsp;</TD>
    <TD>&nbsp;</TD>
    <TD>&nbsp;</TD>
    <TD>&nbsp;</TD></TD></TR>
  <TR>
    <TD align=3Dright><INPUT=20
      value=3D"2618.290204 from(2619.297480,1+) intensity(1489.1000) =
query(68)"=20
      CHECKED type=3Dcheckbox name=3DQUE></TD>
    <TD align=3Dright><TT><A=20
      onmouseover=3D"if (!browser_EXCLUDE) activateEl('Q68', event)"=20
      onmouseout=3DclearEl()=20
      =
href=3D"http://localhost/mascot/cgi/peptide_view.pl?file=3D../data/201512=
26/F019635.dat&amp;query=3D68&amp;hit=3D1&amp;index=3D&amp;px=3D1&amp;sec=
tion=3D5&amp;ave_thresh=3D33&amp;_ignoreionsscorebelow=3D5&amp;report=3D0=
&amp;_sigthreshold=3D0.05&amp;_msresflags=3D1025&amp;_msresflags2=3D2&amp=
;percolate=3D-1&amp;percolate_rt=3D0"=20
      target=3D_blank>68</A>&nbsp;&nbsp;</TT></TD>
    <TD align=3Dright><TT><I><B>2619.2975&nbsp;&nbsp;</B></I></TT></TD>
    <TD align=3Dright><TT><I><B>2618.2902&nbsp;&nbsp;</B></I></TT></TD>
    <TD>&nbsp;</TD>
    <TD>&nbsp;</TD>
    <TD>&nbsp;</TD>
    <TD>&nbsp;</TD>
    <TD>&nbsp;</TD>
    <TD>&nbsp;</TD>
    <TD>&nbsp;</TD></TD></TR>
  <TR>
    <TD align=3Dright><INPUT=20
      value=3D"2690.290428 from(2691.297704,1+) intensity(2833.7000) =
query(69)"=20
      CHECKED type=3Dcheckbox name=3DQUE></TD>
    <TD align=3Dright><TT><A=20
      onmouseover=3D"if (!browser_EXCLUDE) activateEl('Q69', event)"=20
      onmouseout=3DclearEl()=20
      =
href=3D"http://localhost/mascot/cgi/peptide_view.pl?file=3D../data/201512=
26/F019635.dat&amp;query=3D69&amp;hit=3D1&amp;index=3D&amp;px=3D1&amp;sec=
tion=3D5&amp;ave_thresh=3D33&amp;_ignoreionsscorebelow=3D5&amp;report=3D0=
&amp;_sigthreshold=3D0.05&amp;_msresflags=3D1025&amp;_msresflags2=3D2&amp=
;percolate=3D-1&amp;percolate_rt=3D0"=20
      target=3D_blank>69</A>&nbsp;&nbsp;</TT></TD>
    <TD align=3Dright><TT><I><B>2691.2977&nbsp;&nbsp;</B></I></TT></TD>
    <TD align=3Dright><TT><I><B>2690.2904&nbsp;&nbsp;</B></I></TT></TD>
    <TD>&nbsp;</TD>
    <TD>&nbsp;</TD>
    <TD>&nbsp;</TD>
    <TD>&nbsp;</TD>
    <TD>&nbsp;</TD>
    <TD>&nbsp;</TD>
    <TD>&nbsp;</TD></TD></TR>
  <TR>
    <TD align=3Dright><INPUT=20
      value=3D"2724.205153 from(2725.212429,1+) intensity(1608.4000) =
query(70)"=20
      CHECKED type=3Dcheckbox name=3DQUE></TD>
    <TD align=3Dright><TT><A=20
      onmouseover=3D"if (!browser_EXCLUDE) activateEl('Q70', event)"=20
      onmouseout=3DclearEl()=20
      =
href=3D"http://localhost/mascot/cgi/peptide_view.pl?file=3D../data/201512=
26/F019635.dat&amp;query=3D70&amp;hit=3D1&amp;index=3D&amp;px=3D1&amp;sec=
tion=3D5&amp;ave_thresh=3D33&amp;_ignoreionsscorebelow=3D5&amp;report=3D0=
&amp;_sigthreshold=3D0.05&amp;_msresflags=3D1025&amp;_msresflags2=3D2&amp=
;percolate=3D-1&amp;percolate_rt=3D0"=20
      target=3D_blank>70</A>&nbsp;&nbsp;</TT></TD>
    <TD align=3Dright><TT><I><B>2725.2124&nbsp;&nbsp;</B></I></TT></TD>
    <TD align=3Dright><TT><I><B>2724.2052&nbsp;&nbsp;</B></I></TT></TD>
    <TD>&nbsp;</TD>
    <TD>&nbsp;</TD>
    <TD>&nbsp;</TD>
    <TD>&nbsp;</TD>
    <TD>&nbsp;</TD>
    <TD>&nbsp;</TD>
    <TD>&nbsp;</TD></TD></TR>
  <TR>
    <TD align=3Dright><INPUT=20
      value=3D"2738.377406 from(2739.384682,1+) intensity(7408.5000) =
query(71)"=20
      CHECKED type=3Dcheckbox name=3DQUE></TD>
    <TD align=3Dright><TT><A=20
      onmouseover=3D"if (!browser_EXCLUDE) activateEl('Q71', event)"=20
      onmouseout=3DclearEl()=20
      =
href=3D"http://localhost/mascot/cgi/peptide_view.pl?file=3D../data/201512=
26/F019635.dat&amp;query=3D71&amp;hit=3D1&amp;index=3D&amp;px=3D1&amp;sec=
tion=3D5&amp;ave_thresh=3D33&amp;_ignoreionsscorebelow=3D5&amp;report=3D0=
&amp;_sigthreshold=3D0.05&amp;_msresflags=3D1025&amp;_msresflags2=3D2&amp=
;percolate=3D-1&amp;percolate_rt=3D0"=20
      target=3D_blank>71</A>&nbsp;&nbsp;</TT></TD>
    <TD align=3Dright><TT><I><B>2739.3847&nbsp;&nbsp;</B></I></TT></TD>
    <TD align=3Dright><TT><I><B>2738.3774&nbsp;&nbsp;</B></I></TT></TD>
    <TD>&nbsp;</TD>
    <TD>&nbsp;</TD>
    <TD>&nbsp;</TD>
    <TD>&nbsp;</TD>
    <TD>&nbsp;</TD>
    <TD>&nbsp;</TD>
    <TD>&nbsp;</TD></TD></TR>
  <TR>
    <TD align=3Dright><INPUT=20
      value=3D"2747.316287 from(2748.323563,1+) intensity(2158.9000) =
query(72)"=20
      CHECKED type=3Dcheckbox name=3DQUE></TD>
    <TD align=3Dright><TT><A=20
      onmouseover=3D"if (!browser_EXCLUDE) activateEl('Q72', event)"=20
      onmouseout=3DclearEl()=20
      =
href=3D"http://localhost/mascot/cgi/peptide_view.pl?file=3D../data/201512=
26/F019635.dat&amp;query=3D72&amp;hit=3D1&amp;index=3D&amp;px=3D1&amp;sec=
tion=3D5&amp;ave_thresh=3D33&amp;_ignoreionsscorebelow=3D5&amp;report=3D0=
&amp;_sigthreshold=3D0.05&amp;_msresflags=3D1025&amp;_msresflags2=3D2&amp=
;percolate=3D-1&amp;percolate_rt=3D0"=20
      target=3D_blank>72</A>&nbsp;&nbsp;</TT></TD>
    <TD align=3Dright><TT><I><B>2748.3236&nbsp;&nbsp;</B></I></TT></TD>
    <TD align=3Dright><TT><I><B>2747.3163&nbsp;&nbsp;</B></I></TT></TD>
    <TD>&nbsp;</TD>
    <TD>&nbsp;</TD>
    <TD>&nbsp;</TD>
    <TD>&nbsp;</TD>
    <TD>&nbsp;</TD>
    <TD>&nbsp;</TD>
    <TD>&nbsp;</TD></TD></TR>
  <TR>
    <TD align=3Dright><INPUT=20
      value=3D"2933.563662 from(2934.570938,1+) intensity(4027.5000) =
query(73)"=20
      CHECKED type=3Dcheckbox name=3DQUE></TD>
    <TD align=3Dright><TT><A=20
      onmouseover=3D"if (!browser_EXCLUDE) activateEl('Q73', event)"=20
      onmouseout=3DclearEl()=20
      =
href=3D"http://localhost/mascot/cgi/peptide_view.pl?file=3D../data/201512=
26/F019635.dat&amp;query=3D73&amp;hit=3D1&amp;index=3D&amp;px=3D1&amp;sec=
tion=3D5&amp;ave_thresh=3D33&amp;_ignoreionsscorebelow=3D5&amp;report=3D0=
&amp;_sigthreshold=3D0.05&amp;_msresflags=3D1025&amp;_msresflags2=3D2&amp=
;percolate=3D-1&amp;percolate_rt=3D0"=20
      target=3D_blank>73</A>&nbsp;&nbsp;</TT></TD>
    <TD align=3Dright><TT><I><B>2934.5709&nbsp;&nbsp;</B></I></TT></TD>
    <TD align=3Dright><TT><I><B>2933.5637&nbsp;&nbsp;</B></I></TT></TD>
    <TD>&nbsp;</TD>
    <TD>&nbsp;</TD>
    <TD>&nbsp;</TD>
    <TD>&nbsp;</TD>
    <TD>&nbsp;</TD>
    <TD>&nbsp;</TD>
    <TD>&nbsp;</TD></TD></TR>
  <TR>
    <TD align=3Dright><INPUT=20
      value=3D"3355.720787 from(3356.728063,1+) intensity(1088.1000) =
query(74)"=20
      CHECKED type=3Dcheckbox name=3DQUE></TD>
    <TD align=3Dright><TT><A=20
      onmouseover=3D"if (!browser_EXCLUDE) activateEl('Q74', event)"=20
      onmouseout=3DclearEl()=20
      =
href=3D"http://localhost/mascot/cgi/peptide_view.pl?file=3D../data/201512=
26/F019635.dat&amp;query=3D74&amp;hit=3D1&amp;index=3D&amp;px=3D1&amp;sec=
tion=3D5&amp;ave_thresh=3D33&amp;_ignoreionsscorebelow=3D5&amp;report=3D0=
&amp;_sigthreshold=3D0.05&amp;_msresflags=3D1025&amp;_msresflags2=3D2&amp=
;percolate=3D-1&amp;percolate_rt=3D0"=20
      target=3D_blank>74</A>&nbsp;&nbsp;</TT></TD>
    <TD align=3Dright><TT><I><B>3356.7281&nbsp;&nbsp;</B></I></TT></TD>
    <TD align=3Dright><TT><I><B>3355.7208&nbsp;&nbsp;</B></I></TT></TD>
    <TD>&nbsp;</TD>
    <TD>&nbsp;</TD>
    <TD>&nbsp;</TD>
    <TD>&nbsp;</TD>
    <TD>&nbsp;</TD>
    <TD>&nbsp;</TD>
    <TD>&nbsp;</TD></TD></TR></TBODY></TABLE>
<HR>
</FORM>
<H3>Search Parameters</H3><FONT face=3D"Courier =
New,Courier,monospace"><PRE><B>Type of search         : MS/MS Ion =
Search</B>
<B>Enzyme                 : Trypsin</B>
<B>Fixed modifications    : <A =
href=3D"http://localhost/mascot/cgi/client.pl?modification&amp;mod_name=3D=
Carbamidomethyl+%28C%29&amp;file=3D../data/20151226/F019635.dat" =
target=3D_blank>Carbamidomethyl (C)</A></B>
<B>Variable modifications : <A =
href=3D"http://localhost/mascot/cgi/client.pl?modification&amp;mod_name=3D=
Oxidation+%28M%29&amp;file=3D../data/20151226/F019635.dat" =
target=3D_blank>Oxidation (M)</A></B>
<B>Mass values            : Monoisotopic</B>
<B>Protein Mass           : Unrestricted</B>
<B>Peptide Mass Tolerance : =C2=B1 150 ppm</B>
<B>Fragment Mass Tolerance: =C2=B1 0.7 Da</B>
<B>Max Missed Cleavages   : 1</B>
<B>Instrument type        : MALDI-TOF-TOF</B>
<B>Number of queries      : 74</B>
</PRE></FONT>
<P>
<TABLE border=3D2 cellSpacing=3D2 cellPadding=3D1 width=3D"100%">
  <TBODY>
  <TR>
    <TD noWrap align=3Dmiddle><B>Mascot:</B>&nbsp; <A=20
      =
href=3D"http://www.matrixscience.com/">http://www.matrixscience.com/</A> =

  </TD></TR></TBODY></TABLE>
<SCRIPT language=3DJavaScript1.2>=0A=
<!--=0A=
var timerID =3D null;=0A=
var active =3D null;=0A=
=0A=
function redo() {=0A=
  window.location.reload();=0A=
}=0A=
=0A=
function init() {=0A=
  setTimeout("window.onresize =3D redo", 1000);=0A=
}=0A=
=0A=
function displayEl(left, top) {=0A=
  if (browser_NS4||browser_NS6||browser_NS7||browser_MZ7) =
document.releaseEvents(Event.MOUSEMOVE);=0A=
  document.onmousemove =3D null;=0A=
  if (browser_NS4) {=0A=
    var whichEl =3D document[active];=0A=
  } else if =
(browser_NS6||browser_NS7||browser_MZ7||browser_OP5||browser_OP6||browser=
_OP7) {=0A=
    var whichEl =3D document.getElementById(active).style;=0A=
  } else {=0A=
    var whichEl =3D document.all[active].style;=0A=
  }=0A=
  whichEl.left =3D left;=0A=
  whichEl.top =3D top;=0A=
  whichEl.visibility =3D (browser_NS4) ? "show" : "visible";=0A=
}=0A=
=0A=
function clearEl() {=0A=
  self.status =3D "";=0A=
  if (browser_EXCLUDE) return;=0A=
  if (browser_NS4) {=0A=
    var whichEl =3D document[active];=0A=
  } else if =
(browser_NS6||browser_NS7||browser_MZ7||browser_OP5||browser_OP6||browser=
_OP7) {=0A=
    var whichEl =3D document.getElementById(active).style;=0A=
  } else {=0A=
    var whichEl =3D document.all[active].style;=0A=
  }=0A=
  whichEl.visibility =3D (browser_NS4) ? "hide" : "hidden";=0A=
  active =3D null;=0A=
  if (timerID) clearTimeout(timerID);=0A=
  if (browser_NS4||browser_NS6||browser_NS7||browser_MZ7) =
document.releaseEvents(Event.MOUSEMOVE);=0A=
  document.onmousemove =3D null;=0A=
}=0A=
=0A=
function activateEl(id, e) {=0A=
  if (browser_EXCLUDE) return;=0A=
  active =3D id;=0A=
  if (browser_NS4||browser_NS6||browser_NS7||browser_MZ7) =
document.captureEvents(Event.MOUSEMOVE);=0A=
  document.onmousemove =3D checkEl;=0A=
  checkEl(e);=0A=
}=0A=
=0A=
function checkEl(e) {=0A=
  if (timerID) clearTimeout(timerID);=0A=
  if (browser_OP5||browser_OP6||browser_KDE) {=0A=
    var left =3D event.clientX;=0A=
  } else if =
(browser_NS4||browser_NS6||browser_NS7||browser_MZ7||browser_OP7) {=0A=
    var left =3D e.pageX;=0A=
  } else {=0A=
    var left =3D event.clientX + document.body.scrollLeft;=0A=
  }=0A=
  if (browser_OP5||browser_OP6||browser_KDE) {=0A=
    var top =3D event.clientY + 20;=0A=
  } else if =
(browser_NS4||browser_NS6||browser_NS7||browser_MZ7||browser_OP7) {=0A=
    var top =3D e.pageY + 20;=0A=
  } else {=0A=
    var top =3D event.clientY + document.body.scrollTop + 20;=0A=
  }=0A=
  timerID =3D setTimeout("displayEl(" + left + ", " + top + ")", 300);=0A=
}=0A=
=0A=
// -->=0A=
</SCRIPT>
</P>
<DIV id=3DQ1 class=3Dtooltip>
<TABLE border=3D0 cellSpacing=3D0 cellPadding=3D2 bgColor=3D#0000ff>
  <TBODY>
  <TR>
    <TD>
      <TABLE border=3D0 cellSpacing=3D0 cellPadding=3D5 =
bgColor=3D#ffffcc>
        <TBODY>
        <TR>
          <TD><TT>Top scoring peptide matches to query 1<BR>Score =
greater than=20
            13 indicates identity</TT><PRE><B>Score    Expect      ppm   =
Hit  Protein =
Peptide</B></PRE></TD></TR></TBODY></TABLE></TD></TR></TBODY></TABLE></DI=
V>
<DIV id=3DQ2 class=3Dtooltip>
<TABLE border=3D0 cellSpacing=3D0 cellPadding=3D2 bgColor=3D#0000ff>
  <TBODY>
  <TR>
    <TD>
      <TABLE border=3D0 cellSpacing=3D0 cellPadding=3D5 =
bgColor=3D#ffffcc>
        <TBODY>
        <TR>
          <TD><TT>Top scoring peptide matches to query 2<BR>Score =
greater than=20
            13 indicates identity</TT><PRE><B>Score    Expect      ppm   =
Hit  Protein =
Peptide</B></PRE></TD></TR></TBODY></TABLE></TD></TR></TBODY></TABLE></DI=
V>
<DIV id=3DQ3 class=3Dtooltip>
<TABLE border=3D0 cellSpacing=3D0 cellPadding=3D2 bgColor=3D#0000ff>
  <TBODY>
  <TR>
    <TD>
      <TABLE border=3D0 cellSpacing=3D0 cellPadding=3D5 =
bgColor=3D#ffffcc>
        <TBODY>
        <TR>
          <TD><TT>Top scoring peptide matches to query 3<BR>Score =
greater than=20
            13 indicates identity</TT><PRE><B>Score    Expect      ppm   =
Hit  Protein =
Peptide</B></PRE></TD></TR></TBODY></TABLE></TD></TR></TBODY></TABLE></DI=
V>
<DIV id=3DQ4 class=3Dtooltip>
<TABLE border=3D0 cellSpacing=3D0 cellPadding=3D2 bgColor=3D#0000ff>
  <TBODY>
  <TR>
    <TD>
      <TABLE border=3D0 cellSpacing=3D0 cellPadding=3D5 =
bgColor=3D#ffffcc>
        <TBODY>
        <TR>
          <TD><TT>Top scoring peptide matches to query 4<BR>Score =
greater than=20
            13 indicates identity</TT><PRE><B>Score    Expect      ppm   =
Hit  Protein =
Peptide</B></PRE></TD></TR></TBODY></TABLE></TD></TR></TBODY></TABLE></DI=
V>
<DIV id=3DQ5 class=3Dtooltip>
<TABLE border=3D0 cellSpacing=3D0 cellPadding=3D2 bgColor=3D#0000ff>
  <TBODY>
  <TR>
    <TD>
      <TABLE border=3D0 cellSpacing=3D0 cellPadding=3D5 =
bgColor=3D#ffffcc>
        <TBODY>
        <TR>
          <TD><TT>Top scoring peptide matches to query 5<BR>Score =
greater than=20
            13 indicates identity</TT><PRE><B>Score    Expect      ppm   =
Hit  Protein =
Peptide</B></PRE></TD></TR></TBODY></TABLE></TD></TR></TBODY></TABLE></DI=
V>
<DIV id=3DQ6 class=3Dtooltip>
<TABLE border=3D0 cellSpacing=3D0 cellPadding=3D2 bgColor=3D#0000ff>
  <TBODY>
  <TR>
    <TD>
      <TABLE border=3D0 cellSpacing=3D0 cellPadding=3D5 =
bgColor=3D#ffffcc>
        <TBODY>
        <TR>
          <TD><TT>Top scoring peptide matches to query 6<BR>Score =
greater than=20
            13 indicates identity</TT><PRE><B>Score    Expect      ppm   =
Hit  Protein =
Peptide</B></PRE></TD></TR></TBODY></TABLE></TD></TR></TBODY></TABLE></DI=
V>
<DIV id=3DQ7 class=3Dtooltip>
<TABLE border=3D0 cellSpacing=3D0 cellPadding=3D2 bgColor=3D#0000ff>
  <TBODY>
  <TR>
    <TD>
      <TABLE border=3D0 cellSpacing=3D0 cellPadding=3D5 =
bgColor=3D#ffffcc>
        <TBODY>
        <TR>
          <TD><TT>Top scoring peptide matches to query 7<BR>Score =
greater than=20
            13 indicates identity</TT><PRE><B>Score    Expect      ppm   =
Hit  Protein =
Peptide</B></PRE></TD></TR></TBODY></TABLE></TD></TR></TBODY></TABLE></DI=
V>
<DIV id=3DQ8 class=3Dtooltip>
<TABLE border=3D0 cellSpacing=3D0 cellPadding=3D2 bgColor=3D#0000ff>
  <TBODY>
  <TR>
    <TD>
      <TABLE border=3D0 cellSpacing=3D0 cellPadding=3D5 =
bgColor=3D#ffffcc>
        <TBODY>
        <TR>
          <TD><TT>Top scoring peptide matches to query 8<BR>Score =
greater than=20
            13 indicates identity</TT><PRE><B>Score    Expect      ppm   =
Hit  Protein =
Peptide</B></PRE></TD></TR></TBODY></TABLE></TD></TR></TBODY></TABLE></DI=
V>
<DIV id=3DQ9 class=3Dtooltip>
<TABLE border=3D0 cellSpacing=3D0 cellPadding=3D2 bgColor=3D#0000ff>
  <TBODY>
  <TR>
    <TD>
      <TABLE border=3D0 cellSpacing=3D0 cellPadding=3D5 =
bgColor=3D#ffffcc>
        <TBODY>
        <TR>
          <TD><TT>Top scoring peptide matches to query 9<BR>Score =
greater than=20
            13 indicates identity</TT><PRE><B>Score    Expect      ppm   =
Hit  Protein =
Peptide</B></PRE></TD></TR></TBODY></TABLE></TD></TR></TBODY></TABLE></DI=
V>
<DIV id=3DQ10 class=3Dtooltip>
<TABLE border=3D0 cellSpacing=3D0 cellPadding=3D2 bgColor=3D#0000ff>
  <TBODY>
  <TR>
    <TD>
      <TABLE border=3D0 cellSpacing=3D0 cellPadding=3D5 =
bgColor=3D#ffffcc>
        <TBODY>
        <TR>
          <TD><TT>Top scoring peptide matches to query 10<BR>Score =
greater=20
            than 13 indicates identity</TT><PRE><B>Score    Expect      =
ppm   Hit  Protein =
Peptide</B></PRE></TD></TR></TBODY></TABLE></TD></TR></TBODY></TABLE></DI=
V>
<DIV id=3DQ11 class=3Dtooltip>
<TABLE border=3D0 cellSpacing=3D0 cellPadding=3D2 bgColor=3D#0000ff>
  <TBODY>
  <TR>
    <TD>
      <TABLE border=3D0 cellSpacing=3D0 cellPadding=3D5 =
bgColor=3D#ffffcc>
        <TBODY>
        <TR>
          <TD><TT>Top scoring peptide matches to query 11<BR>Score =
greater=20
            than 13 indicates identity</TT><PRE><B>Score    Expect      =
ppm   Hit  Protein =
Peptide</B></PRE></TD></TR></TBODY></TABLE></TD></TR></TBODY></TABLE></DI=
V>
<DIV id=3DQ12 class=3Dtooltip>
<TABLE border=3D0 cellSpacing=3D0 cellPadding=3D2 bgColor=3D#0000ff>
  <TBODY>
  <TR>
    <TD>
      <TABLE border=3D0 cellSpacing=3D0 cellPadding=3D5 =
bgColor=3D#ffffcc>
        <TBODY>
        <TR>
          <TD><TT>Top scoring peptide matches to query 12<BR>Score =
greater=20
            than 13 indicates identity</TT><PRE><B>Score    Expect      =
ppm   Hit  Protein =
Peptide</B></PRE></TD></TR></TBODY></TABLE></TD></TR></TBODY></TABLE></DI=
V>
<DIV id=3DQ13 class=3Dtooltip>
<TABLE border=3D0 cellSpacing=3D0 cellPadding=3D2 bgColor=3D#0000ff>
  <TBODY>
  <TR>
    <TD>
      <TABLE border=3D0 cellSpacing=3D0 cellPadding=3D5 =
bgColor=3D#ffffcc>
        <TBODY>
        <TR>
          <TD><TT>Top scoring peptide matches to query 13<BR>Score =
greater=20
            than 13 indicates identity</TT><PRE><B>Score    Expect      =
ppm   Hit  Protein =
Peptide</B></PRE></TD></TR></TBODY></TABLE></TD></TR></TBODY></TABLE></DI=
V>
<DIV id=3DQ14 class=3Dtooltip>
<TABLE border=3D0 cellSpacing=3D0 cellPadding=3D2 bgColor=3D#0000ff>
  <TBODY>
  <TR>
    <TD>
      <TABLE border=3D0 cellSpacing=3D0 cellPadding=3D5 =
bgColor=3D#ffffcc>
        <TBODY>
        <TR>
          <TD><TT>Top scoring peptide matches to query 14<BR>Score =
greater=20
            than 13 indicates identity</TT><PRE><B>Score    Expect      =
ppm   Hit  Protein =
Peptide</B></PRE></TD></TR></TBODY></TABLE></TD></TR></TBODY></TABLE></DI=
V>
<DIV id=3DQ15 class=3Dtooltip>
<TABLE border=3D0 cellSpacing=3D0 cellPadding=3D2 bgColor=3D#0000ff>
  <TBODY>
  <TR>
    <TD>
      <TABLE border=3D0 cellSpacing=3D0 cellPadding=3D5 =
bgColor=3D#ffffcc>
        <TBODY>
        <TR>
          <TD><TT>Top scoring peptide matches to query 15<BR>Score =
greater=20
            than 13 indicates identity</TT><PRE><B>Score    Expect      =
ppm   Hit  Protein =
Peptide</B></PRE></TD></TR></TBODY></TABLE></TD></TR></TBODY></TABLE></DI=
V>
<DIV id=3DQ16 class=3Dtooltip>
<TABLE border=3D0 cellSpacing=3D0 cellPadding=3D2 bgColor=3D#0000ff>
  <TBODY>
  <TR>
    <TD>
      <TABLE border=3D0 cellSpacing=3D0 cellPadding=3D5 =
bgColor=3D#ffffcc>
        <TBODY>
        <TR>
          <TD><TT>Top scoring peptide matches to query 16<BR>Score =
greater=20
            than 13 indicates identity</TT><PRE><B>Score    Expect      =
ppm   Hit  Protein =
Peptide</B></PRE></TD></TR></TBODY></TABLE></TD></TR></TBODY></TABLE></DI=
V>
<DIV id=3DQ17 class=3Dtooltip>
<TABLE border=3D0 cellSpacing=3D0 cellPadding=3D2 bgColor=3D#0000ff>
  <TBODY>
  <TR>
    <TD>
      <TABLE border=3D0 cellSpacing=3D0 cellPadding=3D5 =
bgColor=3D#ffffcc>
        <TBODY>
        <TR>
          <TD><TT>Top scoring peptide matches to query 17<BR>Score =
greater=20
            than 13 indicates identity</TT><PRE><B>Score    Expect      =
ppm   Hit  Protein =
Peptide</B></PRE></TD></TR></TBODY></TABLE></TD></TR></TBODY></TABLE></DI=
V>
<DIV id=3DQ18 class=3Dtooltip>
<TABLE border=3D0 cellSpacing=3D0 cellPadding=3D2 bgColor=3D#0000ff>
  <TBODY>
  <TR>
    <TD>
      <TABLE border=3D0 cellSpacing=3D0 cellPadding=3D5 =
bgColor=3D#ffffcc>
        <TBODY>
        <TR>
          <TD><TT>Top scoring peptide matches to query 18<BR>Score =
greater=20
            than 13 indicates identity</TT><PRE><B>Score    Expect      =
ppm   Hit  Protein =
Peptide</B></PRE></TD></TR></TBODY></TABLE></TD></TR></TBODY></TABLE></DI=
V>
<DIV id=3DQ19 class=3Dtooltip>
<TABLE border=3D0 cellSpacing=3D0 cellPadding=3D2 bgColor=3D#0000ff>
  <TBODY>
  <TR>
    <TD>
      <TABLE border=3D0 cellSpacing=3D0 cellPadding=3D5 =
bgColor=3D#ffffcc>
        <TBODY>
        <TR>
          <TD><TT>Top scoring peptide matches to query 19<BR>Score =
greater=20
            than 13 indicates identity</TT><PRE><B>Score    Expect      =
ppm   Hit  Protein =
Peptide</B></PRE></TD></TR></TBODY></TABLE></TD></TR></TBODY></TABLE></DI=
V>
<DIV id=3DQ20 class=3Dtooltip>
<TABLE border=3D0 cellSpacing=3D0 cellPadding=3D2 bgColor=3D#0000ff>
  <TBODY>
  <TR>
    <TD>
      <TABLE border=3D0 cellSpacing=3D0 cellPadding=3D5 =
bgColor=3D#ffffcc>
        <TBODY>
        <TR>
          <TD><TT>Top scoring peptide matches to query=20
            =
20<BR>D:\DATA\2015\TEST\XIAOMAI\1\0_A4\1\1028.5146.LIFT\1SREF\PDATA\1\1R<=
BR>Score=20
            greater than 34 indicates identity</TT><PRE><B>Score    =
Expect      ppm   Hit  Protein =
Peptide</B></PRE></TD></TR></TBODY></TABLE></TD></TR></TBODY></TABLE></DI=
V>
<DIV id=3DQ21 class=3Dtooltip>
<TABLE border=3D0 cellSpacing=3D0 cellPadding=3D2 bgColor=3D#0000ff>
  <TBODY>
  <TR>
    <TD>
      <TABLE border=3D0 cellSpacing=3D0 cellPadding=3D5 =
bgColor=3D#ffffcc>
        <TBODY>
        <TR>
          <TD><TT>Top scoring peptide matches to query=20
            =
21<BR>D:\DATA\2015\TEST\XIAOMAI\1\0_A4\1\1074.5252.LIFT\1SREF\PDATA\1\1R<=
BR>Score=20
            greater than 14 indicates homology<BR>Score greater than 34=20
            indicates identity</TT><PRE><B>Score    Expect      ppm   =
Hit  Protein Peptide</B><BR>  2.2        89      40.3        =
K.GTPVHGG<U>M</U><U>M</U>R.E<BR>  1.7    1e+002    -10.73        =
K.YQXWPANPK.I</PRE></TD></TR></TBODY></TABLE></TD></TR></TBODY></TABLE></=
DIV>
<DIV id=3DQ22 class=3Dtooltip>
<TABLE border=3D0 cellSpacing=3D0 cellPadding=3D2 bgColor=3D#0000ff>
  <TBODY>
  <TR>
    <TD>
      <TABLE border=3D0 cellSpacing=3D0 cellPadding=3D5 =
bgColor=3D#ffffcc>
        <TBODY>
        <TR>
          <TD><TT>Top scoring peptide matches to query=20
            =
22<BR>D:\DATA\2015\TEST\XIAOMAI\1\0_A4\1\1174.6170.LIFT\1SREF\PDATA\1\1R<=
BR>Score=20
            greater than 20 indicates homology<BR>Score greater than 34=20
            indicates identity</TT><PRE><B>Score    Expect      ppm   =
Hit  Protein Peptide</B><BR>  8.0        22      39.0        =
R.VRGYSGGHEGR.R<BR>  7.8        24     -0.44        =
M.ASGGGAVREVGSK.A<BR>  7.8        24       104        K.FHGAPMDDER.H<BR> =
 6.8        29      35.6        R.FHWASSAAAAR.R<BR>  6.0        35    =
-31.44        K.LTVSVEASRGR.F<BR>  5.1        43      1.69        =
R.VELWVRCGR.G<BR>  4.9        46      45.7        =
R.LNGEDRPA<U>M</U>R.E<BR>  4.8        46      91.9        =
<U>M</U>MPEHRDSR<BR>  4.8        46     -0.44        R.VDGAREVSVSR.C<BR> =
 4.8        47      9.14        =
R.VDDEIAGKATR.G</PRE></TD></TR></TBODY></TABLE></TD></TR></TBODY></TABLE>=
</DIV>
<DIV id=3DQ23 class=3Dtooltip>
<TABLE border=3D0 cellSpacing=3D0 cellPadding=3D2 bgColor=3D#0000ff>
  <TBODY>
  <TR>
    <TD>
      <TABLE border=3D0 cellSpacing=3D0 cellPadding=3D5 =
bgColor=3D#ffffcc>
        <TBODY>
        <TR>
          <TD><TT>Top scoring peptide matches to query=20
            =
23<BR>D:\DATA\2015\TEST\XIAOMAI\1\0_A4\1\1202.6090.LIFT\1SREF\PDATA\1\1R<=
BR>Score=20
            greater than 32 indicates homology<BR>Score greater than 34=20
            indicates identity</TT><PRE><B>Score    Expect      ppm   =
Hit  Protein                 Peptide</B><BR> 28.2       0.2      11.5    =
1   tr|W5HIV3|W5HIV3_WHEAT R.KAFDEGPWPR.M<BR> 17.4       2.5      32.4   =
                            K.QYWIGDQHR.Y<BR> 12.4       7.8    -66.68   =
                            R.IQVKEGLYPR.R<BR> 11.1        11    -66.69  =
                             R.LPRTSSVFAPK.R<BR>  9.2        16    =
-27.62                               R.RNSGLGRPA<U>M</U>K.K<BR>  8.8     =
   18    -29.87                               K.TGEIQVLPA<U>M</U>K.T<BR> =
 8.0        22      8.64                               =
R.FVHSIAP<U>M</U>ER.V<BR>  6.4        31      59.8                       =
        -.<U>M</U>PRDGGDWPR.V<BR>  6.4        31    -66.67               =
                R.APIAAAPELPPR.N<BR>  6.4        31      66.4            =
                   =
K.KA<U>M</U>GSNEF<U>M</U>R.S</PRE></TD></TR></TBODY></TABLE></TD></TR></T=
BODY></TABLE></DIV>
<DIV id=3DQ24 class=3Dtooltip>
<TABLE border=3D0 cellSpacing=3D0 cellPadding=3D2 bgColor=3D#0000ff>
  <TBODY>
  <TR>
    <TD>
      <TABLE border=3D0 cellSpacing=3D0 cellPadding=3D5 =
bgColor=3D#ffffcc>
        <TBODY>
        <TR>
          <TD><TT>Top scoring peptide matches to query 24<BR>Score =
greater=20
            than 13 indicates identity</TT><PRE><B>Score    Expect      =
ppm   Hit  Protein =
Peptide</B></PRE></TD></TR></TBODY></TABLE></TD></TR></TBODY></TABLE></DI=
V>
<DIV id=3DQ25 class=3Dtooltip>
<TABLE border=3D0 cellSpacing=3D0 cellPadding=3D2 bgColor=3D#0000ff>
  <TBODY>
  <TR>
    <TD>
      <TABLE border=3D0 cellSpacing=3D0 cellPadding=3D5 =
bgColor=3D#ffffcc>
        <TBODY>
        <TR>
          <TD><TT>Top scoring peptide matches to query 25<BR>Score =
greater=20
            than 13 indicates identity</TT><PRE><B>Score    Expect      =
ppm   Hit  Protein =
Peptide</B></PRE></TD></TR></TBODY></TABLE></TD></TR></TBODY></TABLE></DI=
V>
<DIV id=3DQ26 class=3Dtooltip>
<TABLE border=3D0 cellSpacing=3D0 cellPadding=3D2 bgColor=3D#0000ff>
  <TBODY>
  <TR>
    <TD>
      <TABLE border=3D0 cellSpacing=3D0 cellPadding=3D5 =
bgColor=3D#ffffcc>
        <TBODY>
        <TR>
          <TD><TT>Top scoring peptide matches to query 26<BR>Score =
greater=20
            than 13 indicates identity</TT><PRE><B>Score    Expect      =
ppm   Hit  Protein =
Peptide</B></PRE></TD></TR></TBODY></TABLE></TD></TR></TBODY></TABLE></DI=
V>
<DIV id=3DQ27 class=3Dtooltip>
<TABLE border=3D0 cellSpacing=3D0 cellPadding=3D2 bgColor=3D#0000ff>
  <TBODY>
  <TR>
    <TD>
      <TABLE border=3D0 cellSpacing=3D0 cellPadding=3D5 =
bgColor=3D#ffffcc>
        <TBODY>
        <TR>
          <TD><TT>Top scoring peptide matches to query=20
            =
27<BR>D:\DATA\2015\TEST\XIAOMAI\1\0_A4\1\1247.6897.LIFT\1SREF\PDATA\1\1R<=
BR>Score=20
            greater than 34 indicates identity</TT><PRE><B>Score    =
Expect      ppm   Hit  Protein                 Peptide</B><BR> 28.4      =
0.19      41.6                               R.LLSASAERWNT.-<BR> 21.8    =
  0.86      12.4    1   tr|W5HIV3|W5HIV3_WHEAT FNDLNEVIKR<BR> 15.1       =
  4      61.7                               R.FSAPNTDRSPR.S<BR> 14.4     =
  4.8       117                               =
-.<U>M</U>GGPGGMH<U>M</U>GRK.C<BR> 13.5       5.8      15.6              =
                 K.QKVLASGSSSQR.L<BR> 13.5       5.8      46.8           =
                    R.GNKYIHSCLR.L<BR> 13.3       6.1      24.6          =
                     K.DKVLAASVSSDR.E<BR> 13.1       6.4      15.6       =
                        R.DSQRLLSSSVR.A<BR> 12.5       7.4      18.7     =
                          -.MATLTVEDVLR.V<BR> 12.4       7.5      68.0   =
                            =
R.TTNTTSPPLCR.W</PRE></TD></TR></TBODY></TABLE></TD></TR></TBODY></TABLE>=
</DIV>
<DIV id=3DQ28 class=3Dtooltip>
<TABLE border=3D0 cellSpacing=3D0 cellPadding=3D2 bgColor=3D#0000ff>
  <TBODY>
  <TR>
    <TD>
      <TABLE border=3D0 cellSpacing=3D0 cellPadding=3D5 =
bgColor=3D#ffffcc>
        <TBODY>
        <TR>
          <TD><TT>Top scoring peptide matches to query 28<BR>Score =
greater=20
            than 13 indicates identity</TT><PRE><B>Score    Expect      =
ppm   Hit  Protein =
Peptide</B></PRE></TD></TR></TBODY></TABLE></TD></TR></TBODY></TABLE></DI=
V>
<DIV id=3DQ29 class=3Dtooltip>
<TABLE border=3D0 cellSpacing=3D0 cellPadding=3D2 bgColor=3D#0000ff>
  <TBODY>
  <TR>
    <TD>
      <TABLE border=3D0 cellSpacing=3D0 cellPadding=3D5 =
bgColor=3D#ffffcc>
        <TBODY>
        <TR>
          <TD><TT>Top scoring peptide matches to query 29<BR>Score =
greater=20
            than 13 indicates identity</TT><PRE><B>Score    Expect      =
ppm   Hit  Protein =
Peptide</B></PRE></TD></TR></TBODY></TABLE></TD></TR></TBODY></TABLE></DI=
V>
<DIV id=3DQ30 class=3Dtooltip>
<TABLE border=3D0 cellSpacing=3D0 cellPadding=3D2 bgColor=3D#0000ff>
  <TBODY>
  <TR>
    <TD>
      <TABLE border=3D0 cellSpacing=3D0 cellPadding=3D5 =
bgColor=3D#ffffcc>
        <TBODY>
        <TR>
          <TD><TT>Top scoring peptide matches to query 30<BR>Score =
greater=20
            than 13 indicates identity</TT><PRE><B>Score    Expect      =
ppm   Hit  Protein =
Peptide</B></PRE></TD></TR></TBODY></TABLE></TD></TR></TBODY></TABLE></DI=
V>
<DIV id=3DQ31 class=3Dtooltip>
<TABLE border=3D0 cellSpacing=3D0 cellPadding=3D2 bgColor=3D#0000ff>
  <TBODY>
  <TR>
    <TD>
      <TABLE border=3D0 cellSpacing=3D0 cellPadding=3D5 =
bgColor=3D#ffffcc>
        <TBODY>
        <TR>
          <TD><TT>Top scoring peptide matches to query 31<BR>Score =
greater=20
            than 13 indicates identity</TT><PRE><B>Score    Expect      =
ppm   Hit  Protein =
Peptide</B></PRE></TD></TR></TBODY></TABLE></TD></TR></TBODY></TABLE></DI=
V>
<DIV id=3DQ32 class=3Dtooltip>
<TABLE border=3D0 cellSpacing=3D0 cellPadding=3D2 bgColor=3D#0000ff>
  <TBODY>
  <TR>
    <TD>
      <TABLE border=3D0 cellSpacing=3D0 cellPadding=3D5 =
bgColor=3D#ffffcc>
        <TBODY>
        <TR>
          <TD><TT>Top scoring peptide matches to query=20
            =
32<BR>D:\DATA\2015\TEST\XIAOMAI\1\0_A4\1\1412.8101.LIFT\1SREF\PDATA\1\1R<=
BR>Score=20
            greater than 17 indicates homology<BR>Score greater than 33=20
            indicates identity</TT><PRE><B>Score    Expect      ppm   =
Hit  Protein Peptide</B><BR>  9.5        12      61.0        =
R.RTTPNQPASRPST.-<BR>  4.3        42       133        =
R.<U>M</U>TSGEE<U>M</U>VLPMR.K<BR>  3.5        49       107        =
R.VSAPDG<U>M</U>EINAHR.A<BR>  2.0        71      97.4        =
K.<U>M</U>VIVGDSSFGEQK.S</PRE></TD></TR></TBODY></TABLE></TD></TR></TBODY=
></TABLE></DIV>
<DIV id=3DQ33 class=3Dtooltip>
<TABLE border=3D0 cellSpacing=3D0 cellPadding=3D2 bgColor=3D#0000ff>
  <TBODY>
  <TR>
    <TD>
      <TABLE border=3D0 cellSpacing=3D0 cellPadding=3D5 =
bgColor=3D#ffffcc>
        <TBODY>
        <TR>
          <TD><TT>Top scoring peptide matches to query 33<BR>Score =
greater=20
            than 13 indicates identity</TT><PRE><B>Score    Expect      =
ppm   Hit  Protein =
Peptide</B></PRE></TD></TR></TBODY></TABLE></TD></TR></TBODY></TABLE></DI=
V>
<DIV id=3DQ34 class=3Dtooltip>
<TABLE border=3D0 cellSpacing=3D0 cellPadding=3D2 bgColor=3D#0000ff>
  <TBODY>
  <TR>
    <TD>
      <TABLE border=3D0 cellSpacing=3D0 cellPadding=3D5 =
bgColor=3D#ffffcc>
        <TBODY>
        <TR>
          <TD><TT>Top scoring peptide matches to query 34<BR>Score =
greater=20
            than 13 indicates identity</TT><PRE><B>Score    Expect      =
ppm   Hit  Protein =
Peptide</B></PRE></TD></TR></TBODY></TABLE></TD></TR></TBODY></TABLE></DI=
V>
<DIV id=3DQ35 class=3Dtooltip>
<TABLE border=3D0 cellSpacing=3D0 cellPadding=3D2 bgColor=3D#0000ff>
  <TBODY>
  <TR>
    <TD>
      <TABLE border=3D0 cellSpacing=3D0 cellPadding=3D5 =
bgColor=3D#ffffcc>
        <TBODY>
        <TR>
          <TD><TT>Top scoring peptide matches to query 35<BR>Score =
greater=20
            than 13 indicates identity</TT><PRE><B>Score    Expect      =
ppm   Hit  Protein =
Peptide</B></PRE></TD></TR></TBODY></TABLE></TD></TR></TBODY></TABLE></DI=
V>
<DIV id=3DQ36 class=3Dtooltip>
<TABLE border=3D0 cellSpacing=3D0 cellPadding=3D2 bgColor=3D#0000ff>
  <TBODY>
  <TR>
    <TD>
      <TABLE border=3D0 cellSpacing=3D0 cellPadding=3D5 =
bgColor=3D#ffffcc>
        <TBODY>
        <TR>
          <TD><TT>Top scoring peptide matches to query 36<BR>Score =
greater=20
            than 13 indicates identity</TT><PRE><B>Score    Expect      =
ppm   Hit  Protein =
Peptide</B></PRE></TD></TR></TBODY></TABLE></TD></TR></TBODY></TABLE></DI=
V>
<DIV id=3DQ37 class=3Dtooltip>
<TABLE border=3D0 cellSpacing=3D0 cellPadding=3D2 bgColor=3D#0000ff>
  <TBODY>
  <TR>
    <TD>
      <TABLE border=3D0 cellSpacing=3D0 cellPadding=3D5 =
bgColor=3D#ffffcc>
        <TBODY>
        <TR>
          <TD><TT>Top scoring peptide matches to query 37<BR>Score =
greater=20
            than 13 indicates identity</TT><PRE><B>Score    Expect      =
ppm   Hit  Protein =
Peptide</B></PRE></TD></TR></TBODY></TABLE></TD></TR></TBODY></TABLE></DI=
V>
<DIV id=3DQ38 class=3Dtooltip>
<TABLE border=3D0 cellSpacing=3D0 cellPadding=3D2 bgColor=3D#0000ff>
  <TBODY>
  <TR>
    <TD>
      <TABLE border=3D0 cellSpacing=3D0 cellPadding=3D5 =
bgColor=3D#ffffcc>
        <TBODY>
        <TR>
          <TD><TT>Top scoring peptide matches to query 38<BR>Score =
greater=20
            than 13 indicates identity</TT><PRE><B>Score    Expect      =
ppm   Hit  Protein =
Peptide</B></PRE></TD></TR></TBODY></TABLE></TD></TR></TBODY></TABLE></DI=
V>
<DIV id=3DQ39 class=3Dtooltip>
<TABLE border=3D0 cellSpacing=3D0 cellPadding=3D2 bgColor=3D#0000ff>
  <TBODY>
  <TR>
    <TD>
      <TABLE border=3D0 cellSpacing=3D0 cellPadding=3D5 =
bgColor=3D#ffffcc>
        <TBODY>
        <TR>
          <TD><TT>Top scoring peptide matches to query 39<BR>Score =
greater=20
            than 13 indicates identity</TT><PRE><B>Score    Expect      =
ppm   Hit  Protein =
Peptide</B></PRE></TD></TR></TBODY></TABLE></TD></TR></TBODY></TABLE></DI=
V>
<DIV id=3DQ40 class=3Dtooltip>
<TABLE border=3D0 cellSpacing=3D0 cellPadding=3D2 bgColor=3D#0000ff>
  <TBODY>
  <TR>
    <TD>
      <TABLE border=3D0 cellSpacing=3D0 cellPadding=3D5 =
bgColor=3D#ffffcc>
        <TBODY>
        <TR>
          <TD><TT>Top scoring peptide matches to query 40<BR>Score =
greater=20
            than 13 indicates identity</TT><PRE><B>Score    Expect      =
ppm   Hit  Protein =
Peptide</B></PRE></TD></TR></TBODY></TABLE></TD></TR></TBODY></TABLE></DI=
V>
<DIV id=3DQ41 class=3Dtooltip>
<TABLE border=3D0 cellSpacing=3D0 cellPadding=3D2 bgColor=3D#0000ff>
  <TBODY>
  <TR>
    <TD>
      <TABLE border=3D0 cellSpacing=3D0 cellPadding=3D5 =
bgColor=3D#ffffcc>
        <TBODY>
        <TR>
          <TD><TT>Top scoring peptide matches to query 41<BR>Score =
greater=20
            than 13 indicates identity</TT><PRE><B>Score    Expect      =
ppm   Hit  Protein =
Peptide</B></PRE></TD></TR></TBODY></TABLE></TD></TR></TBODY></TABLE></DI=
V>
<DIV id=3DQ42 class=3Dtooltip>
<TABLE border=3D0 cellSpacing=3D0 cellPadding=3D2 bgColor=3D#0000ff>
  <TBODY>
  <TR>
    <TD>
      <TABLE border=3D0 cellSpacing=3D0 cellPadding=3D5 =
bgColor=3D#ffffcc>
        <TBODY>
        <TR>
          <TD><TT>Top scoring peptide matches to query 42<BR>Score =
greater=20
            than 13 indicates identity</TT><PRE><B>Score    Expect      =
ppm   Hit  Protein =
Peptide</B></PRE></TD></TR></TBODY></TABLE></TD></TR></TBODY></TABLE></DI=
V>
<DIV id=3DQ43 class=3Dtooltip>
<TABLE border=3D0 cellSpacing=3D0 cellPadding=3D2 bgColor=3D#0000ff>
  <TBODY>
  <TR>
    <TD>
      <TABLE border=3D0 cellSpacing=3D0 cellPadding=3D5 =
bgColor=3D#ffffcc>
        <TBODY>
        <TR>
          <TD><TT>Top scoring peptide matches to query 43<BR>Score =
greater=20
            than 13 indicates identity</TT><PRE><B>Score    Expect      =
ppm   Hit  Protein =
Peptide</B></PRE></TD></TR></TBODY></TABLE></TD></TR></TBODY></TABLE></DI=
V>
<DIV id=3DQ44 class=3Dtooltip>
<TABLE border=3D0 cellSpacing=3D0 cellPadding=3D2 bgColor=3D#0000ff>
  <TBODY>
  <TR>
    <TD>
      <TABLE border=3D0 cellSpacing=3D0 cellPadding=3D5 =
bgColor=3D#ffffcc>
        <TBODY>
        <TR>
          <TD><TT>Top scoring peptide matches to query 44<BR>Score =
greater=20
            than 13 indicates identity</TT><PRE><B>Score    Expect      =
ppm   Hit  Protein =
Peptide</B></PRE></TD></TR></TBODY></TABLE></TD></TR></TBODY></TABLE></DI=
V>
<DIV id=3DQ45 class=3Dtooltip>
<TABLE border=3D0 cellSpacing=3D0 cellPadding=3D2 bgColor=3D#0000ff>
  <TBODY>
  <TR>
    <TD>
      <TABLE border=3D0 cellSpacing=3D0 cellPadding=3D5 =
bgColor=3D#ffffcc>
        <TBODY>
        <TR>
          <TD><TT>Top scoring peptide matches to query 45<BR>Score =
greater=20
            than 13 indicates identity</TT><PRE><B>Score    Expect      =
ppm   Hit  Protein =
Peptide</B></PRE></TD></TR></TBODY></TABLE></TD></TR></TBODY></TABLE></DI=
V>
<DIV id=3DQ46 class=3Dtooltip>
<TABLE border=3D0 cellSpacing=3D0 cellPadding=3D2 bgColor=3D#0000ff>
  <TBODY>
  <TR>
    <TD>
      <TABLE border=3D0 cellSpacing=3D0 cellPadding=3D5 =
bgColor=3D#ffffcc>
        <TBODY>
        <TR>
          <TD><TT>Top scoring peptide matches to query 46<BR>Score =
greater=20
            than 13 indicates identity</TT><PRE><B>Score    Expect      =
ppm   Hit  Protein =
Peptide</B></PRE></TD></TR></TBODY></TABLE></TD></TR></TBODY></TABLE></DI=
V>
<DIV id=3DQ47 class=3Dtooltip>
<TABLE border=3D0 cellSpacing=3D0 cellPadding=3D2 bgColor=3D#0000ff>
  <TBODY>
  <TR>
    <TD>
      <TABLE border=3D0 cellSpacing=3D0 cellPadding=3D5 =
bgColor=3D#ffffcc>
        <TBODY>
        <TR>
          <TD><TT>Top scoring peptide matches to query 47<BR>Score =
greater=20
            than 13 indicates identity</TT><PRE><B>Score    Expect      =
ppm   Hit  Protein =
Peptide</B></PRE></TD></TR></TBODY></TABLE></TD></TR></TBODY></TABLE></DI=
V>
<DIV id=3DQ48 class=3Dtooltip>
<TABLE border=3D0 cellSpacing=3D0 cellPadding=3D2 bgColor=3D#0000ff>
  <TBODY>
  <TR>
    <TD>
      <TABLE border=3D0 cellSpacing=3D0 cellPadding=3D5 =
bgColor=3D#ffffcc>
        <TBODY>
        <TR>
          <TD><TT>Top scoring peptide matches to query=20
            =
48<BR>D:\DATA\2015\TEST\XIAOMAI\1\0_A4\1\1794.8326.LIFT\1SREF\PDATA\1\1R<=
BR>Score=20
            greater than 17 indicates homology<BR>Score greater than 32=20
            indicates identity</TT><PRE><B>Score    Expect      ppm   =
Hit  Protein Peptide</B><BR>  5.6        28      28.0        =
-.<U>M</U>EPHPAAAAGGGGGEGEAGR.G<BR>  3.7        43      22.5        =
K.SVAGDSSSMPSAGDNERK.K<BR>  2.9        51    -32.90        =
K.FDVGNVV<U>M</U>VTGGRNTGR.V<BR>  2.3        59    -77.08        =
M.RLLDTPDGSGPVVEALR.S<BR>  2.2        60    -18.47        =
K.IETGEFHVAASTFTER.I<BR>  2.0        63    -40.61        =
K.LKVAQSSP<U>M</U>EAVEAYR.V<BR>  1.8        66    -28.87        =
R.WNVSSVPTFSCVINGK.E<BR>  1.1        77    -30.71        =
R.LIEAA<U>M</U>VGAASKWE<U>M</U>R.Y<BR>  1.1        77    -22.97        =
-.<U>M</U>ALRCAAGGGGGAYLTPR.R<BR>  0.6        87    -73.42        =
K.EGRSQQALNLLHVMAK.G</PRE></TD></TR></TBODY></TABLE></TD></TR></TBODY></T=
ABLE></DIV>
<DIV id=3DQ49 class=3Dtooltip>
<TABLE border=3D0 cellSpacing=3D0 cellPadding=3D2 bgColor=3D#0000ff>
  <TBODY>
  <TR>
    <TD>
      <TABLE border=3D0 cellSpacing=3D0 cellPadding=3D5 =
bgColor=3D#ffffcc>
        <TBODY>
        <TR>
          <TD><TT>Top scoring peptide matches to query=20
            =
49<BR>D:\DATA\2015\TEST\XIAOMAI\1\0_A4\1\1845.9484.LIFT\1SREF\PDATA\1\1R<=
BR>Score=20
            greater than 23 indicates homology<BR>Score greater than 33=20
            indicates identity</TT><PRE><B>Score    Expect      ppm   =
Hit  Protein Peptide</B><BR> 11.2       7.9     -0.51        =
K.LKLYTGNFDQYVQTR.S<BR> 11.1       8.1    -37.52        =
K.K<U>M</U>VVEEIGAIGVGMAVVK.R<BR> 11.0       8.2      7.28        =
R.LLFV<U>M</U>GI<U>M</U>TTFDNRR.R<BR> 10.1        10     -3.06        =
-.<U>M</U>VHLAQRVWASYGVGR.V<BR>  8.0        16      39.3        =
R.KGSSDHLVLNMGSESER.L<BR>  7.5        19    -37.75        =
R.RQANVLEELLLFSASR.E<BR>  7.5        19    -10.23        =
R.RPTMAEVIR<U>M</U>IEDLR.Q<BR>  7.5        19    -10.23        =
R.RPT<U>M</U>AEVIRMIEDLR.Q<BR>  7.4        19      20.7        =
R.AGRQHLPFDHTAGAPDR.C<BR>  6.8        22      62.6        =
R.QDQ<U>M</U>A<U>M</U>DEALHAAARR.H</PRE></TD></TR></TBODY></TABLE></TD></=
TR></TBODY></TABLE></DIV>
<DIV id=3DQ50 class=3Dtooltip>
<TABLE border=3D0 cellSpacing=3D0 cellPadding=3D2 bgColor=3D#0000ff>
  <TBODY>
  <TR>
    <TD>
      <TABLE border=3D0 cellSpacing=3D0 cellPadding=3D5 =
bgColor=3D#ffffcc>
        <TBODY>
        <TR>
          <TD><TT>Top scoring peptide matches to query 50<BR>Score =
greater=20
            than 13 indicates identity</TT><PRE><B>Score    Expect      =
ppm   Hit  Protein =
Peptide</B></PRE></TD></TR></TBODY></TABLE></TD></TR></TBODY></TABLE></DI=
V>
<DIV id=3DQ51 class=3Dtooltip>
<TABLE border=3D0 cellSpacing=3D0 cellPadding=3D2 bgColor=3D#0000ff>
  <TBODY>
  <TR>
    <TD>
      <TABLE border=3D0 cellSpacing=3D0 cellPadding=3D5 =
bgColor=3D#ffffcc>
        <TBODY>
        <TR>
          <TD><TT>Top scoring peptide matches to query 51<BR>Score =
greater=20
            than 13 indicates identity</TT><PRE><B>Score    Expect      =
ppm   Hit  Protein =
Peptide</B></PRE></TD></TR></TBODY></TABLE></TD></TR></TBODY></TABLE></DI=
V>
<DIV id=3DQ52 class=3Dtooltip>
<TABLE border=3D0 cellSpacing=3D0 cellPadding=3D2 bgColor=3D#0000ff>
  <TBODY>
  <TR>
    <TD>
      <TABLE border=3D0 cellSpacing=3D0 cellPadding=3D5 =
bgColor=3D#ffffcc>
        <TBODY>
        <TR>
          <TD><TT>Top scoring peptide matches to query 52<BR>Score =
greater=20
            than 13 indicates identity</TT><PRE><B>Score    Expect      =
ppm   Hit  Protein =
Peptide</B></PRE></TD></TR></TBODY></TABLE></TD></TR></TBODY></TABLE></DI=
V>
<DIV id=3DQ53 class=3Dtooltip>
<TABLE border=3D0 cellSpacing=3D0 cellPadding=3D2 bgColor=3D#0000ff>
  <TBODY>
  <TR>
    <TD>
      <TABLE border=3D0 cellSpacing=3D0 cellPadding=3D5 =
bgColor=3D#ffffcc>
        <TBODY>
        <TR>
          <TD><TT>Top scoring peptide matches to query 53<BR>Score =
greater=20
            than 13 indicates identity</TT><PRE><B>Score    Expect      =
ppm   Hit  Protein =
Peptide</B></PRE></TD></TR></TBODY></TABLE></TD></TR></TBODY></TABLE></DI=
V>
<DIV id=3DQ54 class=3Dtooltip>
<TABLE border=3D0 cellSpacing=3D0 cellPadding=3D2 bgColor=3D#0000ff>
  <TBODY>
  <TR>
    <TD>
      <TABLE border=3D0 cellSpacing=3D0 cellPadding=3D5 =
bgColor=3D#ffffcc>
        <TBODY>
        <TR>
          <TD><TT>Top scoring peptide matches to query 54<BR>Score =
greater=20
            than 13 indicates identity</TT><PRE><B>Score    Expect      =
ppm   Hit  Protein =
Peptide</B></PRE></TD></TR></TBODY></TABLE></TD></TR></TBODY></TABLE></DI=
V>
<DIV id=3DQ55 class=3Dtooltip>
<TABLE border=3D0 cellSpacing=3D0 cellPadding=3D2 bgColor=3D#0000ff>
  <TBODY>
  <TR>
    <TD>
      <TABLE border=3D0 cellSpacing=3D0 cellPadding=3D5 =
bgColor=3D#ffffcc>
        <TBODY>
        <TR>
          <TD><TT>Top scoring peptide matches to query 55<BR>Score =
greater=20
            than 13 indicates identity</TT><PRE><B>Score    Expect      =
ppm   Hit  Protein =
Peptide</B></PRE></TD></TR></TBODY></TABLE></TD></TR></TBODY></TABLE></DI=
V>
<DIV id=3DQ56 class=3Dtooltip>
<TABLE border=3D0 cellSpacing=3D0 cellPadding=3D2 bgColor=3D#0000ff>
  <TBODY>
  <TR>
    <TD>
      <TABLE border=3D0 cellSpacing=3D0 cellPadding=3D5 =
bgColor=3D#ffffcc>
        <TBODY>
        <TR>
          <TD><TT>Top scoring peptide matches to query 56<BR>Score =
greater=20
            than 13 indicates identity</TT><PRE><B>Score    Expect      =
ppm   Hit  Protein =
Peptide</B></PRE></TD></TR></TBODY></TABLE></TD></TR></TBODY></TABLE></DI=
V>
<DIV id=3DQ57 class=3Dtooltip>
<TABLE border=3D0 cellSpacing=3D0 cellPadding=3D2 bgColor=3D#0000ff>
  <TBODY>
  <TR>
    <TD>
      <TABLE border=3D0 cellSpacing=3D0 cellPadding=3D5 =
bgColor=3D#ffffcc>
        <TBODY>
        <TR>
          <TD><TT>Top scoring peptide matches to query=20
            =
57<BR>D:\DATA\2015\TEST\XIAOMAI\1\0_A4\1\2033.9611.LIFT\1SREF\PDATA\1\1R<=
BR>Score=20
            greater than 19 indicates homology<BR>Score greater than 32=20
            indicates identity</TT><PRE><B>Score    Expect      ppm   =
Hit  Protein Peptide</B><BR>  7.8        15     -8.01        =
K.LQEVVGAEQYPDESNISR.L<BR>  5.7        24    -43.81        =
R.GSALAAGYDLSSAVETVVPAR.G<BR>  2.8        47    -22.69        =
-.ISNYTSHAQVALNLMSER.E<BR>  2.7        48   -114.13        =
K.EINLLYIFRLMILNIR.L<BR>  2.4        52      34.4        =
R.<U>M</U>PPMGSSSFRSLSCQA<U>M</U>K.L<BR>  1.6        62    -87.10        =
R.VLQPTAQTFNSLLLAVYR.H<BR>  1.0        71    -13.96        =
R.SFCMLHAGIGKEALSDAAR.C<BR>  0.9        72      49.1        =
-.M<U>M</U>QSFLMTADEEQSQNK.V<BR>  0.9        72      49.1        =
-.<U>M</U>MQSFLMTADEEQSQNK.V<BR>  0.9        73      34.4        =
R.MPP<U>M</U>GSSSFRSLSCQA<U>M</U>K.L</PRE></TD></TR></TBODY></TABLE></TD>=
</TR></TBODY></TABLE></DIV>
<DIV id=3DQ58 class=3Dtooltip>
<TABLE border=3D0 cellSpacing=3D0 cellPadding=3D2 bgColor=3D#0000ff>
  <TBODY>
  <TR>
    <TD>
      <TABLE border=3D0 cellSpacing=3D0 cellPadding=3D5 =
bgColor=3D#ffffcc>
        <TBODY>
        <TR>
          <TD><TT>Top scoring peptide matches to query 58<BR>Score =
greater=20
            than 13 indicates identity</TT><PRE><B>Score    Expect      =
ppm   Hit  Protein =
Peptide</B></PRE></TD></TR></TBODY></TABLE></TD></TR></TBODY></TABLE></DI=
V>
<DIV id=3DQ59 class=3Dtooltip>
<TABLE border=3D0 cellSpacing=3D0 cellPadding=3D2 bgColor=3D#0000ff>
  <TBODY>
  <TR>
    <TD>
      <TABLE border=3D0 cellSpacing=3D0 cellPadding=3D5 =
bgColor=3D#ffffcc>
        <TBODY>
        <TR>
          <TD><TT>Top scoring peptide matches to query=20
            =
59<BR>D:\DATA\2015\TEST\XIAOMAI\1\0_A4\1\2375.1642.LIFT\1SREF\PDATA\1\1R<=
BR>Score=20
            greater than 18 indicates homology<BR>Score greater than 31=20
            indicates identity</TT><PRE><B>Score    Expect      ppm   =
Hit  Protein Peptide</B><BR>  5.8        20      8.43        =
K.NQV<U>M</U>PQSSGQ<U>M</U>QQAGGGVLGQLK.R<BR>  5.2        22    -60.62   =
     K.AYVEALRLDTLFTPQVVVQGR.A<BR>  4.3        28      68.6        =
R.DAE<U>M</U>DT<U>M</U>LSNPETTEDIQFR.D<BR>  3.1        37      5.33      =
  K.NEVL<U>M</U>AKICELVGMSHPSSTR.I<BR>  2.3        44    -19.37        =
K.NNPAGAIDWVEAVLEGGHTGVIR.T<BR>  2.1        46     -2.43        =
K.ALLSDSPVSLSPFGPSSPG<U>M</U>AXR.L<BR>  0.8        62    -16.41        =
R.CINYLMGMSFLQISRSSVIR.S</PRE></TD></TR></TBODY></TABLE></TD></TR></TBODY=
></TABLE></DIV>
<DIV id=3DQ60 class=3Dtooltip>
<TABLE border=3D0 cellSpacing=3D0 cellPadding=3D2 bgColor=3D#0000ff>
  <TBODY>
  <TR>
    <TD>
      <TABLE border=3D0 cellSpacing=3D0 cellPadding=3D5 =
bgColor=3D#ffffcc>
        <TBODY>
        <TR>
          <TD><TT>Top scoring peptide matches to query 60<BR>Score =
greater=20
            than 13 indicates identity</TT><PRE><B>Score    Expect      =
ppm   Hit  Protein =
Peptide</B></PRE></TD></TR></TBODY></TABLE></TD></TR></TBODY></TABLE></DI=
V>
<DIV id=3DQ61 class=3Dtooltip>
<TABLE border=3D0 cellSpacing=3D0 cellPadding=3D2 bgColor=3D#0000ff>
  <TBODY>
  <TR>
    <TD>
      <TABLE border=3D0 cellSpacing=3D0 cellPadding=3D5 =
bgColor=3D#ffffcc>
        <TBODY>
        <TR>
          <TD><TT>Top scoring peptide matches to query 61<BR>Score =
greater=20
            than 13 indicates identity</TT><PRE><B>Score    Expect      =
ppm   Hit  Protein =
Peptide</B></PRE></TD></TR></TBODY></TABLE></TD></TR></TBODY></TABLE></DI=
V>
<DIV id=3DQ62 class=3Dtooltip>
<TABLE border=3D0 cellSpacing=3D0 cellPadding=3D2 bgColor=3D#0000ff>
  <TBODY>
  <TR>
    <TD>
      <TABLE border=3D0 cellSpacing=3D0 cellPadding=3D5 =
bgColor=3D#ffffcc>
        <TBODY>
        <TR>
          <TD><TT>Top scoring peptide matches to query 62<BR>Score =
greater=20
            than 13 indicates identity</TT><PRE><B>Score    Expect      =
ppm   Hit  Protein =
Peptide</B></PRE></TD></TR></TBODY></TABLE></TD></TR></TBODY></TABLE></DI=
V>
<DIV id=3DQ63 class=3Dtooltip>
<TABLE border=3D0 cellSpacing=3D0 cellPadding=3D2 bgColor=3D#0000ff>
  <TBODY>
  <TR>
    <TD>
      <TABLE border=3D0 cellSpacing=3D0 cellPadding=3D5 =
bgColor=3D#ffffcc>
        <TBODY>
        <TR>
          <TD><TT>Top scoring peptide matches to query 63<BR>Score =
greater=20
            than 13 indicates identity</TT><PRE><B>Score    Expect      =
ppm   Hit  Protein =
Peptide</B></PRE></TD></TR></TBODY></TABLE></TD></TR></TBODY></TABLE></DI=
V>
<DIV id=3DQ64 class=3Dtooltip>
<TABLE border=3D0 cellSpacing=3D0 cellPadding=3D2 bgColor=3D#0000ff>
  <TBODY>
  <TR>
    <TD>
      <TABLE border=3D0 cellSpacing=3D0 cellPadding=3D5 =
bgColor=3D#ffffcc>
        <TBODY>
        <TR>
          <TD><TT>Top scoring peptide matches to query 64<BR>Score =
greater=20
            than 13 indicates identity</TT><PRE><B>Score    Expect      =
ppm   Hit  Protein =
Peptide</B></PRE></TD></TR></TBODY></TABLE></TD></TR></TBODY></TABLE></DI=
V>
<DIV id=3DQ65 class=3Dtooltip>
<TABLE border=3D0 cellSpacing=3D0 cellPadding=3D2 bgColor=3D#0000ff>
  <TBODY>
  <TR>
    <TD>
      <TABLE border=3D0 cellSpacing=3D0 cellPadding=3D5 =
bgColor=3D#ffffcc>
        <TBODY>
        <TR>
          <TD><TT>Top scoring peptide matches to query 65<BR>Score =
greater=20
            than 13 indicates identity</TT><PRE><B>Score    Expect      =
ppm   Hit  Protein =
Peptide</B></PRE></TD></TR></TBODY></TABLE></TD></TR></TBODY></TABLE></DI=
V>
<DIV id=3DQ66 class=3Dtooltip>
<TABLE border=3D0 cellSpacing=3D0 cellPadding=3D2 bgColor=3D#0000ff>
  <TBODY>
  <TR>
    <TD>
      <TABLE border=3D0 cellSpacing=3D0 cellPadding=3D5 =
bgColor=3D#ffffcc>
        <TBODY>
        <TR>
          <TD><TT>Top scoring peptide matches to query 66<BR>Score =
greater=20
            than 13 indicates identity</TT><PRE><B>Score    Expect      =
ppm   Hit  Protein =
Peptide</B></PRE></TD></TR></TBODY></TABLE></TD></TR></TBODY></TABLE></DI=
V>
<DIV id=3DQ67 class=3Dtooltip>
<TABLE border=3D0 cellSpacing=3D0 cellPadding=3D2 bgColor=3D#0000ff>
  <TBODY>
  <TR>
    <TD>
      <TABLE border=3D0 cellSpacing=3D0 cellPadding=3D5 =
bgColor=3D#ffffcc>
        <TBODY>
        <TR>
          <TD><TT>Top scoring peptide matches to query 67<BR>Score =
greater=20
            than 13 indicates identity</TT><PRE><B>Score    Expect      =
ppm   Hit  Protein =
Peptide</B></PRE></TD></TR></TBODY></TABLE></TD></TR></TBODY></TABLE></DI=
V>
<DIV id=3DQ68 class=3Dtooltip>
<TABLE border=3D0 cellSpacing=3D0 cellPadding=3D2 bgColor=3D#0000ff>
  <TBODY>
  <TR>
    <TD>
      <TABLE border=3D0 cellSpacing=3D0 cellPadding=3D5 =
bgColor=3D#ffffcc>
        <TBODY>
        <TR>
          <TD><TT>Top scoring peptide matches to query 68<BR>Score =
greater=20
            than 13 indicates identity</TT><PRE><B>Score    Expect      =
ppm   Hit  Protein =
Peptide</B></PRE></TD></TR></TBODY></TABLE></TD></TR></TBODY></TABLE></DI=
V>
<DIV id=3DQ69 class=3Dtooltip>
<TABLE border=3D0 cellSpacing=3D0 cellPadding=3D2 bgColor=3D#0000ff>
  <TBODY>
  <TR>
    <TD>
      <TABLE border=3D0 cellSpacing=3D0 cellPadding=3D5 =
bgColor=3D#ffffcc>
        <TBODY>
        <TR>
          <TD><TT>Top scoring peptide matches to query 69<BR>Score =
greater=20
            than 13 indicates identity</TT><PRE><B>Score    Expect      =
ppm   Hit  Protein =
Peptide</B></PRE></TD></TR></TBODY></TABLE></TD></TR></TBODY></TABLE></DI=
V>
<DIV id=3DQ70 class=3Dtooltip>
<TABLE border=3D0 cellSpacing=3D0 cellPadding=3D2 bgColor=3D#0000ff>
  <TBODY>
  <TR>
    <TD>
      <TABLE border=3D0 cellSpacing=3D0 cellPadding=3D5 =
bgColor=3D#ffffcc>
        <TBODY>
        <TR>
          <TD><TT>Top scoring peptide matches to query 70<BR>Score =
greater=20
            than 13 indicates identity</TT><PRE><B>Score    Expect      =
ppm   Hit  Protein =
Peptide</B></PRE></TD></TR></TBODY></TABLE></TD></TR></TBODY></TABLE></DI=
V>
<DIV id=3DQ71 class=3Dtooltip>
<TABLE border=3D0 cellSpacing=3D0 cellPadding=3D2 bgColor=3D#0000ff>
  <TBODY>
  <TR>
    <TD>
      <TABLE border=3D0 cellSpacing=3D0 cellPadding=3D5 =
bgColor=3D#ffffcc>
        <TBODY>
        <TR>
          <TD><TT>Top scoring peptide matches to query 71<BR>Score =
greater=20
            than 13 indicates identity</TT><PRE><B>Score    Expect      =
ppm   Hit  Protein =
Peptide</B></PRE></TD></TR></TBODY></TABLE></TD></TR></TBODY></TABLE></DI=
V>
<DIV id=3DQ72 class=3Dtooltip>
<TABLE border=3D0 cellSpacing=3D0 cellPadding=3D2 bgColor=3D#0000ff>
  <TBODY>
  <TR>
    <TD>
      <TABLE border=3D0 cellSpacing=3D0 cellPadding=3D5 =
bgColor=3D#ffffcc>
        <TBODY>
        <TR>
          <TD><TT>Top scoring peptide matches to query 72<BR>Score =
greater=20
            than 13 indicates identity</TT><PRE><B>Score    Expect      =
ppm   Hit  Protein =
Peptide</B></PRE></TD></TR></TBODY></TABLE></TD></TR></TBODY></TABLE></DI=
V>
<DIV id=3DQ73 class=3Dtooltip>
<TABLE border=3D0 cellSpacing=3D0 cellPadding=3D2 bgColor=3D#0000ff>
  <TBODY>
  <TR>
    <TD>
      <TABLE border=3D0 cellSpacing=3D0 cellPadding=3D5 =
bgColor=3D#ffffcc>
        <TBODY>
        <TR>
          <TD><TT>Top scoring peptide matches to query 73<BR>Score =
greater=20
            than 13 indicates identity</TT><PRE><B>Score    Expect      =
ppm   Hit  Protein =
Peptide</B></PRE></TD></TR></TBODY></TABLE></TD></TR></TBODY></TABLE></DI=
V>
<DIV id=3DQ74 class=3Dtooltip>
<TABLE border=3D0 cellSpacing=3D0 cellPadding=3D2 bgColor=3D#0000ff>
  <TBODY>
  <TR>
    <TD>
      <TABLE border=3D0 cellSpacing=3D0 cellPadding=3D5 =
bgColor=3D#ffffcc>
        <TBODY>
        <TR>
          <TD><TT>Top scoring peptide matches to query 74<BR>Score =
greater=20
            than 13 indicates identity</TT><PRE><B>Score    Expect      =
ppm   Hit  Protein =
Peptide</B></PRE></TD></TR></TBODY></TABLE></TD></TR></TBODY></TABLE></DI=
V></BODY></HTML>

------=_NextPart_000_0000_01D13FCC.31134600
Content-Type: image/gif
Content-Transfer-Encoding: base64
Content-Location: http://localhost/mascot/images/88x31_logo_white.gif

R0lGODlhWAAfANX/AMDAwP/v7//f3//Pz/+/v/+vr/+fn/+Pj/9/f/9wcP9gYP9QUP9AQP8wMP8g
IP8QEP8AAO/v/+/v79/f/9/f38/P/8/Pz7+//7+/v6+v/6+vr5+f/5+fn4+P/4+Pj39//39/f3Bw
/3BwcGBg/2BgYFBQ/1BQUEBA/0BAQDAw/zAwMCAg/yAgIBAQ/xAQEAAA/wAAAAAAAAAAAAAAAAAA
AAAAAAAAAAAAAAAAAAAAAAAAAAAAAAAAAAAAAAAAAAAAACH5BAEAAAAALAAAAABYAB8AQAb/QIBw
SCwaj8ikcslsEl0wTDHz+bxOgMrp8mpFiJFThfsyjl4j82tVLaVGk+Hq1TF2ut8jCkYRSkgcToKD
hIQUKiBCHnxEAghDBA8QQg4QBEQBQwyWQ5ICAAsBAZcACKQJEAsMQgQQk5hCAhAPlAACn0MkUYMS
HCIaABMfJychRSPEH0YbWEMXJyUhxCPSJQAb0icjH8gfeRvIxRnXxCfeGcQlFwAWIn1HLC7vQhtl
AFZ1ES0v6/QrRGSIWPlXpF6LISWuVNgA4EyaIRta9Jvw4kUcInsCDZEARcqQBQ6I0AJQAEIDIgQU
xJo1pOQqIQFUCmFQyYAQAzZBQXikqYAQ/wQQZAIgkFPIHmCFkipdyrSp06eDSLiQUDBhM3JrjFSY
Y++aMgAnXnwdUUFIwodgX1gTso/hkAgVK0w4Ma4IBxZHQMDACzCNlRJiKFokEu5EiopFrFwdYiWF
EC5rhYQ1BqbEhsN1inCE4YGIBBAo5kEdrRS0EQkwEhEp0AABAgYGeA6liUBBAgOXFDDYvUDA7t+/
LxHYzTPAb1wHHCxAsMBAgtnAf2cawsGFhSIUYOwiAtSVgwFCDphM4mmlpQQhiSgQMMBVAAEyNx1A
UtJBgQVCh2DQjoRE5yEOODDdAA+AV0oqMClgoAIQzDcTJwAE8Fp4zwEIwXQANABBTillEv9AeREu
px8LGpFm4okopqjiiiyOxoEKHg2xz2Jn8KPVPkSYA0AGeDT0EI8v5HEYWiG84BhEiAEQARueoXDd
EYv8R0QKij2GzAtuvVUCkIwJUUFFF30l2EVf2nhNVkWEBVhZRnDASBH7wUBVjhEoFkYEZ3w1BFkA
BESEYGy+1dYFH6wQaJ89HgMmlDC4cIQIMJBQRAlxWNHCOEWi5ZUzSQqhzwt1ETGHW1UKMSYRFaRQ
1h1HErEIX3ZZl2NFjo2QRglcpZBBBIehIcQIuQpzwj4tnHDRXMSKseMaHzxT0QppZNArFh/0ukI/
RqlQhAkmiNbitwBIoMKTG71ZxC1JEIDsYYqjJEUBCSB4q5dqQrSHS3s5GRDUEAmMpFNRlZBigL/i
PTCggBFqCLBMAcwyHQInDWFBpEfooi0RmzBAyiMfQhieTwdW+C8ABxCA7lAIoLKAEKGQBEF6H1n4
SSjqDpHddkS4KakRBWzCEgDyIaHvyj8FVcADRdkiU00JgNcwBLgYsQkC+pJChF4oHDFxEQnIBnTE
AauXSXswDy2ETwl8YtwQ7TVY78uNyMQgT5e0LMTEUua1swAF9MybgT8FiN8n8Emi8QALuLJAAgxI
ou4mD8h2QH4BLPBAA8tlMpwrtvmcCQgieDAnuKQXEgQAOw==

------=_NextPart_000_0000_01D13FCC.31134600
Content-Type: application/octet-stream
Content-Transfer-Encoding: base64
Content-Location: http://localhost/mascot/cgi/score_gif.pl?score_gif_279477478369231

R0lGODlhkAHIAMIAAP///wAAAP8AAAD/AAAA/////wAAAAAAACH5BAEAAAAALAAAAACQAcgAAAP+
CLrc/jDKSau9OOvNu/9gKI5kaZ5oqq5s675wLM90bd94ru987//AoHBILBqPyKRyyWw6n9CodEqt
Wq/YrHbL7Xq/4LB4TC6bz+i0es1uu9/wuHxOr98I+AFDv+Ar/ACAgnuEfQKHAgOIgYV/jYx9j4OR
lI6VkJaZmJuTmp2ckqGXdlwEoJefqY2JiKwCnqKwqLGnsra1uKqzu7eApDQBCsEpprm0upaHioiK
vMbOyM+9x9TQ1be/McPBwyfF0uCqzK3R5dfh5+bW69Oj2S7cwsTp9IbjzPXt+ujs/Pvqmt7JiAeg
mwkCAP1xIrcoocN8Ch/2kyhwxjYVpij6c6X+7NA/iBpDghzpruKUYiLXdRw3keTHljBfytxkEobB
gzEjArinzKXOnClnBq25wuBNEt9+/mOID6jPoVCfEtXG4GgIPAilQmP6KqrTr0K1YpuKIoDZs1ZH
ZBRbi6OrsGCVyvW6j2yKtDjnVlvZMS5dvX7Z2nXy7e8gnonYGlbM2NlgJkkX2+ObOLBluJgBB3zM
Ai+IrJdzcdVMWnJmjZxJcEPr+cPa0J3cLjvdmDZsiKlVV51XWhTlZraD976dM3eSwrUZITY9XDjz
T8aPRE6+7Df168SFRw/B+iyx53tGg8/evPx2Ea0/4ykfu/pb9tidJz8PIv1V+bt+v8LPHz7+eV/0
dWDfZ/8Rslx8/vX3V4AZdGcWbwqGd2CBFEYYF4NFgGbhH+IhON6GCmE4xGsbyuZRgih+KJeIQaCE
nX4Vpughbiz6gFyBE4Ko4o7n1NjDdP9xVZmOM8YYjY9AaJhih0YWSaRjSP4oowIm7sdjk1iOFaUE
A7q23pQwPinmlHVtCUE3XXZwY4Q5kunmlVqauZs8KwCpoJBwvukkTXJy2d13HjI5Zp559klBmhyQ
mGCVg+5JqKE7uEhhmHpmWelmkDaAFkZNtvmopYVmuoBRFiQFgKkP2Mkeno62aqmoD5BKwZcKmIJq
A0o+J+ilvKoIq6ZzSmDrAt/cSiyZjPb+6uqYv1blXanH1irsk5R+2uirzSYa7akMYOVtp9aBuiyv
2W5Q7LapBurpuNaaV66a3XIr7I67tmuvYO9m4O25EyhqWrL3ihtjvi1IamG17CZMHsF1giubwtcy
yzAKqhrGqsARu0kwoonSy5OyGGtcLsfafggwxCD3N7ILBvuHcMgBq5wtyRqsCd+6MKO84K9/HkSr
TjhzGHTKRA81MQu5pnOxJ/Xq7HRx7z7YcEhNU+nebEU/rd3MBdHpDWYnU/JyxjG7y3PXaH8N19jK
hUu21maLShDNFVRMzdBXkwN32ajluymgQC290Md8703j0RTPVfVOeVtpeM4Xjvxs4kr+hZ2MiZC/
PXCzsqr9E9t64P245jNxHmxeYeEteOGZr+i31yVgRbXqhBcC+uhEz+zgPLPz1VbjsIjeOuuIc1o5
8KeAvjruZUs+OeoS3U6778RnDSWsdOs70vQPV2K59aTjsvHzB/XePdO1i415+NVDt3LBiqefyfeh
uw3+/e5zzhpvFNFP5fqDs1/74FY86NVDegKUEPWYR0Ce7Y9yqUvgZM6HCf8Nr4EMy96szHc1SVTt
dhcMYfE0CAGsxG+B3kPeYSTIPtxNjIQRaBlALKg84bVQhM6TGgSjB8AVUlAQi8MfBgt4H6dwr4Mp
ZMoNlyg+3fXMGxzUGyo+2EMGti7+gzCM4Qk58jslgsKGQryi5JAGNhXarooTRCITBxi1LM7qKwj8
oQK5yMY15vBvngMaCwOxPKt5sY73IyIUQdJHoaHwcnnDISAFqZb1RNEj7fmjgfbYuJ4ock+MVEsZ
Jam+RKKPkkEE5M4y6Ro4otERR2zIKsx4SWyREl5GBGXQaHjKMILolSJI2kQKyUf5QSKOarSlyHDp
AX8pzZd+8F8qm2JHVxLTXJu8hyxqKMtDCtNXz4Tm2mpZPzmmUZVJlOY1MfnKfWHAbtZYpiXnx0pE
MqSVEnumsTZISHUmj5s7oaQVt0bMb51zi9Xpojh9GEwgglGUPpEnuhywry/1r53+v+QmLys5Tmf2
85/b9OQXq0nHVXKymfG86AXQOQ11DqmCEOUDCEEaN1zyq1SPXGcAO9rJdwZPn/BsaTl/VjeAgpOd
H22bNw051IrKLJs1i+ZKpilReyJ0c0jF6Ofw6VSPDnSfKIqqVPVY1EqeNJkp/Z9Gn3pUrZ4zpl+d
Y0AnAUwpshSbZh2pTyFp1aVutKsTxarR4gqt4wVVpU3l6Fr1Oh++CotWPBzrJPGKzAVY8K2FNawW
Y8lYFtJSsTlljmRhWk/B/jSimEUlTiEbms2+MaYCtStB3TrTghK2tKad7EP/Klabtpa1BrUmWXUa
W2ll1LarZeZt6RpO1b62rL3+9W0EKzvUywL3uKRJbgzRmgoqhlaors1sZKUbL9RG8qqRMOluNcvd
ePkVvO5kySeZO1jtQrW8NlNHW4WbW5oCFb1GzSp3TUjZ7BLVv85Vb37JW95uUdeDjc3ndbvp3wHj
q8DS8m5d3xNcmda3weNNKITlNVv8AnbBEw0ldPtW4PjuhaqeJe59jeveW5Z4eym2sGPDquDntpi3
+z3wFBM8XxnfeJQQNuYuE8w42op3xA9+8XlZnN6+rBfDIv6xhpU81QXnk72fBSttpQxb+MIYy/Sd
8ZZX6uDIBTkPnQVzV85o5YMiuR8bjnCa27tiCi8Wym7mcuk2LMNrBNjJw/X+8X+z/ObM8NmUbY5x
au2sZxyblqTGOHJxGd1kVjQayEHW8ZMJXWMBVzitl55ykOe65klj7dPVzTNpDX3oJVMatDYedJi/
qeIyI1e6JlYJitW86FMXOrpU5iqeLUtjMmcYanHW5VKqWlNP3xm3vyYxfB05Z04X2cNXHjaviffY
JqahFeDuQp/Z8WdLb3rWsi51nX0dQmM/Qg3gboW4ER1r7EKb1upG6ZjxmTNV8+kM8V5EKb6sbQAX
e9cYZldeSwLvgO9nC8oOR4h5jPB7pxvU7Isypr7t8HlL2NQnQjWCFc1tGscJ4B0fuKvZXWngBBrj
vdStmLENOXcz3AwOf7j+dJL6W2eHl+QTZjmsfd5CfwMI5QE/jrzk2l+Lx7y5B090VxXu7zbkHAkv
rZumA31PqRfc6fbS+L85nvSdK7enH193yJ+N7qd/vdYx63b+0HB1sy89VQ3Nu973zve++/3vgA+8
4AdP+MIb/vCIT7ziF8/4vsPv7G+MHeo0KfnKI2XyucR8ES8Pv3mWUPMEsjzlOU/60Zs+86JH/eO3
qvrTb971oS9962f/etrH/gee11bqa8/729u+lLv3fe+BnyTQEx/2x/99MY2//OAnf/hxjr70p0/9
6lMh93fAlY1+hn0Z8BfykTJvpPx59ywMC/dJOb8O+KX+HLC//O4/V/f+X4Cq9l8h6+tfOv7zv3/3
658H59d/NOBPAigFBZh9yjV/MFAMBzgDX9KAC+hbEEh/xzKBTWCB3rctCsgyGoh7/5d/8oKBESiC
SkCCFJiAACh+G0iBJkgM39KCZASDO7eCEViBKah9NGg8IQh//ictOQghDMiDVvCDSEN+REgxRrh9
6Vd8CxV/S2h9UBiFUjiFVFiFVniFWJiFcYBHh9KFF0A+WhggaGIBbpQ2ZRiGdDCGqzEqUoNHk6ND
axgrDvCGbVgQaKJDaFgHangRY5g2ZjgqbAg7zgKI8rCHhUiIeZiGz3ITfWgUboiInnERwUIQbAiG
ifgGjAgsdNI5k4g8iGfih3+YiZdICqIIiZsIil7Th5rYNWoIiKU4imm4ipU4iMIAh3UoiLNYi3co
ic5yhrD4i8AYjMJYBgkAADs=

------=_NextPart_000_0000_01D13FCC.31134600
Content-Type: image/gif
Content-Transfer-Encoding: base64
Content-Location: http://localhost/mascot/images/cyan_ball_white.gif

R0lGODlhEAAQAOb/AP////7+/v39/fz8/Pv7+/n5+ff39/Hx8e7u7u3t7evr6+rq6t3d3czMzMvL
y729vbi4uLbc3Kamppu/v5iYmJbR0YODg3SXl2xsbGtra2qiomRkZGNjY2LBwVSuri9QUCyCgin/
/yWysiKrqyC2th9SUhf//xWhoRNlZRJlZRCYmAuLiwaEhASsrAP//wOFhQGZmQD//wD29gDw8ADu
7gDo6ADm5gDg4ADe3gDY2ADU1ADS0gDQ0ADOzgDGxgDCwgDAwAC+vgC6ugCysgCsrACoqACmpgCi
ogAAAAAAAAAAAAAAAAAAAAAAAAAAAAAAAAAAAAAAAAAAAAAAAAAAAAAAAAAAAAAAAAAAAAAAAAAA
AAAAAAAAAAAAAAAAAAAAAAAAAAAAAAAAAAAAAAAAAAAAAAAAAAAAAAAAAAAAAAAAAAAAAAAAAAAA
AAAAAAAAAAAAAAAAAAAAAAAAAAAAAAAAAAAAAAAAAAAAAAAAAAAAAAAAAAAAAAAAAAAAAAAAACwA
AAAAEAAQAEAHuIAAggAGBgiHhYOCCB4tPj06Oj1BQ0YoGA8IhB1BOC4mLjaTRiASDAaDCA0SFhgb
GBYSDZqKFSJBPj6UJxoNDKmOnqAyOj4tMJiaBgwaKkYtLUZGLCUbpqiKhYcIiYqDER0jLSMeEwy0
3yI+ODY4PT5DKhezggbqNiYhJsRBLSsWDVAhGBGkBw0ZNNwFmbYhE6EJJ4YEmUhp2geAtFRdALEC
BgsUHzZQoDfIEIMGD1L64uatpUsAgQAAOw==

------=_NextPart_000_0000_01D13FCC.31134600
Content-Type: application/octet-stream
Content-Transfer-Encoding: quoted-printable
Content-Location: http://localhost/mascot/templates/browser.js

	var browser_EXCLUDE =3D 1;=20
	var browser_IE =3D 0;=20
	var browser_IE4 =3D 0;=20
	var browser_IE5 =3D 0;=20
	var browser_IE6 =3D 0;
	var browser_MZ7 =3D 0;
	var browser_NS3 =3D 0;
	var browser_NS4 =3D 0;
	var browser_NS6 =3D 0;=20
	var browser_NS7 =3D 0;=20
	var browser_OP5 =3D 0;=20
	var browser_OP6 =3D 0;
	var browser_OP7 =3D 0;
	var browser_KDE =3D 0;
	var browser_SAF =3D 0;

	var agt=3Dnavigator.userAgent.toLowerCase();

  if(typeof navigator.vendor !=3D "undefined" && navigator.vendor =3D=3D =
"KDE"){
  	var thisKDE =3D agt;
  	var splitKDE =3D thisKDE.split("konqueror/");
  	var aKDE =3D splitKDE[1] . split("; ");
  	var KDEn =3D parseFloat(aKDE[0]);
  	if (KDEn >=3D 2.2) {
  		browser_KDE =3D 1;
  //		browser_NS6 =3D 1;
  		browser_EXCLUDE =3D 0;
  	}
  }

  else if(agt.indexOf('webtv') !=3D -1){browser_EXCLUDE =3D 1;}
 =20
  else if(typeof window.opera !=3D "undefined"){
  	browser_EXCLUDE =3D 0;
  	if(agt.indexOf("opera/5") !=3D -1 || agt.indexOf("opera 5") !=3D =
-1){browser_OP5 =3D 1;}
  	if(agt.indexOf("opera/6") !=3D -1 || agt.indexOf("opera 6") !=3D =
-1){browser_OP6 =3D 1;}
  	if(agt.indexOf("opera/7") !=3D -1 || agt.indexOf("opera 7") !=3D =
-1){browser_OP7 =3D 1;}
  }
 =20
  else if(typeof document.all !=3D "undefined"){
  	browser_EXCLUDE =3D 0;
  	browser_IE =3D 1;
  	if(typeof document.getElementById !=3D "undefined"){
  		browser_IE5 =3D 1;
  		if(agt.indexOf("msie 6") !=3D -1){
  			browser_IE6 =3D 1;
  		}
  	}
  	else{browser_IE4 =3D 1;}
  }
 =20
  else if(typeof document.getElementById !=3D "undefined"){
  	browser_EXCLUDE =3D 0;
  	if(agt.indexOf("netscape/6") !=3D -1 || agt.indexOf("netscape6") !=3D =
-1){browser_NS6 =3D 1;}
  	else if(agt.indexOf("netscape/7") !=3D -1 || agt.indexOf("netscape7") =
!=3D -1){browser_NS6 =3D 1; browser_NS7 =3D 1;}
  	else if(agt.indexOf("gecko") !=3D -1){browser_NS6 =3D 1; browser_MZ7 =
=3D 1;}
  	if(agt.indexOf("safari") !=3D -1 || (typeof document.childNodes !=3D =
"undefined" && typeof document.all =3D=3D "undefined" && typeof =
navigator.taintEnabled =3D=3D "undefined")){browser_MZ7 =3D 0; =
browser_NS6 =3D 1; browser_SAF =3D 1;}
  }
 =20
  else if((agt.indexOf('mozilla') !=3D -1) && =
(parseInt(navigator.appVersion) >=3D 3)){
  	browser_EXCLUDE =3D 0;
  	if (parseInt(navigator.appVersion) >=3D 4) {
    	browser_NS4 =3D 1;
  	} else {
    	browser_NS3 =3D 1;
  	}
  	if(typeof navigator.mimeTypes['*'] =3D=3D "undefined"){
  		browser_EXCLUDE =3D 1;
  		browser_NS4 =3D 0;
    	browser_NS3 =3D 0;
  	}
  }
 =20
  if(agt.indexOf('escape') !=3D -1){browser_EXCLUDE =3D 1; browser_NS3 =
=3D 0; browser_NS4 =3D 0;}
 =20
  if(typeof navigator.__ice_version !=3D "undefined"){browser_EXCLUDE =
=3D 1; browser_IE4 =3D 0;}

	var sTemp =3D "Browser detected as ";
	if (browser_EXCLUDE) { sTemp +=3D "EXCLUDE " }
	if (browser_IE)  { sTemp +=3D "IE " }
	if (browser_IE4) { sTemp +=3D "IE4 " }
	if (browser_IE5) { sTemp +=3D "IE5 " }
	if (browser_IE6) { sTemp +=3D "IE6 " }
	if (browser_MZ7) { sTemp +=3D "MZ7 " }
	if (browser_NS3) { sTemp +=3D "NS3 " }
	if (browser_NS4) { sTemp +=3D "NS4 " }
	if (browser_NS6) { sTemp +=3D "NS6 " }
	if (browser_NS7) { sTemp +=3D "NS7 " }
	if (browser_OP5) { sTemp +=3D "OP5 " }
	if (browser_OP6) { sTemp +=3D "OP6 " }
	if (browser_OP7) { sTemp +=3D "OP7 " }
	if (browser_KDE) { sTemp +=3D "KDE " }
	if (browser_SAF) { sTemp +=3D "SAF " }
//	alert(sTemp);

------=_NextPart_000_0000_01D13FCC.31134600--
