# Supplementary material for: Identification of Key Proteins and Networks Related to Grain Development in Wheat (Triticum aestivum L.) by Comparative Transcription and Proteomic Analysis of Allelic Variants in TaGW2-6A
Source: Front Plant Sci. 2016 Jun 28;7:922. doi: 10.3389/fpls.2016.00922 (PMC4923154; doi:10.3389/fpls.2016.00922)
Supplement: Data Sheet S1 — Results of MALDI-TOF/TOF-MS analysis. [file DataSheet1.ZIP › Result of MALDI-TOFTOF-MS/Database Result/A9-1.mht]

From: <Saved by Windows Internet Explorer 8>
Subject: Mascot Search Results: Protein View
Date: Sat, 26 Dec 2015 10:59:04 +0800
MIME-Version: 1.0
Content-Type: multipart/related;
	type="text/html";
	boundary="----=_NextPart_000_0000_01D13FCC.6FA1D490"
X-MimeOLE: Produced By Microsoft MimeOLE V6.00.2900.6157

This is a multi-part message in MIME format.

------=_NextPart_000_0000_01D13FCC.6FA1D490
Content-Type: text/html;
	charset="utf-8"
Content-Transfer-Encoding: quoted-printable
Content-Location: http://localhost/mascot/cgi/protein_view.pl?file=../data/20151226/F019664.dat&hit=tr%7cW5G5W2%7cW5G5W2_WHEAT&db_idx=1&px=1&ave_thresh=33&_ignoreionsscorebelow=5&report=0&_sigthreshold=0.05&_msresflags=1025&_msresflags2=2&percolate=-1&percolate_rt=0

=EF=BB=BF<!DOCTYPE HTML PUBLIC "-//W3C//DTD HTML 4.0 Transitional//EN">
<!-- 0 seconds --><HTML><HEAD><TITLE>Mascot Search Results: Protein =
View</TITLE>
<META content=3D"text/html; charset=3Dutf-8" http-equiv=3DContent-Type>
<META name=3DGENERATOR content=3D"MSHTML 8.00.6001.23588"></HEAD>
<BODY aLink=3D#0000ff bgColor=3D#ffffff vLink=3D#0000ff>
<H1><IMG border=3D0 align=3Dtop=20
src=3D"http://localhost/mascot/images/88x31_logo_white.gif" width=3D88 =
height=3D31=20
NATURALSIZEFLAG=3D"3"> Mascot Search Results</H1>
<H3>Protein View</H3>
<FORM method=3Dpost><INPUT value=3D../data/20151226/F019664.dat =
type=3Dhidden=20
name=3Dfile> <INPUT value=3Dtr|W5G5W2|W5G5W2_WHEAT type=3Dhidden =
name=3Dhit> <INPUT=20
value=3D1 type=3Dhidden name=3Dpx> <INPUT value=3Dfalse type=3Dhidden =
name=3Dshowall> <INPUT=20
value=3D33 type=3Dhidden name=3Dave_thresh> <INPUT value=3D5 =
type=3Dhidden=20
name=3D_ignoreionsscorebelow> <INPUT value=3D0.05 type=3Dhidden =
name=3D_sigthreshold>=20
<INPUT value=3D0 type=3Dhidden name=3Dreport> <INPUT value=3D1 =
type=3Dhidden name=3Ddb_idx>=20
<INPUT value=3D1025 type=3Dhidden name=3D_msresflags> <INPUT value=3D2 =
type=3Dhidden=20
name=3D_msresflags2> <INPUT value=3D-1 type=3Dhidden name=3Dpercolate> =
<INPUT value=3D0=20
type=3Dhidden name=3Dpercolate_rt> <FONT face=3D"Courier =
New,Courier,monospace"><PRE>Match to: <B>tr|W5G5W2|W5G5W2_WHEAT</B> =
Score: <B>199</B>
<B>tr|W5G5W2|W5G5W2_WHEAT</B>

Nominal mass (M<SUB>r</SUB>): <B>106878</B>; Calculated pI value: =
<B>6.41</B>
NCBI BLAST search of <A =
href=3D"http://www.ncbi.nlm.nih.gov/blast/Blast.cgi?ALIGNMENTS=3D50&amp;A=
LIGNMENT_VIEW=3DPairwise&amp;AUTO_FORMAT=3DSemiauto&amp;CDD_SEARCH=3Don&a=
mp;CLIENT=3Dweb&amp;COMPOSITION_BASED_STATISTICS=3Don&amp;DATABASE=3Dnr&a=
mp;DESCRIPTIONS=3D100&amp;ENTREZ_QUERY=3D(none)&amp;EXPECT=3D10&amp;FILTE=
R=3DL&amp;FORMAT_BLOCK_ON_RESPAGE=3DNone&amp;FORMAT_OBJECT=3DAlignment&am=
p;FORMAT_TYPE=3DHTML&amp;GAPCOSTS=3D11+1&amp;I_THRESH=3D0.001&amp;LAYOUT=3D=
TwoWindows&amp;MATRIX_NAME=3DBLOSUM62&amp;NCBI_GI=3Don&amp;PAGE=3DProtein=
s&amp;PROGRAM=3Dblastp&amp;QUERY=3DMKLLPPPPAAPCCSSDPSSHHRRLPPPPQLRRAAFPPA=
ASRPFAGLLRAARVRCSSSTSGRGRGSVARFQRSSMAASGTEHAYNNILTSLPKPEGGEYGKFYSLPALNDPR=
IDKLPYSIRILLESAIRNCDGFQVTKNDVEKIIDWENTSPKLAEIPFKPARVLLQDFTGVPAVVDLAAMRDAL=
AKLGSDANKINPLVPVDLVIDHSVQVDVARSSNALQSNMELEFTRNRERFGFLKWGSTAFQNMLVVPPGSGIV=
HQVNLEYLGRVVFNTDGIMYPDSVVGTDSHTTMIDGLGVAGWGVGGIEAEATMLGQPMSMVLPGVVGFKLSGK=
LRNGVTATDLVLTVTQMLRKHGVVGKFVEFHGEGMGKLSLADRATIANMSPEYGATMGFFPVDHVTLDYLRLT=
GRSDETVSMIEAYLRANNMFVDYNEPQLERVYSSYLALDLDEVEPCISGPKRPHDRVTLKDMKSDWHACLDNK=
VGFKGFAVPKEQQDKVVKFDFNGQPAELKHGSVVIAAITSCTNTSNPSVMLGAALVAKKACELGLEVKPWVKT=
SLAPGSGVVTKYLLKSGLQEYFNKQGFHLVGYGCTTCIGNSGELHESVSAAITENDVVAAAVLSGNRNFEGRV=
HPLTRANYLASPPLVVAYALAGTVDIDFEKEPIGVGKDGKEVFFRDIWPTTEEIAEVVQSSVLPDMFKSTYEA=
ITKGNPMWNQLPVPEASLYSWDSNSTYIHEPPYFKDMTMSPPGPHAVKNAYCLLNFGDSITTDHISPAGSIHR=
DSPAAKYLLERGVDRKDFNSYGSRRGNDEVMARGTFANIRIVNKFLGGEVGPKTIHVPTGEKLSVFDAATKYK=
SEGHDTIILAGAEYGSGSSRDWAAKGPMLLGVKAVISKSFERIHRSNLVGMGIIPLCFKAGEDADSLGLTGHE=
RYTINLPTDVSEIRPGQDVTITTDNDKSFTCILRFDTEVELAYYNHGGILPYVIRNMAAAQN&amp;SERVIC=
E=3Dplain&amp;SET_DEFAULTS.x=3D9&amp;SET_DEFAULTS.y=3D5&amp;SHOW_OVERVIEW=
=3Don&amp;WORD_SIZE=3D3&amp;END_OF_HTTPGET=3DYes" =
target=3D_blank>tr|W5G5W2|W5G5W2_WHEAT</A> against nr
Unformatted <A =
href=3D"http://localhost/mascot/cgi/getseq.pl?Triticum+tr%7cW5G5W2%7cW5G5=
W2_WHEAT+seq" target=3D_blank>sequence string</A> for pasting into other =
applications

Fixed modifications: Carbamidomethyl (C)
Variable modifications: Oxidation (M)
Cleavage by Trypsin: cuts C-term side of KR unless next residue is P
Sequence Coverage: <B>10%</B>

Matched peptides shown in <B><FONT color=3D#ff0000>Bold Red</FONT></B>

     <B>1</B> MKLLPPPPAA PCCSSDPSSH HRRLPPPPQL RRAAFPPAAS RPFAGLLRAA=20
<B>    51</B> RVRCSSSTSG RGRGSVARFQ RSSMAASGTE HAYNNILTSL PKPEGGEYGK=20
<B>   101</B> <B><FONT color=3D#ff0000>FYSLPALNDP R</FONT></B>IDKLPYSIR =
ILLESAIRNC DGFQVTKNDV EKIIDWENTS=20
<B>   151</B> PK<B><FONT color=3D#ff0000>LAEIPFKP ARVLLQDFTG VPAVVDLAAM =
R</FONT></B>DALAKLGSD ANKINPLVPV=20
<B>   201</B> DLVIDHSVQV DVAR<B><FONT color=3D#ff0000>SSNALQ =
SNMELEFTR</FONT></B>N RERFGFLKWG STAFQNMLVV=20
<B>   251</B> PPGSGIVHQV NLEYLGRVVF NTDGIMYPDS VVGTDSHTTM IDGLGVAGWG=20
<B>   301</B> VGGIEAEATM LGQPMSMVLP GVVGFKLSGK LRNGVTATDL VLTVTQMLRK=20
<B>   351</B> HGVVGKFVEF HGEGMGKLSL ADRATIANMS PEYGATMGFF PVDHVTLDYL=20
<B>   401</B> RLTGRSDETV SMIEAYLRAN NMFVDYNEPQ LERVYSSYLA LDLDEVEPCI=20
<B>   451</B> SGPKRPHDRV TLKDMKSDWH ACLDNKVGFK GFAVPKEQQD KVVKFDFNGQ=20
<B>   501</B> PAELKHGSVV IAAITSCTNT SNPSVMLGAA LVAKKACELG LEVKPWVKTS=20
<B>   551</B> LAPGSGVVTK YLLKSGLQEY FNKQGFHLVG YGCTTCIGNS GELHESVSAA=20
<B>   601</B> ITENDVVAAA VLSGNRNFEG RVHPLTRANY LASPPLVVAY ALAGTVDIDF=20
<B>   651</B> EKEPIGVGKD GKEVFFRDIW PTTEEIAEVV QSSVLPDMFK STYEAITKGN=20
<B>   701</B> PMWNQLPVPE ASLYSWDSNS TYIHEPPYFK DMTMSPPGPH AVKNAYCLLN=20
<B>   751</B> FGDSITTDHI SPAGSIHRDS PAAKYLLERG VDRKDFNSYG SRRGNDEVMA=20
<B>   801</B> RGTFANIRIV NKFLGGEVGP KTIHVPTGEK LSVFDAATK<B><FONT =
color=3D#ff0000>Y KSEGHDTIIL </FONT></B>
<B>   851<FONT color=3D#ff0000> AGAEYGSGSS R</FONT></B>DWAAKGPML =
LGVKAVISKS FERIHRSNLV GMGIIPLCFK=20
<B>   901</B> AGEDADSLGL TGHERYTINL PTDVSEIRPG QDVTITTDND =
KSFTCILR<B><FONT color=3D#ff0000>FD </FONT></B>
<B>   951<FONT color=3D#ff0000> TEVELAYYNH GGILPYVIR</FONT></B>N MAAAQN
</PRE></FONT>
<P><INPUT onclick=3D"this.form.showall.value=3D'true'; return true" =
value=3D"Show predicted peptides also" type=3Dsubmit>=20

<P><INPUT value=3D"Sort Peptides By" type=3Dsubmit>&nbsp; <INPUT =
value=3Dstartup=20
CHECKED type=3Dradio name=3Dsort>Residue Number&nbsp; <INPUT =
value=3Dmassup type=3Dradio=20
name=3Dsort>Increasing Mass&nbsp; <INPUT value=3Dmassdown type=3Dradio=20
name=3Dsort>Decreasing Mass&nbsp; <FONT face=3D"Courier =
New,Courier,monospace"><PRE><B> Start - End     Observed    Mr(expt)   =
Mr(calc)      ppm    Miss Sequence</B>
<B><FONT color=3D#ff0000>   101 - 111    1292.7044  1291.6971  1291.6561 =
        32     0  K.FYSLPALNDPR.I </FONT></B> (<A =
href=3D"http://localhost/mascot/cgi/peptide_view.pl?file=3D../data/201512=
26/F019664.dat&amp;query=3D19&amp;hit=3D3&amp;index=3Dtr%7cW5G5W2%7cW5G5W=
2_WHEAT&amp;px=3D1&amp;section=3D5&amp;ave_thresh=3D33&amp;_ignoreionssco=
rebelow=3D5&amp;report=3D0&amp;_sigthreshold=3D0.05&amp;_msresflags=3D102=
5&amp;_msresflags2=3D2&amp;percolate=3D-1&amp;percolate_rt=3D0" =
target=3D_blank>Ions score 8</A>)
<B><FONT color=3D#ff0000>   153 - 162    1141.7162  1140.7089  1140.6655 =
        38     0  K.LAEIPFKPAR.V </FONT></B> (<A =
href=3D"http://localhost/mascot/cgi/peptide_view.pl?file=3D../data/201512=
26/F019664.dat&amp;query=3D13&amp;hit=3D4&amp;index=3Dtr%7cW5G5W2%7cW5G5W=
2_WHEAT&amp;px=3D1&amp;section=3D5&amp;ave_thresh=3D33&amp;_ignoreionssco=
rebelow=3D5&amp;report=3D0&amp;_sigthreshold=3D0.05&amp;_msresflags=3D102=
5&amp;_msresflags2=3D2&amp;percolate=3D-1&amp;percolate_rt=3D0" =
target=3D_blank>Ions score 9</A>)
<B><FONT color=3D#ff0000>   163 - 181    2015.1500  2014.1427  2014.0921 =
        25     0  R.VLLQDFTGVPAVVDLAAMR.D </FONT></B> (<A =
href=3D"http://localhost/mascot/cgi/peptide_view.pl?file=3D../data/201512=
26/F019664.dat&amp;query=3D37&amp;hit=3D1&amp;index=3Dtr%7cW5G5W2%7cW5G5W=
2_WHEAT&amp;px=3D1&amp;section=3D5&amp;ave_thresh=3D33&amp;_ignoreionssco=
rebelow=3D5&amp;report=3D0&amp;_sigthreshold=3D0.05&amp;_msresflags=3D102=
5&amp;_msresflags2=3D2&amp;percolate=3D-1&amp;percolate_rt=3D0" =
target=3D_blank>Ions score 47</A>)
<B><FONT color=3D#ff0000>   215 - 229    1726.8520  1725.8448  1725.7992 =
        26     0  R.SSNALQSNMELEFTR.N </FONT></B> (<A =
href=3D"http://localhost/mascot/cgi/peptide_view.pl?file=3D../data/201512=
26/F019664.dat&amp;query=3D27&amp;hit=3D1&amp;index=3Dtr%7cW5G5W2%7cW5G5W=
2_WHEAT&amp;px=3D1&amp;section=3D5&amp;ave_thresh=3D33&amp;_ignoreionssco=
rebelow=3D5&amp;report=3D0&amp;_sigthreshold=3D0.05&amp;_msresflags=3D102=
5&amp;_msresflags2=3D2&amp;percolate=3D-1&amp;percolate_rt=3D0" =
target=3D_blank>Ions score 12</A>)
<B><FONT color=3D#ff0000>   840 - 861    2298.2405  2297.2333  2297.0924 =
        61     1  K.YKSEGHDTIILAGAEYGSGSSR.D </FONT></B> (<A =
href=3D"http://localhost/mascot/cgi/peptide_view.pl?file=3D../data/201512=
26/F019664.dat&amp;query=3D40&amp;hit=3D1&amp;index=3Dtr%7cW5G5W2%7cW5G5W=
2_WHEAT&amp;px=3D1&amp;section=3D5&amp;ave_thresh=3D33&amp;_ignoreionssco=
rebelow=3D5&amp;report=3D0&amp;_sigthreshold=3D0.05&amp;_msresflags=3D102=
5&amp;_msresflags2=3D2&amp;percolate=3D-1&amp;percolate_rt=3D0" =
target=3D_blank>Ions score 44</A>)
<B><FONT color=3D#ff0000>   949 - 969    2469.2994  2468.2922  2468.2376 =
        22     0  R.FDTEVELAYYNHGGILPYVIR.N </FONT></B> (<A =
href=3D"http://localhost/mascot/cgi/peptide_view.pl?file=3D../data/201512=
26/F019664.dat&amp;query=3D43&amp;hit=3D1&amp;index=3Dtr%7cW5G5W2%7cW5G5W=
2_WHEAT&amp;px=3D1&amp;section=3D5&amp;ave_thresh=3D33&amp;_ignoreionssco=
rebelow=3D5&amp;report=3D0&amp;_sigthreshold=3D0.05&amp;_msresflags=3D102=
5&amp;_msresflags2=3D2&amp;percolate=3D-1&amp;percolate_rt=3D0" =
target=3D_blank>Ions score 81</A>)
<P><IMG alt=3D"Error Distribution" =
src=3D"http://localhost/mascot/cgi/mass_error.pl?mass_error_2496560311591=
14" width=3D450 height=3D150>
</FORM><HR>

</PRE></FONT>
<P>
<TABLE border=3D2 cellSpacing=3D2 cellPadding=3D1 width=3D"100%">
  <TBODY>
  <TR>
    <TD noWrap align=3Dmiddle><B>Mascot:</B>&nbsp; <A=20
      =
href=3D"http://www.matrixscience.com/">http://www.matrixscience.com/</A> =

  </TD></TR></TBODY></TABLE></P></BODY></HTML>

------=_NextPart_000_0000_01D13FCC.6FA1D490
Content-Type: image/gif
Content-Transfer-Encoding: base64
Content-Location: http://localhost/mascot/images/88x31_logo_white.gif

R0lGODlhWAAfANX/AMDAwP/v7//f3//Pz/+/v/+vr/+fn/+Pj/9/f/9wcP9gYP9QUP9AQP8wMP8g
IP8QEP8AAO/v/+/v79/f/9/f38/P/8/Pz7+//7+/v6+v/6+vr5+f/5+fn4+P/4+Pj39//39/f3Bw
/3BwcGBg/2BgYFBQ/1BQUEBA/0BAQDAw/zAwMCAg/yAgIBAQ/xAQEAAA/wAAAAAAAAAAAAAAAAAA
AAAAAAAAAAAAAAAAAAAAAAAAAAAAAAAAAAAAAAAAAAAAACH5BAEAAAAALAAAAABYAB8AQAb/QIBw
SCwaj8ikcslsEl0wTDHz+bxOgMrp8mpFiJFThfsyjl4j82tVLaVGk+Hq1TF2ut8jCkYRSkgcToKD
hIQUKiBCHnxEAghDBA8QQg4QBEQBQwyWQ5ICAAsBAZcACKQJEAsMQgQQk5hCAhAPlAACn0MkUYMS
HCIaABMfJychRSPEH0YbWEMXJyUhxCPSJQAb0icjH8gfeRvIxRnXxCfeGcQlFwAWIn1HLC7vQhtl
AFZ1ES0v6/QrRGSIWPlXpF6LISWuVNgA4EyaIRta9Jvw4kUcInsCDZEARcqQBQ6I0AJQAEIDIgQU
xJo1pOQqIQFUCmFQyYAQAzZBQXikqYAQ/wQQZAIgkFPIHmCFkipdyrSp06eDSLiQUDBhM3JrjFSY
Y++aMgAnXnwdUUFIwodgX1gTso/hkAgVK0w4Ma4IBxZHQMDACzCNlRJiKFokEu5EiopFrFwdYiWF
EC5rhYQ1BqbEhsN1inCE4YGIBBAo5kEdrRS0EQkwEhEp0AABAgYGeA6liUBBAgOXFDDYvUDA7t+/
LxHYzTPAb1wHHCxAsMBAgtnAf2cawsGFhSIUYOwiAtSVgwFCDphM4mmlpQQhiSgQMMBVAAEyNx1A
UtJBgQVCh2DQjoRE5yEOODDdAA+AV0oqMClgoAIQzDcTJwAE8Fp4zwEIwXQANABBTillEv9AeREu
px8LGpFm4okopqjiiiyOxoEKHg2xz2Jn8KPVPkSYA0AGeDT0EI8v5HEYWiG84BhEiAEQARueoXDd
EYv8R0QKij2GzAtuvVUCkIwJUUFFF30l2EVf2nhNVkWEBVhZRnDASBH7wUBVjhEoFkYEZ3w1BFkA
BESEYGy+1dYFH6wQaJ89HgMmlDC4cIQIMJBQRAlxWNHCOEWi5ZUzSQqhzwt1ETGHW1UKMSYRFaRQ
1h1HErEIX3ZZl2NFjo2QRglcpZBBBIehIcQIuQpzwj4tnHDRXMSKseMaHzxT0QppZNArFh/0ukI/
RqlQhAkmiNbitwBIoMKTG71ZxC1JEIDsYYqjJEUBCSB4q5dqQrSHS3s5GRDUEAmMpFNRlZBigL/i
PTCggBFqCLBMAcwyHQInDWFBpEfooi0RmzBAyiMfQhieTwdW+C8ABxCA7lAIoLKAEKGQBEF6H1n4
SSjqDpHddkS4KakRBWzCEgDyIaHvyj8FVcADRdkiU00JgNcwBLgYsQkC+pJChF4oHDFxEQnIBnTE
AauXSXswDy2ETwl8YtwQ7TVY78uNyMQgT5e0LMTEUua1swAF9MybgT8FiN8n8Emi8QALuLJAAgxI
ou4mD8h2QH4BLPBAA8tlMpwrtvmcCQgieDAnuKQXEgQAOw==

------=_NextPart_000_0000_01D13FCC.6FA1D490
Content-Type: application/octet-stream
Content-Transfer-Encoding: base64
Content-Location: http://localhost/mascot/cgi/mass_error.pl?mass_error_249656031159114

R0lGODlhwgGWAMIAAP///wAAAP8AAADMAAAA/wAAAAAAAAAAACH5BAEAAAAALAAAAADCAZYAAAP+
CLrc/jDKSau9OOvNu/9gKI5kaZ5oqq5s675wLM90bd94ru987//AoHBILBqPyKRyyWw6n9CodEqt
Wq/YrHbL7Xq/4LB4TC6bz+i0es1uu9/wuHxOr9vv+Lx+z+/7/4CBgoOEhYaHiImKi4yNjhAEkQSP
lDYCl20BmgsBHZOVoDGXAmydDJ2mGp+hrCyjVpqbGKkKqbQXq626d7S3E7GmthWSxMQMxgvICsoA
zM6Sx9DJ0svUzdbPkdHa09zV3tfg2bnj2+TY6OLp5+rt7O/m8d3w8/Lf9Pf24fj7+swcvnxFECZM
1a6DjAhy2pALoUNCBVFxaPiw4hpgAgfKquX+yaLHizf+fRw5BpgNiiRTdskoA6XKl1gwsmThEqZN
QzVv6nxisqW1nUB5nqqRM6jRIr2IHl3KJNhJplCPyNwIo2jUq2hEYt2qoycNq1zDvkj6VazZG2Rn
gD3L9oRTpW3jupg604RWuXhzYFw4Ma9fHgEB1I2w9q/hXw4Gc4rFsXGGwocjP0hbQaFjDJAla15M
NYPEy4SLFfO3jrQ70/zK1Vudj3U/16pby349Ozbt27Zzl4a9u3Zv3L91n+4qmO/jzchZRCzOMLnz
FIyNG3xO3cfd6tifZt+eIzP37yW8gx8PQjx5sYpTXD+fNz1N9pvdrzAPH6t89fUly4Sbv//+h/X+
neWVWgH+RVkM9BUY1IFVKdjeUGU5iNeALwAooXMM4nKhXPedYtl0GwrYwWcFHReiiBu8VSJmJ7LV
IXNvMTeBaKPxNpxvNwKXo3CpBefjjj/2COSQQhaJ2pE2Gpkkkjgm6CGFEuy1ooYtZvehiVWG9aJ0
WzaTpZY6uPTKlzt1KcJdY5Kpk5kjiImJmjftFyGcGzpJ50GBzXnngo6xydBPe67ZJ3+BljmonoXG
ORWhicJnYaPf2QmpZJJOelillv6FaaZxPerKm5yqtGkHaYYKEVVdjspBqaYGstyWqrbq0Wcysiir
WbJMCQmNQTKpo5JN+sqjsL0uaWywx/7+SiyRywKrbLK2oSXji7He+hCt1FrL1at9abtVdKDZ6i11
no5rWLXmMoVuuketuwir7JZ3FLzx/gnOTvTW2y2n+ZJrar/PucsewM4JrK+ogB58qcLIGcxwSg4/
rATBUEQsMRIUM8Hrxhx37PHHIIcs8sgkl2zyySinrPLKLLc88ii8TiFppTSHULPNZ+Kss7w89/xf
zlLMDLTPHe38s9FFE520BzcrvW/FSC/NdNRPT001iEc7jbXVWm/thNBXe91c2FhmzbXZZ0utdtVr
a0y2uGizLffYXcOddttl3z232Bf37fffgFvJ2Ua3+CkGuLUmbngY0e0F2uKUEJ7YtIn+z8EtR1fS
kXlxm6eEbeML6VoHtpSLrrlgoGMuHUwlkm66HDG6vvrog34IuSMCyR6u5cbpXjnvk9tuaPChzw47
hJwXv3scGfl+eyOtqy69HYEJ//wWhfPlO+s9IZ49Ho4r3sD12HeP6viBp6/++uy37/778MfvwAD0
D6CA/fffT38N9TPQv/wkeF2KaoE49H0AfwCw3/4WuAAEwgCB+HMgAEewic54IHoQYBMEE8hBBVLg
fwqMYAIhuL8OSvABHpRACPNXQgZOsHjBIJwMWZKWGH6PAxv0YARP2MAetnCELPShCCHQwv/NT4Q/
1OELVZc94U0GeTf83QXqN0QO9hCKhVS04hW3mMIKdJGHOfRhB5dIOdTlqhczqSEBz9eBL24xf/Nr
gATnKEYLuDGOQQxiFyfoxMcNBIplXJ4d4RhGOMrxkP5D5BhVWEct+g+JSFzkCy1TQeVJMZAkEqAX
G7lDHuqvioZs4A8nYEQjHjKJVfTk+yKSSVtY0IBeqeQly0BHMu6klrbMQgIAADs=

------=_NextPart_000_0000_01D13FCC.6FA1D490--
