# Supplementary material for: Identification of Key Proteins and Networks Related to Grain Development in Wheat (Triticum aestivum L.) by Comparative Transcription and Proteomic Analysis of Allelic Variants in TaGW2-6A
Source: Front Plant Sci. 2016 Jun 28;7:922. doi: 10.3389/fpls.2016.00922 (PMC4923154; doi:10.3389/fpls.2016.00922)
Supplement: Data Sheet S1 — Results of MALDI-TOF/TOF-MS analysis. [file DataSheet1.ZIP › Result of MALDI-TOFTOF-MS/Database Result/B1.mht]

From: <Saved by Windows Internet Explorer 8>
Subject: Peptide Summary Report (Auto submitted by BioTools)
Date: Sat, 26 Dec 2015 17:24:34 +0800
MIME-Version: 1.0
Content-Type: multipart/related;
	type="text/html";
	boundary="----=_NextPart_000_0000_01D14002.49C478A0"
X-MimeOLE: Produced By Microsoft MimeOLE V6.00.2900.6157

This is a multi-part message in MIME format.

------=_NextPart_000_0000_01D14002.49C478A0
Content-Type: text/html;
	charset="utf-8"
Content-Transfer-Encoding: quoted-printable
Content-Location: http://localhost/mascot/cgi/master_results.pl?file=../data/20151226/F019891.dat&REPTYPE=peptide&_sigthreshold=0.05&_mudpit=99999999&_server_mudpit_switch=99999999&_ignoreionsscorebelow=5.0&_showsubsets=0&_requireboldred=0&REPORT=AUTO

=EF=BB=BF<!DOCTYPE HTML PUBLIC "-//W3C//DTD HTML 4.0 Transitional//EN">
<!-- 0 seconds --><HTML><HEAD><TITLE>Peptide Summary Report (Auto =
submitted by BioTools)</TITLE>
<META content=3D"text/html; charset=3Dutf-8" http-equiv=3DContent-Type>
<STYLE type=3Dtext/css>.tooltip {
	POSITION: absolute; VISIBILITY: hidden; TOP: 0px; LEFT: 0px
}
</STYLE>

<SCRIPT language=3DJavaScript type=3Dtext/javascript=20
src=3D"http://localhost/mascot/templates/browser.js"></SCRIPT>

<SCRIPT language=3DJavaScript>=0A=
<!-- Begin hiding Javascript from old browsers.=0A=
 =0A=
  var arrayReady=3D0;=0A=
  =0A=
  if (document.images){=0A=
    redBall =3D new Image();=0A=
    redBall.src =3D "../images/red_ball_white.gif";  =0A=
    cyanBall =3D new Image();=0A=
    cyanBall.src =3D "../images/cyan_ball_white.gif";  =0A=
  }=0A=
  =0A=
  function cover(hit,query,protSeq){=0A=
    document.Results.OV_Title.value =3D queryTitle[query];=0A=
    document.Results.OV_Accession.value =3D protName[hit];=0A=
    document.Results.OV_Sequence.value =3D protSeq;=0A=
    if (hit =3D=3D 0) {=0A=
      self.status =3D queryTitle[query];=0A=
    } else {=0A=
      self.status =3D protName[hit] + ": " + protSeq;=0A=
    }=0A=
    if (protSeq !=3D "" && document.fred && arrayReady =3D=3D 1){=0A=
      var i =3D 0;=0A=
      var element =3D 0;=0A=
      element =3D eval(protSeq+"["+i+"]");=0A=
      while(element) {=0A=
        document.images[element].src =3D redBall.src;=0A=
        i++;=0A=
        element =3D eval(protSeq+"["+i+"]");=0A=
      }=0A=
    }=0A=
  }=0A=
=0A=
  function uncover(hit,query,protSeq){=0A=
    document.Results.OV_Title.value =3D "-Query-";=0A=
    document.Results.OV_Accession.value=3D"-Accession-";=0A=
    document.Results.OV_Sequence.value=3D"-Sequence-";=0A=
    self.status=3D"";=0A=
    if (protSeq !=3D "" && document.fred && arrayReady =3D=3D 1){=0A=
      var i =3D 0;=0A=
      var element =3D 0;=0A=
      element =3D eval(protSeq+"["+i+"]");=0A=
      while(element) {=0A=
        document.images[element].src =3D cyanBall.src;=0A=
        i++;=0A=
        element =3D eval(protSeq+"["+i+"]");=0A=
      }=0A=
    }=0A=
  }=0A=
=0A=
  function checkQuery(checkState,numChecks,form){=0A=
    if (numChecks =3D=3D 1){=0A=
      form.QUE.checked =3D checkState;=0A=
    } else {=0A=
      for (var i =3D 0; i < form.elements.length; i++) {=0A=
        if (form.elements[i].name =3D=3D "QUE"){=0A=
          form.elements[i].checked =3D checkState;=0A=
        }=0A=
      }=0A=
    }=0A=
  }=0A=
=0A=
  function SaveClicks(checkBox,form){=0A=
    if (form.ErrTolRepeat && form.ErrTolRepeat.checked) {=0A=
      return;=0A=
    }=0A=
    var checkState =3D checkBox.checked;=0A=
    var thisHit =3D 0;=0A=
    for (var i =3D 0; i < form.elements.length; i++) {=0A=
      if (thisHit =3D=3D 1){=0A=
        if (form.elements[i].name =3D=3D "QUE") {=0A=
          form.elements[i].checked =3D !checkState;=0A=
        } else {=0A=
          break;=0A=
        }=0A=
      } else {=0A=
        if (form.elements[i] =3D=3D checkBox){=0A=
          thisHit =3D 1;=0A=
        }=0A=
      }=0A=
    }=0A=
  }=0A=
=0A=
  function unMatched(form){=0A=
    var numMisses =3D 0;=0A=
    for (var i =3D 0; i < form.elements.length; i++) {=0A=
      if (form.elements[i].name =3D=3D "MISSES"){=0A=
        numMisses++;=0A=
      } =0A=
    }=0A=
    if (numMisses < 1) {=0A=
      alert("No unmatched mass values to be searched");=0A=
      return false;=0A=
    }=0A=
    for (var i =3D 0; i < form.elements.length; i++) {=0A=
      if (form.elements[i].name =3D=3D "QUE"){=0A=
        form.elements[i].name =3D "DUMMY";=0A=
      } =0A=
    }=0A=
    for (var i =3D 0; i < form.elements.length; i++) {=0A=
      if (form.elements[i].name =3D=3D "MISSES"){=0A=
        form.elements[i].name =3D "QUE";=0A=
      } =0A=
    }=0A=
    form.submit();=0A=
    return true;=0A=
  }=0A=
=0A=
  function setReFormatAction(form){=0A=
    if (form.REPTYPE.options[form.REPTYPE.selectedIndex].value =3D=3D =
"export"){=0A=
      form.action =3D "./export_dat_2.pl";=0A=
    } else if (form.REPTYPE.options[form.REPTYPE.selectedIndex].value =
=3D=3D "family") {=0A=
      form.action =3D "./master_results_2.pl";=0A=
    } else {=0A=
      form.action =3D "./master_results.pl";=0A=
    }=0A=
  }=0A=
  =0A=
  function chooseQueryList(form) {=0A=
    var formatForm =3D window.document.forms['Re-format'];=0A=
    if (formatForm._querylist.value =3D=3D 'unassigned') {=0A=
      form.QUERYLIST.value =3D queryListUnassigned;=0A=
    } else if (formatForm._querylist.value =3D=3D 'identity') {=0A=
      form.QUERYLIST.value =3D queryListIdentity;=0A=
    } else if (formatForm._querylist.value =3D=3D 'homology') {=0A=
      form.QUERYLIST.value =3D queryListHomology;=0A=
    } else {=0A=
      form.QUERYLIST.value =3D "All";=0A=
    }=0A=
    return true;=0A=
  }=0A=
    =0A=
  function makeAccessionString(form){=0A=
    if (!form.ErrTolRepeat || !form.ErrTolRepeat.checked) {=0A=
      form.ACCESSION.value =3D "";=0A=
      return true;=0A=
    }=0A=
    var tempString =3D "";=0A=
    var numAccessions =3D 1;=0A=
    for (var i =3D 0; i < form.elements.length; i++) {=0A=
      if (form.elements[i].name =3D=3D "INCLUDE" && =
form.elements[i].checked){=0A=
        tempString =3D tempString + =
unescape(et_list[form.elements[i].value]) + ",";=0A=
      }=0A=
    }=0A=
    if (tempString =3D=3D "") {=0A=
      alert("No hits selected for error tolerant search");=0A=
      return false;=0A=
    }=0A=
    tempString =3D tempString.substring(0, tempString.length - 1);=0A=
    form.ACCESSION.value =3D tempString;=0A=
    checkQuery(1,14, form);=0A=
    return true;=0A=
  }=0A=
=0A=
  function clearEl() {}=0A=
=0A=
  function makeArchive(form){=0A=
    var tempUrl =3D =
"http://localhost/mascot/cgi/master_results.pl?file=3D..%2Fdata%2F2015122=
6%2FF019891.dat;REPTYPE=3Darchive;_sigthreshold=3D0.05;_mudpit=3D99999999=
;_server_mudpit_switch=3D99999999;_ignoreionsscorebelow=3D5.0;_showsubset=
s=3D0;_requireboldred=3D0;REPORT=3DAUTO&INTERMEDIATE=3D%2e%2e%2fdata%2f20=
151226%2fF019891%2edat";    for (var i =3D 0; i < form.elements.length; =
i++) {=0A=
      if (form.elements[i].name =3D=3D "INCLUDE" && =
form.elements[i].checked){=0A=
        tempUrl =3D tempUrl + "&INCLUDE=3D" + form.elements[i].value;=0A=
      }=0A=
    }=0A=
    window.location.href =3D tempUrl;=0A=
  }=0A=
=0A=
protName =3D new Array(1);=0A=
protName[0] =3D "";=0A=
protName[1] =3D "tr|W4ZT39|W4ZT39_WHEAT";=0A=
=0A=
queryTitle =3D new Array(1);=0A=
queryTitle[0] =3D "";=0A=
queryTitle[1] =3D =
unescape("D%3a%5cDATA%5c2013%5cSLB%5c24%5c75%5c0_B13%5c1%5c1346%2e7789%2e=
LIFT%5c1SREF%5cPDATA%5c1%5c1R");=0A=
queryTitle[2] =3D =
unescape("D%3a%5cDATA%5c2013%5cSLB%5c24%5c75%5c0_B13%5c1%5c1363%2e7680%2e=
LIFT%5c1SREF%5cPDATA%5c1%5c1R");=0A=
queryTitle[3] =3D =
unescape("D%3a%5cDATA%5c2013%5cSLB%5c24%5c75%5c0_B13%5c1%5c1491%2e8602%2e=
LIFT%5c1SREF%5cPDATA%5c1%5c1R");=0A=
queryTitle[4] =3D =
unescape("D%3a%5cDATA%5c2013%5cSLB%5c24%5c75%5c0_B13%5c1%5c1508%2e8351%2e=
LIFT%5c1SREF%5cPDATA%5c1%5c1R");=0A=
queryTitle[5] =3D =
unescape("D%3a%5cDATA%5c2013%5cSLB%5c24%5c75%5c0_B13%5c1%5c1820%2e9854%2e=
LIFT%5c1SREF%5cPDATA%5c1%5c1R");=0A=
queryTitle[6] =3D =
unescape("D%3a%5cDATA%5c2013%5cSLB%5c24%5c75%5c0_B13%5c1%5c1870%2e9911%2e=
LIFT%5c1SREF%5cPDATA%5c1%5c1R");=0A=
queryTitle[7] =3D =
unescape("D%3a%5cDATA%5c2013%5cSLB%5c24%5c75%5c0_B13%5c1%5c1890%2e0329%2e=
LIFT%5c1SREF%5cPDATA%5c1%5c1R");=0A=
queryTitle[8] =3D "";=0A=
queryTitle[9] =3D =
unescape("D%3a%5cDATA%5c2013%5cSLB%5c24%5c75%5c0_B13%5c1%5c2000%2e1931%2e=
LIFT%5c1SREF%5cPDATA%5c1%5c1R");=0A=
queryTitle[10] =3D "";=0A=
queryTitle[11] =3D =
unescape("D%3a%5cDATA%5c2013%5cSLB%5c24%5c75%5c0_B13%5c1%5c2346%2e2733%2e=
LIFT%5c1SREF%5cPDATA%5c1%5c1R");=0A=
queryTitle[12] =3D =
unescape("D%3a%5cDATA%5c2013%5cSLB%5c24%5c75%5c0_B13%5c1%5c2377%2e2795%2e=
LIFT%5c1SREF%5cPDATA%5c1%5c1R");=0A=
queryTitle[13] =3D =
unescape("D%3a%5cDATA%5c2013%5cSLB%5c24%5c75%5c0_B13%5c1%5c2408%2e2759%2e=
LIFT%5c1SREF%5cPDATA%5c1%5c1R");=0A=
queryTitle[14] =3D =
unescape("D%3a%5cDATA%5c2013%5cSLB%5c24%5c75%5c0_B13%5c1%5c2896%2e6261%2e=
LIFT%5c1SREF%5cPDATA%5c1%5c1R");=0A=
=0A=
=0A=
  et_list =3D new Array(1);=0A=
  et_list[0] =3D "";=0A=
  et_list[1] =3D =
"%22tr%7cW4ZT39%7cW4ZT39_WHEAT%22%2c%22tr%7cW5A101%7cW5A101_WHEAT%22%2c%2=
2tr%7cW5AIB2%7cW5AIB2_WHEAT%22";=0A=
=0A=
// End hiding Javascript from old browsers. -->=0A=
</SCRIPT>

<META name=3DGENERATOR content=3D"MSHTML 8.00.6001.23588"></HEAD>
<BODY aLink=3D#0000ff bgColor=3D#ffffff vLink=3D#0000ff>
<H1><IMG border=3D0 name=3Dfred align=3Dtop=20
src=3D"http://localhost/mascot/images/88x31_logo_white.gif" width=3D88 =
height=3D31=20
NATURALSIZEFLAG=3D"3"> Mascot Search Results</H1><FONT=20
face=3D"Courier New,Courier,monospace"><PRE><B>User            : </B>
<B>Email           : </B>
<B>Search title    : Auto submitted by BioTools</B>
<B>Database        : Triticum 2015 (95051 sequences; 28354723 =
residues)</B>
<B>Timestamp       : 26 Dec 2015 at 09:14:38 GMT</B>
<TABLE border=3D0 cellSpacing=3D0 cellPadding=3D0 =
bgColor=3D#ffff99><TBODY><TR><TD bgColor=3D#ffffff noWrap><TT><B>Protein =
hits&nbsp;&nbsp;&nbsp;&nbsp;:</B></TT></TD><TD bgColor=3D#ffffff =
noWrap><TT><B>&nbsp;<A =
href=3D"http://localhost/mascot/cgi/master_results.pl?file=3D../data/2015=
1226/F019891.dat&amp;REPTYPE=3Dpeptide&amp;_sigthreshold=3D0.05&amp;_mudp=
it=3D99999999&amp;_server_mudpit_switch=3D99999999&amp;_ignoreionsscorebe=
low=3D5.0&amp;_showsubsets=3D0&amp;_requireboldred=3D0&amp;REPORT=3DAUTO#=
Hit1">tr|W4ZT39|W4ZT39_WHEAT</A></B></TT></TD><TD bgColor=3D#ffffff =
noWrap><TT>&nbsp;tr|W4ZT39|W4ZT39_WHEAT</TT></TD></TR></TBODY></TABLE>
</PRE></FONT>
<H3>Mascot Score Histogram</H3>Ions score is -10*Log(P), where P is the=20
probability that the observed match is a random event.<BR>Individual =
ions scores=20
&gt; 32 indicate identity or extensive homology (p&lt;0.05).<BR>Protein =
scores=20
are derived from ions scores as a non-probabilistic basis for ranking =
protein=20
hits.
<P><IMG alt=3D"Score Distribution"=20
src=3D"http://localhost/mascot/cgi/score_gif.pl?score_gif_5866487979072" =
width=3D400=20
height=3D200>=20
<FORM onsubmit=3D"return setReFormatAction(this)" method=3Dget =
name=3DRe-format=20
action=3D./master_results.pl><INPUT value=3D../data/20151226/F019891.dat =
type=3Dhidden=20
name=3Dfile>=20
<H3>Peptide Summary Report</H3>
<TABLE border=3D0 cellSpacing=3D1 cellPadding=3D3>
  <TBODY>
  <TR>
    <TD bgColor=3D#eeeeff noWrap><INPUT value=3D"Format As" =
type=3Dsubmit> </TD>
    <TD bgColor=3D#eeeeff noWrap><SELECT name=3DREPTYPE> <OPTION=20
        value=3Dprotein>Protein Summary (deprecated)</OPTION> <OPTION=20
        value=3Dfamily>Protein Family Summary</OPTION> <OPTION selected=20
        value=3Dpeptide>Peptide Summary</OPTION> <OPTION =
value=3Dselect>Select=20
        Summary (protein hits)</OPTION> <OPTION =
value=3Dunassigned>Select Summary=20
        (unassigned)</OPTION> <OPTION value=3Dexport>Export Search=20
      Results</OPTION></SELECT> </TD>
    <TD bgColor=3D#eeeeff>&nbsp;</TD>
    <TD bgColor=3D#eeeeff noWrap><A=20
      href=3D"http://localhost/mascot/help/msms_summaries_help.html"=20
      target=3D_blank>Help</A> </TD></TR>
  <TR>
    <TD bgColor=3D#eeeeff>&nbsp;</TD>
    <TD bgColor=3D#eeeeff noWrap>Significance threshold p&lt; <INPUT =
value=3D0.05=20
      size=3D8 name=3D_sigthreshold> </TD>
    <TD bgColor=3D#eeeeff noWrap>Max. number of hits <INPUT value=3DAUTO =
size=3D5=20
      name=3DREPORT> </TD>
    <TD bgColor=3D#eeeeff>&nbsp;</TD></TR>
  <TR>
    <TD bgColor=3D#eeeeff>&nbsp;</TD>
    <TD bgColor=3D#eeeeff noWrap>Standard scoring&nbsp;<INPUT =
value=3D99999999=20
      CHECKED type=3Dradio name=3D_server_mudpit_switch>&nbsp;MudPIT=20
      scoring&nbsp;<INPUT value=3D0.000000001 type=3Dradio=20
      name=3D_server_mudpit_switch> </TD>
    <TD bgColor=3D#eeeeff noWrap>Ions score or expect cut-off <INPUT =
value=3D5=20
      size=3D5 name=3D_ignoreionsscorebelow> </TD>
    <TD bgColor=3D#eeeeff noWrap>Show sub-sets <INPUT value=3D0 size=3D2 =

      name=3D_showsubsets> </TD></TR>
  <TR>
    <TD bgColor=3D#eeeeff>&nbsp;</TD>
    <TD bgColor=3D#eeeeff noWrap>Show pop-ups&nbsp;<INPUT value=3DTRUE =
CHECKED=20
      type=3Dradio name=3D_showpopups>&nbsp;Suppress pop-ups&nbsp;<INPUT =
value=3DFALSE=20
      type=3Dradio name=3D_showpopups> </TD>
    <TD bgColor=3D#eeeeff noWrap>Sort unassigned <SELECT =
name=3D_sortunassigned>=20
        <OPTION selected value=3Dscoredown>Decreasing Score</OPTION> =
<OPTION=20
        value=3Dqueryup>Increasing query / Mr</OPTION> <OPTION=20
        value=3Dintdown>Decreasing Intensity</OPTION></SELECT> </TD>
    <TD bgColor=3D#eeeeff noWrap>Require bold red <INPUT=20
      onclick=3D"if (form.rbrchkbox.checked) { =
form._requireboldred.value =3D 1; } else { form._requireboldred.value =
=3D 0; } return true;"=20
      type=3Dcheckbox name=3Drbrchkbox> <INPUT value=3D0 type=3Dhidden=20
      name=3D_requireboldred> </TD></TR></TBODY></TABLE></FORM>
<FORM onsubmit=3D"return makeAccessionString(this)" method=3Dpost =
name=3DResults=20
action=3D./search_form.pl>
<H3>Overview Table</H3>Click on column header to jump to entry in =
results=20
list.<BR>Move mouse over any indicator to highlight identical =
peptides.<BR>Click=20
on an indicator to see details of individual match.<BR>Use check boxes =
to select=20
sub-set of queries for new search.=20
<P>
<TABLE border=3D0 cellSpacing=3D0 cellPadding=3D0 width=3D600>
  <TBODY>
  <TR>
    <TD noWrap><B>Mouse over:&nbsp;</B></TD>
    <TD><INPUT value=3D-Query- size=3D62 name=3DOV_Title></TD></TR>
  <TR>
    <TD>&nbsp;</TD>
    <TD noWrap><INPUT value=3D-Accession- name=3DOV_Accession> =
&nbsp;<INPUT=20
      value=3D-Sequence- size=3D40 name=3DOV_Sequence> =
</TD></TR></TBODY></TABLE>
<P>
<TABLE border=3D1 cellSpacing=3D0 cellPadding=3D1>
  <TBODY>
  <TR>
    <TH bgColor=3D#cccccc align=3Dright>Hit:</TH>
    <TH bgColor=3D#cccccc width=3D16 align=3Dmiddle><A=20
      onmouseover=3D"cover(1,0,''); return true"=20
      onmouseout=3D"uncover(1,0,''); return true"=20
      =
href=3D"http://localhost/mascot/cgi/master_results.pl?file=3D../data/2015=
1226/F019891.dat&amp;REPTYPE=3Dpeptide&amp;_sigthreshold=3D0.05&amp;_mudp=
it=3D99999999&amp;_server_mudpit_switch=3D99999999&amp;_ignoreionsscorebe=
low=3D5.0&amp;_showsubsets=3D0&amp;_requireboldred=3D0&amp;REPORT=3DAUTO#=
Hit1">1</A></TH></TR>
  <TR>
    <TD bgColor=3D#cccccc noWrap><B><INPUT=20
      value=3D"1345.771634 from(1346.778910,1+) intensity(6438.9000) =
title(D%3a%5cDATA%5c2013%5cSLB%5c24%5c75%5c0_B13%5c1%5c1346%2e7789%2eLIFT=
%5c1SREF%5cPDATA%5c1%5c1R) index(0) query(1)"=20
      CHECKED type=3Dcheckbox name=3DQUE> <A=20
      onmouseover=3D"cover(0,1,''); return true"=20
      onmouseout=3D"uncover(0,1,''); return true"=20
      =
href=3D"http://localhost/mascot/cgi/master_results.pl?file=3D../data/2015=
1226/F019891.dat&amp;REPTYPE=3Dpeptide&amp;_sigthreshold=3D0.05&amp;_mudp=
it=3D99999999&amp;_server_mudpit_switch=3D99999999&amp;_ignoreionsscorebe=
low=3D5.0&amp;_showsubsets=3D0&amp;_requireboldred=3D0&amp;REPORT=3DAUTO#=
Query1">1346.7789</A>=20
      (1+) </B></TD>
    <TD>&nbsp;</TD></TR>
  <TR>
    <TD bgColor=3D#cccccc noWrap><B><INPUT=20
      value=3D"1362.760716 from(1363.767992,1+) intensity(38660.1000) =
title(D%3a%5cDATA%5c2013%5cSLB%5c24%5c75%5c0_B13%5c1%5c1363%2e7680%2eLIFT=
%5c1SREF%5cPDATA%5c1%5c1R) index(1) query(2)"=20
      CHECKED type=3Dcheckbox name=3DQUE> <A=20
      onmouseover=3D"cover(0,2,''); return true"=20
      onmouseout=3D"uncover(0,2,''); return true"=20
      =
href=3D"http://localhost/mascot/cgi/master_results.pl?file=3D../data/2015=
1226/F019891.dat&amp;REPTYPE=3Dpeptide&amp;_sigthreshold=3D0.05&amp;_mudp=
it=3D99999999&amp;_server_mudpit_switch=3D99999999&amp;_ignoreionsscorebe=
low=3D5.0&amp;_showsubsets=3D0&amp;_requireboldred=3D0&amp;REPORT=3DAUTO#=
Query2">1363.7680</A>=20
      (1+) </B></TD>
    <TD>&nbsp;</TD></TR>
  <TR>
    <TD bgColor=3D#cccccc noWrap><B><INPUT=20
      value=3D"1490.852919 from(1491.860195,1+) intensity(3590.4000) =
title(D%3a%5cDATA%5c2013%5cSLB%5c24%5c75%5c0_B13%5c1%5c1491%2e8602%2eLIFT=
%5c1SREF%5cPDATA%5c1%5c1R) index(2) query(3)"=20
      CHECKED type=3Dcheckbox name=3DQUE> <A=20
      onmouseover=3D"cover(0,3,''); return true"=20
      onmouseout=3D"uncover(0,3,''); return true"=20
      =
href=3D"http://localhost/mascot/cgi/master_results.pl?file=3D../data/2015=
1226/F019891.dat&amp;REPTYPE=3Dpeptide&amp;_sigthreshold=3D0.05&amp;_mudp=
it=3D99999999&amp;_server_mudpit_switch=3D99999999&amp;_ignoreionsscorebe=
low=3D5.0&amp;_showsubsets=3D0&amp;_requireboldred=3D0&amp;REPORT=3DAUTO#=
Query3">1491.8602</A>=20
      (1+) </B></TD>
    <TD>&nbsp;</TD></TR>
  <TR>
    <TD bgColor=3D#cccccc noWrap><B><INPUT=20
      value=3D"1507.827845 from(1508.835121,1+) intensity(4180.2000) =
title(D%3a%5cDATA%5c2013%5cSLB%5c24%5c75%5c0_B13%5c1%5c1508%2e8351%2eLIFT=
%5c1SREF%5cPDATA%5c1%5c1R) index(3) query(4)"=20
      CHECKED type=3Dcheckbox name=3DQUE> <A=20
      onmouseover=3D"cover(0,4,''); return true"=20
      onmouseout=3D"uncover(0,4,''); return true"=20
      =
href=3D"http://localhost/mascot/cgi/master_results.pl?file=3D../data/2015=
1226/F019891.dat&amp;REPTYPE=3Dpeptide&amp;_sigthreshold=3D0.05&amp;_mudp=
it=3D99999999&amp;_server_mudpit_switch=3D99999999&amp;_ignoreionsscorebe=
low=3D5.0&amp;_showsubsets=3D0&amp;_requireboldred=3D0&amp;REPORT=3DAUTO#=
Query4">1508.8351</A>=20
      (1+) </B></TD>
    <TD align=3Dmiddle><A onmouseover=3D"cover(1,4,'LDHNRALGQISER'); =
return true"=20
      onmouseout=3D"uncover(1,4,'LDHNRALGQISER'); return true"=20
      =
href=3D"http://localhost/mascot/cgi/peptide_view.pl?file=3D../data/201512=
26/F019891.dat&amp;query=3D4&amp;hit=3D1&amp;index=3Dtr%7cW4ZT39%7cW4ZT39=
_WHEAT&amp;px=3D1&amp;section=3D5&amp;ave_thresh=3D32&amp;_ignoreionsscor=
ebelow=3D5&amp;report=3D0&amp;_sigthreshold=3D0.05&amp;_msresflags=3D1025=
&amp;_msresflags2=3D2&amp;percolate=3D-1&amp;percolate_rt=3D0"=20
      target=3D_blank><IMG border=3D0=20
      src=3D"http://localhost/mascot/images/cyan_ball_white.gif" =
width=3D16=20
      height=3D16></A></TD></TR>
  <TR>
    <TD bgColor=3D#cccccc noWrap><B><INPUT=20
      value=3D"1819.978122 from(1820.985398,1+) intensity(4142.9000) =
title(D%3a%5cDATA%5c2013%5cSLB%5c24%5c75%5c0_B13%5c1%5c1820%2e9854%2eLIFT=
%5c1SREF%5cPDATA%5c1%5c1R) index(4) query(5)"=20
      CHECKED type=3Dcheckbox name=3DQUE> <A=20
      onmouseover=3D"cover(0,5,''); return true"=20
      onmouseout=3D"uncover(0,5,''); return true"=20
      =
href=3D"http://localhost/mascot/cgi/master_results.pl?file=3D../data/2015=
1226/F019891.dat&amp;REPTYPE=3Dpeptide&amp;_sigthreshold=3D0.05&amp;_mudp=
it=3D99999999&amp;_server_mudpit_switch=3D99999999&amp;_ignoreionsscorebe=
low=3D5.0&amp;_showsubsets=3D0&amp;_requireboldred=3D0&amp;REPORT=3DAUTO#=
Query5">1820.9854</A>=20
      (1+) </B></TD>
    <TD>&nbsp;</TD></TR>
  <TR>
    <TD bgColor=3D#cccccc noWrap><B><INPUT=20
      value=3D"1869.983854 from(1870.991130,1+) intensity(11097.7000) =
title(D%3a%5cDATA%5c2013%5cSLB%5c24%5c75%5c0_B13%5c1%5c1870%2e9911%2eLIFT=
%5c1SREF%5cPDATA%5c1%5c1R) index(5) query(6)"=20
      CHECKED type=3Dcheckbox name=3DQUE> <A=20
      onmouseover=3D"cover(0,6,''); return true"=20
      onmouseout=3D"uncover(0,6,''); return true"=20
      =
href=3D"http://localhost/mascot/cgi/master_results.pl?file=3D../data/2015=
1226/F019891.dat&amp;REPTYPE=3Dpeptide&amp;_sigthreshold=3D0.05&amp;_mudp=
it=3D99999999&amp;_server_mudpit_switch=3D99999999&amp;_ignoreionsscorebe=
low=3D5.0&amp;_showsubsets=3D0&amp;_requireboldred=3D0&amp;REPORT=3DAUTO#=
Query6">1870.9911</A>=20
      (1+) </B></TD>
    <TD>&nbsp;</TD></TR>
  <TR>
    <TD bgColor=3D#cccccc noWrap><B><INPUT=20
      value=3D"1889.025627 from(1890.032903,1+) intensity(23750.3000) =
title(D%3a%5cDATA%5c2013%5cSLB%5c24%5c75%5c0_B13%5c1%5c1890%2e0329%2eLIFT=
%5c1SREF%5cPDATA%5c1%5c1R) index(6) query(7)"=20
      CHECKED type=3Dcheckbox name=3DQUE> <A=20
      onmouseover=3D"cover(0,7,''); return true"=20
      onmouseout=3D"uncover(0,7,''); return true"=20
      =
href=3D"http://localhost/mascot/cgi/master_results.pl?file=3D../data/2015=
1226/F019891.dat&amp;REPTYPE=3Dpeptide&amp;_sigthreshold=3D0.05&amp;_mudp=
it=3D99999999&amp;_server_mudpit_switch=3D99999999&amp;_ignoreionsscorebe=
low=3D5.0&amp;_showsubsets=3D0&amp;_requireboldred=3D0&amp;REPORT=3DAUTO#=
Query7">1890.0329</A>=20
      (1+) </B></TD>
    <TD>&nbsp;</TD></TR>
  <TR>
    <TD bgColor=3D#cccccc noWrap><B><INPUT=20
      value=3D"1901.025871 from(1902.033147,1+) intensity(7020.5000) =
query(8)"=20
      CHECKED type=3Dcheckbox name=3DQUE> <A=20
      onmouseover=3D"cover(0,8,''); return true"=20
      onmouseout=3D"uncover(0,8,''); return true"=20
      =
href=3D"http://localhost/mascot/cgi/master_results.pl?file=3D../data/2015=
1226/F019891.dat&amp;REPTYPE=3Dpeptide&amp;_sigthreshold=3D0.05&amp;_mudp=
it=3D99999999&amp;_server_mudpit_switch=3D99999999&amp;_ignoreionsscorebe=
low=3D5.0&amp;_showsubsets=3D0&amp;_requireboldred=3D0&amp;REPORT=3DAUTO#=
Query8">1902.0331</A>=20
      (1+) </B></TD>
    <TD>&nbsp;</TD></TR>
  <TR>
    <TD bgColor=3D#cccccc noWrap><B><INPUT=20
      value=3D"1999.185777 from(2000.193053,1+) intensity(21966.1000) =
title(D%3a%5cDATA%5c2013%5cSLB%5c24%5c75%5c0_B13%5c1%5c2000%2e1931%2eLIFT=
%5c1SREF%5cPDATA%5c1%5c1R) index(7) query(9)"=20
      CHECKED type=3Dcheckbox name=3DQUE> <A=20
      onmouseover=3D"cover(0,9,''); return true"=20
      onmouseout=3D"uncover(0,9,''); return true"=20
      =
href=3D"http://localhost/mascot/cgi/master_results.pl?file=3D../data/2015=
1226/F019891.dat&amp;REPTYPE=3Dpeptide&amp;_sigthreshold=3D0.05&amp;_mudp=
it=3D99999999&amp;_server_mudpit_switch=3D99999999&amp;_ignoreionsscorebe=
low=3D5.0&amp;_showsubsets=3D0&amp;_requireboldred=3D0&amp;REPORT=3DAUTO#=
Query9">2000.1931</A>=20
      (1+) </B></TD>
    <TD>&nbsp;</TD></TR>
  <TR>
    <TD bgColor=3D#cccccc noWrap><B><INPUT=20
      value=3D"2015.173916 from(2016.181192,1+) intensity(6168.2000) =
query(10)"=20
      CHECKED type=3Dcheckbox name=3DQUE> <A=20
      onmouseover=3D"cover(0,10,''); return true"=20
      onmouseout=3D"uncover(0,10,''); return true"=20
      =
href=3D"http://localhost/mascot/cgi/master_results.pl?file=3D../data/2015=
1226/F019891.dat&amp;REPTYPE=3Dpeptide&amp;_sigthreshold=3D0.05&amp;_mudp=
it=3D99999999&amp;_server_mudpit_switch=3D99999999&amp;_ignoreionsscorebe=
low=3D5.0&amp;_showsubsets=3D0&amp;_requireboldred=3D0&amp;REPORT=3DAUTO#=
Query10">2016.1812</A>=20
      (1+) </B></TD>
    <TD>&nbsp;</TD></TR>
  <TR>
    <TD bgColor=3D#cccccc noWrap><B><INPUT=20
      value=3D"2345.266041 from(2346.273317,1+) intensity(12535.9000) =
title(D%3a%5cDATA%5c2013%5cSLB%5c24%5c75%5c0_B13%5c1%5c2346%2e2733%2eLIFT=
%5c1SREF%5cPDATA%5c1%5c1R) index(8) query(11)"=20
      CHECKED type=3Dcheckbox name=3DQUE> <A=20
      onmouseover=3D"cover(0,11,''); return true"=20
      onmouseout=3D"uncover(0,11,''); return true"=20
      =
href=3D"http://localhost/mascot/cgi/master_results.pl?file=3D../data/2015=
1226/F019891.dat&amp;REPTYPE=3Dpeptide&amp;_sigthreshold=3D0.05&amp;_mudp=
it=3D99999999&amp;_server_mudpit_switch=3D99999999&amp;_ignoreionsscorebe=
low=3D5.0&amp;_showsubsets=3D0&amp;_requireboldred=3D0&amp;REPORT=3DAUTO#=
Query11">2346.2733</A>=20
      (1+) </B></TD>
    <TD>&nbsp;</TD></TR>
  <TR>
    <TD bgColor=3D#cccccc noWrap><B><INPUT=20
      value=3D"2376.272264 from(2377.279540,1+) intensity(16402.3000) =
title(D%3a%5cDATA%5c2013%5cSLB%5c24%5c75%5c0_B13%5c1%5c2377%2e2795%2eLIFT=
%5c1SREF%5cPDATA%5c1%5c1R) index(9) query(12)"=20
      CHECKED type=3Dcheckbox name=3DQUE> <A=20
      onmouseover=3D"cover(0,12,''); return true"=20
      onmouseout=3D"uncover(0,12,''); return true"=20
      =
href=3D"http://localhost/mascot/cgi/master_results.pl?file=3D../data/2015=
1226/F019891.dat&amp;REPTYPE=3Dpeptide&amp;_sigthreshold=3D0.05&amp;_mudp=
it=3D99999999&amp;_server_mudpit_switch=3D99999999&amp;_ignoreionsscorebe=
low=3D5.0&amp;_showsubsets=3D0&amp;_requireboldred=3D0&amp;REPORT=3DAUTO#=
Query12">2377.2795</A>=20
      (1+) </B></TD>
    <TD>&nbsp;</TD></TR>
  <TR>
    <TD bgColor=3D#cccccc noWrap><B><INPUT=20
      value=3D"2407.268577 from(2408.275853,1+) intensity(6911.2000) =
title(D%3a%5cDATA%5c2013%5cSLB%5c24%5c75%5c0_B13%5c1%5c2408%2e2759%2eLIFT=
%5c1SREF%5cPDATA%5c1%5c1R) index(10) query(13)"=20
      CHECKED type=3Dcheckbox name=3DQUE> <A=20
      onmouseover=3D"cover(0,13,''); return true"=20
      onmouseout=3D"uncover(0,13,''); return true"=20
      =
href=3D"http://localhost/mascot/cgi/master_results.pl?file=3D../data/2015=
1226/F019891.dat&amp;REPTYPE=3Dpeptide&amp;_sigthreshold=3D0.05&amp;_mudp=
it=3D99999999&amp;_server_mudpit_switch=3D99999999&amp;_ignoreionsscorebe=
low=3D5.0&amp;_showsubsets=3D0&amp;_requireboldred=3D0&amp;REPORT=3DAUTO#=
Query13">2408.2759</A>=20
      (1+) </B></TD>
    <TD>&nbsp;</TD></TR>
  <TR>
    <TD bgColor=3D#cccccc noWrap><B><INPUT=20
      value=3D"2895.618783 from(2896.626059,1+) intensity(2883.9000) =
title(D%3a%5cDATA%5c2013%5cSLB%5c24%5c75%5c0_B13%5c1%5c2896%2e6261%2eLIFT=
%5c1SREF%5cPDATA%5c1%5c1R) index(11) query(14)"=20
      CHECKED type=3Dcheckbox name=3DQUE> <A=20
      onmouseover=3D"cover(0,14,''); return true"=20
      onmouseout=3D"uncover(0,14,''); return true"=20
      =
href=3D"http://localhost/mascot/cgi/master_results.pl?file=3D../data/2015=
1226/F019891.dat&amp;REPTYPE=3Dpeptide&amp;_sigthreshold=3D0.05&amp;_mudp=
it=3D99999999&amp;_server_mudpit_switch=3D99999999&amp;_ignoreionsscorebe=
low=3D5.0&amp;_showsubsets=3D0&amp;_requireboldred=3D0&amp;REPORT=3DAUTO#=
Query14">2896.6261</A>=20
      (1+) </B></TD>
    <TD>&nbsp;</TD></TR></TBODY></TABLE>
<SCRIPT language=3DJavaScript>=0A=
<!-- =0A=
=0A=
LDHNRALGQISER =3D new Array(1);=0A=
LDHNRALGQISER[0] =3D 2;=0A=
arrayReady =3D 1;=0A=
=0A=
// -->=0A=
</SCRIPT>
<INPUT value=3D2 type=3Dhidden name=3DFORMVER> <INPUT value=3DMIS =
type=3Dhidden=20
name=3DSEARCH> <INPUT type=3Dhidden name=3DUSERNAME> <INPUT =
type=3Dhidden=20
name=3DUSEREMAIL> <INPUT value=3D"Auto submitted by BioTools" =
type=3Dhidden name=3DCOM>=20
<INPUT value=3D"Carbamidomethyl (C)" type=3Dhidden name=3DMODS> <INPUT=20
value=3D"Oxidation (M)" type=3Dhidden name=3DIT_MODS> <INPUT =
value=3DTrypsin type=3Dhidden=20
name=3DCLE> <INPUT value=3DMonoisotopic type=3Dhidden name=3DMASS> =
<INPUT type=3Dhidden=20
name=3DSEG> <INPUT value=3D150 type=3Dhidden name=3DTOL> <INPUT =
value=3Dppm type=3Dhidden=20
name=3DTOLU> <INPUT value=3D0.7 type=3Dhidden name=3DITOL> <INPUT =
value=3DDa type=3Dhidden=20
name=3DITOLU> <INPUT value=3DTriticum type=3Dhidden name=3DDB> <INPUT =
value=3D1+=20
type=3Dhidden name=3DCHARGE> <INPUT value=3D1 type=3Dhidden name=3DPFA> =
<INPUT type=3Dhidden=20
name=3DFILE> <INPUT value=3D"Mascot generic" type=3Dhidden =
name=3DFORMAT> <INPUT=20
value=3D../data/20151226/F019891.dat type=3Dhidden name=3DINTERMEDIATE> =
<INPUT=20
value=3DAUTO type=3Dhidden name=3DREPORT> <INPUT value=3DON =
type=3Dhidden name=3DOVERVIEW>=20
<INPUT type=3Dhidden name=3DPRECURSOR> <INPUT value=3D"All entries" =
type=3Dhidden=20
name=3DTAXONOMY> <INPUT type=3Dhidden name=3DREPTYPE> <INPUT =
value=3D"not again"=20
type=3Dhidden name=3DrepeatSearch> <INPUT value=3DMALDI-TOF-TOF =
type=3Dhidden=20
name=3DINSTRUMENT> <INPUT type=3Dhidden name=3DACCESSION> <INPUT =
value=3D0 type=3Dhidden=20
name=3DDECOY> <INPUT value=3DNone type=3Dhidden name=3DQUANTITATION> =
<INPUT value=3D0=20
type=3Dhidden name=3DPEP_ISOTOPE_ERROR>=20
<P><INPUT onclick=3D"checkQuery(1,14, this.form)" value=3D"Select All" =
type=3Dbutton>=20
&nbsp;&nbsp;<INPUT onclick=3D"checkQuery(0,14, this.form)" =
value=3D"Select None" type=3Dbutton>=20
&nbsp;&nbsp;<INPUT value=3D"Search Selected" type=3Dsubmit> =
&nbsp;&nbsp;<INPUT=20
onclick=3D"checkQuery(1,14, this.form)" value=3D1 type=3Dcheckbox=20
name=3DErrTolRepeat><B>Error&nbsp;tolerant</B>&nbsp;&nbsp;&nbsp; <INPUT =
onclick=3D"makeArchive(this.form); return true" value=3D"Archive Report" =
type=3Dbutton>=20

<P>
<TABLE border=3D0 cellSpacing=3D0>
  <TBODY>
  <TR>
    <TD><TT><B><A =
name=3DHit1>1.</A>&nbsp;&nbsp;&nbsp;&nbsp;</B></TT></TD>
    <TD noWrap><TT><A=20
      =
href=3D"http://localhost/mascot/cgi/protein_view.pl?file=3D../data/201512=
26/F019891.dat&amp;hit=3Dtr%7cW4ZT39%7cW4ZT39_WHEAT&amp;db_idx=3D1&amp;px=
=3D1&amp;ave_thresh=3D32&amp;_ignoreionsscorebelow=3D5&amp;report=3D0&amp=
;_sigthreshold=3D0.05&amp;_msresflags=3D1025&amp;_msresflags2=3D2&amp;per=
colate=3D-1&amp;percolate_rt=3D0"=20
      =
target=3D_blank>tr|W4ZT39|W4ZT39_WHEAT</A>&nbsp;&nbsp;&nbsp;&nbsp;<B>Mass=
:</B>&nbsp;34615&nbsp;&nbsp;&nbsp;&nbsp;<B>Score:</B>&nbsp;44&nbsp;&nbsp;=
&nbsp;&nbsp;&nbsp;<B>Matches:</B>&nbsp;1(1)&nbsp;&nbsp;<B>Sequences:</B>&=
nbsp;1(1)</TT></TD></TR>
  <TR>
    <TD>&nbsp;</TD>
    <TD noWrap><TT>tr|W4ZT39|W4ZT39_WHEAT</TT></TD></TR></TBODY></TABLE>
<TABLE border=3D0 cellSpacing=3D0>
  <TBODY>
  <TR>
    <TD align=3Dright><INPUT value=3D1 type=3Dcheckbox =
name=3DINCLUDE></TD>
    <TD noWrap><TT>Check to include this hit in error tolerant search or =

      archive report</TT></TD></TR>
  <TR>
    <TD><TT>&nbsp;&nbsp;&nbsp;&nbsp;&nbsp;&nbsp;</TT></TD>
    <TD>&nbsp;</TD></TR></TBODY></TABLE>
<TABLE border=3D0 cellSpacing=3D0 cellPadding=3D0>
  <TBODY>
  <TR>
    <TD><TT>&nbsp;&nbsp;&nbsp;&nbsp;&nbsp;&nbsp;</TT></TD>
    <TD align=3Dright><TT><B>Query&nbsp;&nbsp;</B></TT></TD>
    <TD align=3Dright><TT><B>Observed&nbsp;&nbsp;</B></TT></TD>
    <TD noWrap align=3Dright><TT><B>Mr(expt)&nbsp;&nbsp;</B></TT></TD>
    <TD noWrap align=3Dright><TT><B>Mr(calc)&nbsp;&nbsp;</B></TT></TD>
    <TD align=3Dright><TT><B>&nbsp;ppm&nbsp;&nbsp;</B></TT></TD>
    <TD align=3Dright><TT><B>Miss&nbsp;</B></TT></TD>
    <TD align=3Dright><TT><B>Score&nbsp;</B></TT></TD>
    <TD align=3Dright><TT><B>Expect&nbsp;</B></TT></TD>
    <TD align=3Dright><TT><B>Rank&nbsp;</B></TT></TD>
    <TD align=3Dright><TT><B>Unique&nbsp;</B></TT></TD>
    <TD><TT><B>&nbsp;Peptide</B></TT></TD></TR>
  <TR>
    <TD align=3Dright>&nbsp;</TD>
    <TD align=3Dright><TT><A=20
      onmouseover=3D"if (!browser_EXCLUDE) activateEl('Q4', event)"=20
      onmouseout=3DclearEl()=20
      =
href=3D"http://localhost/mascot/cgi/peptide_view.pl?file=3D../data/201512=
26/F019891.dat&amp;query=3D4&amp;hit=3D1&amp;index=3Dtr%7cW4ZT39%7cW4ZT39=
_WHEAT&amp;px=3D1&amp;section=3D5&amp;ave_thresh=3D32&amp;_ignoreionsscor=
ebelow=3D5&amp;report=3D0&amp;_sigthreshold=3D0.05&amp;_msresflags=3D1025=
&amp;_msresflags2=3D2&amp;percolate=3D-1&amp;percolate_rt=3D0"=20
      target=3D_blank>4</A>&nbsp;&nbsp;</TT></TD>
    <TD align=3Dright><TT><FONT=20
      color=3D#ff0000><B>1508.8351&nbsp;&nbsp;</B></FONT></TT></TD>
    <TD align=3Dright><TT><FONT=20
      color=3D#ff0000><B>1507.8278&nbsp;&nbsp;</B></FONT></TT></TD>
    <TD align=3Dright><TT><FONT=20
      color=3D#ff0000><B>1507.7855&nbsp;&nbsp;</B></FONT></TT></TD>
    <TD noWrap align=3Dright><TT><FONT=20
      color=3D#ff0000><B>28.1&nbsp;</B></FONT></TT></TD>
    <TD align=3Dright><TT><FONT=20
color=3D#ff0000><B>1&nbsp;&nbsp;</B></FONT></TT></TD>
    <TD noWrap align=3Dright><TT><FONT=20
      color=3D#ff0000><B>44&nbsp;&nbsp;</B></FONT></TT></TD>
    <TD noWrap align=3Dright><TT><FONT=20
      color=3D#ff0000><B>0.0044&nbsp;</B></FONT></TT></TD>
    <TD align=3Dright><TT><FONT=20
color=3D#ff0000><B>1&nbsp;&nbsp;</B></FONT></TT></TD>
    <TD align=3Dright><TT><FONT=20
      color=3D#ff0000><B>U&nbsp;&nbsp;&nbsp;</B></FONT></TT></TD>
    <TD noWrap><TT><FONT=20
      =
color=3D#ff0000><B>&nbsp;R.LDHNRALGQISER.L</B></FONT></TT></TD></TR></TBO=
DY></TABLE><BR>
<TABLE border=3D0 cellSpacing=3D0>
  <TBODY>
  <TR>
    <TD colSpan=3D2><TT>&nbsp;</TT></TD></TR>
  <TR>
    <TD><TT>&nbsp;&nbsp;&nbsp;&nbsp;&nbsp;&nbsp;</TT></TD>
    <TD><TT><B>Proteins matching the same set of=20
  peptides:</B></TT></TD></TR></TBODY></TABLE>
<TABLE border=3D0 cellSpacing=3D0>
  <TBODY>
  <TR>
    <TD><TT><B>&nbsp;&nbsp;&nbsp;&nbsp;&nbsp;&nbsp;</B></TT></TD>
    <TD noWrap><TT><A=20
      =
href=3D"http://localhost/mascot/cgi/protein_view.pl?file=3D../data/201512=
26/F019891.dat&amp;hit=3Dtr%7cW5A101%7cW5A101_WHEAT&amp;db_idx=3D1&amp;px=
=3D1&amp;ave_thresh=3D32&amp;_ignoreionsscorebelow=3D5&amp;report=3D0&amp=
;_sigthreshold=3D0.05&amp;_msresflags=3D1025&amp;_msresflags2=3D2&amp;per=
colate=3D-1&amp;percolate_rt=3D0"=20
      =
target=3D_blank>tr|W5A101|W5A101_WHEAT</A>&nbsp;&nbsp;&nbsp;&nbsp;<B>Mass=
:</B>&nbsp;38174&nbsp;&nbsp;&nbsp;&nbsp;<B>Score:</B>&nbsp;44&nbsp;&nbsp;=
&nbsp;&nbsp;&nbsp;<B>Matches:</B>&nbsp;1(1)&nbsp;&nbsp;<B>Sequences:</B>&=
nbsp;1(1)</TT></TD></TR>
  <TR>
    <TD>&nbsp;</TD>
    <TD noWrap><TT>tr|W5A101|W5A101_WHEAT</TT></TD></TR></TBODY></TABLE>
<TABLE border=3D0 cellSpacing=3D0>
  <TBODY>
  <TR>
    <TD><TT><B>&nbsp;&nbsp;&nbsp;&nbsp;&nbsp;&nbsp;</B></TT></TD>
    <TD noWrap><TT><A=20
      =
href=3D"http://localhost/mascot/cgi/protein_view.pl?file=3D../data/201512=
26/F019891.dat&amp;hit=3Dtr%7cW5AIB2%7cW5AIB2_WHEAT&amp;db_idx=3D1&amp;px=
=3D1&amp;ave_thresh=3D32&amp;_ignoreionsscorebelow=3D5&amp;report=3D0&amp=
;_sigthreshold=3D0.05&amp;_msresflags=3D1025&amp;_msresflags2=3D2&amp;per=
colate=3D-1&amp;percolate_rt=3D0"=20
      =
target=3D_blank>tr|W5AIB2|W5AIB2_WHEAT</A>&nbsp;&nbsp;&nbsp;&nbsp;<B>Mass=
:</B>&nbsp;34605&nbsp;&nbsp;&nbsp;&nbsp;<B>Score:</B>&nbsp;44&nbsp;&nbsp;=
&nbsp;&nbsp;&nbsp;<B>Matches:</B>&nbsp;1(1)&nbsp;&nbsp;<B>Sequences:</B>&=
nbsp;1(1)</TT></TD></TR>
  <TR>
    <TD>&nbsp;</TD>
    <TD noWrap><TT>tr|W5AIB2|W5AIB2_WHEAT</TT></TD></TR></TBODY></TABLE>
<HR>
<TT><B>Peptide matches not assigned to protein hits:</B> (no details =
means no=20
match)</TT><BR><BR>
<TABLE border=3D0 cellSpacing=3D0 cellPadding=3D0>
  <TBODY>
  <TR>
    <TD><TT>&nbsp;&nbsp;&nbsp;&nbsp;&nbsp;&nbsp;</TT></TD>
    <TD align=3Dright><TT><B>Query&nbsp;&nbsp;</B></TT></TD>
    <TD align=3Dright><TT><B>Observed&nbsp;&nbsp;</B></TT></TD>
    <TD noWrap align=3Dright><TT><B>Mr(expt)&nbsp;&nbsp;</B></TT></TD>
    <TD noWrap align=3Dright><TT><B>Mr(calc)&nbsp;&nbsp;</B></TT></TD>
    <TD align=3Dright><TT><B>&nbsp;ppm&nbsp;&nbsp;</B></TT></TD>
    <TD align=3Dright><TT><B>Miss&nbsp;</B></TT></TD>
    <TD align=3Dright><TT><B>Score&nbsp;</B></TT></TD>
    <TD align=3Dright><TT><B>Expect&nbsp;</B></TT></TD>
    <TD align=3Dright><TT><B>Rank&nbsp;</B></TT></TD>
    <TD align=3Dright><TT><B>Unique&nbsp;</B></TT></TD>
    <TD><TT><B>&nbsp;Peptide</B></TT></TD></TR>
  <TR>
    <TD align=3Dright><INPUT=20
      value=3D"2345.266041 from(2346.273317,1+) intensity(12535.9000) =
title(D%3a%5cDATA%5c2013%5cSLB%5c24%5c75%5c0_B13%5c1%5c2346%2e2733%2eLIFT=
%5c1SREF%5cPDATA%5c1%5c1R) index(8) query(11)"=20
      CHECKED type=3Dcheckbox name=3DQUE></TD>
    <TD align=3Dright><TT><A=20
      onmouseover=3D"if (!browser_EXCLUDE) activateEl('Q11', event)"=20
      onmouseout=3DclearEl()=20
      =
href=3D"http://localhost/mascot/cgi/peptide_view.pl?file=3D../data/201512=
26/F019891.dat&amp;query=3D11&amp;hit=3D1&amp;index=3D&amp;px=3D1&amp;sec=
tion=3D5&amp;ave_thresh=3D32&amp;_ignoreionsscorebelow=3D5&amp;report=3D0=
&amp;_sigthreshold=3D0.05&amp;_msresflags=3D1025&amp;_msresflags2=3D2&amp=
;percolate=3D-1&amp;percolate_rt=3D0"=20
      target=3D_blank>11</A>&nbsp;&nbsp;</TT></TD>
    <TD align=3Dright><TT><FONT=20
      color=3D#ff0000><B>2346.2733&nbsp;&nbsp;</B></FONT></TT></TD>
    <TD align=3Dright><TT><FONT=20
      color=3D#ff0000><B>2345.2660&nbsp;&nbsp;</B></FONT></TT></TD>
    <TD align=3Dright><TT><FONT=20
      color=3D#ff0000><B>2345.2633&nbsp;&nbsp;</B></FONT></TT></TD>
    <TD noWrap align=3Dright><TT><FONT=20
      color=3D#ff0000><B>1.18&nbsp;</B></FONT></TT></TD>
    <TD align=3Dright><TT><FONT=20
color=3D#ff0000><B>1&nbsp;&nbsp;</B></FONT></TT></TD>
    <TD noWrap align=3Dright><TT><FONT=20
      color=3D#ff0000><B>29&nbsp;&nbsp;</B></FONT></TT></TD>
    <TD noWrap align=3Dright><TT><FONT=20
      color=3D#ff0000><B>0.11&nbsp;</B></FONT></TT></TD>
    <TD align=3Dright><TT><FONT=20
color=3D#ff0000><B>1&nbsp;&nbsp;</B></FONT></TT></TD>
    <TD align=3Dright><TT><FONT=20
      color=3D#ff0000><B>&nbsp;&nbsp;&nbsp;&nbsp;</B></FONT></TT></TD>
    <TD noWrap><TT><FONT=20
      color=3D#ff0000><B>&nbsp;IAGK<U>M</U>VNLIEAQKPLLTGM<U>M</U>R + 2 =
Oxidation=20
      (M)</B></FONT></TT></TD></TR>
  <TR>
    <TD align=3Dright><INPUT=20
      value=3D"1999.185777 from(2000.193053,1+) intensity(21966.1000) =
title(D%3a%5cDATA%5c2013%5cSLB%5c24%5c75%5c0_B13%5c1%5c2000%2e1931%2eLIFT=
%5c1SREF%5cPDATA%5c1%5c1R) index(7) query(9)"=20
      CHECKED type=3Dcheckbox name=3DQUE></TD>
    <TD align=3Dright><TT><A=20
      onmouseover=3D"if (!browser_EXCLUDE) activateEl('Q9', event)"=20
      onmouseout=3DclearEl()=20
      =
href=3D"http://localhost/mascot/cgi/peptide_view.pl?file=3D../data/201512=
26/F019891.dat&amp;query=3D9&amp;hit=3D1&amp;index=3D&amp;px=3D1&amp;sect=
ion=3D5&amp;ave_thresh=3D32&amp;_ignoreionsscorebelow=3D5&amp;report=3D0&=
amp;_sigthreshold=3D0.05&amp;_msresflags=3D1025&amp;_msresflags2=3D2&amp;=
percolate=3D-1&amp;percolate_rt=3D0"=20
      target=3D_blank>9</A>&nbsp;&nbsp;</TT></TD>
    <TD align=3Dright><TT><FONT=20
      color=3D#ff0000><B>2000.1931&nbsp;&nbsp;</B></FONT></TT></TD>
    <TD align=3Dright><TT><FONT=20
      color=3D#ff0000><B>1999.1858&nbsp;&nbsp;</B></FONT></TT></TD>
    <TD align=3Dright><TT><FONT=20
      color=3D#ff0000><B>1998.9833&nbsp;&nbsp;</B></FONT></TT></TD>
    <TD noWrap align=3Dright><TT><FONT=20
    color=3D#ff0000><B>101&nbsp;</B></FONT></TT></TD>
    <TD align=3Dright><TT><FONT=20
color=3D#ff0000><B>1&nbsp;&nbsp;</B></FONT></TT></TD>
    <TD noWrap align=3Dright><TT><FONT=20
      color=3D#ff0000><B>26&nbsp;&nbsp;</B></FONT></TT></TD>
    <TD noWrap align=3Dright><TT><FONT=20
      color=3D#ff0000><B>0.24&nbsp;</B></FONT></TT></TD>
    <TD align=3Dright><TT><FONT=20
color=3D#ff0000><B>1&nbsp;&nbsp;</B></FONT></TT></TD>
    <TD align=3Dright><TT><FONT=20
      color=3D#ff0000><B>&nbsp;&nbsp;&nbsp;&nbsp;</B></FONT></TT></TD>
    <TD noWrap><TT><FONT =
color=3D#ff0000><B>&nbsp;IA<U>M</U>AGSVGSDPLGSFYRQK +=20
      Oxidation (M)</B></FONT></TT></TD></TR>
  <TR>
    <TD align=3Dright><INPUT=20
      value=3D"1345.771634 from(1346.778910,1+) intensity(6438.9000) =
title(D%3a%5cDATA%5c2013%5cSLB%5c24%5c75%5c0_B13%5c1%5c1346%2e7789%2eLIFT=
%5c1SREF%5cPDATA%5c1%5c1R) index(0) query(1)"=20
      CHECKED type=3Dcheckbox name=3DQUE></TD>
    <TD align=3Dright><TT><A=20
      onmouseover=3D"if (!browser_EXCLUDE) activateEl('Q1', event)"=20
      onmouseout=3DclearEl()=20
      =
href=3D"http://localhost/mascot/cgi/peptide_view.pl?file=3D../data/201512=
26/F019891.dat&amp;query=3D1&amp;hit=3D1&amp;index=3D&amp;px=3D1&amp;sect=
ion=3D5&amp;ave_thresh=3D32&amp;_ignoreionsscorebelow=3D5&amp;report=3D0&=
amp;_sigthreshold=3D0.05&amp;_msresflags=3D1025&amp;_msresflags2=3D2&amp;=
percolate=3D-1&amp;percolate_rt=3D0"=20
      target=3D_blank>1</A>&nbsp;&nbsp;</TT></TD>
    <TD align=3Dright><TT><FONT=20
      color=3D#ff0000><B>1346.7789&nbsp;&nbsp;</B></FONT></TT></TD>
    <TD align=3Dright><TT><FONT=20
      color=3D#ff0000><B>1345.7716&nbsp;&nbsp;</B></FONT></TT></TD>
    <TD align=3Dright><TT><FONT=20
      color=3D#ff0000><B>1345.6449&nbsp;&nbsp;</B></FONT></TT></TD>
    <TD noWrap align=3Dright><TT><FONT=20
      color=3D#ff0000><B>94.2&nbsp;</B></FONT></TT></TD>
    <TD align=3Dright><TT><FONT=20
color=3D#ff0000><B>0&nbsp;&nbsp;</B></FONT></TT></TD>
    <TD noWrap align=3Dright><TT><FONT=20
      color=3D#ff0000><B>24&nbsp;&nbsp;</B></FONT></TT></TD>
    <TD noWrap align=3Dright><TT><FONT=20
      color=3D#ff0000><B>0.55&nbsp;</B></FONT></TT></TD>
    <TD align=3Dright><TT><FONT=20
color=3D#ff0000><B>1&nbsp;&nbsp;</B></FONT></TT></TD>
    <TD align=3Dright><TT><FONT=20
      color=3D#ff0000><B>&nbsp;&nbsp;&nbsp;&nbsp;</B></FONT></TT></TD>
    <TD noWrap><TT><FONT=20
  color=3D#ff0000><B>&nbsp;QMIPSWTEAGAR</B></FONT></TT></TD></TR>
  <TR>
    <TD align=3Dright><INPUT=20
      value=3D"1819.978122 from(1820.985398,1+) intensity(4142.9000) =
title(D%3a%5cDATA%5c2013%5cSLB%5c24%5c75%5c0_B13%5c1%5c1820%2e9854%2eLIFT=
%5c1SREF%5cPDATA%5c1%5c1R) index(4) query(5)"=20
      CHECKED type=3Dcheckbox name=3DQUE></TD>
    <TD align=3Dright><TT><A=20
      onmouseover=3D"if (!browser_EXCLUDE) activateEl('Q5', event)"=20
      onmouseout=3DclearEl()=20
      =
href=3D"http://localhost/mascot/cgi/peptide_view.pl?file=3D../data/201512=
26/F019891.dat&amp;query=3D5&amp;hit=3D1&amp;index=3D&amp;px=3D1&amp;sect=
ion=3D5&amp;ave_thresh=3D32&amp;_ignoreionsscorebelow=3D5&amp;report=3D0&=
amp;_sigthreshold=3D0.05&amp;_msresflags=3D1025&amp;_msresflags2=3D2&amp;=
percolate=3D-1&amp;percolate_rt=3D0"=20
      target=3D_blank>5</A>&nbsp;&nbsp;</TT></TD>
    <TD align=3Dright><TT><FONT=20
      color=3D#ff0000><B>1820.9854&nbsp;&nbsp;</B></FONT></TT></TD>
    <TD align=3Dright><TT><FONT=20
      color=3D#ff0000><B>1819.9781&nbsp;&nbsp;</B></FONT></TT></TD>
    <TD align=3Dright><TT><FONT=20
      color=3D#ff0000><B>1819.8985&nbsp;&nbsp;</B></FONT></TT></TD>
    <TD noWrap align=3Dright><TT><FONT=20
      color=3D#ff0000><B>43.7&nbsp;</B></FONT></TT></TD>
    <TD align=3Dright><TT><FONT=20
color=3D#ff0000><B>1&nbsp;&nbsp;</B></FONT></TT></TD>
    <TD noWrap align=3Dright><TT><FONT=20
      color=3D#ff0000><B>21&nbsp;&nbsp;</B></FONT></TT></TD>
    <TD noWrap align=3Dright><TT><FONT=20
      color=3D#ff0000><B>0.85&nbsp;</B></FONT></TT></TD>
    <TD align=3Dright><TT><FONT=20
color=3D#ff0000><B>1&nbsp;&nbsp;</B></FONT></TT></TD>
    <TD align=3Dright><TT><FONT=20
      color=3D#ff0000><B>&nbsp;&nbsp;&nbsp;&nbsp;</B></FONT></TT></TD>
    <TD noWrap><TT><FONT=20
      =
color=3D#ff0000><B>&nbsp;AEQETSVGANVLSKMEK</B></FONT></TT></TD></TR>
  <TR>
    <TD align=3Dright><INPUT=20
      value=3D"1869.983854 from(1870.991130,1+) intensity(11097.7000) =
title(D%3a%5cDATA%5c2013%5cSLB%5c24%5c75%5c0_B13%5c1%5c1870%2e9911%2eLIFT=
%5c1SREF%5cPDATA%5c1%5c1R) index(5) query(6)"=20
      CHECKED type=3Dcheckbox name=3DQUE></TD>
    <TD align=3Dright><TT><A=20
      onmouseover=3D"if (!browser_EXCLUDE) activateEl('Q6', event)"=20
      onmouseout=3DclearEl()=20
      =
href=3D"http://localhost/mascot/cgi/peptide_view.pl?file=3D../data/201512=
26/F019891.dat&amp;query=3D6&amp;hit=3D1&amp;index=3D&amp;px=3D1&amp;sect=
ion=3D5&amp;ave_thresh=3D32&amp;_ignoreionsscorebelow=3D5&amp;report=3D0&=
amp;_sigthreshold=3D0.05&amp;_msresflags=3D1025&amp;_msresflags2=3D2&amp;=
percolate=3D-1&amp;percolate_rt=3D0"=20
      target=3D_blank>6</A>&nbsp;&nbsp;</TT></TD>
    <TD align=3Dright><TT><FONT=20
      color=3D#ff0000><B>1870.9911&nbsp;&nbsp;</B></FONT></TT></TD>
    <TD align=3Dright><TT><FONT=20
      color=3D#ff0000><B>1869.9839&nbsp;&nbsp;</B></FONT></TT></TD>
    <TD align=3Dright><TT><FONT=20
      color=3D#ff0000><B>1869.8453&nbsp;&nbsp;</B></FONT></TT></TD>
    <TD noWrap align=3Dright><TT><FONT=20
      color=3D#ff0000><B>74.1&nbsp;</B></FONT></TT></TD>
    <TD align=3Dright><TT><FONT=20
color=3D#ff0000><B>1&nbsp;&nbsp;</B></FONT></TT></TD>
    <TD noWrap align=3Dright><TT><FONT=20
      color=3D#ff0000><B>21&nbsp;&nbsp;</B></FONT></TT></TD>
    <TD noWrap align=3Dright><TT><FONT=20
      color=3D#ff0000><B>0.85&nbsp;</B></FONT></TT></TD>
    <TD align=3Dright><TT><FONT=20
color=3D#ff0000><B>1&nbsp;&nbsp;</B></FONT></TT></TD>
    <TD align=3Dright><TT><FONT=20
      color=3D#ff0000><B>&nbsp;&nbsp;&nbsp;&nbsp;</B></FONT></TT></TD>
    <TD noWrap><TT><FONT=20
      =
color=3D#ff0000><B>&nbsp;DSADKDNRPSTSYATSR</B></FONT></TT></TD></TR>
  <TR>
    <TD align=3Dright><INPUT=20
      value=3D"1490.852919 from(1491.860195,1+) intensity(3590.4000) =
title(D%3a%5cDATA%5c2013%5cSLB%5c24%5c75%5c0_B13%5c1%5c1491%2e8602%2eLIFT=
%5c1SREF%5cPDATA%5c1%5c1R) index(2) query(3)"=20
      CHECKED type=3Dcheckbox name=3DQUE></TD>
    <TD align=3Dright><TT><A=20
      onmouseover=3D"if (!browser_EXCLUDE) activateEl('Q3', event)"=20
      onmouseout=3DclearEl()=20
      =
href=3D"http://localhost/mascot/cgi/peptide_view.pl?file=3D../data/201512=
26/F019891.dat&amp;query=3D3&amp;hit=3D1&amp;index=3D&amp;px=3D1&amp;sect=
ion=3D5&amp;ave_thresh=3D32&amp;_ignoreionsscorebelow=3D5&amp;report=3D0&=
amp;_sigthreshold=3D0.05&amp;_msresflags=3D1025&amp;_msresflags2=3D2&amp;=
percolate=3D-1&amp;percolate_rt=3D0"=20
      target=3D_blank>3</A>&nbsp;&nbsp;</TT></TD>
    <TD align=3Dright><TT><FONT=20
      color=3D#ff0000><B>1491.8602&nbsp;&nbsp;</B></FONT></TT></TD>
    <TD align=3Dright><TT><FONT=20
      color=3D#ff0000><B>1490.8529&nbsp;&nbsp;</B></FONT></TT></TD>
    <TD align=3Dright><TT><FONT=20
      color=3D#ff0000><B>1490.8093&nbsp;&nbsp;</B></FONT></TT></TD>
    <TD noWrap align=3Dright><TT><FONT=20
      color=3D#ff0000><B>29.3&nbsp;</B></FONT></TT></TD>
    <TD align=3Dright><TT><FONT=20
color=3D#ff0000><B>0&nbsp;&nbsp;</B></FONT></TT></TD>
    <TD noWrap align=3Dright><TT><FONT=20
      color=3D#ff0000><B>18&nbsp;&nbsp;</B></FONT></TT></TD>
    <TD noWrap align=3Dright><TT><FONT=20
    color=3D#ff0000><B>1.9&nbsp;</B></FONT></TT></TD>
    <TD align=3Dright><TT><FONT=20
color=3D#ff0000><B>1&nbsp;&nbsp;</B></FONT></TT></TD>
    <TD align=3Dright><TT><FONT=20
      color=3D#ff0000><B>&nbsp;&nbsp;&nbsp;&nbsp;</B></FONT></TT></TD>
    <TD noWrap><TT><FONT=20
    color=3D#ff0000><B>&nbsp;LVQVASLGAYLDSR</B></FONT></TT></TD></TR>
  <TR>
    <TD align=3Dright><INPUT=20
      value=3D"1362.760716 from(1363.767992,1+) intensity(38660.1000) =
title(D%3a%5cDATA%5c2013%5cSLB%5c24%5c75%5c0_B13%5c1%5c1363%2e7680%2eLIFT=
%5c1SREF%5cPDATA%5c1%5c1R) index(1) query(2)"=20
      CHECKED type=3Dcheckbox name=3DQUE></TD>
    <TD align=3Dright><TT><A=20
      onmouseover=3D"if (!browser_EXCLUDE) activateEl('Q2', event)"=20
      onmouseout=3DclearEl()=20
      =
href=3D"http://localhost/mascot/cgi/peptide_view.pl?file=3D../data/201512=
26/F019891.dat&amp;query=3D2&amp;hit=3D1&amp;index=3D&amp;px=3D1&amp;sect=
ion=3D5&amp;ave_thresh=3D32&amp;_ignoreionsscorebelow=3D5&amp;report=3D0&=
amp;_sigthreshold=3D0.05&amp;_msresflags=3D1025&amp;_msresflags2=3D2&amp;=
percolate=3D-1&amp;percolate_rt=3D0"=20
      target=3D_blank>2</A>&nbsp;&nbsp;</TT></TD>
    <TD align=3Dright><TT><FONT=20
      color=3D#ff0000><B>1363.7680&nbsp;&nbsp;</B></FONT></TT></TD>
    <TD align=3Dright><TT><FONT=20
      color=3D#ff0000><B>1362.7607&nbsp;&nbsp;</B></FONT></TT></TD>
    <TD align=3Dright><TT><FONT=20
      color=3D#ff0000><B>1362.7619&nbsp;&nbsp;</B></FONT></TT></TD>
    <TD noWrap align=3Dright><TT><FONT=20
      color=3D#ff0000><B>-0.88&nbsp;</B></FONT></TT></TD>
    <TD align=3Dright><TT><FONT=20
color=3D#ff0000><B>0&nbsp;&nbsp;</B></FONT></TT></TD>
    <TD noWrap align=3Dright><TT><FONT=20
      color=3D#ff0000><B>17&nbsp;&nbsp;</B></FONT></TT></TD>
    <TD noWrap align=3Dright><TT><FONT=20
    color=3D#ff0000><B>2.5&nbsp;</B></FONT></TT></TD>
    <TD align=3Dright><TT><FONT=20
color=3D#ff0000><B>1&nbsp;&nbsp;</B></FONT></TT></TD>
    <TD align=3Dright><TT><FONT=20
      color=3D#ff0000><B>&nbsp;&nbsp;&nbsp;&nbsp;</B></FONT></TT></TD>
    <TD noWrap><TT><FONT=20
  color=3D#ff0000><B>&nbsp;LINGLAHEDILR</B></FONT></TT></TD></TR>
  <TR>
    <TD align=3Dright><INPUT=20
      value=3D"1889.025627 from(1890.032903,1+) intensity(23750.3000) =
title(D%3a%5cDATA%5c2013%5cSLB%5c24%5c75%5c0_B13%5c1%5c1890%2e0329%2eLIFT=
%5c1SREF%5cPDATA%5c1%5c1R) index(6) query(7)"=20
      CHECKED type=3Dcheckbox name=3DQUE></TD>
    <TD align=3Dright><TT><A=20
      onmouseover=3D"if (!browser_EXCLUDE) activateEl('Q7', event)"=20
      onmouseout=3DclearEl()=20
      =
href=3D"http://localhost/mascot/cgi/peptide_view.pl?file=3D../data/201512=
26/F019891.dat&amp;query=3D7&amp;hit=3D1&amp;index=3D&amp;px=3D1&amp;sect=
ion=3D5&amp;ave_thresh=3D32&amp;_ignoreionsscorebelow=3D5&amp;report=3D0&=
amp;_sigthreshold=3D0.05&amp;_msresflags=3D1025&amp;_msresflags2=3D2&amp;=
percolate=3D-1&amp;percolate_rt=3D0"=20
      target=3D_blank>7</A>&nbsp;&nbsp;</TT></TD>
    <TD align=3Dright><TT><FONT=20
      color=3D#ff0000><B>1890.0329&nbsp;&nbsp;</B></FONT></TT></TD>
    <TD align=3Dright><TT><FONT=20
      color=3D#ff0000><B>1889.0256&nbsp;&nbsp;</B></FONT></TT></TD>
    <TD align=3Dright><TT><FONT=20
      color=3D#ff0000><B>1889.0734&nbsp;&nbsp;</B></FONT></TT></TD>
    <TD noWrap align=3Dright><TT><FONT=20
      color=3D#ff0000><B>-25.30&nbsp;</B></FONT></TT></TD>
    <TD align=3Dright><TT><FONT=20
color=3D#ff0000><B>1&nbsp;&nbsp;</B></FONT></TT></TD>
    <TD noWrap align=3Dright><TT><FONT=20
      color=3D#ff0000><B>16&nbsp;&nbsp;</B></FONT></TT></TD>
    <TD noWrap align=3Dright><TT><FONT=20
    color=3D#ff0000><B>2.2&nbsp;</B></FONT></TT></TD>
    <TD align=3Dright><TT><FONT=20
color=3D#ff0000><B>1&nbsp;&nbsp;</B></FONT></TT></TD>
    <TD align=3Dright><TT><FONT=20
      color=3D#ff0000><B>&nbsp;&nbsp;&nbsp;&nbsp;</B></FONT></TT></TD>
    <TD noWrap><TT><FONT=20
      =
color=3D#ff0000><B>&nbsp;QVATPPRPAQVKVLEEK</B></FONT></TT></TD></TR>
  <TR>
    <TD align=3Dright><INPUT=20
      value=3D"2407.268577 from(2408.275853,1+) intensity(6911.2000) =
title(D%3a%5cDATA%5c2013%5cSLB%5c24%5c75%5c0_B13%5c1%5c2408%2e2759%2eLIFT=
%5c1SREF%5cPDATA%5c1%5c1R) index(10) query(13)"=20
      CHECKED type=3Dcheckbox name=3DQUE></TD>
    <TD align=3Dright><TT><A=20
      onmouseover=3D"if (!browser_EXCLUDE) activateEl('Q13', event)"=20
      onmouseout=3DclearEl()=20
      =
href=3D"http://localhost/mascot/cgi/peptide_view.pl?file=3D../data/201512=
26/F019891.dat&amp;query=3D13&amp;hit=3D1&amp;index=3D&amp;px=3D1&amp;sec=
tion=3D5&amp;ave_thresh=3D32&amp;_ignoreionsscorebelow=3D5&amp;report=3D0=
&amp;_sigthreshold=3D0.05&amp;_msresflags=3D1025&amp;_msresflags2=3D2&amp=
;percolate=3D-1&amp;percolate_rt=3D0"=20
      target=3D_blank>13</A>&nbsp;&nbsp;</TT></TD>
    <TD align=3Dright><TT><FONT=20
      color=3D#ff0000><B>2408.2759&nbsp;&nbsp;</B></FONT></TT></TD>
    <TD align=3Dright><TT><FONT=20
      color=3D#ff0000><B>2407.2686&nbsp;&nbsp;</B></FONT></TT></TD>
    <TD align=3Dright><TT><FONT=20
      color=3D#ff0000><B>2407.1755&nbsp;&nbsp;</B></FONT></TT></TD>
    <TD noWrap align=3Dright><TT><FONT=20
      color=3D#ff0000><B>38.7&nbsp;</B></FONT></TT></TD>
    <TD align=3Dright><TT><FONT=20
color=3D#ff0000><B>1&nbsp;&nbsp;</B></FONT></TT></TD>
    <TD noWrap align=3Dright><TT><FONT=20
      color=3D#ff0000><B>16&nbsp;&nbsp;</B></FONT></TT></TD>
    <TD noWrap align=3Dright><TT><FONT=20
    color=3D#ff0000><B>1.7&nbsp;</B></FONT></TT></TD>
    <TD align=3Dright><TT><FONT=20
color=3D#ff0000><B>1&nbsp;&nbsp;</B></FONT></TT></TD>
    <TD align=3Dright><TT><FONT=20
      color=3D#ff0000><B>&nbsp;&nbsp;&nbsp;&nbsp;</B></FONT></TT></TD>
    <TD noWrap><TT><FONT=20
      =
color=3D#ff0000><B>&nbsp;AVADGDTVTVYVDTNDAPSEIKK</B></FONT></TT></TD></TR=
>
  <TR>
    <TD align=3Dright><INPUT=20
      value=3D"2895.618783 from(2896.626059,1+) intensity(2883.9000) =
title(D%3a%5cDATA%5c2013%5cSLB%5c24%5c75%5c0_B13%5c1%5c2896%2e6261%2eLIFT=
%5c1SREF%5cPDATA%5c1%5c1R) index(11) query(14)"=20
      CHECKED type=3Dcheckbox name=3DQUE></TD>
    <TD align=3Dright><TT><A=20
      onmouseover=3D"if (!browser_EXCLUDE) activateEl('Q14', event)"=20
      onmouseout=3DclearEl()=20
      =
href=3D"http://localhost/mascot/cgi/peptide_view.pl?file=3D../data/201512=
26/F019891.dat&amp;query=3D14&amp;hit=3D1&amp;index=3D&amp;px=3D1&amp;sec=
tion=3D5&amp;ave_thresh=3D32&amp;_ignoreionsscorebelow=3D5&amp;report=3D0=
&amp;_sigthreshold=3D0.05&amp;_msresflags=3D1025&amp;_msresflags2=3D2&amp=
;percolate=3D-1&amp;percolate_rt=3D0"=20
      target=3D_blank>14</A>&nbsp;&nbsp;</TT></TD>
    <TD align=3Dright><TT><FONT=20
      color=3D#ff0000><B>2896.6261&nbsp;&nbsp;</B></FONT></TT></TD>
    <TD align=3Dright><TT><FONT=20
      color=3D#ff0000><B>2895.6188&nbsp;&nbsp;</B></FONT></TT></TD>
    <TD align=3Dright><TT><FONT=20
      color=3D#ff0000><B>2895.5494&nbsp;&nbsp;</B></FONT></TT></TD>
    <TD noWrap align=3Dright><TT><FONT=20
      color=3D#ff0000><B>24.0&nbsp;</B></FONT></TT></TD>
    <TD align=3Dright><TT><FONT=20
color=3D#ff0000><B>1&nbsp;&nbsp;</B></FONT></TT></TD>
    <TD noWrap align=3Dright><TT><FONT=20
      color=3D#ff0000><B>7&nbsp;&nbsp;</B></FONT></TT></TD>
    <TD noWrap align=3Dright><TT><FONT=20
    color=3D#ff0000><B>11&nbsp;</B></FONT></TT></TD>
    <TD align=3Dright><TT><FONT=20
color=3D#ff0000><B>1&nbsp;&nbsp;</B></FONT></TT></TD>
    <TD align=3Dright><TT><FONT=20
      color=3D#ff0000><B>&nbsp;&nbsp;&nbsp;&nbsp;</B></FONT></TT></TD>
    <TD noWrap><TT><FONT=20
      =
color=3D#ff0000><B>&nbsp;AEPAPVLLLLPSPSSPSSAARYFSSPVR</B></FONT></TT></TD=
></TR>
  <TR>
    <TD align=3Dright><INPUT=20
      value=3D"2376.272264 from(2377.279540,1+) intensity(16402.3000) =
title(D%3a%5cDATA%5c2013%5cSLB%5c24%5c75%5c0_B13%5c1%5c2377%2e2795%2eLIFT=
%5c1SREF%5cPDATA%5c1%5c1R) index(9) query(12)"=20
      CHECKED type=3Dcheckbox name=3DQUE></TD>
    <TD align=3Dright><TT><A=20
      onmouseover=3D"if (!browser_EXCLUDE) activateEl('Q12', event)"=20
      onmouseout=3DclearEl()=20
      =
href=3D"http://localhost/mascot/cgi/peptide_view.pl?file=3D../data/201512=
26/F019891.dat&amp;query=3D12&amp;hit=3D1&amp;index=3D&amp;px=3D1&amp;sec=
tion=3D5&amp;ave_thresh=3D32&amp;_ignoreionsscorebelow=3D5&amp;report=3D0=
&amp;_sigthreshold=3D0.05&amp;_msresflags=3D1025&amp;_msresflags2=3D2&amp=
;percolate=3D-1&amp;percolate_rt=3D0"=20
      target=3D_blank>12</A>&nbsp;&nbsp;</TT></TD>
    <TD align=3Dright><TT><FONT=20
      color=3D#ff0000><B>2377.2795&nbsp;&nbsp;</B></FONT></TT></TD>
    <TD align=3Dright><TT><FONT=20
      color=3D#ff0000><B>2376.2723&nbsp;&nbsp;</B></FONT></TT></TD>
    <TD align=3Dright><TT><FONT=20
      color=3D#ff0000><B>2376.1638&nbsp;&nbsp;</B></FONT></TT></TD>
    <TD noWrap align=3Dright><TT><FONT=20
      color=3D#ff0000><B>45.6&nbsp;</B></FONT></TT></TD>
    <TD align=3Dright><TT><FONT=20
color=3D#ff0000><B>1&nbsp;&nbsp;</B></FONT></TT></TD>
    <TD noWrap align=3Dright><TT><FONT=20
      color=3D#ff0000><B>6&nbsp;&nbsp;</B></FONT></TT></TD>
    <TD noWrap align=3Dright><TT><FONT=20
    color=3D#ff0000><B>16&nbsp;</B></FONT></TT></TD>
    <TD align=3Dright><TT><FONT=20
color=3D#ff0000><B>1&nbsp;&nbsp;</B></FONT></TT></TD>
    <TD align=3Dright><TT><FONT=20
      color=3D#ff0000><B>&nbsp;&nbsp;&nbsp;&nbsp;</B></FONT></TT></TD>
    <TD noWrap><TT><FONT=20
      =
color=3D#ff0000><B>&nbsp;VGSCVMLEAAAASGSGGGGAVVGRTR</B></FONT></TT></TD><=
/TR>
  <TR>
    <TD align=3Dright><INPUT=20
      value=3D"1901.025871 from(1902.033147,1+) intensity(7020.5000) =
query(8)"=20
      CHECKED type=3Dcheckbox name=3DQUE></TD>
    <TD align=3Dright><TT><A=20
      onmouseover=3D"if (!browser_EXCLUDE) activateEl('Q8', event)"=20
      onmouseout=3DclearEl()=20
      =
href=3D"http://localhost/mascot/cgi/peptide_view.pl?file=3D../data/201512=
26/F019891.dat&amp;query=3D8&amp;hit=3D1&amp;index=3D&amp;px=3D1&amp;sect=
ion=3D5&amp;ave_thresh=3D32&amp;_ignoreionsscorebelow=3D5&amp;report=3D0&=
amp;_sigthreshold=3D0.05&amp;_msresflags=3D1025&amp;_msresflags2=3D2&amp;=
percolate=3D-1&amp;percolate_rt=3D0"=20
      target=3D_blank>8</A>&nbsp;&nbsp;</TT></TD>
    <TD align=3Dright><TT><I><B>1902.0331&nbsp;&nbsp;</B></I></TT></TD>
    <TD align=3Dright><TT><I><B>1901.0259&nbsp;&nbsp;</B></I></TT></TD>
    <TD>&nbsp;</TD>
    <TD>&nbsp;</TD>
    <TD>&nbsp;</TD>
    <TD>&nbsp;</TD>
    <TD>&nbsp;</TD>
    <TD>&nbsp;</TD>
    <TD>&nbsp;</TD></TD></TR>
  <TR>
    <TD align=3Dright><INPUT=20
      value=3D"2015.173916 from(2016.181192,1+) intensity(6168.2000) =
query(10)"=20
      CHECKED type=3Dcheckbox name=3DQUE></TD>
    <TD align=3Dright><TT><A=20
      onmouseover=3D"if (!browser_EXCLUDE) activateEl('Q10', event)"=20
      onmouseout=3DclearEl()=20
      =
href=3D"http://localhost/mascot/cgi/peptide_view.pl?file=3D../data/201512=
26/F019891.dat&amp;query=3D10&amp;hit=3D1&amp;index=3D&amp;px=3D1&amp;sec=
tion=3D5&amp;ave_thresh=3D32&amp;_ignoreionsscorebelow=3D5&amp;report=3D0=
&amp;_sigthreshold=3D0.05&amp;_msresflags=3D1025&amp;_msresflags2=3D2&amp=
;percolate=3D-1&amp;percolate_rt=3D0"=20
      target=3D_blank>10</A>&nbsp;&nbsp;</TT></TD>
    <TD align=3Dright><TT><I><B>2016.1812&nbsp;&nbsp;</B></I></TT></TD>
    <TD align=3Dright><TT><I><B>2015.1739&nbsp;&nbsp;</B></I></TT></TD>
    <TD>&nbsp;</TD>
    <TD>&nbsp;</TD>
    <TD>&nbsp;</TD>
    <TD>&nbsp;</TD>
    <TD>&nbsp;</TD>
    <TD>&nbsp;</TD>
    <TD>&nbsp;</TD></TD></TR></TBODY></TABLE>
<HR>
</FORM>
<H3>Search Parameters</H3><FONT face=3D"Courier =
New,Courier,monospace"><PRE><B>Type of search         : MS/MS Ion =
Search</B>
<B>Enzyme                 : Trypsin</B>
<B>Fixed modifications    : <A =
href=3D"http://localhost/mascot/cgi/client.pl?modification&amp;mod_name=3D=
Carbamidomethyl+%28C%29&amp;file=3D../data/20151226/F019891.dat" =
target=3D_blank>Carbamidomethyl (C)</A></B>
<B>Variable modifications : <A =
href=3D"http://localhost/mascot/cgi/client.pl?modification&amp;mod_name=3D=
Oxidation+%28M%29&amp;file=3D../data/20151226/F019891.dat" =
target=3D_blank>Oxidation (M)</A></B>
<B>Mass values            : Monoisotopic</B>
<B>Protein Mass           : Unrestricted</B>
<B>Peptide Mass Tolerance : =C2=B1 150 ppm</B>
<B>Fragment Mass Tolerance: =C2=B1 0.7 Da</B>
<B>Max Missed Cleavages   : 1</B>
<B>Instrument type        : MALDI-TOF-TOF</B>
<B>Number of queries      : 14</B>
</PRE></FONT>
<P>
<TABLE border=3D2 cellSpacing=3D2 cellPadding=3D1 width=3D"100%">
  <TBODY>
  <TR>
    <TD noWrap align=3Dmiddle><B>Mascot:</B>&nbsp; <A=20
      =
href=3D"http://www.matrixscience.com/">http://www.matrixscience.com/</A> =

  </TD></TR></TBODY></TABLE>
<SCRIPT language=3DJavaScript1.2>=0A=
<!--=0A=
var timerID =3D null;=0A=
var active =3D null;=0A=
=0A=
function redo() {=0A=
  window.location.reload();=0A=
}=0A=
=0A=
function init() {=0A=
  setTimeout("window.onresize =3D redo", 1000);=0A=
}=0A=
=0A=
function displayEl(left, top) {=0A=
  if (browser_NS4||browser_NS6||browser_NS7||browser_MZ7) =
document.releaseEvents(Event.MOUSEMOVE);=0A=
  document.onmousemove =3D null;=0A=
  if (browser_NS4) {=0A=
    var whichEl =3D document[active];=0A=
  } else if =
(browser_NS6||browser_NS7||browser_MZ7||browser_OP5||browser_OP6||browser=
_OP7) {=0A=
    var whichEl =3D document.getElementById(active).style;=0A=
  } else {=0A=
    var whichEl =3D document.all[active].style;=0A=
  }=0A=
  whichEl.left =3D left;=0A=
  whichEl.top =3D top;=0A=
  whichEl.visibility =3D (browser_NS4) ? "show" : "visible";=0A=
}=0A=
=0A=
function clearEl() {=0A=
  self.status =3D "";=0A=
  if (browser_EXCLUDE) return;=0A=
  if (browser_NS4) {=0A=
    var whichEl =3D document[active];=0A=
  } else if =
(browser_NS6||browser_NS7||browser_MZ7||browser_OP5||browser_OP6||browser=
_OP7) {=0A=
    var whichEl =3D document.getElementById(active).style;=0A=
  } else {=0A=
    var whichEl =3D document.all[active].style;=0A=
  }=0A=
  whichEl.visibility =3D (browser_NS4) ? "hide" : "hidden";=0A=
  active =3D null;=0A=
  if (timerID) clearTimeout(timerID);=0A=
  if (browser_NS4||browser_NS6||browser_NS7||browser_MZ7) =
document.releaseEvents(Event.MOUSEMOVE);=0A=
  document.onmousemove =3D null;=0A=
}=0A=
=0A=
function activateEl(id, e) {=0A=
  if (browser_EXCLUDE) return;=0A=
  active =3D id;=0A=
  if (browser_NS4||browser_NS6||browser_NS7||browser_MZ7) =
document.captureEvents(Event.MOUSEMOVE);=0A=
  document.onmousemove =3D checkEl;=0A=
  checkEl(e);=0A=
}=0A=
=0A=
function checkEl(e) {=0A=
  if (timerID) clearTimeout(timerID);=0A=
  if (browser_OP5||browser_OP6||browser_KDE) {=0A=
    var left =3D event.clientX;=0A=
  } else if =
(browser_NS4||browser_NS6||browser_NS7||browser_MZ7||browser_OP7) {=0A=
    var left =3D e.pageX;=0A=
  } else {=0A=
    var left =3D event.clientX + document.body.scrollLeft;=0A=
  }=0A=
  if (browser_OP5||browser_OP6||browser_KDE) {=0A=
    var top =3D event.clientY + 20;=0A=
  } else if =
(browser_NS4||browser_NS6||browser_NS7||browser_MZ7||browser_OP7) {=0A=
    var top =3D e.pageY + 20;=0A=
  } else {=0A=
    var top =3D event.clientY + document.body.scrollTop + 20;=0A=
  }=0A=
  timerID =3D setTimeout("displayEl(" + left + ", " + top + ")", 300);=0A=
}=0A=
=0A=
// -->=0A=
</SCRIPT>
</P>
<DIV id=3DQ1 class=3Dtooltip>
<TABLE border=3D0 cellSpacing=3D0 cellPadding=3D2 bgColor=3D#0000ff>
  <TBODY>
  <TR>
    <TD>
      <TABLE border=3D0 cellSpacing=3D0 cellPadding=3D5 =
bgColor=3D#ffffcc>
        <TBODY>
        <TR>
          <TD><TT>Top scoring peptide matches to query=20
            =
1<BR>D:\DATA\2013\SLB\24\75\0_B13\1\1346.7789.LIFT\1SREF\PDATA\1\1R<BR>Sc=
ore=20
            greater than 34 indicates identity</TT><PRE><B>Score    =
Expect      ppm   Hit  Protein Peptide</B><BR> 23.8      0.55      94.2  =
      K.QMIPSWTEAGAR.L<BR> 23.6      0.57      59.8        =
K.IVDEICATNIAK.F<BR> 20.6       1.1       111        =
R.GKEENGASGLNDR.E<BR> 19.9       1.4     -0.10        =
R.GAAVGFRLDSLLK.L<BR> 18.0       2.1      73.7        =
K.LLEDSSLAENQK.E<BR> 16.9       2.7      19.6        =
K.VGSLDTVDSVKVK.I<BR> 16.7       2.8      75.7        =
R.RSAAGGSASSTAAPR.A<BR> 16.6       2.9      51.5        =
K.VLSGCGRDELLK.I<BR> 16.3       3.1      73.0        =
K.AGMVPLQ<U>M</U>ELGGK.D<BR> 16.1       3.2      31.8        =
R.RMPIQIAASFGR.R</PRE></TD></TR></TBODY></TABLE></TD></TR></TBODY></TABLE=
></DIV>
<DIV id=3DQ2 class=3Dtooltip>
<TABLE border=3D0 cellSpacing=3D0 cellPadding=3D2 bgColor=3D#0000ff>
  <TBODY>
  <TR>
    <TD>
      <TABLE border=3D0 cellSpacing=3D0 cellPadding=3D5 =
bgColor=3D#ffffcc>
        <TBODY>
        <TR>
          <TD><TT>Top scoring peptide matches to query=20
            =
2<BR>D:\DATA\2013\SLB\24\75\0_B13\1\1363.7680.LIFT\1SREF\PDATA\1\1R<BR>Sc=
ore=20
            greater than 25 indicates homology<BR>Score greater than 33=20
            indicates identity</TT><PRE><B>Score    Expect      ppm   =
Hit  Protein Peptide</B><BR> 16.7       2.5     -0.88        =
R.LINGLAHEDILR.C<BR> 11.4       8.4      90.4        =
R.GIDTNSKGEEASR.R<BR> 10.9       9.4    -46.07        =
K.QVVVILIGPPGSGK.S<BR> 10.3        11      7.34        =
R.IXTTISGPAVYSR.F<BR>  9.9        12      30.6        =
R.LVSLGGAQFRCR.S<BR>  8.8        15    -35.84        =
K.LRVLGLETHGIR.S<BR>  8.1        18     -0.90        =
R.VLGVNPSPPIQSR.H<BR>  8.1        18     -0.89        =
K.ANISKVQSFLTR.N<BR>  8.1        18      60.8        =
R.IAGAGLDVFEXSR.R<BR>  8.0        19      25.8        =
R.RALLGYAQGATDK.R</PRE></TD></TR></TBODY></TABLE></TD></TR></TBODY></TABL=
E></DIV>
<DIV id=3DQ3 class=3Dtooltip>
<TABLE border=3D0 cellSpacing=3D0 cellPadding=3D2 bgColor=3D#0000ff>
  <TBODY>
  <TR>
    <TD>
      <TABLE border=3D0 cellSpacing=3D0 cellPadding=3D5 =
bgColor=3D#ffffcc>
        <TBODY>
        <TR>
          <TD><TT>Top scoring peptide matches to query=20
            =
3<BR>D:\DATA\2013\SLB\24\75\0_B13\1\1491.8602.LIFT\1SREF\PDATA\1\1R<BR>Sc=
ore=20
            greater than 28 indicates homology<BR>Score greater than 33=20
            indicates identity</TT><PRE><B>Score    Expect      ppm   =
Hit  Protein Peptide</B><BR> 17.8       1.9      29.3        =
M.LVQVASLGAYLDSR.G<BR> 17.8       1.9      87.7        =
R.Q<U>M</U>VSGGQVAGG<U>M</U>IPK.V<BR> 14.5       4.1      46.4        =
-.<U>M</U>AAVVTGA<U>M</U>GTLLPK.L<BR> 13.6         5      14.2        =
R.AGQDPVPLLQRAAR.A<BR> 13.1       5.6      22.1        =
-.<U>M</U>ATLGGX<U>M</U>LAAAILK.V<BR> 13.1       5.7      55.8        =
K.Q<U>M</U>LARLDVL<U>M</U>GGR.V<BR> 12.5       6.5    -54.16        =
K.LVKGLAKPAPAWLK.A<BR> 12.2       6.9       104        =
R.QDPGQGGANRLHQN.-<BR> 12.2         7      82.5        =
K.DLGSAVWD<U>M</U>IRGR.G<BR> 12.0       7.3      59.0        =
R.LLAAITEQSGVATSM.-</PRE></TD></TR></TBODY></TABLE></TD></TR></TBODY></TA=
BLE></DIV>
<DIV id=3DQ4 class=3Dtooltip>
<TABLE border=3D0 cellSpacing=3D0 cellPadding=3D2 bgColor=3D#0000ff>
  <TBODY>
  <TR>
    <TD>
      <TABLE border=3D0 cellSpacing=3D0 cellPadding=3D5 =
bgColor=3D#ffffcc>
        <TBODY>
        <TR>
          <TD><TT>Top scoring peptide matches to query=20
            =
4<BR>D:\DATA\2013\SLB\24\75\0_B13\1\1508.8351.LIFT\1SREF\PDATA\1\1R<BR>Sc=
ore=20
            greater than 31 indicates homology<BR>Score greater than 33=20
            indicates identity</TT><PRE><B>Score    Expect      ppm   =
Hit  Protein                 Peptide</B><BR> 44.0    0.0044      28.1    =
1   tr|W4ZT39|W4ZT39_WHEAT R.LDHNRALGQISER.L<BR> 16.0       2.8      =
52.2                               R.RPRPEASEGEQPR.Q<BR> 12.8       5.9  =
    67.1                               K.KGEFLNSGDSDLAR.A<BR> 12.4       =
6.4      32.9                               K.KEYSQWIIASQR.S<BR> 12.2    =
   6.8      60.0                               =
R.RID<U>M</U>IEGLEA<U>M</U>AK.L<BR> 11.6       7.8      49.5             =
                  R.LHDLGVFDVSHNR.L<BR> 11.1       8.7      53.1         =
                      K.LLASSSSSSASENLR.L<BR> 10.8       9.4      76.3   =
                            K.QRSSNYHSSISSR.A<BR> 10.5        10    =
-61.01                               R.QVAVVRQLLQAGVK.R<BR> 10.0        =
11      45.1                               =
K.RLV<U>M</U>SGMLGSSAQR.Q</PRE></TD></TR></TBODY></TABLE></TD></TR></TBOD=
Y></TABLE></DIV>
<DIV id=3DQ5 class=3Dtooltip>
<TABLE border=3D0 cellSpacing=3D0 cellPadding=3D2 bgColor=3D#0000ff>
  <TBODY>
  <TR>
    <TD>
      <TABLE border=3D0 cellSpacing=3D0 cellPadding=3D5 =
bgColor=3D#ffffcc>
        <TBODY>
        <TR>
          <TD><TT>Top scoring peptide matches to query=20
            =
5<BR>D:\DATA\2013\SLB\24\75\0_B13\1\1820.9854.LIFT\1SREF\PDATA\1\1R<BR>Sc=
ore=20
            greater than 31 indicates homology<BR>Score greater than 32=20
            indicates identity</TT><PRE><B>Score    Expect      ppm   =
Hit  Protein Peptide</B><BR> 20.6      0.85      43.7        =
K.AEQETSVGANVLSKMEK.M<BR> 17.9       1.6      45.1        =
K.LEDVAMGIWINE<U>M</U>RK.E<BR> 17.8       1.6     -0.59        =
R.LRSLDLSSDFGTQLLR.S<BR> 16.4       2.2      26.9        =
K.ALIFDTHMNXNFTVIK.S<BR> 15.7       2.6    -12.93        =
K.LLGDAHLNNNTIRLTR.D<BR> 14.9       3.1      71.4        =
R.LLRSNDSGGSEACEAVR.S<BR> 14.7       3.3     -8.97        =
K.VLKFNGQEALFSALQR.V<BR> 13.3       4.6      15.3        =
R.RMASAVALTFSEVVDPK.N<BR> 12.3       5.7      77.5        =
R.ASSTAPVSGSATSSPTCPR.S<BR> 12.2       5.9    -62.77        =
R.AIALIIGPAIGGFLAQPAK.K</PRE></TD></TR></TBODY></TABLE></TD></TR></TBODY>=
</TABLE></DIV>
<DIV id=3DQ6 class=3Dtooltip>
<TABLE border=3D0 cellSpacing=3D0 cellPadding=3D2 bgColor=3D#0000ff>
  <TBODY>
  <TR>
    <TD>
      <TABLE border=3D0 cellSpacing=3D0 cellPadding=3D5 =
bgColor=3D#ffffcc>
        <TBODY>
        <TR>
          <TD><TT>Top scoring peptide matches to query=20
            =
6<BR>D:\DATA\2013\SLB\24\75\0_B13\1\1870.9911.LIFT\1SREF\PDATA\1\1R<BR>Sc=
ore=20
            greater than 27 indicates homology<BR>Score greater than 32=20
            indicates identity</TT><PRE><B>Score    Expect      ppm   =
Hit  Protein Peptide</B><BR> 20.6      0.85      74.1        =
K.DSADKDNRPSTSYATSR.G<BR> 13.5       4.3      70.4        =
-.<U>M</U>SSMESLAQLEVLCEK.L<BR> 12.9         5    -27.49        =
K.IYVWEVQASPPVLITR.L<BR> 11.8       6.4     -4.53        =
K.AEGAMYLFPRLHLPQK.A<BR> 11.0       7.7    -23.17        =
K.AGLLSAAERAGLSLSAVER.L<BR> 10.1       9.6      21.3        =
R.<U>M</U>HDILRELAIDLCQK.N<BR> 10.1       9.6      21.3        =
<U>M</U>HDILRELALDLCQK<BR>  9.4        11    -29.28        =
-.<U>M</U>ASKFFLLSLLALSASR.A<BR>  8.8        13      9.27        =
K.GGXMDAANILKPALARGR.I<BR>  8.5        14    -23.18        =
R.LVREVESIGGNVSAIATR.E</PRE></TD></TR></TBODY></TABLE></TD></TR></TBODY><=
/TABLE></DIV>
<DIV id=3DQ7 class=3Dtooltip>
<TABLE border=3D0 cellSpacing=3D0 cellPadding=3D2 bgColor=3D#0000ff>
  <TBODY>
  <TR>
    <TD>
      <TABLE border=3D0 cellSpacing=3D0 cellPadding=3D5 =
bgColor=3D#ffffcc>
        <TBODY>
        <TR>
          <TD><TT>Top scoring peptide matches to query=20
            =
7<BR>D:\DATA\2013\SLB\24\75\0_B13\1\1890.0329.LIFT\1SREF\PDATA\1\1R<BR>Sc=
ore=20
            greater than 29 indicates homology<BR>Score greater than 32=20
            indicates identity</TT><PRE><B>Score    Expect      ppm   =
Hit  Protein Peptide</B><BR> 16.4       2.2    -25.30        =
R.QVATPPRPAQVKVLEEK.A<BR> 15.7       2.6       140        =
K.Q<U>M</U>ICCCNK<U>M</U>DATTPK.Y<BR> 15.6       2.6      74.7        =
R.SMEIAMEKVMPETTHR.W<BR> 15.3       2.8      18.7        =
R.ALCFPGSSTLMVTHIKK.D<BR> 14.1       3.7     -4.74        =
R.GVFLGSGGVARPFLCKPK.D<BR> 11.3       7.2      47.1        =
R.GPSQHHQPMPPAAAAAPPK.G<BR> 10.9       7.8      72.4        =
R.NERALAGAHGHAASGEDAR.R<BR> 10.9       7.8      20.6        =
K.KPAAQSSKHGGXALGEPAR.R<BR> 10.7       8.1    -17.95        =
R.LPQVPAGGGGSLRVGALGAGR.D<BR> 10.2       9.2      47.8        =
R.AILEDVDSAAGAVQPMFR.T</PRE></TD></TR></TBODY></TABLE></TD></TR></TBODY><=
/TABLE></DIV>
<DIV id=3DQ8 class=3Dtooltip>
<TABLE border=3D0 cellSpacing=3D0 cellPadding=3D2 bgColor=3D#0000ff>
  <TBODY>
  <TR>
    <TD>
      <TABLE border=3D0 cellSpacing=3D0 cellPadding=3D5 =
bgColor=3D#ffffcc>
        <TBODY>
        <TR>
          <TD><TT>Top scoring peptide matches to query 8<BR>Score =
greater than=20
            13 indicates identity</TT><PRE><B>Score    Expect      ppm   =
Hit  Protein =
Peptide</B></PRE></TD></TR></TBODY></TABLE></TD></TR></TBODY></TABLE></DI=
V>
<DIV id=3DQ9 class=3Dtooltip>
<TABLE border=3D0 cellSpacing=3D0 cellPadding=3D2 bgColor=3D#0000ff>
  <TBODY>
  <TR>
    <TD>
      <TABLE border=3D0 cellSpacing=3D0 cellPadding=3D5 =
bgColor=3D#ffffcc>
        <TBODY>
        <TR>
          <TD><TT>Top scoring peptide matches to query=20
            =
9<BR>D:\DATA\2013\SLB\24\75\0_B13\1\2000.1931.LIFT\1SREF\PDATA\1\1R<BR>Sc=
ore=20
            greater than 32 indicates identity</TT><PRE><B>Score    =
Expect      ppm   Hit  Protein Peptide</B><BR> 25.5      0.24       101  =
      R.IA<U>M</U>AGSVGSDPLGSFYRQK.L<BR> 24.5      0.31      59.9        =
K.DLLDEIVLVGGST<U>M</U>VPGIR.R<BR> 24.3      0.32      72.5        =
R.VAQNKDEVIGET<U>M</U>IPLAR.I<BR> 21.9      0.55      97.7        =
R.LNNATTAPAPSSAPR<U>M</U>QTR.I<BR> 21.9      0.56      92.0        =
K.VALRDGLIEMYQLYCR.Q<BR> 20.6      0.75       106        =
K.ANLNTGPREEHVANHAGGR.R<BR> 19.8       0.9      24.6        =
R.QLAVGLELSGARFLWALR.E<BR> 19.6      0.94      35.4        =
K.AKVIAHLGAHMADGAALVVR.S<BR> 18.6       1.2      72.5        =
M.QVQGATELCIVGEKPSVGK.V<BR> 18.6       1.2       118        =
R.KAGLML<U>M</U>NTADTYQEAAR.K</PRE></TD></TR></TBODY></TABLE></TD></TR></=
TBODY></TABLE></DIV>
<DIV id=3DQ10 class=3Dtooltip>
<TABLE border=3D0 cellSpacing=3D0 cellPadding=3D2 bgColor=3D#0000ff>
  <TBODY>
  <TR>
    <TD>
      <TABLE border=3D0 cellSpacing=3D0 cellPadding=3D5 =
bgColor=3D#ffffcc>
        <TBODY>
        <TR>
          <TD><TT>Top scoring peptide matches to query 10<BR>Score =
greater=20
            than 13 indicates identity</TT><PRE><B>Score    Expect      =
ppm   Hit  Protein =
Peptide</B></PRE></TD></TR></TBODY></TABLE></TD></TR></TBODY></TABLE></DI=
V>
<DIV id=3DQ11 class=3Dtooltip>
<TABLE border=3D0 cellSpacing=3D0 cellPadding=3D2 bgColor=3D#0000ff>
  <TBODY>
  <TR>
    <TD>
      <TABLE border=3D0 cellSpacing=3D0 cellPadding=3D5 =
bgColor=3D#ffffcc>
        <TBODY>
        <TR>
          <TD><TT>Top scoring peptide matches to query=20
            =
11<BR>D:\DATA\2013\SLB\24\75\0_B13\1\2346.2733.LIFT\1SREF\PDATA\1\1R<BR>S=
core=20
            greater than 31 indicates identity</TT><PRE><B>Score    =
Expect      ppm   Hit  Protein Peptide</B><BR> 28.5      0.11      1.18  =
      K.IAGK<U>M</U>VNLIEAQKPLLTGM<U>M</U>R.L<BR> 26.7      0.16      =
1.18        K.IAGK<U>M</U>VNLIEAQKPLLTG<U>M</U>MR.L<BR> 24.3      0.28   =
   82.9        R.LGGAVAVNCFCPGFTRTD<U>M</U>TR.G<BR> 20.2      0.72      =
85.0        K.AGMLDEIINYXHQPPADSASL<U>M</U>.-<BR> 18.6         1      =
11.9        K.RAATIAALCMLLI<U>M</U>SVPSQQR.V<BR> 18.4       1.1      =
60.5        R.DDEPGAELLMLAGGAELLMSTGR.A<BR> 18.3       1.1      93.7     =
   K.IRGEDSACGGIMWHCSVASPR.W<BR> 17.4       1.4      62.1        =
R.RGGGGGGSGFFGPAFHAVGHFVDR.R<BR> 17.0       1.5      11.9        =
K.RAATIAALC<U>M</U>LLIMSVPSQQR.V<BR> 16.1       1.8      60.4        =
K.NAVSSAVDVMQGLGSSVYS<U>M</U>LSK.V</PRE></TD></TR></TBODY></TABLE></TD></=
TR></TBODY></TABLE></DIV>
<DIV id=3DQ12 class=3Dtooltip>
<TABLE border=3D0 cellSpacing=3D0 cellPadding=3D2 bgColor=3D#0000ff>
  <TBODY>
  <TR>
    <TD>
      <TABLE border=3D0 cellSpacing=3D0 cellPadding=3D5 =
bgColor=3D#ffffcc>
        <TBODY>
        <TR>
          <TD><TT>Top scoring peptide matches to query=20
            =
12<BR>D:\DATA\2013\SLB\24\75\0_B13\1\2377.2795.LIFT\1SREF\PDATA\1\1R<BR>S=
core=20
            greater than 18 indicates homology<BR>Score greater than 31=20
            indicates identity</TT><PRE><B>Score    Expect      ppm   =
Hit  Protein Peptide</B><BR>  6.4        16      45.6        =
R.VGSCVMLEAAAASGSGGGGAVVGRTR.S<BR>  5.0        22      42.3        =
K.GGVNPCGAVHITIGDGGNREGLAR.R<BR>  4.8        23      50.4        =
K.SNMVGLGKEAVSA<U>M</U>AAVEGQQQR.L<BR>  4.0        28      68.4        =
-.<U>M</U>ASGPNGGGNGGGAGGGLMKNMSLLR.L<BR>  2.7        38      10.3       =
 R.YLLLIDDIWSAQTWENIRK.C<BR>  2.6        39      45.9        =
K.ESDIFEVATEDGTVLA<U>M</U>KLHR.L<BR>  2.2        42      39.5        =
R.YPDRVPDVDI<U>M</U>FGTGDVPVLR.A<BR>  1.7        48      84.0        =
R.ENLYPDTMVPDVPMDDNAGKR.Y<BR>  1.7        48      42.6        =
K.KQSDLEGDAVFTTLHNAFDLR.T<BR>  1.6        49    -12.21        =
R.KVQTLQTEATTLSAQLTLFQR.D</PRE></TD></TR></TBODY></TABLE></TD></TR></TBOD=
Y></TABLE></DIV>
<DIV id=3DQ13 class=3Dtooltip>
<TABLE border=3D0 cellSpacing=3D0 cellPadding=3D2 bgColor=3D#0000ff>
  <TBODY>
  <TR>
    <TD>
      <TABLE border=3D0 cellSpacing=3D0 cellPadding=3D5 =
bgColor=3D#ffffcc>
        <TBODY>
        <TR>
          <TD><TT>Top scoring peptide matches to query=20
            =
13<BR>D:\DATA\2013\SLB\24\75\0_B13\1\2408.2759.LIFT\1SREF\PDATA\1\1R<BR>S=
core=20
            greater than 27 indicates homology<BR>Score greater than 31=20
            indicates identity</TT><PRE><B>Score    Expect      ppm   =
Hit  Protein Peptide</B><BR> 16.3       1.7      38.7        =
K.AVADGDTVTVYVDTNDAPSEIKK.A<BR> 14.0       2.9      31.8        =
R.LASSGQWGGLGADAFAGPFVVSGTR.N<BR> 13.3       3.4    -11.88        =
R.IDEPPKPNVARPIDPPKPNGTR.T<BR> 12.4       4.3       110        =
R.QV<U>M</U>AREDDWDSDGNAGGCRPR.-<BR> 11.9       4.7       100        =
K.EP<U>M</U>DGADGLSTSKSN<U>M</U>DPSPSPR.R<BR> 11.8       4.9      1.56   =
     R.QGAEAVAGLWDRYLVHIVADPK.L<BR> 10.8       6.1      42.4        =
R.AVQELLGKSGSVCSFW<U>M</U>DHIK.T<BR> 10.7       6.3      24.3        =
R.NAVSWTT<U>M</U>VTGLAQNGRVL<U>M</U>AR.E<BR> 10.1       7.2      3.79    =
    K.IDERGFTLEASTASLLTALASGGK.G<BR>  9.9       7.5    -37.24        =
M.<U>M</U>LLSYATLLCGSLLSAAILIIR.F</PRE></TD></TR></TBODY></TABLE></TD></T=
R></TBODY></TABLE></DIV>
<DIV id=3DQ14 class=3Dtooltip>
<TABLE border=3D0 cellSpacing=3D0 cellPadding=3D2 bgColor=3D#0000ff>
  <TBODY>
  <TR>
    <TD>
      <TABLE border=3D0 cellSpacing=3D0 cellPadding=3D5 =
bgColor=3D#ffffcc>
        <TBODY>
        <TR>
          <TD><TT>Top scoring peptide matches to query=20
            =
14<BR>D:\DATA\2013\SLB\24\75\0_B13\1\2896.6261.LIFT\1SREF\PDATA\1\1R<BR>S=
core=20
            greater than 19 indicates homology<BR>Score greater than 30=20
            indicates identity</TT><PRE><B>Score    Expect      ppm   =
Hit  Protein Peptide</B><BR>  7.1        11      24.0        =
R.AEPAPVLLLLPSPSSPSSAARYFSSPVR.S<BR>  6.2        13      91.8        =
K.HSLDFSSCPTLEDLNLCSSRIYGPK.I<BR>  5.6        15       103        =
K.EADDCLPDINTSSNAILSEQLSFNSR.R<BR>  4.9        18      95.1        =
HMIEVFPREDPFTMVFPPGFDMEK<BR>  3.4        25     -2.18        =
K.<U>M</U>LVYIAICSL<U>M</U>GSLTVISVKAVAIALK.L<BR>  2.5        30      =
90.4        R.FCAFQLAKTLTDNSFTWDDVT<U>M</U>LR.F<BR>  2.4        32      =
55.4        R.LGIIVQVVNN<U>M</U>S<U>M</U>GIQAFGKNGTTESR.E<BR>  2.0       =
 34      73.1        K.DSKELPFIFNNNISPCTSTSNELIR.F<BR>  1.4        40    =
  62.0        K.IADV<U>M</U>TSPAITLSCDKTVTDAAAL<U>M</U>LR.K<BR>  0.6     =
   48      55.2        =
M.LRCEQNSIIFLINNGGYTIEVEXK.N</PRE></TD></TR></TBODY></TABLE></TD></TR></T=
BODY></TABLE></DIV></BODY></HTML>

------=_NextPart_000_0000_01D14002.49C478A0
Content-Type: image/gif
Content-Transfer-Encoding: base64
Content-Location: http://localhost/mascot/images/88x31_logo_white.gif

R0lGODlhWAAfANX/AMDAwP/v7//f3//Pz/+/v/+vr/+fn/+Pj/9/f/9wcP9gYP9QUP9AQP8wMP8g
IP8QEP8AAO/v/+/v79/f/9/f38/P/8/Pz7+//7+/v6+v/6+vr5+f/5+fn4+P/4+Pj39//39/f3Bw
/3BwcGBg/2BgYFBQ/1BQUEBA/0BAQDAw/zAwMCAg/yAgIBAQ/xAQEAAA/wAAAAAAAAAAAAAAAAAA
AAAAAAAAAAAAAAAAAAAAAAAAAAAAAAAAAAAAAAAAAAAAACH5BAEAAAAALAAAAABYAB8AQAb/QIBw
SCwaj8ikcslsEl0wTDHz+bxOgMrp8mpFiJFThfsyjl4j82tVLaVGk+Hq1TF2ut8jCkYRSkgcToKD
hIQUKiBCHnxEAghDBA8QQg4QBEQBQwyWQ5ICAAsBAZcACKQJEAsMQgQQk5hCAhAPlAACn0MkUYMS
HCIaABMfJychRSPEH0YbWEMXJyUhxCPSJQAb0icjH8gfeRvIxRnXxCfeGcQlFwAWIn1HLC7vQhtl
AFZ1ES0v6/QrRGSIWPlXpF6LISWuVNgA4EyaIRta9Jvw4kUcInsCDZEARcqQBQ6I0AJQAEIDIgQU
xJo1pOQqIQFUCmFQyYAQAzZBQXikqYAQ/wQQZAIgkFPIHmCFkipdyrSp06eDSLiQUDBhM3JrjFSY
Y++aMgAnXnwdUUFIwodgX1gTso/hkAgVK0w4Ma4IBxZHQMDACzCNlRJiKFokEu5EiopFrFwdYiWF
EC5rhYQ1BqbEhsN1inCE4YGIBBAo5kEdrRS0EQkwEhEp0AABAgYGeA6liUBBAgOXFDDYvUDA7t+/
LxHYzTPAb1wHHCxAsMBAgtnAf2cawsGFhSIUYOwiAtSVgwFCDphM4mmlpQQhiSgQMMBVAAEyNx1A
UtJBgQVCh2DQjoRE5yEOODDdAA+AV0oqMClgoAIQzDcTJwAE8Fp4zwEIwXQANABBTillEv9AeREu
px8LGpFm4okopqjiiiyOxoEKHg2xz2Jn8KPVPkSYA0AGeDT0EI8v5HEYWiG84BhEiAEQARueoXDd
EYv8R0QKij2GzAtuvVUCkIwJUUFFF30l2EVf2nhNVkWEBVhZRnDASBH7wUBVjhEoFkYEZ3w1BFkA
BESEYGy+1dYFH6wQaJ89HgMmlDC4cIQIMJBQRAlxWNHCOEWi5ZUzSQqhzwt1ETGHW1UKMSYRFaRQ
1h1HErEIX3ZZl2NFjo2QRglcpZBBBIehIcQIuQpzwj4tnHDRXMSKseMaHzxT0QppZNArFh/0ukI/
RqlQhAkmiNbitwBIoMKTG71ZxC1JEIDsYYqjJEUBCSB4q5dqQrSHS3s5GRDUEAmMpFNRlZBigL/i
PTCggBFqCLBMAcwyHQInDWFBpEfooi0RmzBAyiMfQhieTwdW+C8ABxCA7lAIoLKAEKGQBEF6H1n4
SSjqDpHddkS4KakRBWzCEgDyIaHvyj8FVcADRdkiU00JgNcwBLgYsQkC+pJChF4oHDFxEQnIBnTE
AauXSXswDy2ETwl8YtwQ7TVY78uNyMQgT5e0LMTEUua1swAF9MybgT8FiN8n8Emi8QALuLJAAgxI
ou4mD8h2QH4BLPBAA8tlMpwrtvmcCQgieDAnuKQXEgQAOw==

------=_NextPart_000_0000_01D14002.49C478A0
Content-Type: application/octet-stream
Content-Transfer-Encoding: base64
Content-Location: http://localhost/mascot/cgi/score_gif.pl?score_gif_5866487979072

R0lGODlhkAHIAMIAAP///wAAAP8AAAD/AAAA/////wAAAAAAACH5BAEAAAAALAAAAACQAcgAAAP+
CLrc/jDKSau9OOvNu/9gKI5kaZ5oqq5s675wLM90bd94ru987//AoHBILBqPyKRyyWw6n9CodEqt
Wq/YrHbL7Xq/4LB4TC6bz+i0es1uu9/wuHxOr98I+AFDv+Ar/ACAgnuEfQKHAgOIgYV/jYx9j4OR
lI6VkJaZmJuTmp2ckqF2ZASgl5+ojYmIqwKeoq+nsKaxtbS3qbK6tqM5AQq/KaW4s7mWh4qIirvE
zMbNts/SxdS9PsG/wSfD0N2pyqzTztXR5N7m4rzWONnAwujwhuDK8eXj9/b55/i36zftALSZIJBu
n6dwiwoqrGew4UJ+/mxgu8ANj0UJpR7q89P+CtmhjQw1OgxJ8lJEI3gWcJswTKQ4j+D4uSwJUibN
TSd1CIxQquJFjDaDOpqH7OZMoSORFsxJQ+BOniqjqrT4s6bVQAjpKTXKdatXTUxlOLWwUioEgl2j
ZXV19GrbpG7NhXURoK7dp1AdlG2QMS2tjq3ifoVL+O2zuXQ3VDT7oKXfSTA9Djb8uDIzxEOoDqt6
djI1ooksCx5d+CZmKyspn1ob2rNr0qqvnhYrLDautaVf54ZtejaKbHfxiuiruxPgZLyLi97dzXeK
sSgcK6cUedX05NiZH3YuhZvtQaC/Lxevm/sTzuT/sE6vfbxf8yaC263tXl7k9tfxZ/8E/4T+8BLE
7adKMjAJmB97tvVXwn8kSGfgMce58qB+FCaooH8teOdeePVNiCBDF44gX13vHLjHeh1WmOJSISaB
lon2daQijB721iJKM2YSoYQf0phjQzfi+CMf1S1To4896hPkEVV9yCGSK0Zp0pJCHqnek1YOKaU6
VGaWJFZEaQnlmFx2CUSAOe6Y5ZdszmJmBgwCuKYCRUoo5pxk4vSmBtrEGYKGJmJ556Bt7slBnyyk
Nh6KeRaKp6F8ykcfkrg5SuiWkPKZ6J1qXtooppny4OCMdX5qapahwjnfNinNKaggjD7qKWmpWgDd
NivGykmlmFoqUq0U3DoQm7xW0qmvvYL+CGwEwsqZ5LGFlCorsoMty+yq0eEpLSivJntqc9bmAGiN
3cZIYGvTeitbuHfkWu6V91GbLlLs2vDimsXqeC5ys/b7a70zoJketNRF+K28QAL8wk89bgteker6
K5fCNIyr4rtgQnxwxNtRHIOiB+oKa5gIl+ymx+4kSizJA2Y178uEoezncJzu+5EpDnOs82UUz/yn
tga/grHJG6P8gM8MlLWXXlAOLfLOMPNntKQUtKpATyy5q/FBLBcd9clGY4D11YzptXK8Lc/ztdfg
ekyi2GYtHdWzNvMYbdASs90xwAD5vBjZU2kGtM2yDA113mEv0DdZcQPl6ta7Gq53xGH+L17BSmPn
ha/TXa/teT9TY4sRVWU3draMxtX9OdFlJp4t3S7jjDfriIPes+gDDY5Q4ZDTTnvizTbYdO8nSr46
5VMzgLQGIHv4tLkJHe676ykvz/zpBP6leu3TT8n3iKwKLBrBEBJ+/OTeU5+7mDlHYjz3yFd+V4la
ck48+p9X7kLzFT4PL+rSCyD15jepzaHNWNvr3vn0l6GaxQ4ysxPgAmUWnBI1LILuu98EEaa+TT3u
OJLwH/zYJj8C4opS9gMg/kbYQetl4F5DyhcmyMfCGg4wfA5Um+zMV0MF3jBb7MPgUDTYw/hREHdy
+uC+Qvg+H36pgyrg33dEWDe2SND+hrej2jawFz0EPvCKv5NfFHNYoB3uboNXpKAHL8jDh4FwhWFU
YwOVGA4mEtGJoHIb+IBowDdy7YBoJCEUAZQHralQX1/MoB+L6KNB5g52OoRgG4t3RzC+x5EjGBV5
2jfERY4MkIycECZPWL87+o+GeCzPKIWHQlN2DhKcDCWFVplJLn4kdYns5BLhmCJa/gySZZTkGSNX
SV6q0pcd0KRlYqmHFGYvlaJE5s/oqJU/enIBqLTkMaWZTEPu0prPvNskjRlNbjKvkK085AwTSIgm
apNW5lQMGQNjxpiAs47k/FE8mac7e3LLlaCEJnP22U1qFmU178pmPt9CUHmm85v+xFQnkYQoSws1
lCK2tKIXI9nOYgYyO9wUHEXmyS9h+vOT11zoJX0pt6r1UzJCA6hE3znQeJIObgZFV0QhyhF2qnSb
yPzbWTQjxWowk4oynOg4raLQCTa0paYjiTO7iEiOKpKn8WBmGvcJVaa55JQ+Ld8wUYpVm7hTkCwt
neO++kqljrWjKf1fOJVCxcMRlDOX+0o2p1rNdebSIUnd6kVH6pWj8lWjYj1pPZqKxcFebiaH1d5f
m+nRZmh1hY7NK1s1qFDDVvYbn7VrZtcaksACQKuR3WxcGzvarI1mrzIt62nDCti2Cra1jbFaUjy7
2irWE6ZwYWwccRvVraQ2bcH+hKts93FZpxK3MYUB62TpRNEq6nQhZ83fc/kCG9OiNrZUrW1ov7Vd
zWkEtr2VrlXdYlrnlpe7ha0uUm172uqSQ7iifa9KIAveWyKXnm5c7kvsi1n9kk21su2sfLP7z97e
trzKlIl37XtcujLYUgYOnF5pS9n0JpTD6Ggvaw1c1HvwVsATXqpB8ItWEvPXwwHFJogvLM635jPD
ABCfhD883fqq2LovFvCDtxvhjaTYxrrE5z39a+HxwgzHZjnvjPt70Komt8kzLTCOS2yPEyt5p+F1
q2KFwmLtZhiG2KWyZNfLCBoX7MdDJnJ0ecxmMQOXrF9Os4O1/N4ie+PIY07+cl/xzGT2ullWUG7S
YqcM47iiF8X0de+ZS+LlQVMyy5Wusl/rHGciBznPl56rlQGsXFBDr9CwJLCk+zxnzoLYx0jOmKMZ
LWQ+Q7i79P1uo0Wd6h/XtcWTfi2tTS1XYj+a2LLmtQ+hnGNKL1jNJr1zqI396lX3+dOWPjViN31l
QWua0Nu2s3U+qicSt3rWPc70dWU83UP3S78MK22uKQztGgc62dRut5PbxgZW+FsMFkvHsbNdbIIP
/NvTRrW4jQRmgsesDf5mBcCd7esKJ1ba2l43nYbtcN9aVA0RX0QY0AwPi3Ob1FdFtsftjfGCI3zj
PYYnyENupy/o2Mh07nb+r2MN5P+WtNQdB3TLa5oGmtfcC36WhtDH3WBIxxjW9+75RnXe4VqvC+I0
Pw8/ha3vXeeb0yZfuJ3ArXGZr8HoTsgc4+Jb8Xq/mefqpXp9va5wG8085E0Q6mOl6vZR/zzlQZ93
29HN6WqdPetM0LtLEfx1uUN96FL3+80CrPKlM/zjZ0B74tUaOKJ6/vOgD73oR0/60pv+9KhPvepX
z/rWu/71sI896OfYbMKu3fa3z31ecYr73ffepbzXPfB/71riO874mluB2n3P/OYPX/jFh/7xpZ98
50ff+tPHfvWfr/3OBF/5W6e+95E/fvFD9/vcT//11Z999m9//fBvf/z+37+DrsKX/OfHP9PQP//y
dz//5rd/+nd/AUiA/yeABVgD9pc0L9SA/Cd/EEh/Euh/7keB/QeAB2iAFYiBG4iAzPaBIBiCIjiC
ScR5UcAZC5h3upWCaceAiLGCtVcFf7N8UzCDMXgFVkOD/pA5iieDMciCm9eD3VF7QriDjYMFm2GC
UNAqRah1RKiEvSBUQIgEUrgFPIiDgNOE1lCFqOGCN4iFWqiCFxGGo4A5XziE3DWFTCIVOkgFi6GG
byBSZ9gdNzWHNQiDVuiFJLiHfNiHfviHgBiIgjiIhAgEJhQsiHgBSFSIp4EoFeBCEuCIjOgbiAIc
ivM2JoQtbxMQASF8HE+hiZjYiZcIiZPYBZU4EY54K5IYikezipzoDqEoiaW4BgS0E6moPJmoOLrI
LCmzi5xoi4c4i2lgiw1wi76oPL4YJwCRjK94jMLIBsSIjNUDi0fDjA5QibqIjdL4jG0QjbjoFH2y
iasii984iubYjOfIjeq4juzYjliQAAA7

------=_NextPart_000_0000_01D14002.49C478A0
Content-Type: image/gif
Content-Transfer-Encoding: base64
Content-Location: http://localhost/mascot/images/cyan_ball_white.gif

R0lGODlhEAAQAOb/AP////7+/v39/fz8/Pv7+/n5+ff39/Hx8e7u7u3t7evr6+rq6t3d3czMzMvL
y729vbi4uLbc3Kamppu/v5iYmJbR0YODg3SXl2xsbGtra2qiomRkZGNjY2LBwVSuri9QUCyCgin/
/yWysiKrqyC2th9SUhf//xWhoRNlZRJlZRCYmAuLiwaEhASsrAP//wOFhQGZmQD//wD29gDw8ADu
7gDo6ADm5gDg4ADe3gDY2ADU1ADS0gDQ0ADOzgDGxgDCwgDAwAC+vgC6ugCysgCsrACoqACmpgCi
ogAAAAAAAAAAAAAAAAAAAAAAAAAAAAAAAAAAAAAAAAAAAAAAAAAAAAAAAAAAAAAAAAAAAAAAAAAA
AAAAAAAAAAAAAAAAAAAAAAAAAAAAAAAAAAAAAAAAAAAAAAAAAAAAAAAAAAAAAAAAAAAAAAAAAAAA
AAAAAAAAAAAAAAAAAAAAAAAAAAAAAAAAAAAAAAAAAAAAAAAAAAAAAAAAAAAAAAAAAAAAAAAAACwA
AAAAEAAQAEAHuIAAggAGBgiHhYOCCB4tPj06Oj1BQ0YoGA8IhB1BOC4mLjaTRiASDAaDCA0SFhgb
GBYSDZqKFSJBPj6UJxoNDKmOnqAyOj4tMJiaBgwaKkYtLUZGLCUbpqiKhYcIiYqDER0jLSMeEwy0
3yI+ODY4PT5DKhezggbqNiYhJsRBLSsWDVAhGBGkBw0ZNNwFmbYhE6EJJ4YEmUhp2geAtFRdALEC
BgsUHzZQoDfIEIMGD1L64uatpUsAgQAAOw==

------=_NextPart_000_0000_01D14002.49C478A0
Content-Type: application/octet-stream
Content-Transfer-Encoding: quoted-printable
Content-Location: http://localhost/mascot/templates/browser.js

	var browser_EXCLUDE =3D 1;=20
	var browser_IE =3D 0;=20
	var browser_IE4 =3D 0;=20
	var browser_IE5 =3D 0;=20
	var browser_IE6 =3D 0;
	var browser_MZ7 =3D 0;
	var browser_NS3 =3D 0;
	var browser_NS4 =3D 0;
	var browser_NS6 =3D 0;=20
	var browser_NS7 =3D 0;=20
	var browser_OP5 =3D 0;=20
	var browser_OP6 =3D 0;
	var browser_OP7 =3D 0;
	var browser_KDE =3D 0;
	var browser_SAF =3D 0;

	var agt=3Dnavigator.userAgent.toLowerCase();

  if(typeof navigator.vendor !=3D "undefined" && navigator.vendor =3D=3D =
"KDE"){
  	var thisKDE =3D agt;
  	var splitKDE =3D thisKDE.split("konqueror/");
  	var aKDE =3D splitKDE[1] . split("; ");
  	var KDEn =3D parseFloat(aKDE[0]);
  	if (KDEn >=3D 2.2) {
  		browser_KDE =3D 1;
  //		browser_NS6 =3D 1;
  		browser_EXCLUDE =3D 0;
  	}
  }

  else if(agt.indexOf('webtv') !=3D -1){browser_EXCLUDE =3D 1;}
 =20
  else if(typeof window.opera !=3D "undefined"){
  	browser_EXCLUDE =3D 0;
  	if(agt.indexOf("opera/5") !=3D -1 || agt.indexOf("opera 5") !=3D =
-1){browser_OP5 =3D 1;}
  	if(agt.indexOf("opera/6") !=3D -1 || agt.indexOf("opera 6") !=3D =
-1){browser_OP6 =3D 1;}
  	if(agt.indexOf("opera/7") !=3D -1 || agt.indexOf("opera 7") !=3D =
-1){browser_OP7 =3D 1;}
  }
 =20
  else if(typeof document.all !=3D "undefined"){
  	browser_EXCLUDE =3D 0;
  	browser_IE =3D 1;
  	if(typeof document.getElementById !=3D "undefined"){
  		browser_IE5 =3D 1;
  		if(agt.indexOf("msie 6") !=3D -1){
  			browser_IE6 =3D 1;
  		}
  	}
  	else{browser_IE4 =3D 1;}
  }
 =20
  else if(typeof document.getElementById !=3D "undefined"){
  	browser_EXCLUDE =3D 0;
  	if(agt.indexOf("netscape/6") !=3D -1 || agt.indexOf("netscape6") !=3D =
-1){browser_NS6 =3D 1;}
  	else if(agt.indexOf("netscape/7") !=3D -1 || agt.indexOf("netscape7") =
!=3D -1){browser_NS6 =3D 1; browser_NS7 =3D 1;}
  	else if(agt.indexOf("gecko") !=3D -1){browser_NS6 =3D 1; browser_MZ7 =
=3D 1;}
  	if(agt.indexOf("safari") !=3D -1 || (typeof document.childNodes !=3D =
"undefined" && typeof document.all =3D=3D "undefined" && typeof =
navigator.taintEnabled =3D=3D "undefined")){browser_MZ7 =3D 0; =
browser_NS6 =3D 1; browser_SAF =3D 1;}
  }
 =20
  else if((agt.indexOf('mozilla') !=3D -1) && =
(parseInt(navigator.appVersion) >=3D 3)){
  	browser_EXCLUDE =3D 0;
  	if (parseInt(navigator.appVersion) >=3D 4) {
    	browser_NS4 =3D 1;
  	} else {
    	browser_NS3 =3D 1;
  	}
  	if(typeof navigator.mimeTypes['*'] =3D=3D "undefined"){
  		browser_EXCLUDE =3D 1;
  		browser_NS4 =3D 0;
    	browser_NS3 =3D 0;
  	}
  }
 =20
  if(agt.indexOf('escape') !=3D -1){browser_EXCLUDE =3D 1; browser_NS3 =
=3D 0; browser_NS4 =3D 0;}
 =20
  if(typeof navigator.__ice_version !=3D "undefined"){browser_EXCLUDE =
=3D 1; browser_IE4 =3D 0;}

	var sTemp =3D "Browser detected as ";
	if (browser_EXCLUDE) { sTemp +=3D "EXCLUDE " }
	if (browser_IE)  { sTemp +=3D "IE " }
	if (browser_IE4) { sTemp +=3D "IE4 " }
	if (browser_IE5) { sTemp +=3D "IE5 " }
	if (browser_IE6) { sTemp +=3D "IE6 " }
	if (browser_MZ7) { sTemp +=3D "MZ7 " }
	if (browser_NS3) { sTemp +=3D "NS3 " }
	if (browser_NS4) { sTemp +=3D "NS4 " }
	if (browser_NS6) { sTemp +=3D "NS6 " }
	if (browser_NS7) { sTemp +=3D "NS7 " }
	if (browser_OP5) { sTemp +=3D "OP5 " }
	if (browser_OP6) { sTemp +=3D "OP6 " }
	if (browser_OP7) { sTemp +=3D "OP7 " }
	if (browser_KDE) { sTemp +=3D "KDE " }
	if (browser_SAF) { sTemp +=3D "SAF " }
//	alert(sTemp);

------=_NextPart_000_0000_01D14002.49C478A0--
