# Supplementary material for: Identification of Key Proteins and Networks Related to Grain Development in Wheat (Triticum aestivum L.) by Comparative Transcription and Proteomic Analysis of Allelic Variants in TaGW2-6A
Source: Front Plant Sci. 2016 Jun 28;7:922. doi: 10.3389/fpls.2016.00922 (PMC4923154; doi:10.3389/fpls.2016.00922)
Supplement: Data Sheet S1 — Results of MALDI-TOF/TOF-MS analysis. [file DataSheet1.ZIP › Result of MALDI-TOFTOF-MS/Database Result/B11.mht]

From: <Saved by Windows Internet Explorer 8>
Subject: Peptide Summary Report (Auto submitted by BioTools)
Date: Sat, 26 Dec 2015 11:06:06 +0800
MIME-Version: 1.0
Content-Type: multipart/related;
	type="text/html";
	boundary="----=_NextPart_000_0000_01D13FCD.6AAE04D0"
X-MimeOLE: Produced By Microsoft MimeOLE V6.00.2900.6157

This is a multi-part message in MIME format.

------=_NextPart_000_0000_01D13FCD.6AAE04D0
Content-Type: text/html;
	charset="utf-8"
Content-Transfer-Encoding: quoted-printable
Content-Location: http://localhost/mascot/cgi/master_results.pl?file=../data/20151226/F019697.dat&_sigthreshold=0.05&_mudpit=99999999&_server_mudpit_switch=99999999&_ignoreionsscorebelow=5.0&_showsubsets=0&_requireboldred=0&REPORT=AUTO

=EF=BB=BF<!DOCTYPE HTML PUBLIC "-//W3C//DTD HTML 4.0 Transitional//EN">
<!-- 0 seconds --><HTML><HEAD><TITLE>Peptide Summary Report (Auto =
submitted by BioTools)</TITLE>
<META content=3D"text/html; charset=3Dutf-8" http-equiv=3DContent-Type>
<STYLE type=3Dtext/css>.tooltip {
	POSITION: absolute; VISIBILITY: hidden; TOP: 0px; LEFT: 0px
}
</STYLE>

<SCRIPT language=3DJavaScript type=3Dtext/javascript=20
src=3D"http://localhost/mascot/templates/browser.js"></SCRIPT>

<SCRIPT language=3DJavaScript>=0A=
<!-- Begin hiding Javascript from old browsers.=0A=
 =0A=
  var arrayReady=3D0;=0A=
  =0A=
  if (document.images){=0A=
    redBall =3D new Image();=0A=
    redBall.src =3D "../images/red_ball_white.gif";  =0A=
    cyanBall =3D new Image();=0A=
    cyanBall.src =3D "../images/cyan_ball_white.gif";  =0A=
  }=0A=
  =0A=
  function cover(hit,query,protSeq){=0A=
    document.Results.OV_Title.value =3D queryTitle[query];=0A=
    document.Results.OV_Accession.value =3D protName[hit];=0A=
    document.Results.OV_Sequence.value =3D protSeq;=0A=
    if (hit =3D=3D 0) {=0A=
      self.status =3D queryTitle[query];=0A=
    } else {=0A=
      self.status =3D protName[hit] + ": " + protSeq;=0A=
    }=0A=
    if (protSeq !=3D "" && document.fred && arrayReady =3D=3D 1){=0A=
      var i =3D 0;=0A=
      var element =3D 0;=0A=
      element =3D eval(protSeq+"["+i+"]");=0A=
      while(element) {=0A=
        document.images[element].src =3D redBall.src;=0A=
        i++;=0A=
        element =3D eval(protSeq+"["+i+"]");=0A=
      }=0A=
    }=0A=
  }=0A=
=0A=
  function uncover(hit,query,protSeq){=0A=
    document.Results.OV_Title.value =3D "-Query-";=0A=
    document.Results.OV_Accession.value=3D"-Accession-";=0A=
    document.Results.OV_Sequence.value=3D"-Sequence-";=0A=
    self.status=3D"";=0A=
    if (protSeq !=3D "" && document.fred && arrayReady =3D=3D 1){=0A=
      var i =3D 0;=0A=
      var element =3D 0;=0A=
      element =3D eval(protSeq+"["+i+"]");=0A=
      while(element) {=0A=
        document.images[element].src =3D cyanBall.src;=0A=
        i++;=0A=
        element =3D eval(protSeq+"["+i+"]");=0A=
      }=0A=
    }=0A=
  }=0A=
=0A=
  function checkQuery(checkState,numChecks,form){=0A=
    if (numChecks =3D=3D 1){=0A=
      form.QUE.checked =3D checkState;=0A=
    } else {=0A=
      for (var i =3D 0; i < form.elements.length; i++) {=0A=
        if (form.elements[i].name =3D=3D "QUE"){=0A=
          form.elements[i].checked =3D checkState;=0A=
        }=0A=
      }=0A=
    }=0A=
  }=0A=
=0A=
  function SaveClicks(checkBox,form){=0A=
    if (form.ErrTolRepeat && form.ErrTolRepeat.checked) {=0A=
      return;=0A=
    }=0A=
    var checkState =3D checkBox.checked;=0A=
    var thisHit =3D 0;=0A=
    for (var i =3D 0; i < form.elements.length; i++) {=0A=
      if (thisHit =3D=3D 1){=0A=
        if (form.elements[i].name =3D=3D "QUE") {=0A=
          form.elements[i].checked =3D !checkState;=0A=
        } else {=0A=
          break;=0A=
        }=0A=
      } else {=0A=
        if (form.elements[i] =3D=3D checkBox){=0A=
          thisHit =3D 1;=0A=
        }=0A=
      }=0A=
    }=0A=
  }=0A=
=0A=
  function unMatched(form){=0A=
    var numMisses =3D 0;=0A=
    for (var i =3D 0; i < form.elements.length; i++) {=0A=
      if (form.elements[i].name =3D=3D "MISSES"){=0A=
        numMisses++;=0A=
      } =0A=
    }=0A=
    if (numMisses < 1) {=0A=
      alert("No unmatched mass values to be searched");=0A=
      return false;=0A=
    }=0A=
    for (var i =3D 0; i < form.elements.length; i++) {=0A=
      if (form.elements[i].name =3D=3D "QUE"){=0A=
        form.elements[i].name =3D "DUMMY";=0A=
      } =0A=
    }=0A=
    for (var i =3D 0; i < form.elements.length; i++) {=0A=
      if (form.elements[i].name =3D=3D "MISSES"){=0A=
        form.elements[i].name =3D "QUE";=0A=
      } =0A=
    }=0A=
    form.submit();=0A=
    return true;=0A=
  }=0A=
=0A=
  function setReFormatAction(form){=0A=
    if (form.REPTYPE.options[form.REPTYPE.selectedIndex].value =3D=3D =
"export"){=0A=
      form.action =3D "./export_dat_2.pl";=0A=
    } else if (form.REPTYPE.options[form.REPTYPE.selectedIndex].value =
=3D=3D "family") {=0A=
      form.action =3D "./master_results_2.pl";=0A=
    } else {=0A=
      form.action =3D "./master_results.pl";=0A=
    }=0A=
  }=0A=
  =0A=
  function chooseQueryList(form) {=0A=
    var formatForm =3D window.document.forms['Re-format'];=0A=
    if (formatForm._querylist.value =3D=3D 'unassigned') {=0A=
      form.QUERYLIST.value =3D queryListUnassigned;=0A=
    } else if (formatForm._querylist.value =3D=3D 'identity') {=0A=
      form.QUERYLIST.value =3D queryListIdentity;=0A=
    } else if (formatForm._querylist.value =3D=3D 'homology') {=0A=
      form.QUERYLIST.value =3D queryListHomology;=0A=
    } else {=0A=
      form.QUERYLIST.value =3D "All";=0A=
    }=0A=
    return true;=0A=
  }=0A=
    =0A=
  function makeAccessionString(form){=0A=
    if (!form.ErrTolRepeat || !form.ErrTolRepeat.checked) {=0A=
      form.ACCESSION.value =3D "";=0A=
      return true;=0A=
    }=0A=
    var tempString =3D "";=0A=
    var numAccessions =3D 1;=0A=
    for (var i =3D 0; i < form.elements.length; i++) {=0A=
      if (form.elements[i].name =3D=3D "INCLUDE" && =
form.elements[i].checked){=0A=
        tempString =3D tempString + =
unescape(et_list[form.elements[i].value]) + ",";=0A=
      }=0A=
    }=0A=
    if (tempString =3D=3D "") {=0A=
      alert("No hits selected for error tolerant search");=0A=
      return false;=0A=
    }=0A=
    tempString =3D tempString.substring(0, tempString.length - 1);=0A=
    form.ACCESSION.value =3D tempString;=0A=
    checkQuery(1,47, form);=0A=
    return true;=0A=
  }=0A=
=0A=
  function clearEl() {}=0A=
=0A=
  function makeArchive(form){=0A=
    var tempUrl =3D =
"http://localhost/mascot/cgi/master_results.pl?file=3D..%2Fdata%2F2015122=
6%2FF019697.dat;_sigthreshold=3D0.05;_mudpit=3D99999999;_server_mudpit_sw=
itch=3D99999999;_ignoreionsscorebelow=3D5.0;_showsubsets=3D0;_requirebold=
red=3D0;REPORT=3DAUTO&REPTYPE=3Darchive&INTERMEDIATE=3D%2e%2e%2fdata%2f20=
151226%2fF019697%2edat";    for (var i =3D 0; i < form.elements.length; =
i++) {=0A=
      if (form.elements[i].name =3D=3D "INCLUDE" && =
form.elements[i].checked){=0A=
        tempUrl =3D tempUrl + "&INCLUDE=3D" + form.elements[i].value;=0A=
      }=0A=
    }=0A=
    window.location.href =3D tempUrl;=0A=
  }=0A=
=0A=
protName =3D new Array(1);=0A=
protName[0] =3D "";=0A=
protName[1] =3D "tr|W4ZP77|W4ZP77_WHEAT";=0A=
=0A=
queryTitle =3D new Array(1);=0A=
queryTitle[0] =3D "";=0A=
queryTitle[1] =3D "";=0A=
queryTitle[2] =3D "";=0A=
queryTitle[3] =3D =
unescape("D%3a%5cDATA%5c2015%5cTEST%5cXIAOMAI%5c1%5c0_B11%5c1%5c1100%2e66=
19%2eLIFT%5c1SREF%5cPDATA%5c1%5c1R");=0A=
queryTitle[4] =3D "";=0A=
queryTitle[5] =3D "";=0A=
queryTitle[6] =3D =
unescape("D%3a%5cDATA%5c2015%5cTEST%5cXIAOMAI%5c1%5c0_B11%5c1%5c1173%2e73=
80%2eLIFT%5c1SREF%5cPDATA%5c1%5c1R");=0A=
queryTitle[7] =3D "";=0A=
queryTitle[8] =3D =
unescape("D%3a%5cDATA%5c2015%5cTEST%5cXIAOMAI%5c1%5c0_B11%5c1%5c1262%2e71=
50%2eLIFT%5c1SREF%5cPDATA%5c1%5c1R");=0A=
queryTitle[9] =3D "";=0A=
queryTitle[10] =3D "";=0A=
queryTitle[11] =3D "";=0A=
queryTitle[12] =3D "";=0A=
queryTitle[13] =3D =
unescape("D%3a%5cDATA%5c2015%5cTEST%5cXIAOMAI%5c1%5c0_B11%5c1%5c1492%2e87=
10%2eLIFT%5c1SREF%5cPDATA%5c1%5c1R");=0A=
queryTitle[14] =3D "";=0A=
queryTitle[15] =3D =
unescape("D%3a%5cDATA%5c2015%5cTEST%5cXIAOMAI%5c1%5c0_B11%5c1%5c1645%2e84=
96%2eLIFT%5c1SREF%5cPDATA%5c1%5c1R");=0A=
queryTitle[16] =3D "";=0A=
queryTitle[17] =3D "";=0A=
queryTitle[18] =3D "";=0A=
queryTitle[19] =3D "";=0A=
queryTitle[20] =3D "";=0A=
queryTitle[21] =3D "";=0A=
queryTitle[22] =3D "";=0A=
queryTitle[23] =3D "";=0A=
queryTitle[24] =3D "";=0A=
queryTitle[25] =3D =
unescape("D%3a%5cDATA%5c2015%5cTEST%5cXIAOMAI%5c1%5c0_B11%5c1%5c1796%2e01=
45%2eLIFT%5c1SREF%5cPDATA%5c1%5c1R");=0A=
queryTitle[26] =3D "";=0A=
queryTitle[27] =3D "";=0A=
queryTitle[28] =3D "";=0A=
queryTitle[29] =3D "";=0A=
queryTitle[30] =3D "";=0A=
queryTitle[31] =3D "";=0A=
queryTitle[32] =3D =
unescape("D%3a%5cDATA%5c2015%5cTEST%5cXIAOMAI%5c1%5c0_B11%5c1%5c1865%2e06=
51%2eLIFT%5c1SREF%5cPDATA%5c1%5c1R");=0A=
queryTitle[33] =3D =
unescape("D%3a%5cDATA%5c2015%5cTEST%5cXIAOMAI%5c1%5c0_B11%5c1%5c1951%2e11=
06%2eLIFT%5c1SREF%5cPDATA%5c1%5c1R");=0A=
queryTitle[34] =3D "";=0A=
queryTitle[35] =3D =
unescape("D%3a%5cDATA%5c2015%5cTEST%5cXIAOMAI%5c1%5c0_B11%5c1%5c2061%2e19=
22%2eLIFT%5c1SREF%5cPDATA%5c1%5c1R");=0A=
queryTitle[36] =3D "";=0A=
queryTitle[37] =3D "";=0A=
queryTitle[38] =3D =
unescape("D%3a%5cDATA%5c2015%5cTEST%5cXIAOMAI%5c1%5c0_B11%5c1%5c2186%2e28=
03%2eLIFT%5c1SREF%5cPDATA%5c1%5c1R");=0A=
queryTitle[39] =3D "";=0A=
queryTitle[40] =3D "";=0A=
queryTitle[41] =3D "";=0A=
queryTitle[42] =3D "";=0A=
queryTitle[43] =3D "";=0A=
queryTitle[44] =3D "";=0A=
queryTitle[45] =3D "";=0A=
queryTitle[46] =3D "";=0A=
queryTitle[47] =3D "";=0A=
=0A=
=0A=
  et_list =3D new Array(1);=0A=
  et_list[0] =3D "";=0A=
  et_list[1] =3D =
"%22tr%7cW4ZP77%7cW4ZP77_WHEAT%22%2c%22tr%7cW5AIW7%7cW5AIW7_WHEAT%22%2c%2=
2tr%7cW5DDM7%7cW5DDM7_WHEAT%22";=0A=
=0A=
// End hiding Javascript from old browsers. -->=0A=
</SCRIPT>

<META name=3DGENERATOR content=3D"MSHTML 8.00.6001.23588"></HEAD>
<BODY aLink=3D#0000ff bgColor=3D#ffffff vLink=3D#0000ff>
<H1><IMG border=3D0 name=3Dfred align=3Dtop=20
src=3D"http://localhost/mascot/images/88x31_logo_white.gif" width=3D88 =
height=3D31=20
NATURALSIZEFLAG=3D"3"> Mascot Search Results</H1><FONT=20
face=3D"Courier New,Courier,monospace"><PRE><B>User            : </B>
<B>Email           : </B>
<B>Search title    : Auto submitted by BioTools</B>
<B>Database        : Triticum 2015 (95051 sequences; 28354723 =
residues)</B>
<B>Timestamp       : 26 Dec 2015 at 02:47:25 GMT</B>
<TABLE border=3D0 cellSpacing=3D0 cellPadding=3D0 =
bgColor=3D#ffff99><TBODY><TR><TD bgColor=3D#ffffff noWrap><TT><B>Protein =
hits&nbsp;&nbsp;&nbsp;&nbsp;:</B></TT></TD><TD bgColor=3D#ffffff =
noWrap><TT><B>&nbsp;<A =
href=3D"http://localhost/mascot/cgi/master_results.pl?file=3D../data/2015=
1226/F019697.dat&amp;_sigthreshold=3D0.05&amp;_mudpit=3D99999999&amp;_ser=
ver_mudpit_switch=3D99999999&amp;_ignoreionsscorebelow=3D5.0&amp;_showsub=
sets=3D0&amp;_requireboldred=3D0&amp;REPORT=3DAUTO#Hit1">tr|W4ZP77|W4ZP77=
_WHEAT</A></B></TT></TD><TD bgColor=3D#ffffff =
noWrap><TT>&nbsp;tr|W4ZP77|W4ZP77_WHEAT</TT></TD></TR></TBODY></TABLE>
</PRE></FONT>
<H3>Mascot Score Histogram</H3>Ions score is -10*Log(P), where P is the=20
probability that the observed match is a random event.<BR>Individual =
ions scores=20
&gt; 33 indicate identity or extensive homology (p&lt;0.05).<BR>Protein =
scores=20
are derived from ions scores as a non-probabilistic basis for ranking =
protein=20
hits.
<P><IMG alt=3D"Score Distribution"=20
src=3D"http://localhost/mascot/cgi/score_gif.pl?score_gif_649362069135894=
"=20
width=3D400 height=3D200>=20
<FORM onsubmit=3D"return setReFormatAction(this)" method=3Dget =
name=3DRe-format=20
action=3D./master_results.pl><INPUT value=3D../data/20151226/F019697.dat =
type=3Dhidden=20
name=3Dfile>=20
<H3>Peptide Summary Report</H3>
<TABLE border=3D0 cellSpacing=3D1 cellPadding=3D3>
  <TBODY>
  <TR>
    <TD bgColor=3D#eeeeff noWrap><INPUT value=3D"Format As" =
type=3Dsubmit> </TD>
    <TD bgColor=3D#eeeeff noWrap><SELECT name=3DREPTYPE> <OPTION=20
        value=3Dprotein>Protein Summary (deprecated)</OPTION> <OPTION=20
        value=3Dfamily>Protein Family Summary</OPTION> <OPTION selected=20
        value=3Dpeptide>Peptide Summary</OPTION> <OPTION =
value=3Dselect>Select=20
        Summary (protein hits)</OPTION> <OPTION =
value=3Dunassigned>Select Summary=20
        (unassigned)</OPTION> <OPTION value=3Dexport>Export Search=20
      Results</OPTION></SELECT> </TD>
    <TD bgColor=3D#eeeeff>&nbsp;</TD>
    <TD bgColor=3D#eeeeff noWrap><A=20
      href=3D"http://localhost/mascot/help/msms_summaries_help.html"=20
      target=3D_blank>Help</A> </TD></TR>
  <TR>
    <TD bgColor=3D#eeeeff>&nbsp;</TD>
    <TD bgColor=3D#eeeeff noWrap>Significance threshold p&lt; <INPUT =
value=3D0.05=20
      size=3D8 name=3D_sigthreshold> </TD>
    <TD bgColor=3D#eeeeff noWrap>Max. number of hits <INPUT value=3DAUTO =
size=3D5=20
      name=3DREPORT> </TD>
    <TD bgColor=3D#eeeeff>&nbsp;</TD></TR>
  <TR>
    <TD bgColor=3D#eeeeff>&nbsp;</TD>
    <TD bgColor=3D#eeeeff noWrap>Standard scoring&nbsp;<INPUT =
value=3D99999999=20
      CHECKED type=3Dradio name=3D_server_mudpit_switch>&nbsp;MudPIT=20
      scoring&nbsp;<INPUT value=3D0.000000001 type=3Dradio=20
      name=3D_server_mudpit_switch> </TD>
    <TD bgColor=3D#eeeeff noWrap>Ions score or expect cut-off <INPUT =
value=3D5=20
      size=3D5 name=3D_ignoreionsscorebelow> </TD>
    <TD bgColor=3D#eeeeff noWrap>Show sub-sets <INPUT value=3D0 size=3D2 =

      name=3D_showsubsets> </TD></TR>
  <TR>
    <TD bgColor=3D#eeeeff>&nbsp;</TD>
    <TD bgColor=3D#eeeeff noWrap>Show pop-ups&nbsp;<INPUT value=3DTRUE =
CHECKED=20
      type=3Dradio name=3D_showpopups>&nbsp;Suppress pop-ups&nbsp;<INPUT =
value=3DFALSE=20
      type=3Dradio name=3D_showpopups> </TD>
    <TD bgColor=3D#eeeeff noWrap>Sort unassigned <SELECT =
name=3D_sortunassigned>=20
        <OPTION selected value=3Dscoredown>Decreasing Score</OPTION> =
<OPTION=20
        value=3Dqueryup>Increasing query / Mr</OPTION> <OPTION=20
        value=3Dintdown>Decreasing Intensity</OPTION></SELECT> </TD>
    <TD bgColor=3D#eeeeff noWrap>Require bold red <INPUT=20
      onclick=3D"if (form.rbrchkbox.checked) { =
form._requireboldred.value =3D 1; } else { form._requireboldred.value =
=3D 0; } return true;"=20
      type=3Dcheckbox name=3Drbrchkbox> <INPUT value=3D0 type=3Dhidden=20
      name=3D_requireboldred> </TD></TR></TBODY></TABLE></FORM>
<FORM onsubmit=3D"return makeAccessionString(this)" method=3Dpost =
name=3DResults=20
action=3D./search_form.pl>
<H3>Overview Table</H3>Click on column header to jump to entry in =
results=20
list.<BR>Move mouse over any indicator to highlight identical =
peptides.<BR>Click=20
on an indicator to see details of individual match.<BR>Use check boxes =
to select=20
sub-set of queries for new search.=20
<P>
<TABLE border=3D0 cellSpacing=3D0 cellPadding=3D0 width=3D600>
  <TBODY>
  <TR>
    <TD noWrap><B>Mouse over:&nbsp;</B></TD>
    <TD><INPUT value=3D-Query- size=3D62 name=3DOV_Title></TD></TR>
  <TR>
    <TD>&nbsp;</TD>
    <TD noWrap><INPUT value=3D-Accession- name=3DOV_Accession> =
&nbsp;<INPUT=20
      value=3D-Sequence- size=3D40 name=3DOV_Sequence> =
</TD></TR></TBODY></TABLE>
<P>
<TABLE border=3D1 cellSpacing=3D0 cellPadding=3D1>
  <TBODY>
  <TR>
    <TH bgColor=3D#cccccc align=3Dright>Hit:</TH>
    <TH bgColor=3D#cccccc width=3D16 align=3Dmiddle><A=20
      onmouseover=3D"cover(1,0,''); return true"=20
      onmouseout=3D"uncover(1,0,''); return true"=20
      =
href=3D"http://localhost/mascot/cgi/master_results.pl?file=3D../data/2015=
1226/F019697.dat&amp;_sigthreshold=3D0.05&amp;_mudpit=3D99999999&amp;_ser=
ver_mudpit_switch=3D99999999&amp;_ignoreionsscorebelow=3D5.0&amp;_showsub=
sets=3D0&amp;_requireboldred=3D0&amp;REPORT=3DAUTO#Hit1">1</A></TH></TR>
  <TR>
    <TD bgColor=3D#cccccc noWrap><B><INPUT=20
      value=3D"860.115086 from(861.122362,1+) intensity(2949.6000) =
query(1)"=20
      CHECKED type=3Dcheckbox name=3DQUE> <A=20
      onmouseover=3D"cover(0,1,''); return true"=20
      onmouseout=3D"uncover(0,1,''); return true"=20
      =
href=3D"http://localhost/mascot/cgi/master_results.pl?file=3D../data/2015=
1226/F019697.dat&amp;_sigthreshold=3D0.05&amp;_mudpit=3D99999999&amp;_ser=
ver_mudpit_switch=3D99999999&amp;_ignoreionsscorebelow=3D5.0&amp;_showsub=
sets=3D0&amp;_requireboldred=3D0&amp;REPORT=3DAUTO#Query1">861.1224</A>=20
      (1+) </B></TD>
    <TD>&nbsp;</TD></TR>
  <TR>
    <TD bgColor=3D#cccccc noWrap><B><INPUT=20
      value=3D"876.096490 from(877.103766,1+) intensity(2621.1000) =
query(2)"=20
      CHECKED type=3Dcheckbox name=3DQUE> <A=20
      onmouseover=3D"cover(0,2,''); return true"=20
      onmouseout=3D"uncover(0,2,''); return true"=20
      =
href=3D"http://localhost/mascot/cgi/master_results.pl?file=3D../data/2015=
1226/F019697.dat&amp;_sigthreshold=3D0.05&amp;_mudpit=3D99999999&amp;_ser=
ver_mudpit_switch=3D99999999&amp;_ignoreionsscorebelow=3D5.0&amp;_showsub=
sets=3D0&amp;_requireboldred=3D0&amp;REPORT=3DAUTO#Query2">877.1038</A>=20
      (1+) </B></TD>
    <TD>&nbsp;</TD></TR>
  <TR>
    <TD bgColor=3D#cccccc noWrap><B><INPUT=20
      value=3D"1099.654672 from(1100.661948,1+) intensity(9602.9000) =
title(D%3a%5cDATA%5c2015%5cTEST%5cXIAOMAI%5c1%5c0_B11%5c1%5c1100%2e6619%2=
eLIFT%5c1SREF%5cPDATA%5c1%5c1R) index(0) query(3)"=20
      CHECKED type=3Dcheckbox name=3DQUE> <A=20
      onmouseover=3D"cover(0,3,''); return true"=20
      onmouseout=3D"uncover(0,3,''); return true"=20
      =
href=3D"http://localhost/mascot/cgi/master_results.pl?file=3D../data/2015=
1226/F019697.dat&amp;_sigthreshold=3D0.05&amp;_mudpit=3D99999999&amp;_ser=
ver_mudpit_switch=3D99999999&amp;_ignoreionsscorebelow=3D5.0&amp;_showsub=
sets=3D0&amp;_requireboldred=3D0&amp;REPORT=3DAUTO#Query3">1100.6619</A> =

      (1+) </B></TD>
    <TD>&nbsp;</TD></TR>
  <TR>
    <TD bgColor=3D#cccccc noWrap><B><INPUT=20
      value=3D"1122.624704 from(1123.631980,1+) intensity(4207.2000) =
query(4)"=20
      CHECKED type=3Dcheckbox name=3DQUE> <A=20
      onmouseover=3D"cover(0,4,''); return true"=20
      onmouseout=3D"uncover(0,4,''); return true"=20
      =
href=3D"http://localhost/mascot/cgi/master_results.pl?file=3D../data/2015=
1226/F019697.dat&amp;_sigthreshold=3D0.05&amp;_mudpit=3D99999999&amp;_ser=
ver_mudpit_switch=3D99999999&amp;_ignoreionsscorebelow=3D5.0&amp;_showsub=
sets=3D0&amp;_requireboldred=3D0&amp;REPORT=3DAUTO#Query4">1123.6320</A> =

      (1+) </B></TD>
    <TD>&nbsp;</TD></TR>
  <TR>
    <TD bgColor=3D#cccccc noWrap><B><INPUT=20
      value=3D"1134.663412 from(1135.670688,1+) intensity(6496.6000) =
query(5)"=20
      CHECKED type=3Dcheckbox name=3DQUE> <A=20
      onmouseover=3D"cover(0,5,''); return true"=20
      onmouseout=3D"uncover(0,5,''); return true"=20
      =
href=3D"http://localhost/mascot/cgi/master_results.pl?file=3D../data/2015=
1226/F019697.dat&amp;_sigthreshold=3D0.05&amp;_mudpit=3D99999999&amp;_ser=
ver_mudpit_switch=3D99999999&amp;_ignoreionsscorebelow=3D5.0&amp;_showsub=
sets=3D0&amp;_requireboldred=3D0&amp;REPORT=3DAUTO#Query5">1135.6707</A> =

      (1+) </B></TD>
    <TD>&nbsp;</TD></TR>
  <TR>
    <TD bgColor=3D#cccccc noWrap><B><INPUT=20
      value=3D"1172.730765 from(1173.738041,1+) intensity(34881.3000) =
title(D%3a%5cDATA%5c2015%5cTEST%5cXIAOMAI%5c1%5c0_B11%5c1%5c1173%2e7380%2=
eLIFT%5c1SREF%5cPDATA%5c1%5c1R) index(1) query(6)"=20
      CHECKED type=3Dcheckbox name=3DQUE> <A=20
      onmouseover=3D"cover(0,6,''); return true"=20
      onmouseout=3D"uncover(0,6,''); return true"=20
      =
href=3D"http://localhost/mascot/cgi/master_results.pl?file=3D../data/2015=
1226/F019697.dat&amp;_sigthreshold=3D0.05&amp;_mudpit=3D99999999&amp;_ser=
ver_mudpit_switch=3D99999999&amp;_ignoreionsscorebelow=3D5.0&amp;_showsub=
sets=3D0&amp;_requireboldred=3D0&amp;REPORT=3DAUTO#Query6">1173.7380</A> =

      (1+) </B></TD>
    <TD align=3Dmiddle><A onmouseover=3D"cover(1,6,'VVDLLAPYQR'); return =
true"=20
      onmouseout=3D"uncover(1,6,'VVDLLAPYQR'); return true"=20
      =
href=3D"http://localhost/mascot/cgi/peptide_view.pl?file=3D../data/201512=
26/F019697.dat&amp;query=3D6&amp;hit=3D1&amp;index=3Dtr%7cW4ZP77%7cW4ZP77=
_WHEAT&amp;px=3D1&amp;section=3D5&amp;ave_thresh=3D33&amp;_ignoreionsscor=
ebelow=3D5&amp;report=3D0&amp;_sigthreshold=3D0.05&amp;_msresflags=3D1025=
&amp;_msresflags2=3D2&amp;percolate=3D-1&amp;percolate_rt=3D0"=20
      target=3D_blank><IMG border=3D0=20
      src=3D"http://localhost/mascot/images/cyan_ball_white.gif" =
width=3D16=20
      height=3D16></A></TD></TR>
  <TR>
    <TD bgColor=3D#cccccc noWrap><B><INPUT=20
      value=3D"1194.712504 from(1195.719780,1+) intensity(4407.1000) =
query(7)"=20
      CHECKED type=3Dcheckbox name=3DQUE> <A=20
      onmouseover=3D"cover(0,7,''); return true"=20
      onmouseout=3D"uncover(0,7,''); return true"=20
      =
href=3D"http://localhost/mascot/cgi/master_results.pl?file=3D../data/2015=
1226/F019697.dat&amp;_sigthreshold=3D0.05&amp;_mudpit=3D99999999&amp;_ser=
ver_mudpit_switch=3D99999999&amp;_ignoreionsscorebelow=3D5.0&amp;_showsub=
sets=3D0&amp;_requireboldred=3D0&amp;REPORT=3DAUTO#Query7">1195.7198</A> =

      (1+) </B></TD>
    <TD>&nbsp;</TD></TR>
  <TR>
    <TD bgColor=3D#cccccc noWrap><B><INPUT=20
      value=3D"1261.707700 from(1262.714976,1+) intensity(8777.0000) =
title(D%3a%5cDATA%5c2015%5cTEST%5cXIAOMAI%5c1%5c0_B11%5c1%5c1262%2e7150%2=
eLIFT%5c1SREF%5cPDATA%5c1%5c1R) index(2) query(8)"=20
      CHECKED type=3Dcheckbox name=3DQUE> <A=20
      onmouseover=3D"cover(0,8,''); return true"=20
      onmouseout=3D"uncover(0,8,''); return true"=20
      =
href=3D"http://localhost/mascot/cgi/master_results.pl?file=3D../data/2015=
1226/F019697.dat&amp;_sigthreshold=3D0.05&amp;_mudpit=3D99999999&amp;_ser=
ver_mudpit_switch=3D99999999&amp;_ignoreionsscorebelow=3D5.0&amp;_showsub=
sets=3D0&amp;_requireboldred=3D0&amp;REPORT=3DAUTO#Query8">1262.7150</A> =

      (1+) </B></TD>
    <TD>&nbsp;</TD></TR>
  <TR>
    <TD bgColor=3D#cccccc noWrap><B><INPUT=20
      value=3D"1389.757605 from(1390.764881,1+) intensity(27146.6000) =
query(9)"=20
      CHECKED type=3Dcheckbox name=3DQUE> <A=20
      onmouseover=3D"cover(0,9,''); return true"=20
      onmouseout=3D"uncover(0,9,''); return true"=20
      =
href=3D"http://localhost/mascot/cgi/master_results.pl?file=3D../data/2015=
1226/F019697.dat&amp;_sigthreshold=3D0.05&amp;_mudpit=3D99999999&amp;_ser=
ver_mudpit_switch=3D99999999&amp;_ignoreionsscorebelow=3D5.0&amp;_showsub=
sets=3D0&amp;_requireboldred=3D0&amp;REPORT=3DAUTO#Query9">1390.7649</A> =

      (1+) </B></TD>
    <TD>&nbsp;</TD></TR>
  <TR>
    <TD bgColor=3D#cccccc noWrap><B><INPUT=20
      value=3D"1398.844491 from(1399.851767,1+) intensity(19754.4000) =
query(10)"=20
      CHECKED type=3Dcheckbox name=3DQUE> <A=20
      onmouseover=3D"cover(0,10,''); return true"=20
      onmouseout=3D"uncover(0,10,''); return true"=20
      =
href=3D"http://localhost/mascot/cgi/master_results.pl?file=3D../data/2015=
1226/F019697.dat&amp;_sigthreshold=3D0.05&amp;_mudpit=3D99999999&amp;_ser=
ver_mudpit_switch=3D99999999&amp;_ignoreionsscorebelow=3D5.0&amp;_showsub=
sets=3D0&amp;_requireboldred=3D0&amp;REPORT=3DAUTO#Query10">1399.8518</A>=
=20
      (1+) </B></TD>
    <TD>&nbsp;</TD></TR>
  <TR>
    <TD bgColor=3D#cccccc noWrap><B><INPUT=20
      value=3D"1408.887942 from(1409.895218,1+) intensity(26376.7000) =
query(11)"=20
      CHECKED type=3Dcheckbox name=3DQUE> <A=20
      onmouseover=3D"cover(0,11,''); return true"=20
      onmouseout=3D"uncover(0,11,''); return true"=20
      =
href=3D"http://localhost/mascot/cgi/master_results.pl?file=3D../data/2015=
1226/F019697.dat&amp;_sigthreshold=3D0.05&amp;_mudpit=3D99999999&amp;_ser=
ver_mudpit_switch=3D99999999&amp;_ignoreionsscorebelow=3D5.0&amp;_showsub=
sets=3D0&amp;_requireboldred=3D0&amp;REPORT=3DAUTO#Query11">1409.8952</A>=
=20
      (1+) </B></TD>
    <TD>&nbsp;</TD></TR>
  <TR>
    <TD bgColor=3D#cccccc noWrap><B><INPUT=20
      value=3D"1430.857589 from(1431.864865,1+) intensity(4481.2000) =
query(12)"=20
      CHECKED type=3Dcheckbox name=3DQUE> <A=20
      onmouseover=3D"cover(0,12,''); return true"=20
      onmouseout=3D"uncover(0,12,''); return true"=20
      =
href=3D"http://localhost/mascot/cgi/master_results.pl?file=3D../data/2015=
1226/F019697.dat&amp;_sigthreshold=3D0.05&amp;_mudpit=3D99999999&amp;_ser=
ver_mudpit_switch=3D99999999&amp;_ignoreionsscorebelow=3D5.0&amp;_showsub=
sets=3D0&amp;_requireboldred=3D0&amp;REPORT=3DAUTO#Query12">1431.8649</A>=
=20
      (1+) </B></TD>
    <TD>&nbsp;</TD></TR>
  <TR>
    <TD bgColor=3D#cccccc noWrap><B><INPUT=20
      value=3D"1491.863730 from(1492.871006,1+) intensity(31951.5000) =
title(D%3a%5cDATA%5c2015%5cTEST%5cXIAOMAI%5c1%5c0_B11%5c1%5c1492%2e8710%2=
eLIFT%5c1SREF%5cPDATA%5c1%5c1R) index(3) query(13)"=20
      CHECKED type=3Dcheckbox name=3DQUE> <A=20
      onmouseover=3D"cover(0,13,''); return true"=20
      onmouseout=3D"uncover(0,13,''); return true"=20
      =
href=3D"http://localhost/mascot/cgi/master_results.pl?file=3D../data/2015=
1226/F019697.dat&amp;_sigthreshold=3D0.05&amp;_mudpit=3D99999999&amp;_ser=
ver_mudpit_switch=3D99999999&amp;_ignoreionsscorebelow=3D5.0&amp;_showsub=
sets=3D0&amp;_requireboldred=3D0&amp;REPORT=3DAUTO#Query13">1492.8710</A>=
=20
      (1+) </B></TD>
    <TD align=3Dmiddle><A=20
      onmouseover=3D"cover(1,13,'FTQANSEVSALLGR'); return true"=20
      onmouseout=3D"uncover(1,13,'FTQANSEVSALLGR'); return true"=20
      =
href=3D"http://localhost/mascot/cgi/peptide_view.pl?file=3D../data/201512=
26/F019697.dat&amp;query=3D13&amp;hit=3D9&amp;index=3Dtr%7cW4ZP77%7cW4ZP7=
7_WHEAT&amp;px=3D1&amp;section=3D5&amp;ave_thresh=3D33&amp;_ignoreionssco=
rebelow=3D5&amp;report=3D0&amp;_sigthreshold=3D0.05&amp;_msresflags=3D102=
5&amp;_msresflags2=3D2&amp;percolate=3D-1&amp;percolate_rt=3D0"=20
      target=3D_blank><IMG border=3D0=20
      src=3D"http://localhost/mascot/images/cyan_ball_white.gif" =
width=3D16=20
      height=3D16></A></TD></TR>
  <TR>
    <TD bgColor=3D#cccccc noWrap><B><INPUT=20
      value=3D"1513.836210 from(1514.843486,1+) intensity(4826.2000) =
query(14)"=20
      CHECKED type=3Dcheckbox name=3DQUE> <A=20
      onmouseover=3D"cover(0,14,''); return true"=20
      onmouseout=3D"uncover(0,14,''); return true"=20
      =
href=3D"http://localhost/mascot/cgi/master_results.pl?file=3D../data/2015=
1226/F019697.dat&amp;_sigthreshold=3D0.05&amp;_mudpit=3D99999999&amp;_ser=
ver_mudpit_switch=3D99999999&amp;_ignoreionsscorebelow=3D5.0&amp;_showsub=
sets=3D0&amp;_requireboldred=3D0&amp;REPORT=3DAUTO#Query14">1514.8435</A>=
=20
      (1+) </B></TD>
    <TD>&nbsp;</TD></TR>
  <TR>
    <TD bgColor=3D#cccccc noWrap><B><INPUT=20
      value=3D"1644.842310 from(1645.849586,1+) intensity(10995.9000) =
title(D%3a%5cDATA%5c2015%5cTEST%5cXIAOMAI%5c1%5c0_B11%5c1%5c1645%2e8496%2=
eLIFT%5c1SREF%5cPDATA%5c1%5c1R) index(4) query(15)"=20
      CHECKED type=3Dcheckbox name=3DQUE> <A=20
      onmouseover=3D"cover(0,15,''); return true"=20
      onmouseout=3D"uncover(0,15,''); return true"=20
      =
href=3D"http://localhost/mascot/cgi/master_results.pl?file=3D../data/2015=
1226/F019697.dat&amp;_sigthreshold=3D0.05&amp;_mudpit=3D99999999&amp;_ser=
ver_mudpit_switch=3D99999999&amp;_ignoreionsscorebelow=3D5.0&amp;_showsub=
sets=3D0&amp;_requireboldred=3D0&amp;REPORT=3DAUTO#Query15">1645.8496</A>=
=20
      (1+) </B></TD>
    <TD>&nbsp;</TD></TR>
  <TR>
    <TD bgColor=3D#cccccc noWrap><B><INPUT=20
      value=3D"1661.871220 from(1662.878496,1+) intensity(22355.2000) =
query(16)"=20
      CHECKED type=3Dcheckbox name=3DQUE> <A=20
      onmouseover=3D"cover(0,16,''); return true"=20
      onmouseout=3D"uncover(0,16,''); return true"=20
      =
href=3D"http://localhost/mascot/cgi/master_results.pl?file=3D../data/2015=
1226/F019697.dat&amp;_sigthreshold=3D0.05&amp;_mudpit=3D99999999&amp;_ser=
ver_mudpit_switch=3D99999999&amp;_ignoreionsscorebelow=3D5.0&amp;_showsub=
sets=3D0&amp;_requireboldred=3D0&amp;REPORT=3DAUTO#Query16">1662.8785</A>=
=20
      (1+) </B></TD>
    <TD>&nbsp;</TD></TR>
  <TR>
    <TD bgColor=3D#cccccc noWrap><B><INPUT=20
      value=3D"1675.024110 from(1676.031386,1+) intensity(32635.4000) =
query(17)"=20
      CHECKED type=3Dcheckbox name=3DQUE> <A=20
      onmouseover=3D"cover(0,17,''); return true"=20
      onmouseout=3D"uncover(0,17,''); return true"=20
      =
href=3D"http://localhost/mascot/cgi/master_results.pl?file=3D../data/2015=
1226/F019697.dat&amp;_sigthreshold=3D0.05&amp;_mudpit=3D99999999&amp;_ser=
ver_mudpit_switch=3D99999999&amp;_ignoreionsscorebelow=3D5.0&amp;_showsub=
sets=3D0&amp;_requireboldred=3D0&amp;REPORT=3DAUTO#Query17">1676.0314</A>=
=20
      (1+) </B></TD>
    <TD>&nbsp;</TD></TR>
  <TR>
    <TD bgColor=3D#cccccc noWrap><B><INPUT=20
      value=3D"1677.866202 from(1678.873478,1+) intensity(7762.0000) =
query(18)"=20
      CHECKED type=3Dcheckbox name=3DQUE> <A=20
      onmouseover=3D"cover(0,18,''); return true"=20
      onmouseout=3D"uncover(0,18,''); return true"=20
      =
href=3D"http://localhost/mascot/cgi/master_results.pl?file=3D../data/2015=
1226/F019697.dat&amp;_sigthreshold=3D0.05&amp;_mudpit=3D99999999&amp;_ser=
ver_mudpit_switch=3D99999999&amp;_ignoreionsscorebelow=3D5.0&amp;_showsub=
sets=3D0&amp;_requireboldred=3D0&amp;REPORT=3DAUTO#Query18">1678.8735</A>=
=20
      (1+) </B></TD>
    <TD>&nbsp;</TD></TR>
  <TR>
    <TD bgColor=3D#cccccc noWrap><B><INPUT=20
      value=3D"1683.854106 from(1684.861382,1+) intensity(4588.8000) =
query(19)"=20
      CHECKED type=3Dcheckbox name=3DQUE> <A=20
      onmouseover=3D"cover(0,19,''); return true"=20
      onmouseout=3D"uncover(0,19,''); return true"=20
      =
href=3D"http://localhost/mascot/cgi/master_results.pl?file=3D../data/2015=
1226/F019697.dat&amp;_sigthreshold=3D0.05&amp;_mudpit=3D99999999&amp;_ser=
ver_mudpit_switch=3D99999999&amp;_ignoreionsscorebelow=3D5.0&amp;_showsub=
sets=3D0&amp;_requireboldred=3D0&amp;REPORT=3DAUTO#Query19">1684.8614</A>=
=20
      (1+) </B></TD>
    <TD>&nbsp;</TD></TR>
  <TR>
    <TD bgColor=3D#cccccc noWrap><B><INPUT=20
      value=3D"1696.980416 from(1697.987692,1+) intensity(5147.8000) =
query(20)"=20
      CHECKED type=3Dcheckbox name=3DQUE> <A=20
      onmouseover=3D"cover(0,20,''); return true"=20
      onmouseout=3D"uncover(0,20,''); return true"=20
      =
href=3D"http://localhost/mascot/cgi/master_results.pl?file=3D../data/2015=
1226/F019697.dat&amp;_sigthreshold=3D0.05&amp;_mudpit=3D99999999&amp;_ser=
ver_mudpit_switch=3D99999999&amp;_ignoreionsscorebelow=3D5.0&amp;_showsub=
sets=3D0&amp;_requireboldred=3D0&amp;REPORT=3DAUTO#Query20">1697.9877</A>=
=20
      (1+) </B></TD>
    <TD>&nbsp;</TD></TR>
  <TR>
    <TD bgColor=3D#cccccc noWrap><B><INPUT=20
      value=3D"1713.941618 from(1714.948894,1+) intensity(5997.5000) =
query(21)"=20
      CHECKED type=3Dcheckbox name=3DQUE> <A=20
      onmouseover=3D"cover(0,21,''); return true"=20
      onmouseout=3D"uncover(0,21,''); return true"=20
      =
href=3D"http://localhost/mascot/cgi/master_results.pl?file=3D../data/2015=
1226/F019697.dat&amp;_sigthreshold=3D0.05&amp;_mudpit=3D99999999&amp;_ser=
ver_mudpit_switch=3D99999999&amp;_ignoreionsscorebelow=3D5.0&amp;_showsub=
sets=3D0&amp;_requireboldred=3D0&amp;REPORT=3DAUTO#Query21">1714.9489</A>=
=20
      (1+) </B></TD>
    <TD>&nbsp;</TD></TR>
  <TR>
    <TD bgColor=3D#cccccc noWrap><B><INPUT=20
      value=3D"1757.937277 from(1758.944553,1+) intensity(4614.3000) =
query(22)"=20
      CHECKED type=3Dcheckbox name=3DQUE> <A=20
      onmouseover=3D"cover(0,22,''); return true"=20
      onmouseout=3D"uncover(0,22,''); return true"=20
      =
href=3D"http://localhost/mascot/cgi/master_results.pl?file=3D../data/2015=
1226/F019697.dat&amp;_sigthreshold=3D0.05&amp;_mudpit=3D99999999&amp;_ser=
ver_mudpit_switch=3D99999999&amp;_ignoreionsscorebelow=3D5.0&amp;_showsub=
sets=3D0&amp;_requireboldred=3D0&amp;REPORT=3DAUTO#Query22">1758.9446</A>=
=20
      (1+) </B></TD>
    <TD>&nbsp;</TD></TR>
  <TR>
    <TD bgColor=3D#cccccc noWrap><B><INPUT=20
      value=3D"1760.069740 from(1761.077016,1+) intensity(7221.3000) =
query(23)"=20
      CHECKED type=3Dcheckbox name=3DQUE> <A=20
      onmouseover=3D"cover(0,23,''); return true"=20
      onmouseout=3D"uncover(0,23,''); return true"=20
      =
href=3D"http://localhost/mascot/cgi/master_results.pl?file=3D../data/2015=
1226/F019697.dat&amp;_sigthreshold=3D0.05&amp;_mudpit=3D99999999&amp;_ser=
ver_mudpit_switch=3D99999999&amp;_ignoreionsscorebelow=3D5.0&amp;_showsub=
sets=3D0&amp;_requireboldred=3D0&amp;REPORT=3DAUTO#Query23">1761.0770</A>=
=20
      (1+) </B></TD>
    <TD>&nbsp;</TD></TR>
  <TR>
    <TD bgColor=3D#cccccc noWrap><B><INPUT=20
      value=3D"1782.051689 from(1783.058965,1+) intensity(5600.1000) =
query(24)"=20
      CHECKED type=3Dcheckbox name=3DQUE> <A=20
      onmouseover=3D"cover(0,24,''); return true"=20
      onmouseout=3D"uncover(0,24,''); return true"=20
      =
href=3D"http://localhost/mascot/cgi/master_results.pl?file=3D../data/2015=
1226/F019697.dat&amp;_sigthreshold=3D0.05&amp;_mudpit=3D99999999&amp;_ser=
ver_mudpit_switch=3D99999999&amp;_ignoreionsscorebelow=3D5.0&amp;_showsub=
sets=3D0&amp;_requireboldred=3D0&amp;REPORT=3DAUTO#Query24">1783.0590</A>=
=20
      (1+) </B></TD>
    <TD>&nbsp;</TD></TR>
  <TR>
    <TD bgColor=3D#cccccc noWrap><B><INPUT=20
      value=3D"1795.007193 from(1796.014469,1+) intensity(22826.6000) =
title(D%3a%5cDATA%5c2015%5cTEST%5cXIAOMAI%5c1%5c0_B11%5c1%5c1796%2e0145%2=
eLIFT%5c1SREF%5cPDATA%5c1%5c1R) index(5) query(25)"=20
      CHECKED type=3Dcheckbox name=3DQUE> <A=20
      onmouseover=3D"cover(0,25,''); return true"=20
      onmouseout=3D"uncover(0,25,''); return true"=20
      =
href=3D"http://localhost/mascot/cgi/master_results.pl?file=3D../data/2015=
1226/F019697.dat&amp;_sigthreshold=3D0.05&amp;_mudpit=3D99999999&amp;_ser=
ver_mudpit_switch=3D99999999&amp;_ignoreionsscorebelow=3D5.0&amp;_showsub=
sets=3D0&amp;_requireboldred=3D0&amp;REPORT=3DAUTO#Query25">1796.0145</A>=
=20
      (1+) </B></TD>
    <TD>&nbsp;</TD></TR>
  <TR>
    <TD bgColor=3D#cccccc noWrap><B><INPUT=20
      value=3D"1803.020175 from(1804.027451,1+) intensity(4463.7000) =
query(26)"=20
      CHECKED type=3Dcheckbox name=3DQUE> <A=20
      onmouseover=3D"cover(0,26,''); return true"=20
      onmouseout=3D"uncover(0,26,''); return true"=20
      =
href=3D"http://localhost/mascot/cgi/master_results.pl?file=3D../data/2015=
1226/F019697.dat&amp;_sigthreshold=3D0.05&amp;_mudpit=3D99999999&amp;_ser=
ver_mudpit_switch=3D99999999&amp;_ignoreionsscorebelow=3D5.0&amp;_showsub=
sets=3D0&amp;_requireboldred=3D0&amp;REPORT=3DAUTO#Query26">1804.0275</A>=
=20
      (1+) </B></TD>
    <TD>&nbsp;</TD></TR>
  <TR>
    <TD bgColor=3D#cccccc noWrap><B><INPUT=20
      value=3D"1810.006749 from(1811.014025,1+) intensity(9459.6000) =
query(27)"=20
      CHECKED type=3Dcheckbox name=3DQUE> <A=20
      onmouseover=3D"cover(0,27,''); return true"=20
      onmouseout=3D"uncover(0,27,''); return true"=20
      =
href=3D"http://localhost/mascot/cgi/master_results.pl?file=3D../data/2015=
1226/F019697.dat&amp;_sigthreshold=3D0.05&amp;_mudpit=3D99999999&amp;_ser=
ver_mudpit_switch=3D99999999&amp;_ignoreionsscorebelow=3D5.0&amp;_showsub=
sets=3D0&amp;_requireboldred=3D0&amp;REPORT=3DAUTO#Query27">1811.0140</A>=
=20
      (1+) </B></TD>
    <TD>&nbsp;</TD></TR>
  <TR>
    <TD bgColor=3D#cccccc noWrap><B><INPUT=20
      value=3D"1820.037574 from(1821.044850,1+) intensity(6325.7000) =
query(28)"=20
      CHECKED type=3Dcheckbox name=3DQUE> <A=20
      onmouseover=3D"cover(0,28,''); return true"=20
      onmouseout=3D"uncover(0,28,''); return true"=20
      =
href=3D"http://localhost/mascot/cgi/master_results.pl?file=3D../data/2015=
1226/F019697.dat&amp;_sigthreshold=3D0.05&amp;_mudpit=3D99999999&amp;_ser=
ver_mudpit_switch=3D99999999&amp;_ignoreionsscorebelow=3D5.0&amp;_showsub=
sets=3D0&amp;_requireboldred=3D0&amp;REPORT=3DAUTO#Query28">1821.0449</A>=
=20
      (1+) </B></TD>
    <TD>&nbsp;</TD></TR>
  <TR>
    <TD bgColor=3D#cccccc noWrap><B><INPUT=20
      value=3D"1822.997161 from(1824.004437,1+) intensity(9626.2000) =
query(29)"=20
      CHECKED type=3Dcheckbox name=3DQUE> <A=20
      onmouseover=3D"cover(0,29,''); return true"=20
      onmouseout=3D"uncover(0,29,''); return true"=20
      =
href=3D"http://localhost/mascot/cgi/master_results.pl?file=3D../data/2015=
1226/F019697.dat&amp;_sigthreshold=3D0.05&amp;_mudpit=3D99999999&amp;_ser=
ver_mudpit_switch=3D99999999&amp;_ignoreionsscorebelow=3D5.0&amp;_showsub=
sets=3D0&amp;_requireboldred=3D0&amp;REPORT=3DAUTO#Query29">1824.0044</A>=
=20
      (1+) </B></TD>
    <TD>&nbsp;</TD></TR>
  <TR>
    <TD bgColor=3D#cccccc noWrap><B><INPUT=20
      value=3D"1835.021271 from(1836.028547,1+) intensity(7443.9000) =
query(30)"=20
      CHECKED type=3Dcheckbox name=3DQUE> <A=20
      onmouseover=3D"cover(0,30,''); return true"=20
      onmouseout=3D"uncover(0,30,''); return true"=20
      =
href=3D"http://localhost/mascot/cgi/master_results.pl?file=3D../data/2015=
1226/F019697.dat&amp;_sigthreshold=3D0.05&amp;_mudpit=3D99999999&amp;_ser=
ver_mudpit_switch=3D99999999&amp;_ignoreionsscorebelow=3D5.0&amp;_showsub=
sets=3D0&amp;_requireboldred=3D0&amp;REPORT=3DAUTO#Query30">1836.0285</A>=
=20
      (1+) </B></TD>
    <TD>&nbsp;</TD></TR>
  <TR>
    <TD bgColor=3D#cccccc noWrap><B><INPUT=20
      value=3D"1852.018853 from(1853.026129,1+) intensity(4744.0000) =
query(31)"=20
      CHECKED type=3Dcheckbox name=3DQUE> <A=20
      onmouseover=3D"cover(0,31,''); return true"=20
      onmouseout=3D"uncover(0,31,''); return true"=20
      =
href=3D"http://localhost/mascot/cgi/master_results.pl?file=3D../data/2015=
1226/F019697.dat&amp;_sigthreshold=3D0.05&amp;_mudpit=3D99999999&amp;_ser=
ver_mudpit_switch=3D99999999&amp;_ignoreionsscorebelow=3D5.0&amp;_showsub=
sets=3D0&amp;_requireboldred=3D0&amp;REPORT=3DAUTO#Query31">1853.0261</A>=
=20
      (1+) </B></TD>
    <TD>&nbsp;</TD></TR>
  <TR>
    <TD bgColor=3D#cccccc noWrap><B><INPUT=20
      value=3D"1864.057784 from(1865.065060,1+) intensity(23197.6000) =
title(D%3a%5cDATA%5c2015%5cTEST%5cXIAOMAI%5c1%5c0_B11%5c1%5c1865%2e0651%2=
eLIFT%5c1SREF%5cPDATA%5c1%5c1R) index(6) query(32)"=20
      CHECKED type=3Dcheckbox name=3DQUE> <A=20
      onmouseover=3D"cover(0,32,''); return true"=20
      onmouseout=3D"uncover(0,32,''); return true"=20
      =
href=3D"http://localhost/mascot/cgi/master_results.pl?file=3D../data/2015=
1226/F019697.dat&amp;_sigthreshold=3D0.05&amp;_mudpit=3D99999999&amp;_ser=
ver_mudpit_switch=3D99999999&amp;_ignoreionsscorebelow=3D5.0&amp;_showsub=
sets=3D0&amp;_requireboldred=3D0&amp;REPORT=3DAUTO#Query32">1865.0651</A>=
=20
      (1+) </B></TD>
    <TD>&nbsp;</TD></TR>
  <TR>
    <TD bgColor=3D#cccccc noWrap><B><INPUT=20
      value=3D"1950.103318 from(1951.110594,1+) intensity(6882.0000) =
title(D%3a%5cDATA%5c2015%5cTEST%5cXIAOMAI%5c1%5c0_B11%5c1%5c1951%2e1106%2=
eLIFT%5c1SREF%5cPDATA%5c1%5c1R) index(7) query(33)"=20
      CHECKED type=3Dcheckbox name=3DQUE> <A=20
      onmouseover=3D"cover(0,33,''); return true"=20
      onmouseout=3D"uncover(0,33,''); return true"=20
      =
href=3D"http://localhost/mascot/cgi/master_results.pl?file=3D../data/2015=
1226/F019697.dat&amp;_sigthreshold=3D0.05&amp;_mudpit=3D99999999&amp;_ser=
ver_mudpit_switch=3D99999999&amp;_ignoreionsscorebelow=3D5.0&amp;_showsub=
sets=3D0&amp;_requireboldred=3D0&amp;REPORT=3DAUTO#Query33">1951.1106</A>=
=20
      (1+) </B></TD>
    <TD>&nbsp;</TD></TR>
  <TR>
    <TD bgColor=3D#cccccc noWrap><B><INPUT=20
      value=3D"2043.145187 from(2044.152463,1+) intensity(8479.2000) =
query(34)"=20
      CHECKED type=3Dcheckbox name=3DQUE> <A=20
      onmouseover=3D"cover(0,34,''); return true"=20
      onmouseout=3D"uncover(0,34,''); return true"=20
      =
href=3D"http://localhost/mascot/cgi/master_results.pl?file=3D../data/2015=
1226/F019697.dat&amp;_sigthreshold=3D0.05&amp;_mudpit=3D99999999&amp;_ser=
ver_mudpit_switch=3D99999999&amp;_ignoreionsscorebelow=3D5.0&amp;_showsub=
sets=3D0&amp;_requireboldred=3D0&amp;REPORT=3DAUTO#Query34">2044.1525</A>=
=20
      (1+) </B></TD>
    <TD>&nbsp;</TD></TR>
  <TR>
    <TD bgColor=3D#cccccc noWrap><B><INPUT=20
      value=3D"2060.184892 from(2061.192168,1+) intensity(29456.5000) =
title(D%3a%5cDATA%5c2015%5cTEST%5cXIAOMAI%5c1%5c0_B11%5c1%5c2061%2e1922%2=
eLIFT%5c1SREF%5cPDATA%5c1%5c1R) index(8) query(35)"=20
      CHECKED type=3Dcheckbox name=3DQUE> <A=20
      onmouseover=3D"cover(0,35,''); return true"=20
      onmouseout=3D"uncover(0,35,''); return true"=20
      =
href=3D"http://localhost/mascot/cgi/master_results.pl?file=3D../data/2015=
1226/F019697.dat&amp;_sigthreshold=3D0.05&amp;_mudpit=3D99999999&amp;_ser=
ver_mudpit_switch=3D99999999&amp;_ignoreionsscorebelow=3D5.0&amp;_showsub=
sets=3D0&amp;_requireboldred=3D0&amp;REPORT=3DAUTO#Query35">2061.1922</A>=
=20
      (1+) </B></TD>
    <TD align=3Dmiddle><A=20
      onmouseover=3D"cover(1,35,'QISELGIYPAVDPLDSTSR'); return true"=20
      onmouseout=3D"uncover(1,35,'QISELGIYPAVDPLDSTSR'); return true"=20
      =
href=3D"http://localhost/mascot/cgi/peptide_view.pl?file=3D../data/201512=
26/F019697.dat&amp;query=3D35&amp;hit=3D1&amp;index=3Dtr%7cW4ZP77%7cW4ZP7=
7_WHEAT&amp;px=3D1&amp;section=3D5&amp;ave_thresh=3D33&amp;_ignoreionssco=
rebelow=3D5&amp;report=3D0&amp;_sigthreshold=3D0.05&amp;_msresflags=3D102=
5&amp;_msresflags2=3D2&amp;percolate=3D-1&amp;percolate_rt=3D0"=20
      target=3D_blank><IMG border=3D0=20
      src=3D"http://localhost/mascot/images/cyan_ball_white.gif" =
width=3D16=20
      height=3D16></A></TD></TR>
  <TR>
    <TD bgColor=3D#cccccc noWrap><B><INPUT=20
      value=3D"2082.154381 from(2083.161657,1+) intensity(4659.0000) =
query(36)"=20
      CHECKED type=3Dcheckbox name=3DQUE> <A=20
      onmouseover=3D"cover(0,36,''); return true"=20
      onmouseout=3D"uncover(0,36,''); return true"=20
      =
href=3D"http://localhost/mascot/cgi/master_results.pl?file=3D../data/2015=
1226/F019697.dat&amp;_sigthreshold=3D0.05&amp;_mudpit=3D99999999&amp;_ser=
ver_mudpit_switch=3D99999999&amp;_ignoreionsscorebelow=3D5.0&amp;_showsub=
sets=3D0&amp;_requireboldred=3D0&amp;REPORT=3DAUTO#Query36">2083.1617</A>=
=20
      (1+) </B></TD>
    <TD>&nbsp;</TD></TR>
  <TR>
    <TD bgColor=3D#cccccc noWrap><B><INPUT=20
      value=3D"2171.236768 from(2172.244044,1+) intensity(7460.2000) =
query(37)"=20
      CHECKED type=3Dcheckbox name=3DQUE> <A=20
      onmouseover=3D"cover(0,37,''); return true"=20
      onmouseout=3D"uncover(0,37,''); return true"=20
      =
href=3D"http://localhost/mascot/cgi/master_results.pl?file=3D../data/2015=
1226/F019697.dat&amp;_sigthreshold=3D0.05&amp;_mudpit=3D99999999&amp;_ser=
ver_mudpit_switch=3D99999999&amp;_ignoreionsscorebelow=3D5.0&amp;_showsub=
sets=3D0&amp;_requireboldred=3D0&amp;REPORT=3DAUTO#Query37">2172.2440</A>=
=20
      (1+) </B></TD>
    <TD>&nbsp;</TD></TR>
  <TR>
    <TD bgColor=3D#cccccc noWrap><B><INPUT=20
      value=3D"2185.273071 from(2186.280347,1+) intensity(49528.1000) =
title(D%3a%5cDATA%5c2015%5cTEST%5cXIAOMAI%5c1%5c0_B11%5c1%5c2186%2e2803%2=
eLIFT%5c1SREF%5cPDATA%5c1%5c1R) index(9) query(38)"=20
      CHECKED type=3Dcheckbox name=3DQUE> <A=20
      onmouseover=3D"cover(0,38,''); return true"=20
      onmouseout=3D"uncover(0,38,''); return true"=20
      =
href=3D"http://localhost/mascot/cgi/master_results.pl?file=3D../data/2015=
1226/F019697.dat&amp;_sigthreshold=3D0.05&amp;_mudpit=3D99999999&amp;_ser=
ver_mudpit_switch=3D99999999&amp;_ignoreionsscorebelow=3D5.0&amp;_showsub=
sets=3D0&amp;_requireboldred=3D0&amp;REPORT=3DAUTO#Query38">2186.2803</A>=
=20
      (1+) </B></TD>
    <TD align=3Dmiddle><A=20
      onmouseover=3D"cover(1,38,'IPSAVGYQPTLATDLGGLQER'); return true"=20
      onmouseout=3D"uncover(1,38,'IPSAVGYQPTLATDLGGLQER'); return true"=20
      =
href=3D"http://localhost/mascot/cgi/peptide_view.pl?file=3D../data/201512=
26/F019697.dat&amp;query=3D38&amp;hit=3D1&amp;index=3Dtr%7cW4ZP77%7cW4ZP7=
7_WHEAT&amp;px=3D1&amp;section=3D5&amp;ave_thresh=3D33&amp;_ignoreionssco=
rebelow=3D5&amp;report=3D0&amp;_sigthreshold=3D0.05&amp;_msresflags=3D102=
5&amp;_msresflags2=3D2&amp;percolate=3D-1&amp;percolate_rt=3D0"=20
      target=3D_blank><IMG border=3D0=20
      src=3D"http://localhost/mascot/images/cyan_ball_white.gif" =
width=3D16=20
      height=3D16></A></TD></TR>
  <TR>
    <TD bgColor=3D#cccccc noWrap><B><INPUT=20
      value=3D"2193.252750 from(2194.260026,1+) intensity(16464.4000) =
query(39)"=20
      CHECKED type=3Dcheckbox name=3DQUE> <A=20
      onmouseover=3D"cover(0,39,''); return true"=20
      onmouseout=3D"uncover(0,39,''); return true"=20
      =
href=3D"http://localhost/mascot/cgi/master_results.pl?file=3D../data/2015=
1226/F019697.dat&amp;_sigthreshold=3D0.05&amp;_mudpit=3D99999999&amp;_ser=
ver_mudpit_switch=3D99999999&amp;_ignoreionsscorebelow=3D5.0&amp;_showsub=
sets=3D0&amp;_requireboldred=3D0&amp;REPORT=3DAUTO#Query39">2194.2600</A>=
=20
      (1+) </B></TD>
    <TD>&nbsp;</TD></TR>
  <TR>
    <TD bgColor=3D#cccccc noWrap><B><INPUT=20
      value=3D"2208.247816 from(2209.255092,1+) intensity(9180.4000) =
query(40)"=20
      CHECKED type=3Dcheckbox name=3DQUE> <A=20
      onmouseover=3D"cover(0,40,''); return true"=20
      onmouseout=3D"uncover(0,40,''); return true"=20
      =
href=3D"http://localhost/mascot/cgi/master_results.pl?file=3D../data/2015=
1226/F019697.dat&amp;_sigthreshold=3D0.05&amp;_mudpit=3D99999999&amp;_ser=
ver_mudpit_switch=3D99999999&amp;_ignoreionsscorebelow=3D5.0&amp;_showsub=
sets=3D0&amp;_requireboldred=3D0&amp;REPORT=3DAUTO#Query40">2209.2551</A>=
=20
      (1+) </B></TD>
    <TD>&nbsp;</TD></TR>
  <TR>
    <TD bgColor=3D#cccccc noWrap><B><INPUT=20
      value=3D"2211.304564 from(2212.311840,1+) intensity(19280.9000) =
query(41)"=20
      CHECKED type=3Dcheckbox name=3DQUE> <A=20
      onmouseover=3D"cover(0,41,''); return true"=20
      onmouseout=3D"uncover(0,41,''); return true"=20
      =
href=3D"http://localhost/mascot/cgi/master_results.pl?file=3D../data/2015=
1226/F019697.dat&amp;_sigthreshold=3D0.05&amp;_mudpit=3D99999999&amp;_ser=
ver_mudpit_switch=3D99999999&amp;_ignoreionsscorebelow=3D5.0&amp;_showsub=
sets=3D0&amp;_requireboldred=3D0&amp;REPORT=3DAUTO#Query41">2212.3118</A>=
=20
      (1+) </B></TD>
    <TD>&nbsp;</TD></TR>
  <TR>
    <TD bgColor=3D#cccccc noWrap><B><INPUT=20
      value=3D"2547.402697 from(2548.409973,1+) intensity(6054.7000) =
query(42)"=20
      CHECKED type=3Dcheckbox name=3DQUE> <A=20
      onmouseover=3D"cover(0,42,''); return true"=20
      onmouseout=3D"uncover(0,42,''); return true"=20
      =
href=3D"http://localhost/mascot/cgi/master_results.pl?file=3D../data/2015=
1226/F019697.dat&amp;_sigthreshold=3D0.05&amp;_mudpit=3D99999999&amp;_ser=
ver_mudpit_switch=3D99999999&amp;_ignoreionsscorebelow=3D5.0&amp;_showsub=
sets=3D0&amp;_requireboldred=3D0&amp;REPORT=3DAUTO#Query42">2548.4100</A>=
=20
      (1+) </B></TD>
    <TD>&nbsp;</TD></TR>
  <TR>
    <TD bgColor=3D#cccccc noWrap><B><INPUT=20
      value=3D"2561.417869 from(2562.425145,1+) intensity(6287.3000) =
query(43)"=20
      CHECKED type=3Dcheckbox name=3DQUE> <A=20
      onmouseover=3D"cover(0,43,''); return true"=20
      onmouseout=3D"uncover(0,43,''); return true"=20
      =
href=3D"http://localhost/mascot/cgi/master_results.pl?file=3D../data/2015=
1226/F019697.dat&amp;_sigthreshold=3D0.05&amp;_mudpit=3D99999999&amp;_ser=
ver_mudpit_switch=3D99999999&amp;_ignoreionsscorebelow=3D5.0&amp;_showsub=
sets=3D0&amp;_requireboldred=3D0&amp;REPORT=3DAUTO#Query43">2562.4251</A>=
=20
      (1+) </B></TD>
    <TD>&nbsp;</TD></TR>
  <TR>
    <TD bgColor=3D#cccccc noWrap><B><INPUT=20
      value=3D"2591.472462 from(2592.479738,1+) intensity(4984.4000) =
query(44)"=20
      CHECKED type=3Dcheckbox name=3DQUE> <A=20
      onmouseover=3D"cover(0,44,''); return true"=20
      onmouseout=3D"uncover(0,44,''); return true"=20
      =
href=3D"http://localhost/mascot/cgi/master_results.pl?file=3D../data/2015=
1226/F019697.dat&amp;_sigthreshold=3D0.05&amp;_mudpit=3D99999999&amp;_ser=
ver_mudpit_switch=3D99999999&amp;_ignoreionsscorebelow=3D5.0&amp;_showsub=
sets=3D0&amp;_requireboldred=3D0&amp;REPORT=3DAUTO#Query44">2592.4797</A>=
=20
      (1+) </B></TD>
    <TD>&nbsp;</TD></TR>
  <TR>
    <TD bgColor=3D#cccccc noWrap><B><INPUT=20
      value=3D"2613.491296 from(2614.498572,1+) intensity(4846.9000) =
query(45)"=20
      CHECKED type=3Dcheckbox name=3DQUE> <A=20
      onmouseover=3D"cover(0,45,''); return true"=20
      onmouseout=3D"uncover(0,45,''); return true"=20
      =
href=3D"http://localhost/mascot/cgi/master_results.pl?file=3D../data/2015=
1226/F019697.dat&amp;_sigthreshold=3D0.05&amp;_mudpit=3D99999999&amp;_ser=
ver_mudpit_switch=3D99999999&amp;_ignoreionsscorebelow=3D5.0&amp;_showsub=
sets=3D0&amp;_requireboldred=3D0&amp;REPORT=3DAUTO#Query45">2614.4986</A>=
=20
      (1+) </B></TD>
    <TD>&nbsp;</TD></TR>
  <TR>
    <TD bgColor=3D#cccccc noWrap><B><INPUT=20
      value=3D"2671.555782 from(2672.563058,1+) intensity(11117.2000) =
query(46)"=20
      CHECKED type=3Dcheckbox name=3DQUE> <A=20
      onmouseover=3D"cover(0,46,''); return true"=20
      onmouseout=3D"uncover(0,46,''); return true"=20
      =
href=3D"http://localhost/mascot/cgi/master_results.pl?file=3D../data/2015=
1226/F019697.dat&amp;_sigthreshold=3D0.05&amp;_mudpit=3D99999999&amp;_ser=
ver_mudpit_switch=3D99999999&amp;_ignoreionsscorebelow=3D5.0&amp;_showsub=
sets=3D0&amp;_requireboldred=3D0&amp;REPORT=3DAUTO#Query46">2672.5631</A>=
=20
      (1+) </B></TD>
    <TD>&nbsp;</TD></TR>
  <TR>
    <TD bgColor=3D#cccccc noWrap><B><INPUT=20
      value=3D"2689.510584 from(2690.517860,1+) intensity(4187.5000) =
query(47)"=20
      CHECKED type=3Dcheckbox name=3DQUE> <A=20
      onmouseover=3D"cover(0,47,''); return true"=20
      onmouseout=3D"uncover(0,47,''); return true"=20
      =
href=3D"http://localhost/mascot/cgi/master_results.pl?file=3D../data/2015=
1226/F019697.dat&amp;_sigthreshold=3D0.05&amp;_mudpit=3D99999999&amp;_ser=
ver_mudpit_switch=3D99999999&amp;_ignoreionsscorebelow=3D5.0&amp;_showsub=
sets=3D0&amp;_requireboldred=3D0&amp;REPORT=3DAUTO#Query47">2690.5179</A>=
=20
      (1+) </B></TD>
    <TD>&nbsp;</TD></TR></TBODY></TABLE>
<SCRIPT language=3DJavaScript>=0A=
<!-- =0A=
=0A=
IPSAVGYQPTLATDLGGLQER =3D new Array(1);=0A=
IPSAVGYQPTLATDLGGLQER[0] =3D 5;=0A=
QISELGIYPAVDPLDSTSR =3D new Array(1);=0A=
QISELGIYPAVDPLDSTSR[0] =3D 4;=0A=
FTQANSEVSALLGR =3D new Array(1);=0A=
FTQANSEVSALLGR[0] =3D 3;=0A=
VVDLLAPYQR =3D new Array(1);=0A=
VVDLLAPYQR[0] =3D 2;=0A=
arrayReady =3D 1;=0A=
=0A=
// -->=0A=
</SCRIPT>
<INPUT value=3D2 type=3Dhidden name=3DFORMVER> <INPUT value=3DMIS =
type=3Dhidden=20
name=3DSEARCH> <INPUT type=3Dhidden name=3DUSERNAME> <INPUT =
type=3Dhidden=20
name=3DUSEREMAIL> <INPUT value=3D"Auto submitted by BioTools" =
type=3Dhidden name=3DCOM>=20
<INPUT value=3D"Carbamidomethyl (C)" type=3Dhidden name=3DMODS> <INPUT=20
value=3D"Oxidation (M)" type=3Dhidden name=3DIT_MODS> <INPUT =
value=3DTrypsin type=3Dhidden=20
name=3DCLE> <INPUT value=3DMonoisotopic type=3Dhidden name=3DMASS> =
<INPUT type=3Dhidden=20
name=3DSEG> <INPUT value=3D150 type=3Dhidden name=3DTOL> <INPUT =
value=3Dppm type=3Dhidden=20
name=3DTOLU> <INPUT value=3D0.7 type=3Dhidden name=3DITOL> <INPUT =
value=3DDa type=3Dhidden=20
name=3DITOLU> <INPUT value=3DTriticum type=3Dhidden name=3DDB> <INPUT =
value=3D1+=20
type=3Dhidden name=3DCHARGE> <INPUT value=3D1 type=3Dhidden name=3DPFA> =
<INPUT type=3Dhidden=20
name=3DFILE> <INPUT value=3D"Mascot generic" type=3Dhidden =
name=3DFORMAT> <INPUT=20
value=3D../data/20151226/F019697.dat type=3Dhidden name=3DINTERMEDIATE> =
<INPUT=20
value=3DAUTO type=3Dhidden name=3DREPORT> <INPUT value=3DON =
type=3Dhidden name=3DOVERVIEW>=20
<INPUT type=3Dhidden name=3DPRECURSOR> <INPUT value=3D"All entries" =
type=3Dhidden=20
name=3DTAXONOMY> <INPUT type=3Dhidden name=3DREPTYPE> <INPUT =
value=3D"not again"=20
type=3Dhidden name=3DrepeatSearch> <INPUT value=3DMALDI-TOF-TOF =
type=3Dhidden=20
name=3DINSTRUMENT> <INPUT type=3Dhidden name=3DACCESSION> <INPUT =
value=3D0 type=3Dhidden=20
name=3DDECOY> <INPUT value=3DNone type=3Dhidden name=3DQUANTITATION> =
<INPUT value=3D0=20
type=3Dhidden name=3DPEP_ISOTOPE_ERROR>=20
<P><INPUT onclick=3D"checkQuery(1,47, this.form)" value=3D"Select All" =
type=3Dbutton>=20
&nbsp;&nbsp;<INPUT onclick=3D"checkQuery(0,47, this.form)" =
value=3D"Select None" type=3Dbutton>=20
&nbsp;&nbsp;<INPUT value=3D"Search Selected" type=3Dsubmit> =
&nbsp;&nbsp;<INPUT=20
onclick=3D"checkQuery(1,47, this.form)" value=3D1 type=3Dcheckbox=20
name=3DErrTolRepeat><B>Error&nbsp;tolerant</B>&nbsp;&nbsp;&nbsp; <INPUT =
onclick=3D"makeArchive(this.form); return true" value=3D"Archive Report" =
type=3Dbutton>=20

<P>
<TABLE border=3D0 cellSpacing=3D0>
  <TBODY>
  <TR>
    <TD><TT><B><A =
name=3DHit1>1.</A>&nbsp;&nbsp;&nbsp;&nbsp;</B></TT></TD>
    <TD noWrap><TT><A=20
      =
href=3D"http://localhost/mascot/cgi/protein_view.pl?file=3D../data/201512=
26/F019697.dat&amp;hit=3Dtr%7cW4ZP77%7cW4ZP77_WHEAT&amp;db_idx=3D1&amp;px=
=3D1&amp;ave_thresh=3D33&amp;_ignoreionsscorebelow=3D5&amp;report=3D0&amp=
;_sigthreshold=3D0.05&amp;_msresflags=3D1025&amp;_msresflags2=3D2&amp;per=
colate=3D-1&amp;percolate_rt=3D0"=20
      =
target=3D_blank>tr|W4ZP77|W4ZP77_WHEAT</A>&nbsp;&nbsp;&nbsp;&nbsp;<B>Mass=
:</B>&nbsp;44332&nbsp;&nbsp;&nbsp;&nbsp;<B>Score:</B>&nbsp;129&nbsp;&nbsp=
;&nbsp;&nbsp;<B>Matches:</B>&nbsp;4(2)&nbsp;&nbsp;<B>Sequences:</B>&nbsp;=
4(2)</TT></TD></TR>
  <TR>
    <TD>&nbsp;</TD>
    <TD noWrap><TT>tr|W4ZP77|W4ZP77_WHEAT</TT></TD></TR></TBODY></TABLE>
<TABLE border=3D0 cellSpacing=3D0>
  <TBODY>
  <TR>
    <TD align=3Dright><INPUT value=3D1 type=3Dcheckbox =
name=3DINCLUDE></TD>
    <TD noWrap><TT>Check to include this hit in error tolerant search or =

      archive report</TT></TD></TR>
  <TR>
    <TD><TT>&nbsp;&nbsp;&nbsp;&nbsp;&nbsp;&nbsp;</TT></TD>
    <TD>&nbsp;</TD></TR></TBODY></TABLE>
<TABLE border=3D0 cellSpacing=3D0 cellPadding=3D0>
  <TBODY>
  <TR>
    <TD><TT>&nbsp;&nbsp;&nbsp;&nbsp;&nbsp;&nbsp;</TT></TD>
    <TD align=3Dright><TT><B>Query&nbsp;&nbsp;</B></TT></TD>
    <TD align=3Dright><TT><B>Observed&nbsp;&nbsp;</B></TT></TD>
    <TD noWrap align=3Dright><TT><B>Mr(expt)&nbsp;&nbsp;</B></TT></TD>
    <TD noWrap align=3Dright><TT><B>Mr(calc)&nbsp;&nbsp;</B></TT></TD>
    <TD align=3Dright><TT><B>&nbsp;ppm&nbsp;&nbsp;</B></TT></TD>
    <TD align=3Dright><TT><B>Miss&nbsp;</B></TT></TD>
    <TD align=3Dright><TT><B>Score&nbsp;</B></TT></TD>
    <TD align=3Dright><TT><B>Expect&nbsp;</B></TT></TD>
    <TD align=3Dright><TT><B>Rank&nbsp;</B></TT></TD>
    <TD align=3Dright><TT><B>Unique&nbsp;</B></TT></TD>
    <TD><TT><B>&nbsp;Peptide</B></TT></TD></TR>
  <TR>
    <TD align=3Dright>&nbsp;</TD>
    <TD align=3Dright><TT><A=20
      onmouseover=3D"if (!browser_EXCLUDE) activateEl('Q6', event)"=20
      onmouseout=3DclearEl()=20
      =
href=3D"http://localhost/mascot/cgi/peptide_view.pl?file=3D../data/201512=
26/F019697.dat&amp;query=3D6&amp;hit=3D1&amp;index=3Dtr%7cW4ZP77%7cW4ZP77=
_WHEAT&amp;px=3D1&amp;section=3D5&amp;ave_thresh=3D33&amp;_ignoreionsscor=
ebelow=3D5&amp;report=3D0&amp;_sigthreshold=3D0.05&amp;_msresflags=3D1025=
&amp;_msresflags2=3D2&amp;percolate=3D-1&amp;percolate_rt=3D0"=20
      target=3D_blank>6</A>&nbsp;&nbsp;</TT></TD>
    <TD align=3Dright><TT><FONT=20
      color=3D#ff0000><B>1173.7380&nbsp;&nbsp;</B></FONT></TT></TD>
    <TD align=3Dright><TT><FONT=20
      color=3D#ff0000><B>1172.7308&nbsp;&nbsp;</B></FONT></TT></TD>
    <TD align=3Dright><TT><FONT=20
      color=3D#ff0000><B>1172.6554&nbsp;&nbsp;</B></FONT></TT></TD>
    <TD noWrap align=3Dright><TT><FONT=20
      color=3D#ff0000><B>64.3&nbsp;</B></FONT></TT></TD>
    <TD align=3Dright><TT><FONT=20
color=3D#ff0000><B>0&nbsp;&nbsp;</B></FONT></TT></TD>
    <TD noWrap align=3Dright><TT><FONT=20
      color=3D#ff0000><B>17&nbsp;&nbsp;</B></FONT></TT></TD>
    <TD noWrap align=3Dright><TT><FONT=20
    color=3D#ff0000><B>2.1&nbsp;</B></FONT></TT></TD>
    <TD align=3Dright><TT><FONT=20
color=3D#ff0000><B>1&nbsp;&nbsp;</B></FONT></TT></TD>
    <TD align=3Dright><TT><FONT=20
      color=3D#ff0000><B>U&nbsp;&nbsp;&nbsp;</B></FONT></TT></TD>
    <TD noWrap><TT><FONT=20
    color=3D#ff0000><B>&nbsp;K.VVDLLAPYQR.G</B></FONT></TT></TD></TR>
  <TR>
    <TD align=3Dright>&nbsp;</TD>
    <TD align=3Dright><TT><A=20
      onmouseover=3D"if (!browser_EXCLUDE) activateEl('Q13', event)"=20
      onmouseout=3DclearEl()=20
      =
href=3D"http://localhost/mascot/cgi/peptide_view.pl?file=3D../data/201512=
26/F019697.dat&amp;query=3D13&amp;hit=3D9&amp;index=3Dtr%7cW4ZP77%7cW4ZP7=
7_WHEAT&amp;px=3D1&amp;section=3D5&amp;ave_thresh=3D33&amp;_ignoreionssco=
rebelow=3D5&amp;report=3D0&amp;_sigthreshold=3D0.05&amp;_msresflags=3D102=
5&amp;_msresflags2=3D2&amp;percolate=3D-1&amp;percolate_rt=3D0"=20
      target=3D_blank>13</A>&nbsp;&nbsp;</TT></TD>
    <TD align=3Dright><TT><B>1492.8710&nbsp;&nbsp;</B></TT></TD>
    <TD align=3Dright><TT><B>1491.8637&nbsp;&nbsp;</B></TT></TD>
    <TD align=3Dright><TT><B>1491.7681&nbsp;&nbsp;</B></TT></TD>
    <TD noWrap align=3Dright><TT><B>64.1&nbsp;</B></TT></TD>
    <TD align=3Dright><TT><B>0&nbsp;&nbsp;</B></TT></TD>
    <TD noWrap align=3Dright><TT><B>7&nbsp;&nbsp;</B></TT></TD>
    <TD noWrap align=3Dright><TT><B>21&nbsp;</B></TT></TD>
    <TD align=3Dright><TT><B>9&nbsp;&nbsp;</B></TT></TD>
    <TD align=3Dright><TT><B>U&nbsp;&nbsp;&nbsp;</B></TT></TD>
    <TD noWrap><TT><B>&nbsp;R.FTQANSEVSALLGR.I</B></TT></TD></TR>
  <TR>
    <TD align=3Dright>&nbsp;</TD>
    <TD align=3Dright><TT><A=20
      onmouseover=3D"if (!browser_EXCLUDE) activateEl('Q35', event)"=20
      onmouseout=3DclearEl()=20
      =
href=3D"http://localhost/mascot/cgi/peptide_view.pl?file=3D../data/201512=
26/F019697.dat&amp;query=3D35&amp;hit=3D1&amp;index=3Dtr%7cW4ZP77%7cW4ZP7=
7_WHEAT&amp;px=3D1&amp;section=3D5&amp;ave_thresh=3D33&amp;_ignoreionssco=
rebelow=3D5&amp;report=3D0&amp;_sigthreshold=3D0.05&amp;_msresflags=3D102=
5&amp;_msresflags2=3D2&amp;percolate=3D-1&amp;percolate_rt=3D0"=20
      target=3D_blank>35</A>&nbsp;&nbsp;</TT></TD>
    <TD align=3Dright><TT><FONT=20
      color=3D#ff0000><B>2061.1922&nbsp;&nbsp;</B></FONT></TT></TD>
    <TD align=3Dright><TT><FONT=20
      color=3D#ff0000><B>2060.1849&nbsp;&nbsp;</B></FONT></TT></TD>
    <TD align=3Dright><TT><FONT=20
      color=3D#ff0000><B>2060.0426&nbsp;&nbsp;</B></FONT></TT></TD>
    <TD noWrap align=3Dright><TT><FONT=20
      color=3D#ff0000><B>69.1&nbsp;</B></FONT></TT></TD>
    <TD align=3Dright><TT><FONT=20
color=3D#ff0000><B>0&nbsp;&nbsp;</B></FONT></TT></TD>
    <TD noWrap align=3Dright><TT><FONT=20
      color=3D#ff0000><B>38&nbsp;&nbsp;</B></FONT></TT></TD>
    <TD noWrap align=3Dright><TT><FONT=20
      color=3D#ff0000><B>0.012&nbsp;</B></FONT></TT></TD>
    <TD align=3Dright><TT><FONT=20
color=3D#ff0000><B>1&nbsp;&nbsp;</B></FONT></TT></TD>
    <TD align=3Dright><TT><FONT=20
      color=3D#ff0000><B>U&nbsp;&nbsp;&nbsp;</B></FONT></TT></TD>
    <TD noWrap><TT><FONT=20
      =
color=3D#ff0000><B>&nbsp;R.QISELGIYPAVDPLDSTSR.M</B></FONT></TT></TD></TR=
>
  <TR>
    <TD align=3Dright>&nbsp;</TD>
    <TD align=3Dright><TT><A=20
      onmouseover=3D"if (!browser_EXCLUDE) activateEl('Q38', event)"=20
      onmouseout=3DclearEl()=20
      =
href=3D"http://localhost/mascot/cgi/peptide_view.pl?file=3D../data/201512=
26/F019697.dat&amp;query=3D38&amp;hit=3D1&amp;index=3Dtr%7cW4ZP77%7cW4ZP7=
7_WHEAT&amp;px=3D1&amp;section=3D5&amp;ave_thresh=3D33&amp;_ignoreionssco=
rebelow=3D5&amp;report=3D0&amp;_sigthreshold=3D0.05&amp;_msresflags=3D102=
5&amp;_msresflags2=3D2&amp;percolate=3D-1&amp;percolate_rt=3D0"=20
      target=3D_blank>38</A>&nbsp;&nbsp;</TT></TD>
    <TD align=3Dright><TT><FONT=20
      color=3D#ff0000><B>2186.2803&nbsp;&nbsp;</B></FONT></TT></TD>
    <TD align=3Dright><TT><FONT=20
      color=3D#ff0000><B>2185.2731&nbsp;&nbsp;</B></FONT></TT></TD>
    <TD align=3Dright><TT><FONT=20
      color=3D#ff0000><B>2185.1379&nbsp;&nbsp;</B></FONT></TT></TD>
    <TD noWrap align=3Dright><TT><FONT=20
      color=3D#ff0000><B>61.9&nbsp;</B></FONT></TT></TD>
    <TD align=3Dright><TT><FONT=20
color=3D#ff0000><B>0&nbsp;&nbsp;</B></FONT></TT></TD>
    <TD noWrap align=3Dright><TT><FONT=20
      color=3D#ff0000><B>66&nbsp;&nbsp;</B></FONT></TT></TD>
    <TD noWrap align=3Dright><TT><FONT=20
      color=3D#ff0000><B>2.2e-005&nbsp;</B></FONT></TT></TD>
    <TD align=3Dright><TT><FONT=20
color=3D#ff0000><B>1&nbsp;&nbsp;</B></FONT></TT></TD>
    <TD align=3Dright><TT><FONT=20
      color=3D#ff0000><B>U&nbsp;&nbsp;&nbsp;</B></FONT></TT></TD>
    <TD noWrap><TT><FONT=20
      =
color=3D#ff0000><B>&nbsp;R.IPSAVGYQPTLATDLGGLQER.I</B></FONT></TT></TD></=
TR></TBODY></TABLE><BR>
<TABLE border=3D0 cellSpacing=3D0>
  <TBODY>
  <TR>
    <TD colSpan=3D2><TT>&nbsp;</TT></TD></TR>
  <TR>
    <TD><TT>&nbsp;&nbsp;&nbsp;&nbsp;&nbsp;&nbsp;</TT></TD>
    <TD><TT><B>Proteins matching the same set of=20
  peptides:</B></TT></TD></TR></TBODY></TABLE>
<TABLE border=3D0 cellSpacing=3D0>
  <TBODY>
  <TR>
    <TD><TT><B>&nbsp;&nbsp;&nbsp;&nbsp;&nbsp;&nbsp;</B></TT></TD>
    <TD noWrap><TT><A=20
      =
href=3D"http://localhost/mascot/cgi/protein_view.pl?file=3D../data/201512=
26/F019697.dat&amp;hit=3Dtr%7cW5AIW7%7cW5AIW7_WHEAT&amp;db_idx=3D1&amp;px=
=3D1&amp;ave_thresh=3D33&amp;_ignoreionsscorebelow=3D5&amp;report=3D0&amp=
;_sigthreshold=3D0.05&amp;_msresflags=3D1025&amp;_msresflags2=3D2&amp;per=
colate=3D-1&amp;percolate_rt=3D0"=20
      =
target=3D_blank>tr|W5AIW7|W5AIW7_WHEAT</A>&nbsp;&nbsp;&nbsp;&nbsp;<B>Mass=
:</B>&nbsp;45226&nbsp;&nbsp;&nbsp;&nbsp;<B>Score:</B>&nbsp;129&nbsp;&nbsp=
;&nbsp;&nbsp;<B>Matches:</B>&nbsp;4(2)&nbsp;&nbsp;<B>Sequences:</B>&nbsp;=
4(2)</TT></TD></TR>
  <TR>
    <TD>&nbsp;</TD>
    <TD noWrap><TT>tr|W5AIW7|W5AIW7_WHEAT</TT></TD></TR></TBODY></TABLE>
<TABLE border=3D0 cellSpacing=3D0>
  <TBODY>
  <TR>
    <TD><TT><B>&nbsp;&nbsp;&nbsp;&nbsp;&nbsp;&nbsp;</B></TT></TD>
    <TD noWrap><TT><A=20
      =
href=3D"http://localhost/mascot/cgi/protein_view.pl?file=3D../data/201512=
26/F019697.dat&amp;hit=3Dtr%7cW5DDM7%7cW5DDM7_WHEAT&amp;db_idx=3D1&amp;px=
=3D1&amp;ave_thresh=3D33&amp;_ignoreionsscorebelow=3D5&amp;report=3D0&amp=
;_sigthreshold=3D0.05&amp;_msresflags=3D1025&amp;_msresflags2=3D2&amp;per=
colate=3D-1&amp;percolate_rt=3D0"=20
      =
target=3D_blank>tr|W5DDM7|W5DDM7_WHEAT</A>&nbsp;&nbsp;&nbsp;&nbsp;<B>Mass=
:</B>&nbsp;45161&nbsp;&nbsp;&nbsp;&nbsp;<B>Score:</B>&nbsp;126&nbsp;&nbsp=
;&nbsp;&nbsp;<B>Matches:</B>&nbsp;4(2)&nbsp;&nbsp;<B>Sequences:</B>&nbsp;=
4(2)</TT></TD></TR>
  <TR>
    <TD>&nbsp;</TD>
    <TD noWrap><TT>tr|W5DDM7|W5DDM7_WHEAT</TT></TD></TR></TBODY></TABLE>
<HR>
<TT><B>Peptide matches not assigned to protein hits:</B> (no details =
means no=20
match)</TT><BR><BR>
<TABLE border=3D0 cellSpacing=3D0 cellPadding=3D0>
  <TBODY>
  <TR>
    <TD><TT>&nbsp;&nbsp;&nbsp;&nbsp;&nbsp;&nbsp;</TT></TD>
    <TD align=3Dright><TT><B>Query&nbsp;&nbsp;</B></TT></TD>
    <TD align=3Dright><TT><B>Observed&nbsp;&nbsp;</B></TT></TD>
    <TD noWrap align=3Dright><TT><B>Mr(expt)&nbsp;&nbsp;</B></TT></TD>
    <TD noWrap align=3Dright><TT><B>Mr(calc)&nbsp;&nbsp;</B></TT></TD>
    <TD align=3Dright><TT><B>&nbsp;ppm&nbsp;&nbsp;</B></TT></TD>
    <TD align=3Dright><TT><B>Miss&nbsp;</B></TT></TD>
    <TD align=3Dright><TT><B>Score&nbsp;</B></TT></TD>
    <TD align=3Dright><TT><B>Expect&nbsp;</B></TT></TD>
    <TD align=3Dright><TT><B>Rank&nbsp;</B></TT></TD>
    <TD align=3Dright><TT><B>Unique&nbsp;</B></TT></TD>
    <TD><TT><B>&nbsp;Peptide</B></TT></TD></TR>
  <TR>
    <TD align=3Dright><INPUT=20
      value=3D"1491.863730 from(1492.871006,1+) intensity(31951.5000) =
title(D%3a%5cDATA%5c2015%5cTEST%5cXIAOMAI%5c1%5c0_B11%5c1%5c1492%2e8710%2=
eLIFT%5c1SREF%5cPDATA%5c1%5c1R) index(3) query(13)"=20
      CHECKED type=3Dcheckbox name=3DQUE></TD>
    <TD align=3Dright><TT><A=20
      onmouseover=3D"if (!browser_EXCLUDE) activateEl('Q13', event)"=20
      onmouseout=3DclearEl()=20
      =
href=3D"http://localhost/mascot/cgi/peptide_view.pl?file=3D../data/201512=
26/F019697.dat&amp;query=3D13&amp;hit=3D1&amp;index=3D&amp;px=3D1&amp;sec=
tion=3D5&amp;ave_thresh=3D33&amp;_ignoreionsscorebelow=3D5&amp;report=3D0=
&amp;_sigthreshold=3D0.05&amp;_msresflags=3D1025&amp;_msresflags2=3D2&amp=
;percolate=3D-1&amp;percolate_rt=3D0"=20
      target=3D_blank>13</A>&nbsp;&nbsp;</TT></TD>
    <TD align=3Dright><TT><FONT=20
    color=3D#ff0000>1492.8710&nbsp;&nbsp;</FONT></TT></TD>
    <TD align=3Dright><TT><FONT=20
    color=3D#ff0000>1491.8637&nbsp;&nbsp;</FONT></TT></TD>
    <TD align=3Dright><TT><FONT=20
    color=3D#ff0000>1491.8045&nbsp;&nbsp;</FONT></TT></TD>
    <TD noWrap align=3Dright><TT><FONT =
color=3D#ff0000>39.7&nbsp;</FONT></TT></TD>
    <TD align=3Dright><TT><FONT =
color=3D#ff0000>0&nbsp;&nbsp;</FONT></TT></TD>
    <TD noWrap align=3Dright><TT><FONT=20
    color=3D#ff0000>13&nbsp;&nbsp;</FONT></TT></TD>
    <TD noWrap align=3Dright><TT><FONT =
color=3D#ff0000>5.6&nbsp;</FONT></TT></TD>
    <TD align=3Dright><TT><FONT =
color=3D#ff0000>1&nbsp;&nbsp;</FONT></TT></TD>
    <TD align=3Dright><TT><FONT=20
      color=3D#ff0000>&nbsp;&nbsp;&nbsp;&nbsp;</FONT></TT></TD>
    <TD noWrap><TT><FONT =
color=3D#ff0000>&nbsp;SLASVAFSLQTNVR</FONT></TT></TD></TR>
  <TR>
    <TD align=3Dright><INPUT=20
      value=3D"1644.842310 from(1645.849586,1+) intensity(10995.9000) =
title(D%3a%5cDATA%5c2015%5cTEST%5cXIAOMAI%5c1%5c0_B11%5c1%5c1645%2e8496%2=
eLIFT%5c1SREF%5cPDATA%5c1%5c1R) index(4) query(15)"=20
      CHECKED type=3Dcheckbox name=3DQUE></TD>
    <TD align=3Dright><TT><A=20
      onmouseover=3D"if (!browser_EXCLUDE) activateEl('Q15', event)"=20
      onmouseout=3DclearEl()=20
      =
href=3D"http://localhost/mascot/cgi/peptide_view.pl?file=3D../data/201512=
26/F019697.dat&amp;query=3D15&amp;hit=3D1&amp;index=3D&amp;px=3D1&amp;sec=
tion=3D5&amp;ave_thresh=3D33&amp;_ignoreionsscorebelow=3D5&amp;report=3D0=
&amp;_sigthreshold=3D0.05&amp;_msresflags=3D1025&amp;_msresflags2=3D2&amp=
;percolate=3D-1&amp;percolate_rt=3D0"=20
      target=3D_blank>15</A>&nbsp;&nbsp;</TT></TD>
    <TD align=3Dright><TT><FONT=20
      color=3D#ff0000><B>1645.8496&nbsp;&nbsp;</B></FONT></TT></TD>
    <TD align=3Dright><TT><FONT=20
      color=3D#ff0000><B>1644.8423&nbsp;&nbsp;</B></FONT></TT></TD>
    <TD align=3Dright><TT><FONT=20
      color=3D#ff0000><B>1644.8981&nbsp;&nbsp;</B></FONT></TT></TD>
    <TD noWrap align=3Dright><TT><FONT=20
      color=3D#ff0000><B>-33.93&nbsp;</B></FONT></TT></TD>
    <TD align=3Dright><TT><FONT=20
color=3D#ff0000><B>1&nbsp;&nbsp;</B></FONT></TT></TD>
    <TD noWrap align=3Dright><TT><FONT=20
      color=3D#ff0000><B>12&nbsp;&nbsp;</B></FONT></TT></TD>
    <TD noWrap align=3Dright><TT><FONT=20
    color=3D#ff0000><B>5.9&nbsp;</B></FONT></TT></TD>
    <TD align=3Dright><TT><FONT=20
color=3D#ff0000><B>1&nbsp;&nbsp;</B></FONT></TT></TD>
    <TD align=3Dright><TT><FONT=20
      color=3D#ff0000><B>&nbsp;&nbsp;&nbsp;&nbsp;</B></FONT></TT></TD>
    <TD noWrap><TT><FONT color=3D#ff0000><B>&nbsp;GSPVLSLQTT<U>M</U>IARR =
+=20
      Oxidation (M)</B></FONT></TT></TD></TR>
  <TR>
    <TD align=3Dright><INPUT=20
      value=3D"1864.057784 from(1865.065060,1+) intensity(23197.6000) =
title(D%3a%5cDATA%5c2015%5cTEST%5cXIAOMAI%5c1%5c0_B11%5c1%5c1865%2e0651%2=
eLIFT%5c1SREF%5cPDATA%5c1%5c1R) index(6) query(32)"=20
      CHECKED type=3Dcheckbox name=3DQUE></TD>
    <TD align=3Dright><TT><A=20
      onmouseover=3D"if (!browser_EXCLUDE) activateEl('Q32', event)"=20
      onmouseout=3DclearEl()=20
      =
href=3D"http://localhost/mascot/cgi/peptide_view.pl?file=3D../data/201512=
26/F019697.dat&amp;query=3D32&amp;hit=3D1&amp;index=3D&amp;px=3D1&amp;sec=
tion=3D5&amp;ave_thresh=3D33&amp;_ignoreionsscorebelow=3D5&amp;report=3D0=
&amp;_sigthreshold=3D0.05&amp;_msresflags=3D1025&amp;_msresflags2=3D2&amp=
;percolate=3D-1&amp;percolate_rt=3D0"=20
      target=3D_blank>32</A>&nbsp;&nbsp;</TT></TD>
    <TD align=3Dright><TT><FONT=20
      color=3D#ff0000><B>1865.0651&nbsp;&nbsp;</B></FONT></TT></TD>
    <TD align=3Dright><TT><FONT=20
      color=3D#ff0000><B>1864.0578&nbsp;&nbsp;</B></FONT></TT></TD>
    <TD align=3Dright><TT><FONT=20
      color=3D#ff0000><B>1863.8347&nbsp;&nbsp;</B></FONT></TT></TD>
    <TD noWrap align=3Dright><TT><FONT=20
    color=3D#ff0000><B>120&nbsp;</B></FONT></TT></TD>
    <TD align=3Dright><TT><FONT=20
color=3D#ff0000><B>0&nbsp;&nbsp;</B></FONT></TT></TD>
    <TD noWrap align=3Dright><TT><FONT=20
      color=3D#ff0000><B>11&nbsp;&nbsp;</B></FONT></TT></TD>
    <TD noWrap align=3Dright><TT><FONT=20
    color=3D#ff0000><B>8.1&nbsp;</B></FONT></TT></TD>
    <TD align=3Dright><TT><FONT=20
color=3D#ff0000><B>1&nbsp;&nbsp;</B></FONT></TT></TD>
    <TD align=3Dright><TT><FONT=20
      color=3D#ff0000><B>&nbsp;&nbsp;&nbsp;&nbsp;</B></FONT></TT></TD>
    <TD noWrap><TT><FONT=20
      =
color=3D#ff0000><B>&nbsp;GSNGGADGAGFNTDALEGVR</B></FONT></TT></TD></TR>
  <TR>
    <TD align=3Dright><INPUT=20
      value=3D"1950.103318 from(1951.110594,1+) intensity(6882.0000) =
title(D%3a%5cDATA%5c2015%5cTEST%5cXIAOMAI%5c1%5c0_B11%5c1%5c1951%2e1106%2=
eLIFT%5c1SREF%5cPDATA%5c1%5c1R) index(7) query(33)"=20
      CHECKED type=3Dcheckbox name=3DQUE></TD>
    <TD align=3Dright><TT><A=20
      onmouseover=3D"if (!browser_EXCLUDE) activateEl('Q33', event)"=20
      onmouseout=3DclearEl()=20
      =
href=3D"http://localhost/mascot/cgi/peptide_view.pl?file=3D../data/201512=
26/F019697.dat&amp;query=3D33&amp;hit=3D1&amp;index=3D&amp;px=3D1&amp;sec=
tion=3D5&amp;ave_thresh=3D33&amp;_ignoreionsscorebelow=3D5&amp;report=3D0=
&amp;_sigthreshold=3D0.05&amp;_msresflags=3D1025&amp;_msresflags2=3D2&amp=
;percolate=3D-1&amp;percolate_rt=3D0"=20
      target=3D_blank>33</A>&nbsp;&nbsp;</TT></TD>
    <TD align=3Dright><TT><FONT=20
      color=3D#ff0000><B>1951.1106&nbsp;&nbsp;</B></FONT></TT></TD>
    <TD align=3Dright><TT><FONT=20
      color=3D#ff0000><B>1950.1033&nbsp;&nbsp;</B></FONT></TT></TD>
    <TD align=3Dright><TT><FONT=20
      color=3D#ff0000><B>1950.0469&nbsp;&nbsp;</B></FONT></TT></TD>
    <TD noWrap align=3Dright><TT><FONT=20
      color=3D#ff0000><B>28.9&nbsp;</B></FONT></TT></TD>
    <TD align=3Dright><TT><FONT=20
color=3D#ff0000><B>1&nbsp;&nbsp;</B></FONT></TT></TD>
    <TD noWrap align=3Dright><TT><FONT=20
      color=3D#ff0000><B>8&nbsp;&nbsp;</B></FONT></TT></TD>
    <TD noWrap align=3Dright><TT><FONT=20
    color=3D#ff0000><B>14&nbsp;</B></FONT></TT></TD>
    <TD align=3Dright><TT><FONT=20
color=3D#ff0000><B>1&nbsp;&nbsp;</B></FONT></TT></TD>
    <TD align=3Dright><TT><FONT=20
      color=3D#ff0000><B>&nbsp;&nbsp;&nbsp;&nbsp;</B></FONT></TT></TD>
    <TD noWrap><TT><FONT=20
      =
color=3D#ff0000><B>&nbsp;VAIVGAGASGLAACKHALER</B></FONT></TT></TD></TR>
  <TR>
    <TD align=3Dright><INPUT=20
      value=3D"1795.007193 from(1796.014469,1+) intensity(22826.6000) =
title(D%3a%5cDATA%5c2015%5cTEST%5cXIAOMAI%5c1%5c0_B11%5c1%5c1796%2e0145%2=
eLIFT%5c1SREF%5cPDATA%5c1%5c1R) index(5) query(25)"=20
      CHECKED type=3Dcheckbox name=3DQUE></TD>
    <TD align=3Dright><TT><A=20
      onmouseover=3D"if (!browser_EXCLUDE) activateEl('Q25', event)"=20
      onmouseout=3DclearEl()=20
      =
href=3D"http://localhost/mascot/cgi/peptide_view.pl?file=3D../data/201512=
26/F019697.dat&amp;query=3D25&amp;hit=3D1&amp;index=3D&amp;px=3D1&amp;sec=
tion=3D5&amp;ave_thresh=3D33&amp;_ignoreionsscorebelow=3D5&amp;report=3D0=
&amp;_sigthreshold=3D0.05&amp;_msresflags=3D1025&amp;_msresflags2=3D2&amp=
;percolate=3D-1&amp;percolate_rt=3D0"=20
      target=3D_blank>25</A>&nbsp;&nbsp;</TT></TD>
    <TD align=3Dright><TT><FONT=20
      color=3D#ff0000><B>1796.0145&nbsp;&nbsp;</B></FONT></TT></TD>
    <TD align=3Dright><TT><FONT=20
      color=3D#ff0000><B>1795.0072&nbsp;&nbsp;</B></FONT></TT></TD>
    <TD align=3Dright><TT><FONT=20
      color=3D#ff0000><B>1794.8094&nbsp;&nbsp;</B></FONT></TT></TD>
    <TD noWrap align=3Dright><TT><FONT=20
    color=3D#ff0000><B>110&nbsp;</B></FONT></TT></TD>
    <TD align=3Dright><TT><FONT=20
color=3D#ff0000><B>0&nbsp;&nbsp;</B></FONT></TT></TD>
    <TD noWrap align=3Dright><TT><FONT=20
      color=3D#ff0000><B>4&nbsp;&nbsp;</B></FONT></TT></TD>
    <TD noWrap align=3Dright><TT><FONT=20
    color=3D#ff0000><B>36&nbsp;</B></FONT></TT></TD>
    <TD align=3Dright><TT><FONT=20
color=3D#ff0000><B>1&nbsp;&nbsp;</B></FONT></TT></TD>
    <TD align=3Dright><TT><FONT=20
      color=3D#ff0000><B>&nbsp;&nbsp;&nbsp;&nbsp;</B></FONT></TT></TD>
    <TD noWrap><TT><FONT =
color=3D#ff0000><B>&nbsp;<U>M</U>EVDAAYPAAATGDELR +=20
      Oxidation (M)</B></FONT></TT></TD></TR>
  <TR>
    <TD align=3Dright><INPUT=20
      value=3D"1099.654672 from(1100.661948,1+) intensity(9602.9000) =
title(D%3a%5cDATA%5c2015%5cTEST%5cXIAOMAI%5c1%5c0_B11%5c1%5c1100%2e6619%2=
eLIFT%5c1SREF%5cPDATA%5c1%5c1R) index(0) query(3)"=20
      CHECKED type=3Dcheckbox name=3DQUE></TD>
    <TD align=3Dright><TT><A=20
      onmouseover=3D"if (!browser_EXCLUDE) activateEl('Q3', event)"=20
      onmouseout=3DclearEl()=20
      =
href=3D"http://localhost/mascot/cgi/peptide_view.pl?file=3D../data/201512=
26/F019697.dat&amp;query=3D3&amp;hit=3D1&amp;index=3D&amp;px=3D1&amp;sect=
ion=3D5&amp;ave_thresh=3D33&amp;_ignoreionsscorebelow=3D5&amp;report=3D0&=
amp;_sigthreshold=3D0.05&amp;_msresflags=3D1025&amp;_msresflags2=3D2&amp;=
percolate=3D-1&amp;percolate_rt=3D0"=20
      target=3D_blank>3</A>&nbsp;&nbsp;</TT></TD>
    <TD align=3Dright><TT><FONT=20
      color=3D#ff0000><B>1100.6619&nbsp;&nbsp;</B></FONT></TT></TD>
    <TD align=3Dright><TT><FONT=20
      color=3D#ff0000><B>1099.6547&nbsp;&nbsp;</B></FONT></TT></TD>
    <TD align=3Dright><TT><FONT=20
      color=3D#ff0000><B>1099.6237&nbsp;&nbsp;</B></FONT></TT></TD>
    <TD noWrap align=3Dright><TT><FONT=20
      color=3D#ff0000><B>28.2&nbsp;</B></FONT></TT></TD>
    <TD align=3Dright><TT><FONT=20
color=3D#ff0000><B>0&nbsp;&nbsp;</B></FONT></TT></TD>
    <TD noWrap align=3Dright><TT><FONT=20
      color=3D#ff0000><B>3&nbsp;&nbsp;</B></FONT></TT></TD>
    <TD noWrap align=3Dright><TT><FONT=20
    color=3D#ff0000><B>58&nbsp;</B></FONT></TT></TD>
    <TD align=3Dright><TT><FONT=20
color=3D#ff0000><B>1&nbsp;&nbsp;</B></FONT></TT></TD>
    <TD align=3Dright><TT><FONT=20
      color=3D#ff0000><B>&nbsp;&nbsp;&nbsp;&nbsp;</B></FONT></TT></TD>
    <TD noWrap><TT><FONT=20
  color=3D#ff0000><B>&nbsp;LSLALDAELR</B></FONT></TT></TD></TR>
  <TR>
    <TD align=3Dright><INPUT=20
      value=3D"1261.707700 from(1262.714976,1+) intensity(8777.0000) =
title(D%3a%5cDATA%5c2015%5cTEST%5cXIAOMAI%5c1%5c0_B11%5c1%5c1262%2e7150%2=
eLIFT%5c1SREF%5cPDATA%5c1%5c1R) index(2) query(8)"=20
      CHECKED type=3Dcheckbox name=3DQUE></TD>
    <TD align=3Dright><TT><A=20
      onmouseover=3D"if (!browser_EXCLUDE) activateEl('Q8', event)"=20
      onmouseout=3DclearEl()=20
      =
href=3D"http://localhost/mascot/cgi/peptide_view.pl?file=3D../data/201512=
26/F019697.dat&amp;query=3D8&amp;hit=3D1&amp;index=3D&amp;px=3D1&amp;sect=
ion=3D5&amp;ave_thresh=3D33&amp;_ignoreionsscorebelow=3D5&amp;report=3D0&=
amp;_sigthreshold=3D0.05&amp;_msresflags=3D1025&amp;_msresflags2=3D2&amp;=
percolate=3D-1&amp;percolate_rt=3D0"=20
      target=3D_blank>8</A>&nbsp;&nbsp;</TT></TD>
    <TD align=3Dright><TT><FONT=20
      color=3D#ff0000><B>1262.7150&nbsp;&nbsp;</B></FONT></TT></TD>
    <TD align=3Dright><TT><FONT=20
      color=3D#ff0000><B>1261.7077&nbsp;&nbsp;</B></FONT></TT></TD>
    <TD align=3Dright><TT><FONT=20
      color=3D#ff0000><B>1261.6262&nbsp;&nbsp;</B></FONT></TT></TD>
    <TD noWrap align=3Dright><TT><FONT=20
      color=3D#ff0000><B>64.6&nbsp;</B></FONT></TT></TD>
    <TD align=3Dright><TT><FONT=20
color=3D#ff0000><B>0&nbsp;&nbsp;</B></FONT></TT></TD>
    <TD noWrap align=3Dright><TT><FONT=20
      color=3D#ff0000><B>2&nbsp;&nbsp;</B></FONT></TT></TD>
    <TD noWrap align=3Dright><TT><FONT=20
    color=3D#ff0000><B>78&nbsp;</B></FONT></TT></TD>
    <TD align=3Dright><TT><FONT=20
color=3D#ff0000><B>1&nbsp;&nbsp;</B></FONT></TT></TD>
    <TD align=3Dright><TT><FONT=20
      color=3D#ff0000><B>&nbsp;&nbsp;&nbsp;&nbsp;</B></FONT></TT></TD>
    <TD noWrap><TT><FONT=20
    color=3D#ff0000><B>&nbsp;TGASNTVADALSR</B></FONT></TT></TD></TR>
  <TR>
    <TD align=3Dright><INPUT=20
      value=3D"860.115086 from(861.122362,1+) intensity(2949.6000) =
query(1)"=20
      CHECKED type=3Dcheckbox name=3DQUE></TD>
    <TD align=3Dright><TT><A=20
      onmouseover=3D"if (!browser_EXCLUDE) activateEl('Q1', event)"=20
      onmouseout=3DclearEl()=20
      =
href=3D"http://localhost/mascot/cgi/peptide_view.pl?file=3D../data/201512=
26/F019697.dat&amp;query=3D1&amp;hit=3D1&amp;index=3D&amp;px=3D1&amp;sect=
ion=3D5&amp;ave_thresh=3D33&amp;_ignoreionsscorebelow=3D5&amp;report=3D0&=
amp;_sigthreshold=3D0.05&amp;_msresflags=3D1025&amp;_msresflags2=3D2&amp;=
percolate=3D-1&amp;percolate_rt=3D0"=20
      target=3D_blank>1</A>&nbsp;&nbsp;</TT></TD>
    <TD align=3Dright><TT><I><B>861.1224&nbsp;&nbsp;</B></I></TT></TD>
    <TD align=3Dright><TT><I><B>860.1151&nbsp;&nbsp;</B></I></TT></TD>
    <TD>&nbsp;</TD>
    <TD>&nbsp;</TD>
    <TD>&nbsp;</TD>
    <TD>&nbsp;</TD>
    <TD>&nbsp;</TD>
    <TD>&nbsp;</TD>
    <TD>&nbsp;</TD></TD></TR>
  <TR>
    <TD align=3Dright><INPUT=20
      value=3D"876.096490 from(877.103766,1+) intensity(2621.1000) =
query(2)"=20
      CHECKED type=3Dcheckbox name=3DQUE></TD>
    <TD align=3Dright><TT><A=20
      onmouseover=3D"if (!browser_EXCLUDE) activateEl('Q2', event)"=20
      onmouseout=3DclearEl()=20
      =
href=3D"http://localhost/mascot/cgi/peptide_view.pl?file=3D../data/201512=
26/F019697.dat&amp;query=3D2&amp;hit=3D1&amp;index=3D&amp;px=3D1&amp;sect=
ion=3D5&amp;ave_thresh=3D33&amp;_ignoreionsscorebelow=3D5&amp;report=3D0&=
amp;_sigthreshold=3D0.05&amp;_msresflags=3D1025&amp;_msresflags2=3D2&amp;=
percolate=3D-1&amp;percolate_rt=3D0"=20
      target=3D_blank>2</A>&nbsp;&nbsp;</TT></TD>
    <TD align=3Dright><TT><I><B>877.1038&nbsp;&nbsp;</B></I></TT></TD>
    <TD align=3Dright><TT><I><B>876.0965&nbsp;&nbsp;</B></I></TT></TD>
    <TD>&nbsp;</TD>
    <TD>&nbsp;</TD>
    <TD>&nbsp;</TD>
    <TD>&nbsp;</TD>
    <TD>&nbsp;</TD>
    <TD>&nbsp;</TD>
    <TD>&nbsp;</TD></TD></TR>
  <TR>
    <TD align=3Dright><INPUT=20
      value=3D"1122.624704 from(1123.631980,1+) intensity(4207.2000) =
query(4)"=20
      CHECKED type=3Dcheckbox name=3DQUE></TD>
    <TD align=3Dright><TT><A=20
      onmouseover=3D"if (!browser_EXCLUDE) activateEl('Q4', event)"=20
      onmouseout=3DclearEl()=20
      =
href=3D"http://localhost/mascot/cgi/peptide_view.pl?file=3D../data/201512=
26/F019697.dat&amp;query=3D4&amp;hit=3D1&amp;index=3D&amp;px=3D1&amp;sect=
ion=3D5&amp;ave_thresh=3D33&amp;_ignoreionsscorebelow=3D5&amp;report=3D0&=
amp;_sigthreshold=3D0.05&amp;_msresflags=3D1025&amp;_msresflags2=3D2&amp;=
percolate=3D-1&amp;percolate_rt=3D0"=20
      target=3D_blank>4</A>&nbsp;&nbsp;</TT></TD>
    <TD align=3Dright><TT><I><B>1123.6320&nbsp;&nbsp;</B></I></TT></TD>
    <TD align=3Dright><TT><I><B>1122.6247&nbsp;&nbsp;</B></I></TT></TD>
    <TD>&nbsp;</TD>
    <TD>&nbsp;</TD>
    <TD>&nbsp;</TD>
    <TD>&nbsp;</TD>
    <TD>&nbsp;</TD>
    <TD>&nbsp;</TD>
    <TD>&nbsp;</TD></TD></TR>
  <TR>
    <TD align=3Dright><INPUT=20
      value=3D"1134.663412 from(1135.670688,1+) intensity(6496.6000) =
query(5)"=20
      CHECKED type=3Dcheckbox name=3DQUE></TD>
    <TD align=3Dright><TT><A=20
      onmouseover=3D"if (!browser_EXCLUDE) activateEl('Q5', event)"=20
      onmouseout=3DclearEl()=20
      =
href=3D"http://localhost/mascot/cgi/peptide_view.pl?file=3D../data/201512=
26/F019697.dat&amp;query=3D5&amp;hit=3D1&amp;index=3D&amp;px=3D1&amp;sect=
ion=3D5&amp;ave_thresh=3D33&amp;_ignoreionsscorebelow=3D5&amp;report=3D0&=
amp;_sigthreshold=3D0.05&amp;_msresflags=3D1025&amp;_msresflags2=3D2&amp;=
percolate=3D-1&amp;percolate_rt=3D0"=20
      target=3D_blank>5</A>&nbsp;&nbsp;</TT></TD>
    <TD align=3Dright><TT><I><B>1135.6707&nbsp;&nbsp;</B></I></TT></TD>
    <TD align=3Dright><TT><I><B>1134.6634&nbsp;&nbsp;</B></I></TT></TD>
    <TD>&nbsp;</TD>
    <TD>&nbsp;</TD>
    <TD>&nbsp;</TD>
    <TD>&nbsp;</TD>
    <TD>&nbsp;</TD>
    <TD>&nbsp;</TD>
    <TD>&nbsp;</TD></TD></TR>
  <TR>
    <TD align=3Dright><INPUT=20
      value=3D"1194.712504 from(1195.719780,1+) intensity(4407.1000) =
query(7)"=20
      CHECKED type=3Dcheckbox name=3DQUE></TD>
    <TD align=3Dright><TT><A=20
      onmouseover=3D"if (!browser_EXCLUDE) activateEl('Q7', event)"=20
      onmouseout=3DclearEl()=20
      =
href=3D"http://localhost/mascot/cgi/peptide_view.pl?file=3D../data/201512=
26/F019697.dat&amp;query=3D7&amp;hit=3D1&amp;index=3D&amp;px=3D1&amp;sect=
ion=3D5&amp;ave_thresh=3D33&amp;_ignoreionsscorebelow=3D5&amp;report=3D0&=
amp;_sigthreshold=3D0.05&amp;_msresflags=3D1025&amp;_msresflags2=3D2&amp;=
percolate=3D-1&amp;percolate_rt=3D0"=20
      target=3D_blank>7</A>&nbsp;&nbsp;</TT></TD>
    <TD align=3Dright><TT><I><B>1195.7198&nbsp;&nbsp;</B></I></TT></TD>
    <TD align=3Dright><TT><I><B>1194.7125&nbsp;&nbsp;</B></I></TT></TD>
    <TD>&nbsp;</TD>
    <TD>&nbsp;</TD>
    <TD>&nbsp;</TD>
    <TD>&nbsp;</TD>
    <TD>&nbsp;</TD>
    <TD>&nbsp;</TD>
    <TD>&nbsp;</TD></TD></TR>
  <TR>
    <TD align=3Dright><INPUT=20
      value=3D"1389.757605 from(1390.764881,1+) intensity(27146.6000) =
query(9)"=20
      CHECKED type=3Dcheckbox name=3DQUE></TD>
    <TD align=3Dright><TT><A=20
      onmouseover=3D"if (!browser_EXCLUDE) activateEl('Q9', event)"=20
      onmouseout=3DclearEl()=20
      =
href=3D"http://localhost/mascot/cgi/peptide_view.pl?file=3D../data/201512=
26/F019697.dat&amp;query=3D9&amp;hit=3D1&amp;index=3D&amp;px=3D1&amp;sect=
ion=3D5&amp;ave_thresh=3D33&amp;_ignoreionsscorebelow=3D5&amp;report=3D0&=
amp;_sigthreshold=3D0.05&amp;_msresflags=3D1025&amp;_msresflags2=3D2&amp;=
percolate=3D-1&amp;percolate_rt=3D0"=20
      target=3D_blank>9</A>&nbsp;&nbsp;</TT></TD>
    <TD align=3Dright><TT><I><B>1390.7649&nbsp;&nbsp;</B></I></TT></TD>
    <TD align=3Dright><TT><I><B>1389.7576&nbsp;&nbsp;</B></I></TT></TD>
    <TD>&nbsp;</TD>
    <TD>&nbsp;</TD>
    <TD>&nbsp;</TD>
    <TD>&nbsp;</TD>
    <TD>&nbsp;</TD>
    <TD>&nbsp;</TD>
    <TD>&nbsp;</TD></TD></TR>
  <TR>
    <TD align=3Dright><INPUT=20
      value=3D"1398.844491 from(1399.851767,1+) intensity(19754.4000) =
query(10)"=20
      CHECKED type=3Dcheckbox name=3DQUE></TD>
    <TD align=3Dright><TT><A=20
      onmouseover=3D"if (!browser_EXCLUDE) activateEl('Q10', event)"=20
      onmouseout=3DclearEl()=20
      =
href=3D"http://localhost/mascot/cgi/peptide_view.pl?file=3D../data/201512=
26/F019697.dat&amp;query=3D10&amp;hit=3D1&amp;index=3D&amp;px=3D1&amp;sec=
tion=3D5&amp;ave_thresh=3D33&amp;_ignoreionsscorebelow=3D5&amp;report=3D0=
&amp;_sigthreshold=3D0.05&amp;_msresflags=3D1025&amp;_msresflags2=3D2&amp=
;percolate=3D-1&amp;percolate_rt=3D0"=20
      target=3D_blank>10</A>&nbsp;&nbsp;</TT></TD>
    <TD align=3Dright><TT><I><B>1399.8518&nbsp;&nbsp;</B></I></TT></TD>
    <TD align=3Dright><TT><I><B>1398.8445&nbsp;&nbsp;</B></I></TT></TD>
    <TD>&nbsp;</TD>
    <TD>&nbsp;</TD>
    <TD>&nbsp;</TD>
    <TD>&nbsp;</TD>
    <TD>&nbsp;</TD>
    <TD>&nbsp;</TD>
    <TD>&nbsp;</TD></TD></TR>
  <TR>
    <TD align=3Dright><INPUT=20
      value=3D"1408.887942 from(1409.895218,1+) intensity(26376.7000) =
query(11)"=20
      CHECKED type=3Dcheckbox name=3DQUE></TD>
    <TD align=3Dright><TT><A=20
      onmouseover=3D"if (!browser_EXCLUDE) activateEl('Q11', event)"=20
      onmouseout=3DclearEl()=20
      =
href=3D"http://localhost/mascot/cgi/peptide_view.pl?file=3D../data/201512=
26/F019697.dat&amp;query=3D11&amp;hit=3D1&amp;index=3D&amp;px=3D1&amp;sec=
tion=3D5&amp;ave_thresh=3D33&amp;_ignoreionsscorebelow=3D5&amp;report=3D0=
&amp;_sigthreshold=3D0.05&amp;_msresflags=3D1025&amp;_msresflags2=3D2&amp=
;percolate=3D-1&amp;percolate_rt=3D0"=20
      target=3D_blank>11</A>&nbsp;&nbsp;</TT></TD>
    <TD align=3Dright><TT><I><B>1409.8952&nbsp;&nbsp;</B></I></TT></TD>
    <TD align=3Dright><TT><I><B>1408.8879&nbsp;&nbsp;</B></I></TT></TD>
    <TD>&nbsp;</TD>
    <TD>&nbsp;</TD>
    <TD>&nbsp;</TD>
    <TD>&nbsp;</TD>
    <TD>&nbsp;</TD>
    <TD>&nbsp;</TD>
    <TD>&nbsp;</TD></TD></TR>
  <TR>
    <TD align=3Dright><INPUT=20
      value=3D"1430.857589 from(1431.864865,1+) intensity(4481.2000) =
query(12)"=20
      CHECKED type=3Dcheckbox name=3DQUE></TD>
    <TD align=3Dright><TT><A=20
      onmouseover=3D"if (!browser_EXCLUDE) activateEl('Q12', event)"=20
      onmouseout=3DclearEl()=20
      =
href=3D"http://localhost/mascot/cgi/peptide_view.pl?file=3D../data/201512=
26/F019697.dat&amp;query=3D12&amp;hit=3D1&amp;index=3D&amp;px=3D1&amp;sec=
tion=3D5&amp;ave_thresh=3D33&amp;_ignoreionsscorebelow=3D5&amp;report=3D0=
&amp;_sigthreshold=3D0.05&amp;_msresflags=3D1025&amp;_msresflags2=3D2&amp=
;percolate=3D-1&amp;percolate_rt=3D0"=20
      target=3D_blank>12</A>&nbsp;&nbsp;</TT></TD>
    <TD align=3Dright><TT><I><B>1431.8649&nbsp;&nbsp;</B></I></TT></TD>
    <TD align=3Dright><TT><I><B>1430.8576&nbsp;&nbsp;</B></I></TT></TD>
    <TD>&nbsp;</TD>
    <TD>&nbsp;</TD>
    <TD>&nbsp;</TD>
    <TD>&nbsp;</TD>
    <TD>&nbsp;</TD>
    <TD>&nbsp;</TD>
    <TD>&nbsp;</TD></TD></TR>
  <TR>
    <TD align=3Dright><INPUT=20
      value=3D"1513.836210 from(1514.843486,1+) intensity(4826.2000) =
query(14)"=20
      CHECKED type=3Dcheckbox name=3DQUE></TD>
    <TD align=3Dright><TT><A=20
      onmouseover=3D"if (!browser_EXCLUDE) activateEl('Q14', event)"=20
      onmouseout=3DclearEl()=20
      =
href=3D"http://localhost/mascot/cgi/peptide_view.pl?file=3D../data/201512=
26/F019697.dat&amp;query=3D14&amp;hit=3D1&amp;index=3D&amp;px=3D1&amp;sec=
tion=3D5&amp;ave_thresh=3D33&amp;_ignoreionsscorebelow=3D5&amp;report=3D0=
&amp;_sigthreshold=3D0.05&amp;_msresflags=3D1025&amp;_msresflags2=3D2&amp=
;percolate=3D-1&amp;percolate_rt=3D0"=20
      target=3D_blank>14</A>&nbsp;&nbsp;</TT></TD>
    <TD align=3Dright><TT><I><B>1514.8435&nbsp;&nbsp;</B></I></TT></TD>
    <TD align=3Dright><TT><I><B>1513.8362&nbsp;&nbsp;</B></I></TT></TD>
    <TD>&nbsp;</TD>
    <TD>&nbsp;</TD>
    <TD>&nbsp;</TD>
    <TD>&nbsp;</TD>
    <TD>&nbsp;</TD>
    <TD>&nbsp;</TD>
    <TD>&nbsp;</TD></TD></TR>
  <TR>
    <TD align=3Dright><INPUT=20
      value=3D"1661.871220 from(1662.878496,1+) intensity(22355.2000) =
query(16)"=20
      CHECKED type=3Dcheckbox name=3DQUE></TD>
    <TD align=3Dright><TT><A=20
      onmouseover=3D"if (!browser_EXCLUDE) activateEl('Q16', event)"=20
      onmouseout=3DclearEl()=20
      =
href=3D"http://localhost/mascot/cgi/peptide_view.pl?file=3D../data/201512=
26/F019697.dat&amp;query=3D16&amp;hit=3D1&amp;index=3D&amp;px=3D1&amp;sec=
tion=3D5&amp;ave_thresh=3D33&amp;_ignoreionsscorebelow=3D5&amp;report=3D0=
&amp;_sigthreshold=3D0.05&amp;_msresflags=3D1025&amp;_msresflags2=3D2&amp=
;percolate=3D-1&amp;percolate_rt=3D0"=20
      target=3D_blank>16</A>&nbsp;&nbsp;</TT></TD>
    <TD align=3Dright><TT><I><B>1662.8785&nbsp;&nbsp;</B></I></TT></TD>
    <TD align=3Dright><TT><I><B>1661.8712&nbsp;&nbsp;</B></I></TT></TD>
    <TD>&nbsp;</TD>
    <TD>&nbsp;</TD>
    <TD>&nbsp;</TD>
    <TD>&nbsp;</TD>
    <TD>&nbsp;</TD>
    <TD>&nbsp;</TD>
    <TD>&nbsp;</TD></TD></TR>
  <TR>
    <TD align=3Dright><INPUT=20
      value=3D"1675.024110 from(1676.031386,1+) intensity(32635.4000) =
query(17)"=20
      CHECKED type=3Dcheckbox name=3DQUE></TD>
    <TD align=3Dright><TT><A=20
      onmouseover=3D"if (!browser_EXCLUDE) activateEl('Q17', event)"=20
      onmouseout=3DclearEl()=20
      =
href=3D"http://localhost/mascot/cgi/peptide_view.pl?file=3D../data/201512=
26/F019697.dat&amp;query=3D17&amp;hit=3D1&amp;index=3D&amp;px=3D1&amp;sec=
tion=3D5&amp;ave_thresh=3D33&amp;_ignoreionsscorebelow=3D5&amp;report=3D0=
&amp;_sigthreshold=3D0.05&amp;_msresflags=3D1025&amp;_msresflags2=3D2&amp=
;percolate=3D-1&amp;percolate_rt=3D0"=20
      target=3D_blank>17</A>&nbsp;&nbsp;</TT></TD>
    <TD align=3Dright><TT><I><B>1676.0314&nbsp;&nbsp;</B></I></TT></TD>
    <TD align=3Dright><TT><I><B>1675.0241&nbsp;&nbsp;</B></I></TT></TD>
    <TD>&nbsp;</TD>
    <TD>&nbsp;</TD>
    <TD>&nbsp;</TD>
    <TD>&nbsp;</TD>
    <TD>&nbsp;</TD>
    <TD>&nbsp;</TD>
    <TD>&nbsp;</TD></TD></TR>
  <TR>
    <TD align=3Dright><INPUT=20
      value=3D"1677.866202 from(1678.873478,1+) intensity(7762.0000) =
query(18)"=20
      CHECKED type=3Dcheckbox name=3DQUE></TD>
    <TD align=3Dright><TT><A=20
      onmouseover=3D"if (!browser_EXCLUDE) activateEl('Q18', event)"=20
      onmouseout=3DclearEl()=20
      =
href=3D"http://localhost/mascot/cgi/peptide_view.pl?file=3D../data/201512=
26/F019697.dat&amp;query=3D18&amp;hit=3D1&amp;index=3D&amp;px=3D1&amp;sec=
tion=3D5&amp;ave_thresh=3D33&amp;_ignoreionsscorebelow=3D5&amp;report=3D0=
&amp;_sigthreshold=3D0.05&amp;_msresflags=3D1025&amp;_msresflags2=3D2&amp=
;percolate=3D-1&amp;percolate_rt=3D0"=20
      target=3D_blank>18</A>&nbsp;&nbsp;</TT></TD>
    <TD align=3Dright><TT><I><B>1678.8735&nbsp;&nbsp;</B></I></TT></TD>
    <TD align=3Dright><TT><I><B>1677.8662&nbsp;&nbsp;</B></I></TT></TD>
    <TD>&nbsp;</TD>
    <TD>&nbsp;</TD>
    <TD>&nbsp;</TD>
    <TD>&nbsp;</TD>
    <TD>&nbsp;</TD>
    <TD>&nbsp;</TD>
    <TD>&nbsp;</TD></TD></TR>
  <TR>
    <TD align=3Dright><INPUT=20
      value=3D"1683.854106 from(1684.861382,1+) intensity(4588.8000) =
query(19)"=20
      CHECKED type=3Dcheckbox name=3DQUE></TD>
    <TD align=3Dright><TT><A=20
      onmouseover=3D"if (!browser_EXCLUDE) activateEl('Q19', event)"=20
      onmouseout=3DclearEl()=20
      =
href=3D"http://localhost/mascot/cgi/peptide_view.pl?file=3D../data/201512=
26/F019697.dat&amp;query=3D19&amp;hit=3D1&amp;index=3D&amp;px=3D1&amp;sec=
tion=3D5&amp;ave_thresh=3D33&amp;_ignoreionsscorebelow=3D5&amp;report=3D0=
&amp;_sigthreshold=3D0.05&amp;_msresflags=3D1025&amp;_msresflags2=3D2&amp=
;percolate=3D-1&amp;percolate_rt=3D0"=20
      target=3D_blank>19</A>&nbsp;&nbsp;</TT></TD>
    <TD align=3Dright><TT><I><B>1684.8614&nbsp;&nbsp;</B></I></TT></TD>
    <TD align=3Dright><TT><I><B>1683.8541&nbsp;&nbsp;</B></I></TT></TD>
    <TD>&nbsp;</TD>
    <TD>&nbsp;</TD>
    <TD>&nbsp;</TD>
    <TD>&nbsp;</TD>
    <TD>&nbsp;</TD>
    <TD>&nbsp;</TD>
    <TD>&nbsp;</TD></TD></TR>
  <TR>
    <TD align=3Dright><INPUT=20
      value=3D"1696.980416 from(1697.987692,1+) intensity(5147.8000) =
query(20)"=20
      CHECKED type=3Dcheckbox name=3DQUE></TD>
    <TD align=3Dright><TT><A=20
      onmouseover=3D"if (!browser_EXCLUDE) activateEl('Q20', event)"=20
      onmouseout=3DclearEl()=20
      =
href=3D"http://localhost/mascot/cgi/peptide_view.pl?file=3D../data/201512=
26/F019697.dat&amp;query=3D20&amp;hit=3D1&amp;index=3D&amp;px=3D1&amp;sec=
tion=3D5&amp;ave_thresh=3D33&amp;_ignoreionsscorebelow=3D5&amp;report=3D0=
&amp;_sigthreshold=3D0.05&amp;_msresflags=3D1025&amp;_msresflags2=3D2&amp=
;percolate=3D-1&amp;percolate_rt=3D0"=20
      target=3D_blank>20</A>&nbsp;&nbsp;</TT></TD>
    <TD align=3Dright><TT><I><B>1697.9877&nbsp;&nbsp;</B></I></TT></TD>
    <TD align=3Dright><TT><I><B>1696.9804&nbsp;&nbsp;</B></I></TT></TD>
    <TD>&nbsp;</TD>
    <TD>&nbsp;</TD>
    <TD>&nbsp;</TD>
    <TD>&nbsp;</TD>
    <TD>&nbsp;</TD>
    <TD>&nbsp;</TD>
    <TD>&nbsp;</TD></TD></TR>
  <TR>
    <TD align=3Dright><INPUT=20
      value=3D"1713.941618 from(1714.948894,1+) intensity(5997.5000) =
query(21)"=20
      CHECKED type=3Dcheckbox name=3DQUE></TD>
    <TD align=3Dright><TT><A=20
      onmouseover=3D"if (!browser_EXCLUDE) activateEl('Q21', event)"=20
      onmouseout=3DclearEl()=20
      =
href=3D"http://localhost/mascot/cgi/peptide_view.pl?file=3D../data/201512=
26/F019697.dat&amp;query=3D21&amp;hit=3D1&amp;index=3D&amp;px=3D1&amp;sec=
tion=3D5&amp;ave_thresh=3D33&amp;_ignoreionsscorebelow=3D5&amp;report=3D0=
&amp;_sigthreshold=3D0.05&amp;_msresflags=3D1025&amp;_msresflags2=3D2&amp=
;percolate=3D-1&amp;percolate_rt=3D0"=20
      target=3D_blank>21</A>&nbsp;&nbsp;</TT></TD>
    <TD align=3Dright><TT><I><B>1714.9489&nbsp;&nbsp;</B></I></TT></TD>
    <TD align=3Dright><TT><I><B>1713.9416&nbsp;&nbsp;</B></I></TT></TD>
    <TD>&nbsp;</TD>
    <TD>&nbsp;</TD>
    <TD>&nbsp;</TD>
    <TD>&nbsp;</TD>
    <TD>&nbsp;</TD>
    <TD>&nbsp;</TD>
    <TD>&nbsp;</TD></TD></TR>
  <TR>
    <TD align=3Dright><INPUT=20
      value=3D"1757.937277 from(1758.944553,1+) intensity(4614.3000) =
query(22)"=20
      CHECKED type=3Dcheckbox name=3DQUE></TD>
    <TD align=3Dright><TT><A=20
      onmouseover=3D"if (!browser_EXCLUDE) activateEl('Q22', event)"=20
      onmouseout=3DclearEl()=20
      =
href=3D"http://localhost/mascot/cgi/peptide_view.pl?file=3D../data/201512=
26/F019697.dat&amp;query=3D22&amp;hit=3D1&amp;index=3D&amp;px=3D1&amp;sec=
tion=3D5&amp;ave_thresh=3D33&amp;_ignoreionsscorebelow=3D5&amp;report=3D0=
&amp;_sigthreshold=3D0.05&amp;_msresflags=3D1025&amp;_msresflags2=3D2&amp=
;percolate=3D-1&amp;percolate_rt=3D0"=20
      target=3D_blank>22</A>&nbsp;&nbsp;</TT></TD>
    <TD align=3Dright><TT><I><B>1758.9446&nbsp;&nbsp;</B></I></TT></TD>
    <TD align=3Dright><TT><I><B>1757.9373&nbsp;&nbsp;</B></I></TT></TD>
    <TD>&nbsp;</TD>
    <TD>&nbsp;</TD>
    <TD>&nbsp;</TD>
    <TD>&nbsp;</TD>
    <TD>&nbsp;</TD>
    <TD>&nbsp;</TD>
    <TD>&nbsp;</TD></TD></TR>
  <TR>
    <TD align=3Dright><INPUT=20
      value=3D"1760.069740 from(1761.077016,1+) intensity(7221.3000) =
query(23)"=20
      CHECKED type=3Dcheckbox name=3DQUE></TD>
    <TD align=3Dright><TT><A=20
      onmouseover=3D"if (!browser_EXCLUDE) activateEl('Q23', event)"=20
      onmouseout=3DclearEl()=20
      =
href=3D"http://localhost/mascot/cgi/peptide_view.pl?file=3D../data/201512=
26/F019697.dat&amp;query=3D23&amp;hit=3D1&amp;index=3D&amp;px=3D1&amp;sec=
tion=3D5&amp;ave_thresh=3D33&amp;_ignoreionsscorebelow=3D5&amp;report=3D0=
&amp;_sigthreshold=3D0.05&amp;_msresflags=3D1025&amp;_msresflags2=3D2&amp=
;percolate=3D-1&amp;percolate_rt=3D0"=20
      target=3D_blank>23</A>&nbsp;&nbsp;</TT></TD>
    <TD align=3Dright><TT><I><B>1761.0770&nbsp;&nbsp;</B></I></TT></TD>
    <TD align=3Dright><TT><I><B>1760.0697&nbsp;&nbsp;</B></I></TT></TD>
    <TD>&nbsp;</TD>
    <TD>&nbsp;</TD>
    <TD>&nbsp;</TD>
    <TD>&nbsp;</TD>
    <TD>&nbsp;</TD>
    <TD>&nbsp;</TD>
    <TD>&nbsp;</TD></TD></TR>
  <TR>
    <TD align=3Dright><INPUT=20
      value=3D"1782.051689 from(1783.058965,1+) intensity(5600.1000) =
query(24)"=20
      CHECKED type=3Dcheckbox name=3DQUE></TD>
    <TD align=3Dright><TT><A=20
      onmouseover=3D"if (!browser_EXCLUDE) activateEl('Q24', event)"=20
      onmouseout=3DclearEl()=20
      =
href=3D"http://localhost/mascot/cgi/peptide_view.pl?file=3D../data/201512=
26/F019697.dat&amp;query=3D24&amp;hit=3D1&amp;index=3D&amp;px=3D1&amp;sec=
tion=3D5&amp;ave_thresh=3D33&amp;_ignoreionsscorebelow=3D5&amp;report=3D0=
&amp;_sigthreshold=3D0.05&amp;_msresflags=3D1025&amp;_msresflags2=3D2&amp=
;percolate=3D-1&amp;percolate_rt=3D0"=20
      target=3D_blank>24</A>&nbsp;&nbsp;</TT></TD>
    <TD align=3Dright><TT><I><B>1783.0590&nbsp;&nbsp;</B></I></TT></TD>
    <TD align=3Dright><TT><I><B>1782.0517&nbsp;&nbsp;</B></I></TT></TD>
    <TD>&nbsp;</TD>
    <TD>&nbsp;</TD>
    <TD>&nbsp;</TD>
    <TD>&nbsp;</TD>
    <TD>&nbsp;</TD>
    <TD>&nbsp;</TD>
    <TD>&nbsp;</TD></TD></TR>
  <TR>
    <TD align=3Dright><INPUT=20
      value=3D"1803.020175 from(1804.027451,1+) intensity(4463.7000) =
query(26)"=20
      CHECKED type=3Dcheckbox name=3DQUE></TD>
    <TD align=3Dright><TT><A=20
      onmouseover=3D"if (!browser_EXCLUDE) activateEl('Q26', event)"=20
      onmouseout=3DclearEl()=20
      =
href=3D"http://localhost/mascot/cgi/peptide_view.pl?file=3D../data/201512=
26/F019697.dat&amp;query=3D26&amp;hit=3D1&amp;index=3D&amp;px=3D1&amp;sec=
tion=3D5&amp;ave_thresh=3D33&amp;_ignoreionsscorebelow=3D5&amp;report=3D0=
&amp;_sigthreshold=3D0.05&amp;_msresflags=3D1025&amp;_msresflags2=3D2&amp=
;percolate=3D-1&amp;percolate_rt=3D0"=20
      target=3D_blank>26</A>&nbsp;&nbsp;</TT></TD>
    <TD align=3Dright><TT><I><B>1804.0275&nbsp;&nbsp;</B></I></TT></TD>
    <TD align=3Dright><TT><I><B>1803.0202&nbsp;&nbsp;</B></I></TT></TD>
    <TD>&nbsp;</TD>
    <TD>&nbsp;</TD>
    <TD>&nbsp;</TD>
    <TD>&nbsp;</TD>
    <TD>&nbsp;</TD>
    <TD>&nbsp;</TD>
    <TD>&nbsp;</TD></TD></TR>
  <TR>
    <TD align=3Dright><INPUT=20
      value=3D"1810.006749 from(1811.014025,1+) intensity(9459.6000) =
query(27)"=20
      CHECKED type=3Dcheckbox name=3DQUE></TD>
    <TD align=3Dright><TT><A=20
      onmouseover=3D"if (!browser_EXCLUDE) activateEl('Q27', event)"=20
      onmouseout=3DclearEl()=20
      =
href=3D"http://localhost/mascot/cgi/peptide_view.pl?file=3D../data/201512=
26/F019697.dat&amp;query=3D27&amp;hit=3D1&amp;index=3D&amp;px=3D1&amp;sec=
tion=3D5&amp;ave_thresh=3D33&amp;_ignoreionsscorebelow=3D5&amp;report=3D0=
&amp;_sigthreshold=3D0.05&amp;_msresflags=3D1025&amp;_msresflags2=3D2&amp=
;percolate=3D-1&amp;percolate_rt=3D0"=20
      target=3D_blank>27</A>&nbsp;&nbsp;</TT></TD>
    <TD align=3Dright><TT><I><B>1811.0140&nbsp;&nbsp;</B></I></TT></TD>
    <TD align=3Dright><TT><I><B>1810.0067&nbsp;&nbsp;</B></I></TT></TD>
    <TD>&nbsp;</TD>
    <TD>&nbsp;</TD>
    <TD>&nbsp;</TD>
    <TD>&nbsp;</TD>
    <TD>&nbsp;</TD>
    <TD>&nbsp;</TD>
    <TD>&nbsp;</TD></TD></TR>
  <TR>
    <TD align=3Dright><INPUT=20
      value=3D"1820.037574 from(1821.044850,1+) intensity(6325.7000) =
query(28)"=20
      CHECKED type=3Dcheckbox name=3DQUE></TD>
    <TD align=3Dright><TT><A=20
      onmouseover=3D"if (!browser_EXCLUDE) activateEl('Q28', event)"=20
      onmouseout=3DclearEl()=20
      =
href=3D"http://localhost/mascot/cgi/peptide_view.pl?file=3D../data/201512=
26/F019697.dat&amp;query=3D28&amp;hit=3D1&amp;index=3D&amp;px=3D1&amp;sec=
tion=3D5&amp;ave_thresh=3D33&amp;_ignoreionsscorebelow=3D5&amp;report=3D0=
&amp;_sigthreshold=3D0.05&amp;_msresflags=3D1025&amp;_msresflags2=3D2&amp=
;percolate=3D-1&amp;percolate_rt=3D0"=20
      target=3D_blank>28</A>&nbsp;&nbsp;</TT></TD>
    <TD align=3Dright><TT><I><B>1821.0449&nbsp;&nbsp;</B></I></TT></TD>
    <TD align=3Dright><TT><I><B>1820.0376&nbsp;&nbsp;</B></I></TT></TD>
    <TD>&nbsp;</TD>
    <TD>&nbsp;</TD>
    <TD>&nbsp;</TD>
    <TD>&nbsp;</TD>
    <TD>&nbsp;</TD>
    <TD>&nbsp;</TD>
    <TD>&nbsp;</TD></TD></TR>
  <TR>
    <TD align=3Dright><INPUT=20
      value=3D"1822.997161 from(1824.004437,1+) intensity(9626.2000) =
query(29)"=20
      CHECKED type=3Dcheckbox name=3DQUE></TD>
    <TD align=3Dright><TT><A=20
      onmouseover=3D"if (!browser_EXCLUDE) activateEl('Q29', event)"=20
      onmouseout=3DclearEl()=20
      =
href=3D"http://localhost/mascot/cgi/peptide_view.pl?file=3D../data/201512=
26/F019697.dat&amp;query=3D29&amp;hit=3D1&amp;index=3D&amp;px=3D1&amp;sec=
tion=3D5&amp;ave_thresh=3D33&amp;_ignoreionsscorebelow=3D5&amp;report=3D0=
&amp;_sigthreshold=3D0.05&amp;_msresflags=3D1025&amp;_msresflags2=3D2&amp=
;percolate=3D-1&amp;percolate_rt=3D0"=20
      target=3D_blank>29</A>&nbsp;&nbsp;</TT></TD>
    <TD align=3Dright><TT><I><B>1824.0044&nbsp;&nbsp;</B></I></TT></TD>
    <TD align=3Dright><TT><I><B>1822.9972&nbsp;&nbsp;</B></I></TT></TD>
    <TD>&nbsp;</TD>
    <TD>&nbsp;</TD>
    <TD>&nbsp;</TD>
    <TD>&nbsp;</TD>
    <TD>&nbsp;</TD>
    <TD>&nbsp;</TD>
    <TD>&nbsp;</TD></TD></TR>
  <TR>
    <TD align=3Dright><INPUT=20
      value=3D"1835.021271 from(1836.028547,1+) intensity(7443.9000) =
query(30)"=20
      CHECKED type=3Dcheckbox name=3DQUE></TD>
    <TD align=3Dright><TT><A=20
      onmouseover=3D"if (!browser_EXCLUDE) activateEl('Q30', event)"=20
      onmouseout=3DclearEl()=20
      =
href=3D"http://localhost/mascot/cgi/peptide_view.pl?file=3D../data/201512=
26/F019697.dat&amp;query=3D30&amp;hit=3D1&amp;index=3D&amp;px=3D1&amp;sec=
tion=3D5&amp;ave_thresh=3D33&amp;_ignoreionsscorebelow=3D5&amp;report=3D0=
&amp;_sigthreshold=3D0.05&amp;_msresflags=3D1025&amp;_msresflags2=3D2&amp=
;percolate=3D-1&amp;percolate_rt=3D0"=20
      target=3D_blank>30</A>&nbsp;&nbsp;</TT></TD>
    <TD align=3Dright><TT><I><B>1836.0285&nbsp;&nbsp;</B></I></TT></TD>
    <TD align=3Dright><TT><I><B>1835.0213&nbsp;&nbsp;</B></I></TT></TD>
    <TD>&nbsp;</TD>
    <TD>&nbsp;</TD>
    <TD>&nbsp;</TD>
    <TD>&nbsp;</TD>
    <TD>&nbsp;</TD>
    <TD>&nbsp;</TD>
    <TD>&nbsp;</TD></TD></TR>
  <TR>
    <TD align=3Dright><INPUT=20
      value=3D"1852.018853 from(1853.026129,1+) intensity(4744.0000) =
query(31)"=20
      CHECKED type=3Dcheckbox name=3DQUE></TD>
    <TD align=3Dright><TT><A=20
      onmouseover=3D"if (!browser_EXCLUDE) activateEl('Q31', event)"=20
      onmouseout=3DclearEl()=20
      =
href=3D"http://localhost/mascot/cgi/peptide_view.pl?file=3D../data/201512=
26/F019697.dat&amp;query=3D31&amp;hit=3D1&amp;index=3D&amp;px=3D1&amp;sec=
tion=3D5&amp;ave_thresh=3D33&amp;_ignoreionsscorebelow=3D5&amp;report=3D0=
&amp;_sigthreshold=3D0.05&amp;_msresflags=3D1025&amp;_msresflags2=3D2&amp=
;percolate=3D-1&amp;percolate_rt=3D0"=20
      target=3D_blank>31</A>&nbsp;&nbsp;</TT></TD>
    <TD align=3Dright><TT><I><B>1853.0261&nbsp;&nbsp;</B></I></TT></TD>
    <TD align=3Dright><TT><I><B>1852.0189&nbsp;&nbsp;</B></I></TT></TD>
    <TD>&nbsp;</TD>
    <TD>&nbsp;</TD>
    <TD>&nbsp;</TD>
    <TD>&nbsp;</TD>
    <TD>&nbsp;</TD>
    <TD>&nbsp;</TD>
    <TD>&nbsp;</TD></TD></TR>
  <TR>
    <TD align=3Dright><INPUT=20
      value=3D"2043.145187 from(2044.152463,1+) intensity(8479.2000) =
query(34)"=20
      CHECKED type=3Dcheckbox name=3DQUE></TD>
    <TD align=3Dright><TT><A=20
      onmouseover=3D"if (!browser_EXCLUDE) activateEl('Q34', event)"=20
      onmouseout=3DclearEl()=20
      =
href=3D"http://localhost/mascot/cgi/peptide_view.pl?file=3D../data/201512=
26/F019697.dat&amp;query=3D34&amp;hit=3D1&amp;index=3D&amp;px=3D1&amp;sec=
tion=3D5&amp;ave_thresh=3D33&amp;_ignoreionsscorebelow=3D5&amp;report=3D0=
&amp;_sigthreshold=3D0.05&amp;_msresflags=3D1025&amp;_msresflags2=3D2&amp=
;percolate=3D-1&amp;percolate_rt=3D0"=20
      target=3D_blank>34</A>&nbsp;&nbsp;</TT></TD>
    <TD align=3Dright><TT><I><B>2044.1525&nbsp;&nbsp;</B></I></TT></TD>
    <TD align=3Dright><TT><I><B>2043.1452&nbsp;&nbsp;</B></I></TT></TD>
    <TD>&nbsp;</TD>
    <TD>&nbsp;</TD>
    <TD>&nbsp;</TD>
    <TD>&nbsp;</TD>
    <TD>&nbsp;</TD>
    <TD>&nbsp;</TD>
    <TD>&nbsp;</TD></TD></TR>
  <TR>
    <TD align=3Dright><INPUT=20
      value=3D"2082.154381 from(2083.161657,1+) intensity(4659.0000) =
query(36)"=20
      CHECKED type=3Dcheckbox name=3DQUE></TD>
    <TD align=3Dright><TT><A=20
      onmouseover=3D"if (!browser_EXCLUDE) activateEl('Q36', event)"=20
      onmouseout=3DclearEl()=20
      =
href=3D"http://localhost/mascot/cgi/peptide_view.pl?file=3D../data/201512=
26/F019697.dat&amp;query=3D36&amp;hit=3D1&amp;index=3D&amp;px=3D1&amp;sec=
tion=3D5&amp;ave_thresh=3D33&amp;_ignoreionsscorebelow=3D5&amp;report=3D0=
&amp;_sigthreshold=3D0.05&amp;_msresflags=3D1025&amp;_msresflags2=3D2&amp=
;percolate=3D-1&amp;percolate_rt=3D0"=20
      target=3D_blank>36</A>&nbsp;&nbsp;</TT></TD>
    <TD align=3Dright><TT><I><B>2083.1617&nbsp;&nbsp;</B></I></TT></TD>
    <TD align=3Dright><TT><I><B>2082.1544&nbsp;&nbsp;</B></I></TT></TD>
    <TD>&nbsp;</TD>
    <TD>&nbsp;</TD>
    <TD>&nbsp;</TD>
    <TD>&nbsp;</TD>
    <TD>&nbsp;</TD>
    <TD>&nbsp;</TD>
    <TD>&nbsp;</TD></TD></TR>
  <TR>
    <TD align=3Dright><INPUT=20
      value=3D"2171.236768 from(2172.244044,1+) intensity(7460.2000) =
query(37)"=20
      CHECKED type=3Dcheckbox name=3DQUE></TD>
    <TD align=3Dright><TT><A=20
      onmouseover=3D"if (!browser_EXCLUDE) activateEl('Q37', event)"=20
      onmouseout=3DclearEl()=20
      =
href=3D"http://localhost/mascot/cgi/peptide_view.pl?file=3D../data/201512=
26/F019697.dat&amp;query=3D37&amp;hit=3D1&amp;index=3D&amp;px=3D1&amp;sec=
tion=3D5&amp;ave_thresh=3D33&amp;_ignoreionsscorebelow=3D5&amp;report=3D0=
&amp;_sigthreshold=3D0.05&amp;_msresflags=3D1025&amp;_msresflags2=3D2&amp=
;percolate=3D-1&amp;percolate_rt=3D0"=20
      target=3D_blank>37</A>&nbsp;&nbsp;</TT></TD>
    <TD align=3Dright><TT><I><B>2172.2440&nbsp;&nbsp;</B></I></TT></TD>
    <TD align=3Dright><TT><I><B>2171.2368&nbsp;&nbsp;</B></I></TT></TD>
    <TD>&nbsp;</TD>
    <TD>&nbsp;</TD>
    <TD>&nbsp;</TD>
    <TD>&nbsp;</TD>
    <TD>&nbsp;</TD>
    <TD>&nbsp;</TD>
    <TD>&nbsp;</TD></TD></TR>
  <TR>
    <TD align=3Dright><INPUT=20
      value=3D"2193.252750 from(2194.260026,1+) intensity(16464.4000) =
query(39)"=20
      CHECKED type=3Dcheckbox name=3DQUE></TD>
    <TD align=3Dright><TT><A=20
      onmouseover=3D"if (!browser_EXCLUDE) activateEl('Q39', event)"=20
      onmouseout=3DclearEl()=20
      =
href=3D"http://localhost/mascot/cgi/peptide_view.pl?file=3D../data/201512=
26/F019697.dat&amp;query=3D39&amp;hit=3D1&amp;index=3D&amp;px=3D1&amp;sec=
tion=3D5&amp;ave_thresh=3D33&amp;_ignoreionsscorebelow=3D5&amp;report=3D0=
&amp;_sigthreshold=3D0.05&amp;_msresflags=3D1025&amp;_msresflags2=3D2&amp=
;percolate=3D-1&amp;percolate_rt=3D0"=20
      target=3D_blank>39</A>&nbsp;&nbsp;</TT></TD>
    <TD align=3Dright><TT><I><B>2194.2600&nbsp;&nbsp;</B></I></TT></TD>
    <TD align=3Dright><TT><I><B>2193.2528&nbsp;&nbsp;</B></I></TT></TD>
    <TD>&nbsp;</TD>
    <TD>&nbsp;</TD>
    <TD>&nbsp;</TD>
    <TD>&nbsp;</TD>
    <TD>&nbsp;</TD>
    <TD>&nbsp;</TD>
    <TD>&nbsp;</TD></TD></TR>
  <TR>
    <TD align=3Dright><INPUT=20
      value=3D"2208.247816 from(2209.255092,1+) intensity(9180.4000) =
query(40)"=20
      CHECKED type=3Dcheckbox name=3DQUE></TD>
    <TD align=3Dright><TT><A=20
      onmouseover=3D"if (!browser_EXCLUDE) activateEl('Q40', event)"=20
      onmouseout=3DclearEl()=20
      =
href=3D"http://localhost/mascot/cgi/peptide_view.pl?file=3D../data/201512=
26/F019697.dat&amp;query=3D40&amp;hit=3D1&amp;index=3D&amp;px=3D1&amp;sec=
tion=3D5&amp;ave_thresh=3D33&amp;_ignoreionsscorebelow=3D5&amp;report=3D0=
&amp;_sigthreshold=3D0.05&amp;_msresflags=3D1025&amp;_msresflags2=3D2&amp=
;percolate=3D-1&amp;percolate_rt=3D0"=20
      target=3D_blank>40</A>&nbsp;&nbsp;</TT></TD>
    <TD align=3Dright><TT><I><B>2209.2551&nbsp;&nbsp;</B></I></TT></TD>
    <TD align=3Dright><TT><I><B>2208.2478&nbsp;&nbsp;</B></I></TT></TD>
    <TD>&nbsp;</TD>
    <TD>&nbsp;</TD>
    <TD>&nbsp;</TD>
    <TD>&nbsp;</TD>
    <TD>&nbsp;</TD>
    <TD>&nbsp;</TD>
    <TD>&nbsp;</TD></TD></TR>
  <TR>
    <TD align=3Dright><INPUT=20
      value=3D"2211.304564 from(2212.311840,1+) intensity(19280.9000) =
query(41)"=20
      CHECKED type=3Dcheckbox name=3DQUE></TD>
    <TD align=3Dright><TT><A=20
      onmouseover=3D"if (!browser_EXCLUDE) activateEl('Q41', event)"=20
      onmouseout=3DclearEl()=20
      =
href=3D"http://localhost/mascot/cgi/peptide_view.pl?file=3D../data/201512=
26/F019697.dat&amp;query=3D41&amp;hit=3D1&amp;index=3D&amp;px=3D1&amp;sec=
tion=3D5&amp;ave_thresh=3D33&amp;_ignoreionsscorebelow=3D5&amp;report=3D0=
&amp;_sigthreshold=3D0.05&amp;_msresflags=3D1025&amp;_msresflags2=3D2&amp=
;percolate=3D-1&amp;percolate_rt=3D0"=20
      target=3D_blank>41</A>&nbsp;&nbsp;</TT></TD>
    <TD align=3Dright><TT><I><B>2212.3118&nbsp;&nbsp;</B></I></TT></TD>
    <TD align=3Dright><TT><I><B>2211.3046&nbsp;&nbsp;</B></I></TT></TD>
    <TD>&nbsp;</TD>
    <TD>&nbsp;</TD>
    <TD>&nbsp;</TD>
    <TD>&nbsp;</TD>
    <TD>&nbsp;</TD>
    <TD>&nbsp;</TD>
    <TD>&nbsp;</TD></TD></TR>
  <TR>
    <TD align=3Dright><INPUT=20
      value=3D"2547.402697 from(2548.409973,1+) intensity(6054.7000) =
query(42)"=20
      CHECKED type=3Dcheckbox name=3DQUE></TD>
    <TD align=3Dright><TT><A=20
      onmouseover=3D"if (!browser_EXCLUDE) activateEl('Q42', event)"=20
      onmouseout=3DclearEl()=20
      =
href=3D"http://localhost/mascot/cgi/peptide_view.pl?file=3D../data/201512=
26/F019697.dat&amp;query=3D42&amp;hit=3D1&amp;index=3D&amp;px=3D1&amp;sec=
tion=3D5&amp;ave_thresh=3D33&amp;_ignoreionsscorebelow=3D5&amp;report=3D0=
&amp;_sigthreshold=3D0.05&amp;_msresflags=3D1025&amp;_msresflags2=3D2&amp=
;percolate=3D-1&amp;percolate_rt=3D0"=20
      target=3D_blank>42</A>&nbsp;&nbsp;</TT></TD>
    <TD align=3Dright><TT><I><B>2548.4100&nbsp;&nbsp;</B></I></TT></TD>
    <TD align=3Dright><TT><I><B>2547.4027&nbsp;&nbsp;</B></I></TT></TD>
    <TD>&nbsp;</TD>
    <TD>&nbsp;</TD>
    <TD>&nbsp;</TD>
    <TD>&nbsp;</TD>
    <TD>&nbsp;</TD>
    <TD>&nbsp;</TD>
    <TD>&nbsp;</TD></TD></TR>
  <TR>
    <TD align=3Dright><INPUT=20
      value=3D"2561.417869 from(2562.425145,1+) intensity(6287.3000) =
query(43)"=20
      CHECKED type=3Dcheckbox name=3DQUE></TD>
    <TD align=3Dright><TT><A=20
      onmouseover=3D"if (!browser_EXCLUDE) activateEl('Q43', event)"=20
      onmouseout=3DclearEl()=20
      =
href=3D"http://localhost/mascot/cgi/peptide_view.pl?file=3D../data/201512=
26/F019697.dat&amp;query=3D43&amp;hit=3D1&amp;index=3D&amp;px=3D1&amp;sec=
tion=3D5&amp;ave_thresh=3D33&amp;_ignoreionsscorebelow=3D5&amp;report=3D0=
&amp;_sigthreshold=3D0.05&amp;_msresflags=3D1025&amp;_msresflags2=3D2&amp=
;percolate=3D-1&amp;percolate_rt=3D0"=20
      target=3D_blank>43</A>&nbsp;&nbsp;</TT></TD>
    <TD align=3Dright><TT><I><B>2562.4251&nbsp;&nbsp;</B></I></TT></TD>
    <TD align=3Dright><TT><I><B>2561.4179&nbsp;&nbsp;</B></I></TT></TD>
    <TD>&nbsp;</TD>
    <TD>&nbsp;</TD>
    <TD>&nbsp;</TD>
    <TD>&nbsp;</TD>
    <TD>&nbsp;</TD>
    <TD>&nbsp;</TD>
    <TD>&nbsp;</TD></TD></TR>
  <TR>
    <TD align=3Dright><INPUT=20
      value=3D"2591.472462 from(2592.479738,1+) intensity(4984.4000) =
query(44)"=20
      CHECKED type=3Dcheckbox name=3DQUE></TD>
    <TD align=3Dright><TT><A=20
      onmouseover=3D"if (!browser_EXCLUDE) activateEl('Q44', event)"=20
      onmouseout=3DclearEl()=20
      =
href=3D"http://localhost/mascot/cgi/peptide_view.pl?file=3D../data/201512=
26/F019697.dat&amp;query=3D44&amp;hit=3D1&amp;index=3D&amp;px=3D1&amp;sec=
tion=3D5&amp;ave_thresh=3D33&amp;_ignoreionsscorebelow=3D5&amp;report=3D0=
&amp;_sigthreshold=3D0.05&amp;_msresflags=3D1025&amp;_msresflags2=3D2&amp=
;percolate=3D-1&amp;percolate_rt=3D0"=20
      target=3D_blank>44</A>&nbsp;&nbsp;</TT></TD>
    <TD align=3Dright><TT><I><B>2592.4797&nbsp;&nbsp;</B></I></TT></TD>
    <TD align=3Dright><TT><I><B>2591.4725&nbsp;&nbsp;</B></I></TT></TD>
    <TD>&nbsp;</TD>
    <TD>&nbsp;</TD>
    <TD>&nbsp;</TD>
    <TD>&nbsp;</TD>
    <TD>&nbsp;</TD>
    <TD>&nbsp;</TD>
    <TD>&nbsp;</TD></TD></TR>
  <TR>
    <TD align=3Dright><INPUT=20
      value=3D"2613.491296 from(2614.498572,1+) intensity(4846.9000) =
query(45)"=20
      CHECKED type=3Dcheckbox name=3DQUE></TD>
    <TD align=3Dright><TT><A=20
      onmouseover=3D"if (!browser_EXCLUDE) activateEl('Q45', event)"=20
      onmouseout=3DclearEl()=20
      =
href=3D"http://localhost/mascot/cgi/peptide_view.pl?file=3D../data/201512=
26/F019697.dat&amp;query=3D45&amp;hit=3D1&amp;index=3D&amp;px=3D1&amp;sec=
tion=3D5&amp;ave_thresh=3D33&amp;_ignoreionsscorebelow=3D5&amp;report=3D0=
&amp;_sigthreshold=3D0.05&amp;_msresflags=3D1025&amp;_msresflags2=3D2&amp=
;percolate=3D-1&amp;percolate_rt=3D0"=20
      target=3D_blank>45</A>&nbsp;&nbsp;</TT></TD>
    <TD align=3Dright><TT><I><B>2614.4986&nbsp;&nbsp;</B></I></TT></TD>
    <TD align=3Dright><TT><I><B>2613.4913&nbsp;&nbsp;</B></I></TT></TD>
    <TD>&nbsp;</TD>
    <TD>&nbsp;</TD>
    <TD>&nbsp;</TD>
    <TD>&nbsp;</TD>
    <TD>&nbsp;</TD>
    <TD>&nbsp;</TD>
    <TD>&nbsp;</TD></TD></TR>
  <TR>
    <TD align=3Dright><INPUT=20
      value=3D"2671.555782 from(2672.563058,1+) intensity(11117.2000) =
query(46)"=20
      CHECKED type=3Dcheckbox name=3DQUE></TD>
    <TD align=3Dright><TT><A=20
      onmouseover=3D"if (!browser_EXCLUDE) activateEl('Q46', event)"=20
      onmouseout=3DclearEl()=20
      =
href=3D"http://localhost/mascot/cgi/peptide_view.pl?file=3D../data/201512=
26/F019697.dat&amp;query=3D46&amp;hit=3D1&amp;index=3D&amp;px=3D1&amp;sec=
tion=3D5&amp;ave_thresh=3D33&amp;_ignoreionsscorebelow=3D5&amp;report=3D0=
&amp;_sigthreshold=3D0.05&amp;_msresflags=3D1025&amp;_msresflags2=3D2&amp=
;percolate=3D-1&amp;percolate_rt=3D0"=20
      target=3D_blank>46</A>&nbsp;&nbsp;</TT></TD>
    <TD align=3Dright><TT><I><B>2672.5631&nbsp;&nbsp;</B></I></TT></TD>
    <TD align=3Dright><TT><I><B>2671.5558&nbsp;&nbsp;</B></I></TT></TD>
    <TD>&nbsp;</TD>
    <TD>&nbsp;</TD>
    <TD>&nbsp;</TD>
    <TD>&nbsp;</TD>
    <TD>&nbsp;</TD>
    <TD>&nbsp;</TD>
    <TD>&nbsp;</TD></TD></TR>
  <TR>
    <TD align=3Dright><INPUT=20
      value=3D"2689.510584 from(2690.517860,1+) intensity(4187.5000) =
query(47)"=20
      CHECKED type=3Dcheckbox name=3DQUE></TD>
    <TD align=3Dright><TT><A=20
      onmouseover=3D"if (!browser_EXCLUDE) activateEl('Q47', event)"=20
      onmouseout=3DclearEl()=20
      =
href=3D"http://localhost/mascot/cgi/peptide_view.pl?file=3D../data/201512=
26/F019697.dat&amp;query=3D47&amp;hit=3D1&amp;index=3D&amp;px=3D1&amp;sec=
tion=3D5&amp;ave_thresh=3D33&amp;_ignoreionsscorebelow=3D5&amp;report=3D0=
&amp;_sigthreshold=3D0.05&amp;_msresflags=3D1025&amp;_msresflags2=3D2&amp=
;percolate=3D-1&amp;percolate_rt=3D0"=20
      target=3D_blank>47</A>&nbsp;&nbsp;</TT></TD>
    <TD align=3Dright><TT><I><B>2690.5179&nbsp;&nbsp;</B></I></TT></TD>
    <TD align=3Dright><TT><I><B>2689.5106&nbsp;&nbsp;</B></I></TT></TD>
    <TD>&nbsp;</TD>
    <TD>&nbsp;</TD>
    <TD>&nbsp;</TD>
    <TD>&nbsp;</TD>
    <TD>&nbsp;</TD>
    <TD>&nbsp;</TD>
    <TD>&nbsp;</TD></TD></TR></TBODY></TABLE>
<HR>
</FORM>
<H3>Search Parameters</H3><FONT face=3D"Courier =
New,Courier,monospace"><PRE><B>Type of search         : MS/MS Ion =
Search</B>
<B>Enzyme                 : Trypsin</B>
<B>Fixed modifications    : <A =
href=3D"http://localhost/mascot/cgi/client.pl?modification&amp;mod_name=3D=
Carbamidomethyl+%28C%29&amp;file=3D../data/20151226/F019697.dat" =
target=3D_blank>Carbamidomethyl (C)</A></B>
<B>Variable modifications : <A =
href=3D"http://localhost/mascot/cgi/client.pl?modification&amp;mod_name=3D=
Oxidation+%28M%29&amp;file=3D../data/20151226/F019697.dat" =
target=3D_blank>Oxidation (M)</A></B>
<B>Mass values            : Monoisotopic</B>
<B>Protein Mass           : Unrestricted</B>
<B>Peptide Mass Tolerance : =C2=B1 150 ppm</B>
<B>Fragment Mass Tolerance: =C2=B1 0.7 Da</B>
<B>Max Missed Cleavages   : 1</B>
<B>Instrument type        : MALDI-TOF-TOF</B>
<B>Number of queries      : 47</B>
</PRE></FONT>
<P>
<TABLE border=3D2 cellSpacing=3D2 cellPadding=3D1 width=3D"100%">
  <TBODY>
  <TR>
    <TD noWrap align=3Dmiddle><B>Mascot:</B>&nbsp; <A=20
      =
href=3D"http://www.matrixscience.com/">http://www.matrixscience.com/</A> =

  </TD></TR></TBODY></TABLE>
<SCRIPT language=3DJavaScript1.2>=0A=
<!--=0A=
var timerID =3D null;=0A=
var active =3D null;=0A=
=0A=
function redo() {=0A=
  window.location.reload();=0A=
}=0A=
=0A=
function init() {=0A=
  setTimeout("window.onresize =3D redo", 1000);=0A=
}=0A=
=0A=
function displayEl(left, top) {=0A=
  if (browser_NS4||browser_NS6||browser_NS7||browser_MZ7) =
document.releaseEvents(Event.MOUSEMOVE);=0A=
  document.onmousemove =3D null;=0A=
  if (browser_NS4) {=0A=
    var whichEl =3D document[active];=0A=
  } else if =
(browser_NS6||browser_NS7||browser_MZ7||browser_OP5||browser_OP6||browser=
_OP7) {=0A=
    var whichEl =3D document.getElementById(active).style;=0A=
  } else {=0A=
    var whichEl =3D document.all[active].style;=0A=
  }=0A=
  whichEl.left =3D left;=0A=
  whichEl.top =3D top;=0A=
  whichEl.visibility =3D (browser_NS4) ? "show" : "visible";=0A=
}=0A=
=0A=
function clearEl() {=0A=
  self.status =3D "";=0A=
  if (browser_EXCLUDE) return;=0A=
  if (browser_NS4) {=0A=
    var whichEl =3D document[active];=0A=
  } else if =
(browser_NS6||browser_NS7||browser_MZ7||browser_OP5||browser_OP6||browser=
_OP7) {=0A=
    var whichEl =3D document.getElementById(active).style;=0A=
  } else {=0A=
    var whichEl =3D document.all[active].style;=0A=
  }=0A=
  whichEl.visibility =3D (browser_NS4) ? "hide" : "hidden";=0A=
  active =3D null;=0A=
  if (timerID) clearTimeout(timerID);=0A=
  if (browser_NS4||browser_NS6||browser_NS7||browser_MZ7) =
document.releaseEvents(Event.MOUSEMOVE);=0A=
  document.onmousemove =3D null;=0A=
}=0A=
=0A=
function activateEl(id, e) {=0A=
  if (browser_EXCLUDE) return;=0A=
  active =3D id;=0A=
  if (browser_NS4||browser_NS6||browser_NS7||browser_MZ7) =
document.captureEvents(Event.MOUSEMOVE);=0A=
  document.onmousemove =3D checkEl;=0A=
  checkEl(e);=0A=
}=0A=
=0A=
function checkEl(e) {=0A=
  if (timerID) clearTimeout(timerID);=0A=
  if (browser_OP5||browser_OP6||browser_KDE) {=0A=
    var left =3D event.clientX;=0A=
  } else if =
(browser_NS4||browser_NS6||browser_NS7||browser_MZ7||browser_OP7) {=0A=
    var left =3D e.pageX;=0A=
  } else {=0A=
    var left =3D event.clientX + document.body.scrollLeft;=0A=
  }=0A=
  if (browser_OP5||browser_OP6||browser_KDE) {=0A=
    var top =3D event.clientY + 20;=0A=
  } else if =
(browser_NS4||browser_NS6||browser_NS7||browser_MZ7||browser_OP7) {=0A=
    var top =3D e.pageY + 20;=0A=
  } else {=0A=
    var top =3D event.clientY + document.body.scrollTop + 20;=0A=
  }=0A=
  timerID =3D setTimeout("displayEl(" + left + ", " + top + ")", 300);=0A=
}=0A=
=0A=
// -->=0A=
</SCRIPT>
</P>
<DIV id=3DQ1 class=3Dtooltip>
<TABLE border=3D0 cellSpacing=3D0 cellPadding=3D2 bgColor=3D#0000ff>
  <TBODY>
  <TR>
    <TD>
      <TABLE border=3D0 cellSpacing=3D0 cellPadding=3D5 =
bgColor=3D#ffffcc>
        <TBODY>
        <TR>
          <TD><TT>Top scoring peptide matches to query 1<BR>Score =
greater than=20
            13 indicates identity</TT><PRE><B>Score    Expect      ppm   =
Hit  Protein =
Peptide</B></PRE></TD></TR></TBODY></TABLE></TD></TR></TBODY></TABLE></DI=
V>
<DIV id=3DQ2 class=3Dtooltip>
<TABLE border=3D0 cellSpacing=3D0 cellPadding=3D2 bgColor=3D#0000ff>
  <TBODY>
  <TR>
    <TD>
      <TABLE border=3D0 cellSpacing=3D0 cellPadding=3D5 =
bgColor=3D#ffffcc>
        <TBODY>
        <TR>
          <TD><TT>Top scoring peptide matches to query 2<BR>Score =
greater than=20
            13 indicates identity</TT><PRE><B>Score    Expect      ppm   =
Hit  Protein =
Peptide</B></PRE></TD></TR></TBODY></TABLE></TD></TR></TBODY></TABLE></DI=
V>
<DIV id=3DQ3 class=3Dtooltip>
<TABLE border=3D0 cellSpacing=3D0 cellPadding=3D2 bgColor=3D#0000ff>
  <TBODY>
  <TR>
    <TD>
      <TABLE border=3D0 cellSpacing=3D0 cellPadding=3D5 =
bgColor=3D#ffffcc>
        <TBODY>
        <TR>
          <TD><TT>Top scoring peptide matches to query=20
            =
3<BR>D:\DATA\2015\TEST\XIAOMAI\1\0_B11\1\1100.6619.LIFT\1SREF\PDATA\1\1R<=
BR>Score=20
            greater than 16 indicates homology<BR>Score greater than 33=20
            indicates identity</TT><PRE><B>Score    Expect      ppm   =
Hit  Protein Peptide</B><BR>  3.3        58      28.2        =
R.LSLALDAELR.E<BR>  3.1        60      17.9        K.SKIANVDVVR.A<BR>  =
3.0        62      7.74        K.RNTIISGIAR.G<BR>  2.8        65      =
18.0        R.DSANKLAILR.D<BR>  2.7        67      18.0        =
R.AAAVSGDKLLR.D<BR>  2.3        72      57.0        =
R.HLT<U>M</U>TLGRR.K<BR>  2.3        74      60.0        =
R.NERVWLAGR.N<BR>  2.1        76      60.0        R.GHLQPPPAQR.R<BR>  =
1.9        79      40.8        M.ASGSVPLGRTR.R<BR>  1.8        81      =
51.0        =
R.RPTSEELLR.L</PRE></TD></TR></TBODY></TABLE></TD></TR></TBODY></TABLE></=
DIV>
<DIV id=3DQ4 class=3Dtooltip>
<TABLE border=3D0 cellSpacing=3D0 cellPadding=3D2 bgColor=3D#0000ff>
  <TBODY>
  <TR>
    <TD>
      <TABLE border=3D0 cellSpacing=3D0 cellPadding=3D5 =
bgColor=3D#ffffcc>
        <TBODY>
        <TR>
          <TD><TT>Top scoring peptide matches to query 4<BR>Score =
greater than=20
            13 indicates identity</TT><PRE><B>Score    Expect      ppm   =
Hit  Protein =
Peptide</B></PRE></TD></TR></TBODY></TABLE></TD></TR></TBODY></TABLE></DI=
V>
<DIV id=3DQ5 class=3Dtooltip>
<TABLE border=3D0 cellSpacing=3D0 cellPadding=3D2 bgColor=3D#0000ff>
  <TBODY>
  <TR>
    <TD>
      <TABLE border=3D0 cellSpacing=3D0 cellPadding=3D5 =
bgColor=3D#ffffcc>
        <TBODY>
        <TR>
          <TD><TT>Top scoring peptide matches to query 5<BR>Score =
greater than=20
            13 indicates identity</TT><PRE><B>Score    Expect      ppm   =
Hit  Protein =
Peptide</B></PRE></TD></TR></TBODY></TABLE></TD></TR></TBODY></TABLE></DI=
V>
<DIV id=3DQ6 class=3Dtooltip>
<TABLE border=3D0 cellSpacing=3D0 cellPadding=3D2 bgColor=3D#0000ff>
  <TBODY>
  <TR>
    <TD>
      <TABLE border=3D0 cellSpacing=3D0 cellPadding=3D5 =
bgColor=3D#ffffcc>
        <TBODY>
        <TR>
          <TD><TT>Top scoring peptide matches to query=20
            =
6<BR>D:\DATA\2015\TEST\XIAOMAI\1\0_B11\1\1173.7380.LIFT\1SREF\PDATA\1\1R<=
BR>Score=20
            greater than 17 indicates homology<BR>Score greater than 33=20
            indicates identity</TT><PRE><B>Score    Expect      ppm   =
Hit  Protein                 Peptide</B><BR> 17.4       2.1      64.3    =
1   tr|W4ZP77|W4ZP77_WHEAT K.VVDLLAPYQR.G<BR>  3.3        53      77.3   =
                            K.LSLIDLAGSER.A<BR>  3.3        53      51.9 =
                              -.LSLLDRMVAR.G<BR>  2.5        64      =
64.3                               K.VGARAVIEVYP.-<BR>  1.9        73    =
  77.4                               R.ALELEKSEVR.G<BR>  1.5        80   =
   23.7                               K.VVEVFVGRIR.K<BR>  1.4        82  =
    77.3                               R.SLSLLPSTAER.A<BR>  0.3    =
1e+002      95.3                               K.VLEIHGYGGTK.F<BR>  0.1  =
1.1e+002      92.5                               M.VGAGGIGCELLK.T<BR>  =
0.0  1.1e+002      89.2                               =
R.RGQIEASVGTR.R</PRE></TD></TR></TBODY></TABLE></TD></TR></TBODY></TABLE>=
</DIV>
<DIV id=3DQ7 class=3Dtooltip>
<TABLE border=3D0 cellSpacing=3D0 cellPadding=3D2 bgColor=3D#0000ff>
  <TBODY>
  <TR>
    <TD>
      <TABLE border=3D0 cellSpacing=3D0 cellPadding=3D5 =
bgColor=3D#ffffcc>
        <TBODY>
        <TR>
          <TD><TT>Top scoring peptide matches to query 7<BR>Score =
greater than=20
            13 indicates identity</TT><PRE><B>Score    Expect      ppm   =
Hit  Protein =
Peptide</B></PRE></TD></TR></TBODY></TABLE></TD></TR></TBODY></TABLE></DI=
V>
<DIV id=3DQ8 class=3Dtooltip>
<TABLE border=3D0 cellSpacing=3D0 cellPadding=3D2 bgColor=3D#0000ff>
  <TBODY>
  <TR>
    <TD>
      <TABLE border=3D0 cellSpacing=3D0 cellPadding=3D5 =
bgColor=3D#ffffcc>
        <TBODY>
        <TR>
          <TD><TT>Top scoring peptide matches to query=20
            =
8<BR>D:\DATA\2015\TEST\XIAOMAI\1\0_B11\1\1262.7150.LIFT\1SREF\PDATA\1\1R<=
BR>Score=20
            greater than 13 indicates homology<BR>Score greater than 34=20
            indicates identity</TT><PRE><B>Score    Expect      ppm   =
Hit  Protein Peptide</B><BR>  2.4        78      64.6        =
R.TGASNTVADALSR.A<BR>  0.0  1.3e+002      69.7        =
K.GTCGRLLNDTR.S</PRE></TD></TR></TBODY></TABLE></TD></TR></TBODY></TABLE>=
</DIV>
<DIV id=3DQ9 class=3Dtooltip>
<TABLE border=3D0 cellSpacing=3D0 cellPadding=3D2 bgColor=3D#0000ff>
  <TBODY>
  <TR>
    <TD>
      <TABLE border=3D0 cellSpacing=3D0 cellPadding=3D5 =
bgColor=3D#ffffcc>
        <TBODY>
        <TR>
          <TD><TT>Top scoring peptide matches to query 9<BR>Score =
greater than=20
            13 indicates identity</TT><PRE><B>Score    Expect      ppm   =
Hit  Protein =
Peptide</B></PRE></TD></TR></TBODY></TABLE></TD></TR></TBODY></TABLE></DI=
V>
<DIV id=3DQ10 class=3Dtooltip>
<TABLE border=3D0 cellSpacing=3D0 cellPadding=3D2 bgColor=3D#0000ff>
  <TBODY>
  <TR>
    <TD>
      <TABLE border=3D0 cellSpacing=3D0 cellPadding=3D5 =
bgColor=3D#ffffcc>
        <TBODY>
        <TR>
          <TD><TT>Top scoring peptide matches to query 10<BR>Score =
greater=20
            than 13 indicates identity</TT><PRE><B>Score    Expect      =
ppm   Hit  Protein =
Peptide</B></PRE></TD></TR></TBODY></TABLE></TD></TR></TBODY></TABLE></DI=
V>
<DIV id=3DQ11 class=3Dtooltip>
<TABLE border=3D0 cellSpacing=3D0 cellPadding=3D2 bgColor=3D#0000ff>
  <TBODY>
  <TR>
    <TD>
      <TABLE border=3D0 cellSpacing=3D0 cellPadding=3D5 =
bgColor=3D#ffffcc>
        <TBODY>
        <TR>
          <TD><TT>Top scoring peptide matches to query 11<BR>Score =
greater=20
            than 13 indicates identity</TT><PRE><B>Score    Expect      =
ppm   Hit  Protein =
Peptide</B></PRE></TD></TR></TBODY></TABLE></TD></TR></TBODY></TABLE></DI=
V>
<DIV id=3DQ12 class=3Dtooltip>
<TABLE border=3D0 cellSpacing=3D0 cellPadding=3D2 bgColor=3D#0000ff>
  <TBODY>
  <TR>
    <TD>
      <TABLE border=3D0 cellSpacing=3D0 cellPadding=3D5 =
bgColor=3D#ffffcc>
        <TBODY>
        <TR>
          <TD><TT>Top scoring peptide matches to query 12<BR>Score =
greater=20
            than 13 indicates identity</TT><PRE><B>Score    Expect      =
ppm   Hit  Protein =
Peptide</B></PRE></TD></TR></TBODY></TABLE></TD></TR></TBODY></TABLE></DI=
V>
<DIV id=3DQ13 class=3Dtooltip>
<TABLE border=3D0 cellSpacing=3D0 cellPadding=3D2 bgColor=3D#0000ff>
  <TBODY>
  <TR>
    <TD>
      <TABLE border=3D0 cellSpacing=3D0 cellPadding=3D5 =
bgColor=3D#ffffcc>
        <TBODY>
        <TR>
          <TD><TT>Top scoring peptide matches to query=20
            =
13<BR>D:\DATA\2015\TEST\XIAOMAI\1\0_B11\1\1492.8710.LIFT\1SREF\PDATA\1\1R=
<BR>Score=20
            greater than 25 indicates homology<BR>Score greater than 33=20
            indicates identity</TT><PRE><B>Score    Expect      ppm   =
Hit  Protein                 Peptide</B><BR> 13.1       5.6      39.7    =
                           R.SLASVAFSLQTNVR.L<BR> 11.8       7.5      =
61.8                               R.VGTVSSRPSIN<U>M</U>TK.S<BR> 10.6    =
   9.8      88.5                               R.ALQPAPDPSAAPSDR.-<BR> =
10.0        11       110                               =
R.AMVAGGGSGVMAMTPR.T<BR>  8.4        16      49.0                        =
       R.RESSHGQGVPIAVR.H<BR>  8.4        16      39.7                   =
            K.ALSSAASAAAYAVLAR.S<BR>  7.9        19      98.1            =
                   K.Q<U>M</U>EALVDKLCNR.F<BR>  7.6        20       111  =
                             R.SPSTTAVVSQECAR.I<BR>  7.3        21      =
64.1    1   tr|W4ZP77|W4ZP77_WHEAT R.FTQANSEVSALLGR.I<BR>  7.1        22 =
      113                               =
K.KFQDDEAQEGAVR.S</PRE></TD></TR></TBODY></TABLE></TD></TR></TBODY></TABL=
E></DIV>
<DIV id=3DQ14 class=3Dtooltip>
<TABLE border=3D0 cellSpacing=3D0 cellPadding=3D2 bgColor=3D#0000ff>
  <TBODY>
  <TR>
    <TD>
      <TABLE border=3D0 cellSpacing=3D0 cellPadding=3D5 =
bgColor=3D#ffffcc>
        <TBODY>
        <TR>
          <TD><TT>Top scoring peptide matches to query 14<BR>Score =
greater=20
            than 13 indicates identity</TT><PRE><B>Score    Expect      =
ppm   Hit  Protein =
Peptide</B></PRE></TD></TR></TBODY></TABLE></TD></TR></TBODY></TABLE></DI=
V>
<DIV id=3DQ15 class=3Dtooltip>
<TABLE border=3D0 cellSpacing=3D0 cellPadding=3D2 bgColor=3D#0000ff>
  <TBODY>
  <TR>
    <TD>
      <TABLE border=3D0 cellSpacing=3D0 cellPadding=3D5 =
bgColor=3D#ffffcc>
        <TBODY>
        <TR>
          <TD><TT>Top scoring peptide matches to query=20
            =
15<BR>D:\DATA\2015\TEST\XIAOMAI\1\0_B11\1\1645.8496.LIFT\1SREF\PDATA\1\1R=
<BR>Score=20
            greater than 23 indicates homology<BR>Score greater than 33=20
            indicates identity</TT><PRE><B>Score    Expect      ppm   =
Hit  Protein Peptide</B><BR> 12.5       5.9    -33.93        =
R.GSPVLSLQTT<U>M</U>IARR.A<BR>  9.9        11      21.1        =
R.AADMSRCVDPLVVGR.V<BR>  9.6        11      9.91        =
K.AFSFGHPSVEAILDR.F<BR>  8.8        14    -21.06        =
R.SNRPAMEQLLAFLR.A<BR>  8.7        14      23.2        =
K.QGP<U>M</U>FASRPADSPIR.L<BR>  8.4        15    -11.82        =
K.<U>M</U>GQIKVLTGDQGQVR.R<BR>  7.4        19      23.2        =
K.GHCAFISTNAALVER.Y<BR>  6.8        22      11.5        =
WVRGNGAGGHGPPDIR<BR>  6.3        25    -27.08        =
K.KSKPD<U>M</U>LLSNIDIR.E<BR>  6.2        25      74.2        =
K.APATDDPWAEEKCR.F</PRE></TD></TR></TBODY></TABLE></TD></TR></TBODY></TAB=
LE></DIV>
<DIV id=3DQ16 class=3Dtooltip>
<TABLE border=3D0 cellSpacing=3D0 cellPadding=3D2 bgColor=3D#0000ff>
  <TBODY>
  <TR>
    <TD>
      <TABLE border=3D0 cellSpacing=3D0 cellPadding=3D5 =
bgColor=3D#ffffcc>
        <TBODY>
        <TR>
          <TD><TT>Top scoring peptide matches to query 16<BR>Score =
greater=20
            than 13 indicates identity</TT><PRE><B>Score    Expect      =
ppm   Hit  Protein =
Peptide</B></PRE></TD></TR></TBODY></TABLE></TD></TR></TBODY></TABLE></DI=
V>
<DIV id=3DQ17 class=3Dtooltip>
<TABLE border=3D0 cellSpacing=3D0 cellPadding=3D2 bgColor=3D#0000ff>
  <TBODY>
  <TR>
    <TD>
      <TABLE border=3D0 cellSpacing=3D0 cellPadding=3D5 =
bgColor=3D#ffffcc>
        <TBODY>
        <TR>
          <TD><TT>Top scoring peptide matches to query 17<BR>Score =
greater=20
            than 13 indicates identity</TT><PRE><B>Score    Expect      =
ppm   Hit  Protein =
Peptide</B></PRE></TD></TR></TBODY></TABLE></TD></TR></TBODY></TABLE></DI=
V>
<DIV id=3DQ18 class=3Dtooltip>
<TABLE border=3D0 cellSpacing=3D0 cellPadding=3D2 bgColor=3D#0000ff>
  <TBODY>
  <TR>
    <TD>
      <TABLE border=3D0 cellSpacing=3D0 cellPadding=3D5 =
bgColor=3D#ffffcc>
        <TBODY>
        <TR>
          <TD><TT>Top scoring peptide matches to query 18<BR>Score =
greater=20
            than 13 indicates identity</TT><PRE><B>Score    Expect      =
ppm   Hit  Protein =
Peptide</B></PRE></TD></TR></TBODY></TABLE></TD></TR></TBODY></TABLE></DI=
V>
<DIV id=3DQ19 class=3Dtooltip>
<TABLE border=3D0 cellSpacing=3D0 cellPadding=3D2 bgColor=3D#0000ff>
  <TBODY>
  <TR>
    <TD>
      <TABLE border=3D0 cellSpacing=3D0 cellPadding=3D5 =
bgColor=3D#ffffcc>
        <TBODY>
        <TR>
          <TD><TT>Top scoring peptide matches to query 19<BR>Score =
greater=20
            than 13 indicates identity</TT><PRE><B>Score    Expect      =
ppm   Hit  Protein =
Peptide</B></PRE></TD></TR></TBODY></TABLE></TD></TR></TBODY></TABLE></DI=
V>
<DIV id=3DQ20 class=3Dtooltip>
<TABLE border=3D0 cellSpacing=3D0 cellPadding=3D2 bgColor=3D#0000ff>
  <TBODY>
  <TR>
    <TD>
      <TABLE border=3D0 cellSpacing=3D0 cellPadding=3D5 =
bgColor=3D#ffffcc>
        <TBODY>
        <TR>
          <TD><TT>Top scoring peptide matches to query 20<BR>Score =
greater=20
            than 13 indicates identity</TT><PRE><B>Score    Expect      =
ppm   Hit  Protein =
Peptide</B></PRE></TD></TR></TBODY></TABLE></TD></TR></TBODY></TABLE></DI=
V>
<DIV id=3DQ21 class=3Dtooltip>
<TABLE border=3D0 cellSpacing=3D0 cellPadding=3D2 bgColor=3D#0000ff>
  <TBODY>
  <TR>
    <TD>
      <TABLE border=3D0 cellSpacing=3D0 cellPadding=3D5 =
bgColor=3D#ffffcc>
        <TBODY>
        <TR>
          <TD><TT>Top scoring peptide matches to query 21<BR>Score =
greater=20
            than 13 indicates identity</TT><PRE><B>Score    Expect      =
ppm   Hit  Protein =
Peptide</B></PRE></TD></TR></TBODY></TABLE></TD></TR></TBODY></TABLE></DI=
V>
<DIV id=3DQ22 class=3Dtooltip>
<TABLE border=3D0 cellSpacing=3D0 cellPadding=3D2 bgColor=3D#0000ff>
  <TBODY>
  <TR>
    <TD>
      <TABLE border=3D0 cellSpacing=3D0 cellPadding=3D5 =
bgColor=3D#ffffcc>
        <TBODY>
        <TR>
          <TD><TT>Top scoring peptide matches to query 22<BR>Score =
greater=20
            than 13 indicates identity</TT><PRE><B>Score    Expect      =
ppm   Hit  Protein =
Peptide</B></PRE></TD></TR></TBODY></TABLE></TD></TR></TBODY></TABLE></DI=
V>
<DIV id=3DQ23 class=3Dtooltip>
<TABLE border=3D0 cellSpacing=3D0 cellPadding=3D2 bgColor=3D#0000ff>
  <TBODY>
  <TR>
    <TD>
      <TABLE border=3D0 cellSpacing=3D0 cellPadding=3D5 =
bgColor=3D#ffffcc>
        <TBODY>
        <TR>
          <TD><TT>Top scoring peptide matches to query 23<BR>Score =
greater=20
            than 13 indicates identity</TT><PRE><B>Score    Expect      =
ppm   Hit  Protein =
Peptide</B></PRE></TD></TR></TBODY></TABLE></TD></TR></TBODY></TABLE></DI=
V>
<DIV id=3DQ24 class=3Dtooltip>
<TABLE border=3D0 cellSpacing=3D0 cellPadding=3D2 bgColor=3D#0000ff>
  <TBODY>
  <TR>
    <TD>
      <TABLE border=3D0 cellSpacing=3D0 cellPadding=3D5 =
bgColor=3D#ffffcc>
        <TBODY>
        <TR>
          <TD><TT>Top scoring peptide matches to query 24<BR>Score =
greater=20
            than 13 indicates identity</TT><PRE><B>Score    Expect      =
ppm   Hit  Protein =
Peptide</B></PRE></TD></TR></TBODY></TABLE></TD></TR></TBODY></TABLE></DI=
V>
<DIV id=3DQ25 class=3Dtooltip>
<TABLE border=3D0 cellSpacing=3D0 cellPadding=3D2 bgColor=3D#0000ff>
  <TBODY>
  <TR>
    <TD>
      <TABLE border=3D0 cellSpacing=3D0 cellPadding=3D5 =
bgColor=3D#ffffcc>
        <TBODY>
        <TR>
          <TD><TT>Top scoring peptide matches to query=20
            =
25<BR>D:\DATA\2015\TEST\XIAOMAI\1\0_B11\1\1796.0145.LIFT\1SREF\PDATA\1\1R=
<BR>Score=20
            greater than 17 indicates homology<BR>Score greater than 32=20
            indicates identity</TT><PRE><B>Score    Expect      ppm   =
Hit  Protein Peptide</B><BR>  4.4        36       110        =
-.<U>M</U>EVDAAYPAAATGDELR.R<BR>  4.0        39      68.9        =
R.MLSPHVLGEAHYNTAR.G<BR>  3.8        41       110        =
-.<U>M</U>EVDAAYPAATAGDELR.R<BR>  2.9        50       133        =
R.DDS<U>M</U>EVNSNKEAGVXR.-<BR>  1.7        66       102        =
-.MAGXKELSDEQVAS<U>M</U>R.E<BR>  1.3        72      50.9        =
R.GGVD<U>M</U>SALPAPARPERR.H<BR>  1.0        78      63.4        =
R.AGESVSAVELFVE<U>M</U>RR.D<BR>  0.6        86      2.58        =
R.MAADVAINQTALVLLPR.K</PRE></TD></TR></TBODY></TABLE></TD></TR></TBODY></=
TABLE></DIV>
<DIV id=3DQ26 class=3Dtooltip>
<TABLE border=3D0 cellSpacing=3D0 cellPadding=3D2 bgColor=3D#0000ff>
  <TBODY>
  <TR>
    <TD>
      <TABLE border=3D0 cellSpacing=3D0 cellPadding=3D5 =
bgColor=3D#ffffcc>
        <TBODY>
        <TR>
          <TD><TT>Top scoring peptide matches to query 26<BR>Score =
greater=20
            than 13 indicates identity</TT><PRE><B>Score    Expect      =
ppm   Hit  Protein =
Peptide</B></PRE></TD></TR></TBODY></TABLE></TD></TR></TBODY></TABLE></DI=
V>
<DIV id=3DQ27 class=3Dtooltip>
<TABLE border=3D0 cellSpacing=3D0 cellPadding=3D2 bgColor=3D#0000ff>
  <TBODY>
  <TR>
    <TD>
      <TABLE border=3D0 cellSpacing=3D0 cellPadding=3D5 =
bgColor=3D#ffffcc>
        <TBODY>
        <TR>
          <TD><TT>Top scoring peptide matches to query 27<BR>Score =
greater=20
            than 13 indicates identity</TT><PRE><B>Score    Expect      =
ppm   Hit  Protein =
Peptide</B></PRE></TD></TR></TBODY></TABLE></TD></TR></TBODY></TABLE></DI=
V>
<DIV id=3DQ28 class=3Dtooltip>
<TABLE border=3D0 cellSpacing=3D0 cellPadding=3D2 bgColor=3D#0000ff>
  <TBODY>
  <TR>
    <TD>
      <TABLE border=3D0 cellSpacing=3D0 cellPadding=3D5 =
bgColor=3D#ffffcc>
        <TBODY>
        <TR>
          <TD><TT>Top scoring peptide matches to query 28<BR>Score =
greater=20
            than 13 indicates identity</TT><PRE><B>Score    Expect      =
ppm   Hit  Protein =
Peptide</B></PRE></TD></TR></TBODY></TABLE></TD></TR></TBODY></TABLE></DI=
V>
<DIV id=3DQ29 class=3Dtooltip>
<TABLE border=3D0 cellSpacing=3D0 cellPadding=3D2 bgColor=3D#0000ff>
  <TBODY>
  <TR>
    <TD>
      <TABLE border=3D0 cellSpacing=3D0 cellPadding=3D5 =
bgColor=3D#ffffcc>
        <TBODY>
        <TR>
          <TD><TT>Top scoring peptide matches to query 29<BR>Score =
greater=20
            than 13 indicates identity</TT><PRE><B>Score    Expect      =
ppm   Hit  Protein =
Peptide</B></PRE></TD></TR></TBODY></TABLE></TD></TR></TBODY></TABLE></DI=
V>
<DIV id=3DQ30 class=3Dtooltip>
<TABLE border=3D0 cellSpacing=3D0 cellPadding=3D2 bgColor=3D#0000ff>
  <TBODY>
  <TR>
    <TD>
      <TABLE border=3D0 cellSpacing=3D0 cellPadding=3D5 =
bgColor=3D#ffffcc>
        <TBODY>
        <TR>
          <TD><TT>Top scoring peptide matches to query 30<BR>Score =
greater=20
            than 13 indicates identity</TT><PRE><B>Score    Expect      =
ppm   Hit  Protein =
Peptide</B></PRE></TD></TR></TBODY></TABLE></TD></TR></TBODY></TABLE></DI=
V>
<DIV id=3DQ31 class=3Dtooltip>
<TABLE border=3D0 cellSpacing=3D0 cellPadding=3D2 bgColor=3D#0000ff>
  <TBODY>
  <TR>
    <TD>
      <TABLE border=3D0 cellSpacing=3D0 cellPadding=3D5 =
bgColor=3D#ffffcc>
        <TBODY>
        <TR>
          <TD><TT>Top scoring peptide matches to query 31<BR>Score =
greater=20
            than 13 indicates identity</TT><PRE><B>Score    Expect      =
ppm   Hit  Protein =
Peptide</B></PRE></TD></TR></TBODY></TABLE></TD></TR></TBODY></TABLE></DI=
V>
<DIV id=3DQ32 class=3Dtooltip>
<TABLE border=3D0 cellSpacing=3D0 cellPadding=3D2 bgColor=3D#0000ff>
  <TBODY>
  <TR>
    <TD>
      <TABLE border=3D0 cellSpacing=3D0 cellPadding=3D5 =
bgColor=3D#ffffcc>
        <TBODY>
        <TR>
          <TD><TT>Top scoring peptide matches to query=20
            =
32<BR>D:\DATA\2015\TEST\XIAOMAI\1\0_B11\1\1865.0651.LIFT\1SREF\PDATA\1\1R=
<BR>Score=20
            greater than 20 indicates homology<BR>Score greater than 32=20
            indicates identity</TT><PRE><B>Score    Expect      ppm   =
Hit  Protein Peptide</B><BR> 10.7       8.1       120        =
M.GSNGGADGAGFNTDALEGVR.A<BR> 10.3       8.9      37.6        =
R.ITNVDFSRVIVAD<U>M</U>LR.R<BR>  6.8        20      35.5        =
R.IK<U>M</U>LPDEVFNLFNLR.Y<BR>  6.7        21      25.6        =
-.<U>M</U>ARQQLQVLHALDVAR.T<BR>  6.3        22      37.6        =
R.ILKGYGIVPICTNSSSR.A<BR>  5.9        25      90.1        =
K.TCPNAVAGYTDVRDVAR.A<BR>  4.8        31      56.1        =
-.RGASWFHFSFTVPVAR.R<BR>  4.7        32      49.0        =
K.FSGSRVLVMEWIDGIR.C<BR>  4.5        34      43.6        =
R.MLALYADTSGLVGIDGLR.D<BR>  4.3        36       108        =
R.ASSVDATTGNLPGGSSSSNR.R</PRE></TD></TR></TBODY></TABLE></TD></TR></TBODY=
></TABLE></DIV>
<DIV id=3DQ33 class=3Dtooltip>
<TABLE border=3D0 cellSpacing=3D0 cellPadding=3D2 bgColor=3D#0000ff>
  <TBODY>
  <TR>
    <TD>
      <TABLE border=3D0 cellSpacing=3D0 cellPadding=3D5 =
bgColor=3D#ffffcc>
        <TBODY>
        <TR>
          <TD><TT>Top scoring peptide matches to query=20
            =
33<BR>D:\DATA\2015\TEST\XIAOMAI\1\0_B11\1\1951.1106.LIFT\1SREF\PDATA\1\1R=
<BR>Score=20
            greater than 19 indicates homology<BR>Score greater than 32=20
            indicates identity</TT><PRE><B>Score    Expect      ppm   =
Hit  Protein Peptide</B><BR>  8.0        14      28.9        =
R.VAIVGAGASGLAACKHALER.G<BR>  6.2        22      66.5        =
R.VNGVAPSMI<U>M</U>TG<U>M</U>IKDVR.I<BR>  4.1        35      62.2        =
R.ATSSKAPQQHHAVGFSAAR.F<BR>  3.9        37       124        =
R.SSDVVTFYDGRLE<U>M</U>CR.V<BR>  3.8        37       119        =
K.KEAS<U>M</U>PLIASE<U>M</U>PDDER.H<BR>  3.5        40      66.6        =
R.GAWTAEEDLLLVDYISR.H<BR>  3.4        41      46.2        =
K.TNIGDNEV<U>M</U>PILKLSYK.H<BR>  3.3        42      76.1        =
K.RXESISE<U>M</U>VVATSMLER.V<BR>  3.2        43      57.4        =
K.RXESISEMVVATSMLER.V<BR>  3.2        43      57.4        =
K.RXESISEMVVATSMLER.V</PRE></TD></TR></TBODY></TABLE></TD></TR></TBODY></=
TABLE></DIV>
<DIV id=3DQ34 class=3Dtooltip>
<TABLE border=3D0 cellSpacing=3D0 cellPadding=3D2 bgColor=3D#0000ff>
  <TBODY>
  <TR>
    <TD>
      <TABLE border=3D0 cellSpacing=3D0 cellPadding=3D5 =
bgColor=3D#ffffcc>
        <TBODY>
        <TR>
          <TD><TT>Top scoring peptide matches to query 34<BR>Score =
greater=20
            than 13 indicates identity</TT><PRE><B>Score    Expect      =
ppm   Hit  Protein =
Peptide</B></PRE></TD></TR></TBODY></TABLE></TD></TR></TBODY></TABLE></DI=
V>
<DIV id=3DQ35 class=3Dtooltip>
<TABLE border=3D0 cellSpacing=3D0 cellPadding=3D2 bgColor=3D#0000ff>
  <TBODY>
  <TR>
    <TD>
      <TABLE border=3D0 cellSpacing=3D0 cellPadding=3D5 =
bgColor=3D#ffffcc>
        <TBODY>
        <TR>
          <TD><TT>Top scoring peptide matches to query=20
            =
35<BR>D:\DATA\2015\TEST\XIAOMAI\1\0_B11\1\2061.1922.LIFT\1SREF\PDATA\1\1R=
<BR>Score=20
            greater than 25 indicates homology<BR>Score greater than 31=20
            indicates identity</TT><PRE><B>Score    Expect      ppm   =
Hit  Protein                 Peptide</B><BR> 38.3     0.012      69.1    =
1   tr|W4ZP77|W4ZP77_WHEAT R.QISELGIYPAVDPLDSTSR.M<BR> 10.7       6.7    =
   118                               M.QDYFXENPTYPAHLFR.R<BR>  9.1       =
9.6      54.6                               K.SIPTPVEGLSCTILRFDR.E<BR>  =
8.3        12      66.2                               =
K.MPPDLNRTARPHAPANFR.V<BR>  8.0        12      68.4                      =
         R.RPFTHPIEIPAASGAPDER.R<BR>  7.9        13      66.8            =
                   K.RPPTPGGASPDDMVKVSPPR.S<BR>  7.9        13      29.5 =
                              -.MVPISVRLNFAIFSPDVR.T<BR>  7.8        13  =
    47.8                               GTAPGDFLDAIVVGLD<U>M</U>LIK<BR>  =
7.4        14       102                               =
K.QSFSEHNEGIILQQQ<U>M</U>R.S<BR>  6.9        16      54.3                =
               =
R.VFFANKPYLPSQTPPGLQG.-</PRE></TD></TR></TBODY></TABLE></TD></TR></TBODY>=
</TABLE></DIV>
<DIV id=3DQ36 class=3Dtooltip>
<TABLE border=3D0 cellSpacing=3D0 cellPadding=3D2 bgColor=3D#0000ff>
  <TBODY>
  <TR>
    <TD>
      <TABLE border=3D0 cellSpacing=3D0 cellPadding=3D5 =
bgColor=3D#ffffcc>
        <TBODY>
        <TR>
          <TD><TT>Top scoring peptide matches to query 36<BR>Score =
greater=20
            than 13 indicates identity</TT><PRE><B>Score    Expect      =
ppm   Hit  Protein =
Peptide</B></PRE></TD></TR></TBODY></TABLE></TD></TR></TBODY></TABLE></DI=
V>
<DIV id=3DQ37 class=3Dtooltip>
<TABLE border=3D0 cellSpacing=3D0 cellPadding=3D2 bgColor=3D#0000ff>
  <TBODY>
  <TR>
    <TD>
      <TABLE border=3D0 cellSpacing=3D0 cellPadding=3D5 =
bgColor=3D#ffffcc>
        <TBODY>
        <TR>
          <TD><TT>Top scoring peptide matches to query 37<BR>Score =
greater=20
            than 13 indicates identity</TT><PRE><B>Score    Expect      =
ppm   Hit  Protein =
Peptide</B></PRE></TD></TR></TBODY></TABLE></TD></TR></TBODY></TABLE></DI=
V>
<DIV id=3DQ38 class=3Dtooltip>
<TABLE border=3D0 cellSpacing=3D0 cellPadding=3D2 bgColor=3D#0000ff>
  <TBODY>
  <TR>
    <TD>
      <TABLE border=3D0 cellSpacing=3D0 cellPadding=3D5 =
bgColor=3D#ffffcc>
        <TBODY>
        <TR>
          <TD><TT>Top scoring peptide matches to query=20
            =
38<BR>D:\DATA\2015\TEST\XIAOMAI\1\0_B11\1\2186.2803.LIFT\1SREF\PDATA\1\1R=
<BR>Score=20
            greater than 31 indicates homology<BR>Score greater than 32=20
            indicates identity</TT><PRE><B>Score    Expect      ppm   =
Hit  Protein                 Peptide</B><BR> 65.7  2.2e-005      61.9    =
1   tr|W4ZP77|W4ZP77_WHEAT R.IPSAVGYQPTLATDLGGLQER.I<BR> 14.8       2.7  =
    88.2                               R.QILETWSGWVEENVDPKR.T<BR> 14.4   =
    2.9      73.4                               =
R.SQFEHAANSAANVSKVLEVGK.M<BR> 12.0       5.1      88.5                   =
            K.EEDALAAGGTRLLIQPSCER.L<BR> 11.9       5.3      55.2        =
                       R.VVVTASTVEKPLRDGLECGR.A<BR> 11.7       5.5       =
145                               K.QMEGALAADATTCWQFTER.E<BR> 11.2       =
6.1      85.1                               =
R.GVLLCSVGEQA<U>M</U>EGPAVLPSR.G<BR> 11.0       6.4      43.7            =
                   K.LQMLPSTQKSTVAASPGLTQK.K<BR> 10.9       6.5      =
20.0                               R.IIGFTDGLVILMHKTTTAVR.V<BR> 10.8     =
  6.8      63.1                               =
K.RSSPPPPPANLGSVRPSEAGGR.G</PRE></TD></TR></TBODY></TABLE></TD></TR></TBO=
DY></TABLE></DIV>
<DIV id=3DQ39 class=3Dtooltip>
<TABLE border=3D0 cellSpacing=3D0 cellPadding=3D2 bgColor=3D#0000ff>
  <TBODY>
  <TR>
    <TD>
      <TABLE border=3D0 cellSpacing=3D0 cellPadding=3D5 =
bgColor=3D#ffffcc>
        <TBODY>
        <TR>
          <TD><TT>Top scoring peptide matches to query 39<BR>Score =
greater=20
            than 13 indicates identity</TT><PRE><B>Score    Expect      =
ppm   Hit  Protein =
Peptide</B></PRE></TD></TR></TBODY></TABLE></TD></TR></TBODY></TABLE></DI=
V>
<DIV id=3DQ40 class=3Dtooltip>
<TABLE border=3D0 cellSpacing=3D0 cellPadding=3D2 bgColor=3D#0000ff>
  <TBODY>
  <TR>
    <TD>
      <TABLE border=3D0 cellSpacing=3D0 cellPadding=3D5 =
bgColor=3D#ffffcc>
        <TBODY>
        <TR>
          <TD><TT>Top scoring peptide matches to query 40<BR>Score =
greater=20
            than 13 indicates identity</TT><PRE><B>Score    Expect      =
ppm   Hit  Protein =
Peptide</B></PRE></TD></TR></TBODY></TABLE></TD></TR></TBODY></TABLE></DI=
V>
<DIV id=3DQ41 class=3Dtooltip>
<TABLE border=3D0 cellSpacing=3D0 cellPadding=3D2 bgColor=3D#0000ff>
  <TBODY>
  <TR>
    <TD>
      <TABLE border=3D0 cellSpacing=3D0 cellPadding=3D5 =
bgColor=3D#ffffcc>
        <TBODY>
        <TR>
          <TD><TT>Top scoring peptide matches to query 41<BR>Score =
greater=20
            than 13 indicates identity</TT><PRE><B>Score    Expect      =
ppm   Hit  Protein =
Peptide</B></PRE></TD></TR></TBODY></TABLE></TD></TR></TBODY></TABLE></DI=
V>
<DIV id=3DQ42 class=3Dtooltip>
<TABLE border=3D0 cellSpacing=3D0 cellPadding=3D2 bgColor=3D#0000ff>
  <TBODY>
  <TR>
    <TD>
      <TABLE border=3D0 cellSpacing=3D0 cellPadding=3D5 =
bgColor=3D#ffffcc>
        <TBODY>
        <TR>
          <TD><TT>Top scoring peptide matches to query 42<BR>Score =
greater=20
            than 13 indicates identity</TT><PRE><B>Score    Expect      =
ppm   Hit  Protein =
Peptide</B></PRE></TD></TR></TBODY></TABLE></TD></TR></TBODY></TABLE></DI=
V>
<DIV id=3DQ43 class=3Dtooltip>
<TABLE border=3D0 cellSpacing=3D0 cellPadding=3D2 bgColor=3D#0000ff>
  <TBODY>
  <TR>
    <TD>
      <TABLE border=3D0 cellSpacing=3D0 cellPadding=3D5 =
bgColor=3D#ffffcc>
        <TBODY>
        <TR>
          <TD><TT>Top scoring peptide matches to query 43<BR>Score =
greater=20
            than 13 indicates identity</TT><PRE><B>Score    Expect      =
ppm   Hit  Protein =
Peptide</B></PRE></TD></TR></TBODY></TABLE></TD></TR></TBODY></TABLE></DI=
V>
<DIV id=3DQ44 class=3Dtooltip>
<TABLE border=3D0 cellSpacing=3D0 cellPadding=3D2 bgColor=3D#0000ff>
  <TBODY>
  <TR>
    <TD>
      <TABLE border=3D0 cellSpacing=3D0 cellPadding=3D5 =
bgColor=3D#ffffcc>
        <TBODY>
        <TR>
          <TD><TT>Top scoring peptide matches to query 44<BR>Score =
greater=20
            than 13 indicates identity</TT><PRE><B>Score    Expect      =
ppm   Hit  Protein =
Peptide</B></PRE></TD></TR></TBODY></TABLE></TD></TR></TBODY></TABLE></DI=
V>
<DIV id=3DQ45 class=3Dtooltip>
<TABLE border=3D0 cellSpacing=3D0 cellPadding=3D2 bgColor=3D#0000ff>
  <TBODY>
  <TR>
    <TD>
      <TABLE border=3D0 cellSpacing=3D0 cellPadding=3D5 =
bgColor=3D#ffffcc>
        <TBODY>
        <TR>
          <TD><TT>Top scoring peptide matches to query 45<BR>Score =
greater=20
            than 13 indicates identity</TT><PRE><B>Score    Expect      =
ppm   Hit  Protein =
Peptide</B></PRE></TD></TR></TBODY></TABLE></TD></TR></TBODY></TABLE></DI=
V>
<DIV id=3DQ46 class=3Dtooltip>
<TABLE border=3D0 cellSpacing=3D0 cellPadding=3D2 bgColor=3D#0000ff>
  <TBODY>
  <TR>
    <TD>
      <TABLE border=3D0 cellSpacing=3D0 cellPadding=3D5 =
bgColor=3D#ffffcc>
        <TBODY>
        <TR>
          <TD><TT>Top scoring peptide matches to query 46<BR>Score =
greater=20
            than 13 indicates identity</TT><PRE><B>Score    Expect      =
ppm   Hit  Protein =
Peptide</B></PRE></TD></TR></TBODY></TABLE></TD></TR></TBODY></TABLE></DI=
V>
<DIV id=3DQ47 class=3Dtooltip>
<TABLE border=3D0 cellSpacing=3D0 cellPadding=3D2 bgColor=3D#0000ff>
  <TBODY>
  <TR>
    <TD>
      <TABLE border=3D0 cellSpacing=3D0 cellPadding=3D5 =
bgColor=3D#ffffcc>
        <TBODY>
        <TR>
          <TD><TT>Top scoring peptide matches to query 47<BR>Score =
greater=20
            than 13 indicates identity</TT><PRE><B>Score    Expect      =
ppm   Hit  Protein =
Peptide</B></PRE></TD></TR></TBODY></TABLE></TD></TR></TBODY></TABLE></DI=
V></BODY></HTML>

------=_NextPart_000_0000_01D13FCD.6AAE04D0
Content-Type: image/gif
Content-Transfer-Encoding: base64
Content-Location: http://localhost/mascot/images/88x31_logo_white.gif

R0lGODlhWAAfANX/AMDAwP/v7//f3//Pz/+/v/+vr/+fn/+Pj/9/f/9wcP9gYP9QUP9AQP8wMP8g
IP8QEP8AAO/v/+/v79/f/9/f38/P/8/Pz7+//7+/v6+v/6+vr5+f/5+fn4+P/4+Pj39//39/f3Bw
/3BwcGBg/2BgYFBQ/1BQUEBA/0BAQDAw/zAwMCAg/yAgIBAQ/xAQEAAA/wAAAAAAAAAAAAAAAAAA
AAAAAAAAAAAAAAAAAAAAAAAAAAAAAAAAAAAAAAAAAAAAACH5BAEAAAAALAAAAABYAB8AQAb/QIBw
SCwaj8ikcslsEl0wTDHz+bxOgMrp8mpFiJFThfsyjl4j82tVLaVGk+Hq1TF2ut8jCkYRSkgcToKD
hIQUKiBCHnxEAghDBA8QQg4QBEQBQwyWQ5ICAAsBAZcACKQJEAsMQgQQk5hCAhAPlAACn0MkUYMS
HCIaABMfJychRSPEH0YbWEMXJyUhxCPSJQAb0icjH8gfeRvIxRnXxCfeGcQlFwAWIn1HLC7vQhtl
AFZ1ES0v6/QrRGSIWPlXpF6LISWuVNgA4EyaIRta9Jvw4kUcInsCDZEARcqQBQ6I0AJQAEIDIgQU
xJo1pOQqIQFUCmFQyYAQAzZBQXikqYAQ/wQQZAIgkFPIHmCFkipdyrSp06eDSLiQUDBhM3JrjFSY
Y++aMgAnXnwdUUFIwodgX1gTso/hkAgVK0w4Ma4IBxZHQMDACzCNlRJiKFokEu5EiopFrFwdYiWF
EC5rhYQ1BqbEhsN1inCE4YGIBBAo5kEdrRS0EQkwEhEp0AABAgYGeA6liUBBAgOXFDDYvUDA7t+/
LxHYzTPAb1wHHCxAsMBAgtnAf2cawsGFhSIUYOwiAtSVgwFCDphM4mmlpQQhiSgQMMBVAAEyNx1A
UtJBgQVCh2DQjoRE5yEOODDdAA+AV0oqMClgoAIQzDcTJwAE8Fp4zwEIwXQANABBTillEv9AeREu
px8LGpFm4okopqjiiiyOxoEKHg2xz2Jn8KPVPkSYA0AGeDT0EI8v5HEYWiG84BhEiAEQARueoXDd
EYv8R0QKij2GzAtuvVUCkIwJUUFFF30l2EVf2nhNVkWEBVhZRnDASBH7wUBVjhEoFkYEZ3w1BFkA
BESEYGy+1dYFH6wQaJ89HgMmlDC4cIQIMJBQRAlxWNHCOEWi5ZUzSQqhzwt1ETGHW1UKMSYRFaRQ
1h1HErEIX3ZZl2NFjo2QRglcpZBBBIehIcQIuQpzwj4tnHDRXMSKseMaHzxT0QppZNArFh/0ukI/
RqlQhAkmiNbitwBIoMKTG71ZxC1JEIDsYYqjJEUBCSB4q5dqQrSHS3s5GRDUEAmMpFNRlZBigL/i
PTCggBFqCLBMAcwyHQInDWFBpEfooi0RmzBAyiMfQhieTwdW+C8ABxCA7lAIoLKAEKGQBEF6H1n4
SSjqDpHddkS4KakRBWzCEgDyIaHvyj8FVcADRdkiU00JgNcwBLgYsQkC+pJChF4oHDFxEQnIBnTE
AauXSXswDy2ETwl8YtwQ7TVY78uNyMQgT5e0LMTEUua1swAF9MybgT8FiN8n8Emi8QALuLJAAgxI
ou4mD8h2QH4BLPBAA8tlMpwrtvmcCQgieDAnuKQXEgQAOw==

------=_NextPart_000_0000_01D13FCD.6AAE04D0
Content-Type: application/octet-stream
Content-Transfer-Encoding: base64
Content-Location: http://localhost/mascot/cgi/score_gif.pl?score_gif_649362069135894

R0lGODlhkAHIAMIAAP///wAAAP8AAAD/AAAA/////wAAAAAAACH5BAEAAAAALAAAAACQAcgAAAP+
CLrc/jDKSau9OOvNu/9gKI5kaZ5oqq5s675wLM90bd94ru987//AoHBILBqPyKRyyWw6n9CodEqt
Wq/YrHbL7Xq/4LB4TC6bz+i0es1uu9/wuHxOr98I+AFDDxAIBn5+gH4AfAqGhXuKC4iNi4ePiXaT
bQSSkIGDgoSXnY6MkZ+QoKSjlKdBAQqqKZaegX+wgKWeoba0orWouzysqqwnrq+Zsremuse5ypG8
zTS/q62PscSZxsjYy7jMzt0u0ADAJHgEn5vVAtnX2snX3u8wviqWjujU7dv5+PvY8P5RrhrJGqhP
XUF2/f4pRCHOhDCB9hBKXEdxocUR4hqOm6b+iZqgivwmHrxI8kPGYHkWnVtpMCTIliVjaghAs6bG
jfVW3oMp0mVBmUAt3JxATgE5PBIC7hlIbKRTn1CDSt1oFIAworiYfnzK82WuqWBFWDqKtZTHsz27
cv0atu2CoQ9cCbvqoJxKtIHURk2LyG3YXzbhNqBbdcHRojnxptPLOK3fvwwEG4ZAmIFSRlpjrfXK
+bFnC3TnJs0asfNe059TxyVrFelosx1jo+b7UvXFwDVbmVOcjvZmrraDSgaBWFFETr5PAw8ec3iI
y4cyz1JOnTHzks6Jk9aZvHHt6/9w05QGW/rs8z/Bqye6O3be7vC5rZ8/OrH7xfF/86PPf7D+a4jc
LeadfjD1Z2Bhw3CHXnUIHdjfVYbw9seCA+7n4Hx2kRIgIfkxKN+F9NFj3IYeEtggiLtk90FRCeJl
IoVsoTgJMCp28NBSpb2oo4Uy1kEjCxAuIGGHFSbUIx3i6XbXfb3BSOGRvNTIgYigHIefkztCqR50
hUgnIJFEajljbijdiFmOJaZppJhxnEQBiwhGEKQCQ2KpZl9sthnZm5NZ5WdS7WlVJJh5nuImaH8m
GlctVt5pZ6E+koloopX1CaCLjmaJJ6T+iBbnYa61KJumj3IKz1WeUsaReaS2auo7hI3F3pKCEprl
q6eypqiq9jGV6a+4PsYlk5oBG2awU8H+eemoxj6JbLKrojloqc+iIeWUgaIzravVsnHtlIySuC2w
3abx7QbDesntseWacW4GZkYnra1qtlsGbmVGq+C6ztp7UYajbNgkvwT6e8Z4K1CJibj0FmkwGeC8
y6eoBDV768NhREwexdYQXC/GX2jsUKiX1FnevI9uCjIXNs2TLUsvezTumiv/o3AijYarmMXH1AxG
y+QtWzHHm3jcic9dHOrQdmiFwirPRyOthdIlzNkHsaKYDLXKUlshT5kxa6KLwDPH2PUV4kmMVa/V
tJNzw1yfncZcui5KdLF3T1f2h3JXEVgFoVZaF9PM5p0y331HIaWsRsGp6sn7mqL13rT+JO63pBNT
ahmoYb9Hq7ZwW77Ft5UJ7ifb57jN8OGiY4Ev4HY/LnRTyai7detrpGp6vF2ifGbklPeMOxSvJ8Wa
47GXjLW+TRsd9/BNqD2rhryNXX3o0E+dL+o7cT/I7dm7HjSOARI+NPbhEw80Crwvb37H4Kdfh9WT
R+h+/PInkbaS1DNpvf/oy5/ipEcZpHgPOSPaWfCiJkAlIGwetTvO+4qGvwYi4YEJm+CENBjA51nQ
B/tjH/MKZ7+nLdCDHyQDwCRBts5xiHUpfENxqrQ6GiowgDGsRATLt0NMnTCHMuSg03wHNSDObYTF
gFzzKmhEM6yQDy38HMxg2MTc6ez+Pqq7IRWr6MT/kM+Hs6PgD7l4xB6S8ItnNBoZATKYzCnPhCUk
4gLX6ASSMU5OLhxYwK63RTo+4Y6pWtQBr2RDLI7Rj1LQ3eYOY8bzodGRakRkExQpJyFakomSVAIl
Hye5+71Rjg3LpCYts6u65PF/teqjKJPAyDjxKoGGHCQmV7mFdEmwkbQ7JC1rGaowbhCXW5nlLq1A
P0/GEXg4HOYVnkgnPvYvlZFUZhZupoe3wdJXupTmNIGJN1/qLZnanIKyHgk/wzkvnNtUYhqvBkdV
ohMKzOyDM/cIQHe+M5FXxKYss3lPcXLzm+QUIzj7+cdLmlOYBGUlyY65xE8i057+CWXlKScK0Ygu
gZry1GIh9VlRiyLBljzM25c66tEitK+dv2voQEtq0oUKyZgvRWkRWfpRij4TdCSlqQtaiah9+jSn
Os0guv450pS655xBtUHdYPfPIT40mkndaZ8KyFOHqjSmoKRWVGNgOlNKUWY2nelWadDVNv50o23j
51il6sqyeLOo8grpStc6D5Ix9aB4nStdd1BMmdYPqHuVATnCysJ5zjGwQcCoNdGaOrUitgcgBWNA
uwnYxwrWoN6kIgotO4O+EvGvUOUsWVNy0ymWFqyVFS0MFFvDhWlUrKrFQWSPSlSkxpavmJ1sB2+L
W3UmsZMyPSxvO0tYKBo2lMP+rcEMXRvLa6ZVr8l9wWwhGVfJhja60s2tUX/rWOyyFbifhel1veuy
r4qtuFol704N6NzGnhW2VYSFfDmxzNrat7tGnK98jVDWwTVVu/AFon5hYdJSlgW8T2VnVrnFxQHn
ZQiBfBN65VnP8ebXwQJK7FRh916ctVa4DcYwESLsH1CZ+MQoTrGKV8ziFrv4xTCOsYxnTOMa2/jG
OM4xir/b3w0P1QM9fo2NVqQdIBP5yEM2MpLBpeQW3HFSSY6ylH88ZSozucoaCDInr4xlDGg5eUDK
8pKtzGUyi3nMZ+6yl9EMryKrGcpA+LJ/3wxnM7eZzWtuMp3daOc77/nAccb+8wXkPOcyp/nPQjb0
ofs8aDcrOs/qjbSkJy2sXfCU0GUITRuD82Q7xMrAMkSV5jBtERLP4Xg+DqIiTd0WVsdBNK7WIYIA
qZpYn1pz85sqrVNjaznsmg6rTrVfOp3rwhD71aSENXNIfQbHMRsMl940padN7Wpb+9rYzvZU1keB
4dQIc9r+wY8qQMC3mDvcQPgRYN6CsPVJ6oHrfoBG3t3ucNAIg+gugbrlMe5Djdve0ZD3v8ERDoAX
/N/5JgHQGtLvyLj73AWPwNcgTvBVcDvhImB4AxoO8T0FPOISB/nHKy5yjOt74ygPOL/lTXGWR0Pd
5ta4yU8gc4dn5N44HzkRBOid85Lbu9wzD7rQhw6ABAAAOw==

------=_NextPart_000_0000_01D13FCD.6AAE04D0
Content-Type: image/gif
Content-Transfer-Encoding: base64
Content-Location: http://localhost/mascot/images/cyan_ball_white.gif

R0lGODlhEAAQAOb/AP////7+/v39/fz8/Pv7+/n5+ff39/Hx8e7u7u3t7evr6+rq6t3d3czMzMvL
y729vbi4uLbc3Kamppu/v5iYmJbR0YODg3SXl2xsbGtra2qiomRkZGNjY2LBwVSuri9QUCyCgin/
/yWysiKrqyC2th9SUhf//xWhoRNlZRJlZRCYmAuLiwaEhASsrAP//wOFhQGZmQD//wD29gDw8ADu
7gDo6ADm5gDg4ADe3gDY2ADU1ADS0gDQ0ADOzgDGxgDCwgDAwAC+vgC6ugCysgCsrACoqACmpgCi
ogAAAAAAAAAAAAAAAAAAAAAAAAAAAAAAAAAAAAAAAAAAAAAAAAAAAAAAAAAAAAAAAAAAAAAAAAAA
AAAAAAAAAAAAAAAAAAAAAAAAAAAAAAAAAAAAAAAAAAAAAAAAAAAAAAAAAAAAAAAAAAAAAAAAAAAA
AAAAAAAAAAAAAAAAAAAAAAAAAAAAAAAAAAAAAAAAAAAAAAAAAAAAAAAAAAAAAAAAAAAAAAAAACwA
AAAAEAAQAEAHuIAAggAGBgiHhYOCCB4tPj06Oj1BQ0YoGA8IhB1BOC4mLjaTRiASDAaDCA0SFhgb
GBYSDZqKFSJBPj6UJxoNDKmOnqAyOj4tMJiaBgwaKkYtLUZGLCUbpqiKhYcIiYqDER0jLSMeEwy0
3yI+ODY4PT5DKhezggbqNiYhJsRBLSsWDVAhGBGkBw0ZNNwFmbYhE6EJJ4YEmUhp2geAtFRdALEC
BgsUHzZQoDfIEIMGD1L64uatpUsAgQAAOw==

------=_NextPart_000_0000_01D13FCD.6AAE04D0
Content-Type: application/octet-stream
Content-Transfer-Encoding: quoted-printable
Content-Location: http://localhost/mascot/templates/browser.js

	var browser_EXCLUDE =3D 1;=20
	var browser_IE =3D 0;=20
	var browser_IE4 =3D 0;=20
	var browser_IE5 =3D 0;=20
	var browser_IE6 =3D 0;
	var browser_MZ7 =3D 0;
	var browser_NS3 =3D 0;
	var browser_NS4 =3D 0;
	var browser_NS6 =3D 0;=20
	var browser_NS7 =3D 0;=20
	var browser_OP5 =3D 0;=20
	var browser_OP6 =3D 0;
	var browser_OP7 =3D 0;
	var browser_KDE =3D 0;
	var browser_SAF =3D 0;

	var agt=3Dnavigator.userAgent.toLowerCase();

  if(typeof navigator.vendor !=3D "undefined" && navigator.vendor =3D=3D =
"KDE"){
  	var thisKDE =3D agt;
  	var splitKDE =3D thisKDE.split("konqueror/");
  	var aKDE =3D splitKDE[1] . split("; ");
  	var KDEn =3D parseFloat(aKDE[0]);
  	if (KDEn >=3D 2.2) {
  		browser_KDE =3D 1;
  //		browser_NS6 =3D 1;
  		browser_EXCLUDE =3D 0;
  	}
  }

  else if(agt.indexOf('webtv') !=3D -1){browser_EXCLUDE =3D 1;}
 =20
  else if(typeof window.opera !=3D "undefined"){
  	browser_EXCLUDE =3D 0;
  	if(agt.indexOf("opera/5") !=3D -1 || agt.indexOf("opera 5") !=3D =
-1){browser_OP5 =3D 1;}
  	if(agt.indexOf("opera/6") !=3D -1 || agt.indexOf("opera 6") !=3D =
-1){browser_OP6 =3D 1;}
  	if(agt.indexOf("opera/7") !=3D -1 || agt.indexOf("opera 7") !=3D =
-1){browser_OP7 =3D 1;}
  }
 =20
  else if(typeof document.all !=3D "undefined"){
  	browser_EXCLUDE =3D 0;
  	browser_IE =3D 1;
  	if(typeof document.getElementById !=3D "undefined"){
  		browser_IE5 =3D 1;
  		if(agt.indexOf("msie 6") !=3D -1){
  			browser_IE6 =3D 1;
  		}
  	}
  	else{browser_IE4 =3D 1;}
  }
 =20
  else if(typeof document.getElementById !=3D "undefined"){
  	browser_EXCLUDE =3D 0;
  	if(agt.indexOf("netscape/6") !=3D -1 || agt.indexOf("netscape6") !=3D =
-1){browser_NS6 =3D 1;}
  	else if(agt.indexOf("netscape/7") !=3D -1 || agt.indexOf("netscape7") =
!=3D -1){browser_NS6 =3D 1; browser_NS7 =3D 1;}
  	else if(agt.indexOf("gecko") !=3D -1){browser_NS6 =3D 1; browser_MZ7 =
=3D 1;}
  	if(agt.indexOf("safari") !=3D -1 || (typeof document.childNodes !=3D =
"undefined" && typeof document.all =3D=3D "undefined" && typeof =
navigator.taintEnabled =3D=3D "undefined")){browser_MZ7 =3D 0; =
browser_NS6 =3D 1; browser_SAF =3D 1;}
  }
 =20
  else if((agt.indexOf('mozilla') !=3D -1) && =
(parseInt(navigator.appVersion) >=3D 3)){
  	browser_EXCLUDE =3D 0;
  	if (parseInt(navigator.appVersion) >=3D 4) {
    	browser_NS4 =3D 1;
  	} else {
    	browser_NS3 =3D 1;
  	}
  	if(typeof navigator.mimeTypes['*'] =3D=3D "undefined"){
  		browser_EXCLUDE =3D 1;
  		browser_NS4 =3D 0;
    	browser_NS3 =3D 0;
  	}
  }
 =20
  if(agt.indexOf('escape') !=3D -1){browser_EXCLUDE =3D 1; browser_NS3 =
=3D 0; browser_NS4 =3D 0;}
 =20
  if(typeof navigator.__ice_version !=3D "undefined"){browser_EXCLUDE =
=3D 1; browser_IE4 =3D 0;}

	var sTemp =3D "Browser detected as ";
	if (browser_EXCLUDE) { sTemp +=3D "EXCLUDE " }
	if (browser_IE)  { sTemp +=3D "IE " }
	if (browser_IE4) { sTemp +=3D "IE4 " }
	if (browser_IE5) { sTemp +=3D "IE5 " }
	if (browser_IE6) { sTemp +=3D "IE6 " }
	if (browser_MZ7) { sTemp +=3D "MZ7 " }
	if (browser_NS3) { sTemp +=3D "NS3 " }
	if (browser_NS4) { sTemp +=3D "NS4 " }
	if (browser_NS6) { sTemp +=3D "NS6 " }
	if (browser_NS7) { sTemp +=3D "NS7 " }
	if (browser_OP5) { sTemp +=3D "OP5 " }
	if (browser_OP6) { sTemp +=3D "OP6 " }
	if (browser_OP7) { sTemp +=3D "OP7 " }
	if (browser_KDE) { sTemp +=3D "KDE " }
	if (browser_SAF) { sTemp +=3D "SAF " }
//	alert(sTemp);

------=_NextPart_000_0000_01D13FCD.6AAE04D0--
