# Supplementary material for: Identification of Key Proteins and Networks Related to Grain Development in Wheat (Triticum aestivum L.) by Comparative Transcription and Proteomic Analysis of Allelic Variants in TaGW2-6A
Source: Front Plant Sci. 2016 Jun 28;7:922. doi: 10.3389/fpls.2016.00922 (PMC4923154; doi:10.3389/fpls.2016.00922)
Supplement: Data Sheet S1 — Results of MALDI-TOF/TOF-MS analysis. [file DataSheet1.ZIP › Result of MALDI-TOFTOF-MS/Database Result/B23-1.mht]

From: <Saved by Windows Internet Explorer 8>
Subject: Mascot Search Results: Protein View
Date: Sat, 26 Dec 2015 16:17:05 +0800
MIME-Version: 1.0
Content-Type: multipart/related;
	type="text/html";
	boundary="----=_NextPart_000_0000_01D13FF8.DCA2EF80"
X-MimeOLE: Produced By Microsoft MimeOLE V6.00.2900.6157

This is a multi-part message in MIME format.

------=_NextPart_000_0000_01D13FF8.DCA2EF80
Content-Type: text/html;
	charset="utf-8"
Content-Transfer-Encoding: quoted-printable
Content-Location: http://localhost/mascot/cgi/protein_view.pl?file=../data/20151226/F019867.dat&hit=tr%7cW5GHD7%7cW5GHD7_WHEAT&db_idx=1&px=1&ave_thresh=32&_ignoreionsscorebelow=5&report=0&_sigthreshold=0.05&_msresflags=1025&_msresflags2=2&percolate=-1&percolate_rt=0

=EF=BB=BF<!DOCTYPE HTML PUBLIC "-//W3C//DTD HTML 4.0 Transitional//EN">
<!-- 0 seconds --><HTML><HEAD><TITLE>Mascot Search Results: Protein =
View</TITLE>
<META content=3D"text/html; charset=3Dutf-8" http-equiv=3DContent-Type>
<META name=3DGENERATOR content=3D"MSHTML 8.00.6001.23588"></HEAD>
<BODY aLink=3D#0000ff bgColor=3D#ffffff vLink=3D#0000ff>
<H1><IMG border=3D0 align=3Dtop=20
src=3D"http://localhost/mascot/images/88x31_logo_white.gif" width=3D88 =
height=3D31=20
NATURALSIZEFLAG=3D"3"> Mascot Search Results</H1>
<H3>Protein View</H3>
<FORM method=3Dpost><INPUT value=3D../data/20151226/F019867.dat =
type=3Dhidden=20
name=3Dfile> <INPUT value=3Dtr|W5GHD7|W5GHD7_WHEAT type=3Dhidden =
name=3Dhit> <INPUT=20
value=3D1 type=3Dhidden name=3Dpx> <INPUT value=3Dfalse type=3Dhidden =
name=3Dshowall> <INPUT=20
value=3D32 type=3Dhidden name=3Dave_thresh> <INPUT value=3D5 =
type=3Dhidden=20
name=3D_ignoreionsscorebelow> <INPUT value=3D0.05 type=3Dhidden =
name=3D_sigthreshold>=20
<INPUT value=3D0 type=3Dhidden name=3Dreport> <INPUT value=3D1 =
type=3Dhidden name=3Ddb_idx>=20
<INPUT value=3D1025 type=3Dhidden name=3D_msresflags> <INPUT value=3D2 =
type=3Dhidden=20
name=3D_msresflags2> <INPUT value=3D-1 type=3Dhidden name=3Dpercolate> =
<INPUT value=3D0=20
type=3Dhidden name=3Dpercolate_rt> <FONT face=3D"Courier =
New,Courier,monospace"><PRE>Match to: <B>tr|W5GHD7|W5GHD7_WHEAT</B> =
Score: <B>106</B>
<B>tr|W5GHD7|W5GHD7_WHEAT</B>

Nominal mass (M<SUB>r</SUB>): <B>43284</B>; Calculated pI value: =
<B>6.21</B>
NCBI BLAST search of <A =
href=3D"http://www.ncbi.nlm.nih.gov/blast/Blast.cgi?ALIGNMENTS=3D50&amp;A=
LIGNMENT_VIEW=3DPairwise&amp;AUTO_FORMAT=3DSemiauto&amp;CDD_SEARCH=3Don&a=
mp;CLIENT=3Dweb&amp;COMPOSITION_BASED_STATISTICS=3Don&amp;DATABASE=3Dnr&a=
mp;DESCRIPTIONS=3D100&amp;ENTREZ_QUERY=3D(none)&amp;EXPECT=3D10&amp;FILTE=
R=3DL&amp;FORMAT_BLOCK_ON_RESPAGE=3DNone&amp;FORMAT_OBJECT=3DAlignment&am=
p;FORMAT_TYPE=3DHTML&amp;GAPCOSTS=3D11+1&amp;I_THRESH=3D0.001&amp;LAYOUT=3D=
TwoWindows&amp;MATRIX_NAME=3DBLOSUM62&amp;NCBI_GI=3Don&amp;PAGE=3DProtein=
s&amp;PROGRAM=3Dblastp&amp;QUERY=3DMATKRSVGTLGEADLKGKKVFVRADLNVPLDDAQKITD=
DTRIRASIPTIKYLLEKGAKVILASHLGRPKGVTPKFSLKPLVPRLSELLGLEVVMAPDCIGEEVEKLAAALP=
DGGVLLLENVRFYKEEEKNDPEFAKKLASVADLYVNDAFGTAHRAHASTEGVTKFLRPSVAGFLMQKELDYLV=
GAVANPKKPFAAIVGGSKVSSKIGVIESLLAKVDILILGGGMIFTFYKAQGLPVGKSLVEEDKLELATSLIET=
AKSKGVKLLLPTDVVVADKFAADAESKIVPATAIPDGWMGLDVGPDSIKTFAEALDTTKTVIWNGPMGVFEFE=
KFALLLSQAIAKQLAELTGKGVTTIIGGGDSVAAVEKAGLADKMSHISTGGGASLELLEGKPLPGVLALDEAL=
YVPRKL&amp;SERVICE=3Dplain&amp;SET_DEFAULTS.x=3D9&amp;SET_DEFAULTS.y=3D5&=
amp;SHOW_OVERVIEW=3Don&amp;WORD_SIZE=3D3&amp;END_OF_HTTPGET=3DYes" =
target=3D_blank>tr|W5GHD7|W5GHD7_WHEAT</A> against nr
Unformatted <A =
href=3D"http://localhost/mascot/cgi/getseq.pl?Triticum+tr%7cW5GHD7%7cW5GH=
D7_WHEAT+seq" target=3D_blank>sequence string</A> for pasting into other =
applications

Fixed modifications: Carbamidomethyl (C)
Variable modifications: Oxidation (M)
Cleavage by Trypsin: cuts C-term side of KR unless next residue is P
Sequence Coverage: <B>8%</B>

Matched peptides shown in <B><FONT color=3D#ff0000>Bold Red</FONT></B>

     <B>1</B> MATKRSVGTL GEADLKGKKV FVRADLNVPL DDAQKITDDT RIRASIPTIK=20
<B>    51</B> YLLEKGAKVI LASHLGRPKG VTPKFSLKPL VPRLSELLGL EVVMAPDCIG=20
<B>   101</B> EEVEK<B><FONT color=3D#ff0000>LAAAL PDGGVLLLEN =
VR</FONT></B>FYKEEEKN DPEFAK<B><FONT color=3D#ff0000>KLAS VADLYVNDAF =
</FONT></B>
<B>   151<FONT color=3D#ff0000> GTAHR</FONT></B>AHAST EGVTKFLRPS =
VAGFLMQKEL DYLVGAVANP KKPFAAIVGG=20
<B>   201</B> SKVSSKIGVI ESLLAKVDIL ILGGGMIFTF YKAQGLPVGK SLVEEDKLEL=20
<B>   251</B> ATSLIETAKS KGVKLLLPTD VVVADKFAAD AESKIVPATA IPDGWMGLDV=20
<B>   301</B> GPDSIKTFAE ALDTTKTVIW NGPMGVFEFE KFALLLSQAI AKQLAELTGK=20
<B>   351</B> GVTTIIGGGD SVAAVEKAGL ADKMSHISTG GGASLELLEG KPLPGVLALD=20
<B>   401</B> EALYVPRKL
</PRE></FONT>
<P><INPUT onclick=3D"this.form.showall.value=3D'true'; return true" =
value=3D"Show predicted peptides also" type=3Dsubmit>=20

<P><INPUT value=3D"Sort Peptides By" type=3Dsubmit>&nbsp; <INPUT =
value=3Dstartup=20
CHECKED type=3Dradio name=3Dsort>Residue Number&nbsp; <INPUT =
value=3Dmassup type=3Dradio=20
name=3Dsort>Increasing Mass&nbsp; <INPUT value=3Dmassdown type=3Dradio=20
name=3Dsort>Decreasing Mass&nbsp; <FONT face=3D"Courier =
New,Courier,monospace"><PRE><B> Start - End     Observed    Mr(expt)   =
Mr(calc)      ppm    Miss Sequence</B>
<B><FONT color=3D#ff0000>   106 - 122    1721.0530  1720.0457  1719.9883 =
        33     0  K.LAAALPDGGVLLLENVR.F </FONT></B> (<A =
href=3D"http://localhost/mascot/cgi/peptide_view.pl?file=3D../data/201512=
26/F019867.dat&amp;query=3D31&amp;hit=3D1&amp;index=3Dtr%7cW5GHD7%7cW5GHD=
7_WHEAT&amp;px=3D1&amp;section=3D5&amp;ave_thresh=3D32&amp;_ignoreionssco=
rebelow=3D5&amp;report=3D0&amp;_sigthreshold=3D0.05&amp;_msresflags=3D102=
5&amp;_msresflags2=3D2&amp;percolate=3D-1&amp;percolate_rt=3D0" =
target=3D_blank>Ions score 51</A>)
<B><FONT color=3D#ff0000>   137 - 155    2048.1178  2047.1105  2047.0487 =
        30     1  K.KLASVADLYVNDAFGTAHR.A </FONT></B> (<A =
href=3D"http://localhost/mascot/cgi/peptide_view.pl?file=3D../data/201512=
26/F019867.dat&amp;query=3D40&amp;hit=3D1&amp;index=3Dtr%7cW5GHD7%7cW5GHD=
7_WHEAT&amp;px=3D1&amp;section=3D5&amp;ave_thresh=3D32&amp;_ignoreionssco=
rebelow=3D5&amp;report=3D0&amp;_sigthreshold=3D0.05&amp;_msresflags=3D102=
5&amp;_msresflags2=3D2&amp;percolate=3D-1&amp;percolate_rt=3D0" =
target=3D_blank>Ions score 19</A>)
<B><FONT color=3D#ff0000>   138 - 155    1920.0234  1919.0161  1918.9537 =
        33     0  K.LASVADLYVNDAFGTAHR.A </FONT></B> (<A =
href=3D"http://localhost/mascot/cgi/peptide_view.pl?file=3D../data/201512=
26/F019867.dat&amp;query=3D34&amp;hit=3D1&amp;index=3Dtr%7cW5GHD7%7cW5GHD=
7_WHEAT&amp;px=3D1&amp;section=3D5&amp;ave_thresh=3D32&amp;_ignoreionssco=
rebelow=3D5&amp;report=3D0&amp;_sigthreshold=3D0.05&amp;_msresflags=3D102=
5&amp;_msresflags2=3D2&amp;percolate=3D-1&amp;percolate_rt=3D0" =
target=3D_blank>Ions score 36</A>)
<P><IMG alt=3D"Error Distribution" =
src=3D"http://localhost/mascot/cgi/mass_error.pl?mass_error_5994365882678=
2" width=3D450 height=3D150>
</FORM><HR>

</PRE></FONT>
<P>
<TABLE border=3D2 cellSpacing=3D2 cellPadding=3D1 width=3D"100%">
  <TBODY>
  <TR>
    <TD noWrap align=3Dmiddle><B>Mascot:</B>&nbsp; <A=20
      =
href=3D"http://www.matrixscience.com/">http://www.matrixscience.com/</A> =

  </TD></TR></TBODY></TABLE></P></BODY></HTML>

------=_NextPart_000_0000_01D13FF8.DCA2EF80
Content-Type: image/gif
Content-Transfer-Encoding: base64
Content-Location: http://localhost/mascot/images/88x31_logo_white.gif

R0lGODlhWAAfANX/AMDAwP/v7//f3//Pz/+/v/+vr/+fn/+Pj/9/f/9wcP9gYP9QUP9AQP8wMP8g
IP8QEP8AAO/v/+/v79/f/9/f38/P/8/Pz7+//7+/v6+v/6+vr5+f/5+fn4+P/4+Pj39//39/f3Bw
/3BwcGBg/2BgYFBQ/1BQUEBA/0BAQDAw/zAwMCAg/yAgIBAQ/xAQEAAA/wAAAAAAAAAAAAAAAAAA
AAAAAAAAAAAAAAAAAAAAAAAAAAAAAAAAAAAAAAAAAAAAACH5BAEAAAAALAAAAABYAB8AQAb/QIBw
SCwaj8ikcslsEl0wTDHz+bxOgMrp8mpFiJFThfsyjl4j82tVLaVGk+Hq1TF2ut8jCkYRSkgcToKD
hIQUKiBCHnxEAghDBA8QQg4QBEQBQwyWQ5ICAAsBAZcACKQJEAsMQgQQk5hCAhAPlAACn0MkUYMS
HCIaABMfJychRSPEH0YbWEMXJyUhxCPSJQAb0icjH8gfeRvIxRnXxCfeGcQlFwAWIn1HLC7vQhtl
AFZ1ES0v6/QrRGSIWPlXpF6LISWuVNgA4EyaIRta9Jvw4kUcInsCDZEARcqQBQ6I0AJQAEIDIgQU
xJo1pOQqIQFUCmFQyYAQAzZBQXikqYAQ/wQQZAIgkFPIHmCFkipdyrSp06eDSLiQUDBhM3JrjFSY
Y++aMgAnXnwdUUFIwodgX1gTso/hkAgVK0w4Ma4IBxZHQMDACzCNlRJiKFokEu5EiopFrFwdYiWF
EC5rhYQ1BqbEhsN1inCE4YGIBBAo5kEdrRS0EQkwEhEp0AABAgYGeA6liUBBAgOXFDDYvUDA7t+/
LxHYzTPAb1wHHCxAsMBAgtnAf2cawsGFhSIUYOwiAtSVgwFCDphM4mmlpQQhiSgQMMBVAAEyNx1A
UtJBgQVCh2DQjoRE5yEOODDdAA+AV0oqMClgoAIQzDcTJwAE8Fp4zwEIwXQANABBTillEv9AeREu
px8LGpFm4okopqjiiiyOxoEKHg2xz2Jn8KPVPkSYA0AGeDT0EI8v5HEYWiG84BhEiAEQARueoXDd
EYv8R0QKij2GzAtuvVUCkIwJUUFFF30l2EVf2nhNVkWEBVhZRnDASBH7wUBVjhEoFkYEZ3w1BFkA
BESEYGy+1dYFH6wQaJ89HgMmlDC4cIQIMJBQRAlxWNHCOEWi5ZUzSQqhzwt1ETGHW1UKMSYRFaRQ
1h1HErEIX3ZZl2NFjo2QRglcpZBBBIehIcQIuQpzwj4tnHDRXMSKseMaHzxT0QppZNArFh/0ukI/
RqlQhAkmiNbitwBIoMKTG71ZxC1JEIDsYYqjJEUBCSB4q5dqQrSHS3s5GRDUEAmMpFNRlZBigL/i
PTCggBFqCLBMAcwyHQInDWFBpEfooi0RmzBAyiMfQhieTwdW+C8ABxCA7lAIoLKAEKGQBEF6H1n4
SSjqDpHddkS4KakRBWzCEgDyIaHvyj8FVcADRdkiU00JgNcwBLgYsQkC+pJChF4oHDFxEQnIBnTE
AauXSXswDy2ETwl8YtwQ7TVY78uNyMQgT5e0LMTEUua1swAF9MybgT8FiN8n8Emi8QALuLJAAgxI
ou4mD8h2QH4BLPBAA8tlMpwrtvmcCQgieDAnuKQXEgQAOw==

------=_NextPart_000_0000_01D13FF8.DCA2EF80
Content-Type: application/octet-stream
Content-Transfer-Encoding: base64
Content-Location: http://localhost/mascot/cgi/mass_error.pl?mass_error_59943658826782

R0lGODlhwgGWAMIAAP///wAAAP8AAADMAAAA/wAAAAAAAAAAACH5BAEAAAAALAAAAADCAZYAAAP+
CLrc/jDKSau9OOvNu/9gKI5kaZ5oqq5s675wLM90bd94ru987//AoHBILBqPyKRyyWw6n9CodEqt
Wq/YrHbL7Xq/4LB4TC6bz+i0es1uu9/wuHxOr9vv+Lx+z+/7/4CBgoOEhYaHiImKYgKNi4+QO40C
kZWWMpOXmpsqBJyffQGiATeeoKd3pAuqNKaor3GsqzIEta6wuLkNt7q9oaKrwBu8vsVjo8IVrKTL
w8bPxyCyANMWxNDYWsgaydTV1tnhW98Z0+S7tum2DOns6wvt8O8K8fTzAPX49/n8+/617gDKE2iP
oD6D/RD+u5WQ4cKADhVKjEgRosWBFTFeLJj+kePGgx1BfsznAVm3C+aciVu5plkzDddYymyyDcOo
YOcmxJzJ84isnCt29hwq5GcNoUST+lAFFAVJpVCXmjzpAmnUq2esYt0Ko2YrrmBvGP0atqyMsTCe
ml2rgqkNrWzjlpza9ARcuRsy4T2694TevrQAl/i7tVpdp4ITc0Cb9p7ix8puvoVMGcndypj5Zt78
4zLnzyw8gx5NQi3p0y1Eo+Ys2dthB6pXY3Y5C6Zsyq8hpLR9W3FuBycPqxs+8qHG4x6Ri1TesPhE
5yGbMzeevPpy69KxU7/OPXv37d7Dg99eUlptlb0T/wauYD279OpNopzl/j389JLl877f1+v+jNj8
DcVYVY4FuNaAaRmIF4IvAKjgTP4F9uCEFzhIoTj1lWDhhdhkKIJpHELlYWkhljXihyWCNZVmKba4
YYu+nBjCizDmIqMHINYIoQ406gjLjR/06OMpK5I1JIVCHqmJYbQUqCSG7Z0n4ZMyuRUlSt1kmCSV
kVhJzXxXUlUhl1XStQEzX3KwJZkdMggOm/1JqdNw4j03nZ3a4fmdnnVGNx6ff/oJ6KCCFgrdoXca
miii1oklJwZrwhnjeVpKGld+Eb5paW+RbhpWp55elWOom4FKqqinrmZqqkqtyipPo776mKuywlor
aLTeylKuuorDa6/PxAosXr8OG6yxlRX+i6wvyi6rS7PO/kCYFsJG28W0XEBrLQ/YSuVmBdpui8dL
aKInbjjlpplBuOem4qV77Labirp10Wnvvfjmq+++/Pbr778AByzwwAQXbPDBCCdscA7pwtsBgBA/
LLGaE5u7bsX7ZXwxxRxbbAS56m7s8ZgdawwpxiKbTPLImqrccsown7xEayHHvLLL4KIsM8s5l2zz
yzvjTEHEPgddBtE8D63zzT/3nLROSwPNtNFUT221GEgLDXXRVzuttQRZN60011KX7bXY8qat9tps
H8gAzbuF8VOWDQDpE91v1w1fMiDTBgbftTVc8ziB02u43W6/9KXfg2cheJSMI/7x4fT+PXra3O8a
/jellF+5eeeLW06a4oIr7gXmpYvuOOeR48d65Z6f/kDqsXOBFu2Nj8556JCLwWTvwMuud+uSm1gT
3Hr/vQ3NNRdflFdx19729NRXb/312Gev/fYjDOD9AAqAH3743tfw/QLncx+C6ea5ds6J4gMAfvn0
oz9D/PPbr/4HwIi52O6z+wD+5EfA/E0gffMTXwLRV74Cxi8CDySgAxboQPJJkHtoYgrfNvi+vIUp
OB4YYP4UGEEGiFCB8kPhCccHgQbqb4IqVGEB1ZfB4cEud7dLnvQw8D0UsvCHDeihAV/4wyFSYIAt
tJ8IZ4jBwGHqbTnJofs8yIEhIpFkiFiMoBaVeAEfJnF8SzRi9lonpw6+LnYe8uESgZjFILoRjAfk
ogQaSMERXlB7fuvfDc3YOcCFUI4STN8DEPhGE9LxiHTs4SBTCEYvlvB65CpXa5jHnim2R5Ju2OL+
VqLJTWIhAQA7

------=_NextPart_000_0000_01D13FF8.DCA2EF80--
