# Supplementary material for: Identification of Key Proteins and Networks Related to Grain Development in Wheat (Triticum aestivum L.) by Comparative Transcription and Proteomic Analysis of Allelic Variants in TaGW2-6A
Source: Front Plant Sci. 2016 Jun 28;7:922. doi: 10.3389/fpls.2016.00922 (PMC4923154; doi:10.3389/fpls.2016.00922)
Supplement: Data Sheet S1 — Results of MALDI-TOF/TOF-MS analysis. [file DataSheet1.ZIP › Result of MALDI-TOFTOF-MS/Database Result/B9-1.mht]

From: <Saved by Windows Internet Explorer 8>
Subject: Mascot Search Results: Protein View
Date: Sat, 26 Dec 2015 17:27:12 +0800
MIME-Version: 1.0
Content-Type: multipart/related;
	type="text/html";
	boundary="----=_NextPart_000_0000_01D14002.A863CC80"
X-MimeOLE: Produced By Microsoft MimeOLE V6.00.2900.6157

This is a multi-part message in MIME format.

------=_NextPart_000_0000_01D14002.A863CC80
Content-Type: text/html;
	charset="utf-8"
Content-Transfer-Encoding: quoted-printable
Content-Location: http://localhost/mascot/cgi/protein_view.pl?file=../data/20151226/F019903.dat&hit=tr%7cW5EPB7%7cW5EPB7_WHEAT&db_idx=1&px=1&ave_thresh=31&_ignoreionsscorebelow=5&report=0&_sigthreshold=0.05&_msresflags=1025&_msresflags2=2&percolate=-1&percolate_rt=0

=EF=BB=BF<!DOCTYPE HTML PUBLIC "-//W3C//DTD HTML 4.0 Transitional//EN">
<!-- 0 seconds --><HTML><HEAD><TITLE>Mascot Search Results: Protein =
View</TITLE>
<META content=3D"text/html; charset=3Dutf-8" http-equiv=3DContent-Type>
<META name=3DGENERATOR content=3D"MSHTML 8.00.6001.23588"></HEAD>
<BODY aLink=3D#0000ff bgColor=3D#ffffff vLink=3D#0000ff>
<H1><IMG border=3D0 align=3Dtop=20
src=3D"http://localhost/mascot/images/88x31_logo_white.gif" width=3D88 =
height=3D31=20
NATURALSIZEFLAG=3D"3"> Mascot Search Results</H1>
<H3>Protein View</H3>
<FORM method=3Dpost><INPUT value=3D../data/20151226/F019903.dat =
type=3Dhidden=20
name=3Dfile> <INPUT value=3Dtr|W5EPB7|W5EPB7_WHEAT type=3Dhidden =
name=3Dhit> <INPUT=20
value=3D1 type=3Dhidden name=3Dpx> <INPUT value=3Dfalse type=3Dhidden =
name=3Dshowall> <INPUT=20
value=3D31 type=3Dhidden name=3Dave_thresh> <INPUT value=3D5 =
type=3Dhidden=20
name=3D_ignoreionsscorebelow> <INPUT value=3D0.05 type=3Dhidden =
name=3D_sigthreshold>=20
<INPUT value=3D0 type=3Dhidden name=3Dreport> <INPUT value=3D1 =
type=3Dhidden name=3Ddb_idx>=20
<INPUT value=3D1025 type=3Dhidden name=3D_msresflags> <INPUT value=3D2 =
type=3Dhidden=20
name=3D_msresflags2> <INPUT value=3D-1 type=3Dhidden name=3Dpercolate> =
<INPUT value=3D0=20
type=3Dhidden name=3Dpercolate_rt> <FONT face=3D"Courier =
New,Courier,monospace"><PRE>Match to: <B>tr|W5EPB7|W5EPB7_WHEAT</B> =
Score: <B>145</B>
<B>tr|W5EPB7|W5EPB7_WHEAT</B>

Nominal mass (M<SUB>r</SUB>): <B>22529</B>; Calculated pI value: =
<B>5.25</B>
NCBI BLAST search of <A =
href=3D"http://www.ncbi.nlm.nih.gov/blast/Blast.cgi?ALIGNMENTS=3D50&amp;A=
LIGNMENT_VIEW=3DPairwise&amp;AUTO_FORMAT=3DSemiauto&amp;CDD_SEARCH=3Don&a=
mp;CLIENT=3Dweb&amp;COMPOSITION_BASED_STATISTICS=3Don&amp;DATABASE=3Dnr&a=
mp;DESCRIPTIONS=3D100&amp;ENTREZ_QUERY=3D(none)&amp;EXPECT=3D10&amp;FILTE=
R=3DL&amp;FORMAT_BLOCK_ON_RESPAGE=3DNone&amp;FORMAT_OBJECT=3DAlignment&am=
p;FORMAT_TYPE=3DHTML&amp;GAPCOSTS=3D11+1&amp;I_THRESH=3D0.001&amp;LAYOUT=3D=
TwoWindows&amp;MATRIX_NAME=3DBLOSUM62&amp;NCBI_GI=3Don&amp;PAGE=3DProtein=
s&amp;PROGRAM=3Dblastp&amp;QUERY=3DVPRLSELLGIEVKKADDCIGPEVESLVASLPEGGVLLL=
ENVRFYKEEEKNDPEFAKKLASLADLYVNDAFGTAHRAHASTEGVTKFLKPSVAGFLLQKELDYLVGAVSNPK=
RPFAAIVGGSKVSSKIGVIESLLEKCDILLLGGGMIFTFYKAQGLSVGSSLVEEDKLELATSLLAKAKAKGVS=
LLLPTDVVVADKFAPDANSKVVPASGIE&amp;SERVICE=3Dplain&amp;SET_DEFAULTS.x=3D9&a=
mp;SET_DEFAULTS.y=3D5&amp;SHOW_OVERVIEW=3Don&amp;WORD_SIZE=3D3&amp;END_OF=
_HTTPGET=3DYes" target=3D_blank>tr|W5EPB7|W5EPB7_WHEAT</A> against nr
Unformatted <A =
href=3D"http://localhost/mascot/cgi/getseq.pl?Triticum+tr%7cW5EPB7%7cW5EP=
B7_WHEAT+seq" target=3D_blank>sequence string</A> for pasting into other =
applications

Fixed modifications: Carbamidomethyl (C)
Variable modifications: Oxidation (M)
Cleavage by Trypsin: cuts C-term side of KR unless next residue is P
Sequence Coverage: <B>8%</B>

Matched peptides shown in <B><FONT color=3D#ff0000>Bold Red</FONT></B>

     <B>1</B> VPRLSELLGI EVKKADDCIG PEVESLVASL PEGGVLLLEN VRFYKEEEKN=20
<B>    51</B> DPEFAKK<B><FONT color=3D#ff0000>LAS LADLYVNDAF =
GTAHR</FONT></B>AHAST EGVTKFLKPS VAGFLLQKEL=20
<B>   101</B> DYLVGAVSNP KRPFAAIVGG SKVSSKIGVI ESLLEKCDIL LLGGGMIFTF=20
<B>   151</B> YKAQGLSVGS SLVEEDKLEL ATSLLAKAKA KGVSLLLPTD VVVADKFAPD=20
<B>   201</B> ANSKVVPASG IE
</PRE></FONT>
<P><INPUT onclick=3D"this.form.showall.value=3D'true'; return true" =
value=3D"Show predicted peptides also" type=3Dsubmit>=20

<P><INPUT value=3D"Sort Peptides By" type=3Dsubmit>&nbsp; <INPUT =
value=3Dstartup=20
CHECKED type=3Dradio name=3Dsort>Residue Number&nbsp; <INPUT =
value=3Dmassup type=3Dradio=20
name=3Dsort>Increasing Mass&nbsp; <INPUT value=3Dmassdown type=3Dradio=20
name=3Dsort>Decreasing Mass&nbsp; <FONT face=3D"Courier =
New,Courier,monospace"><PRE><B> Start - End     Observed    Mr(expt)   =
Mr(calc)      ppm    Miss Sequence</B>
<B><FONT color=3D#ff0000>    58 - 75     1934.0379  1933.0306  1932.9694 =
        32     0  K.LASLADLYVNDAFGTAHR.A </FONT></B> (<A =
href=3D"http://localhost/mascot/cgi/peptide_view.pl?file=3D../data/201512=
26/F019903.dat&amp;query=3D3&amp;hit=3D1&amp;index=3Dtr%7cW5EPB7%7cW5EPB7=
_WHEAT&amp;px=3D1&amp;section=3D5&amp;ave_thresh=3D31&amp;_ignoreionsscor=
ebelow=3D5&amp;report=3D0&amp;_sigthreshold=3D0.05&amp;_msresflags=3D1025=
&amp;_msresflags2=3D2&amp;percolate=3D-1&amp;percolate_rt=3D0" =
target=3D_blank>Ions score 145</A>)
<P><IMG alt=3D"Error Distribution" =
src=3D"http://localhost/mascot/cgi/mass_error.pl?mass_error_5893226073691=
01" width=3D450 height=3D150>
</FORM><HR>

</PRE></FONT>
<P>
<TABLE border=3D2 cellSpacing=3D2 cellPadding=3D1 width=3D"100%">
  <TBODY>
  <TR>
    <TD noWrap align=3Dmiddle><B>Mascot:</B>&nbsp; <A=20
      =
href=3D"http://www.matrixscience.com/">http://www.matrixscience.com/</A> =

  </TD></TR></TBODY></TABLE></P></BODY></HTML>

------=_NextPart_000_0000_01D14002.A863CC80
Content-Type: image/gif
Content-Transfer-Encoding: base64
Content-Location: http://localhost/mascot/images/88x31_logo_white.gif

R0lGODlhWAAfANX/AMDAwP/v7//f3//Pz/+/v/+vr/+fn/+Pj/9/f/9wcP9gYP9QUP9AQP8wMP8g
IP8QEP8AAO/v/+/v79/f/9/f38/P/8/Pz7+//7+/v6+v/6+vr5+f/5+fn4+P/4+Pj39//39/f3Bw
/3BwcGBg/2BgYFBQ/1BQUEBA/0BAQDAw/zAwMCAg/yAgIBAQ/xAQEAAA/wAAAAAAAAAAAAAAAAAA
AAAAAAAAAAAAAAAAAAAAAAAAAAAAAAAAAAAAAAAAAAAAACH5BAEAAAAALAAAAABYAB8AQAb/QIBw
SCwaj8ikcslsEl0wTDHz+bxOgMrp8mpFiJFThfsyjl4j82tVLaVGk+Hq1TF2ut8jCkYRSkgcToKD
hIQUKiBCHnxEAghDBA8QQg4QBEQBQwyWQ5ICAAsBAZcACKQJEAsMQgQQk5hCAhAPlAACn0MkUYMS
HCIaABMfJychRSPEH0YbWEMXJyUhxCPSJQAb0icjH8gfeRvIxRnXxCfeGcQlFwAWIn1HLC7vQhtl
AFZ1ES0v6/QrRGSIWPlXpF6LISWuVNgA4EyaIRta9Jvw4kUcInsCDZEARcqQBQ6I0AJQAEIDIgQU
xJo1pOQqIQFUCmFQyYAQAzZBQXikqYAQ/wQQZAIgkFPIHmCFkipdyrSp06eDSLiQUDBhM3JrjFSY
Y++aMgAnXnwdUUFIwodgX1gTso/hkAgVK0w4Ma4IBxZHQMDACzCNlRJiKFokEu5EiopFrFwdYiWF
EC5rhYQ1BqbEhsN1inCE4YGIBBAo5kEdrRS0EQkwEhEp0AABAgYGeA6liUBBAgOXFDDYvUDA7t+/
LxHYzTPAb1wHHCxAsMBAgtnAf2cawsGFhSIUYOwiAtSVgwFCDphM4mmlpQQhiSgQMMBVAAEyNx1A
UtJBgQVCh2DQjoRE5yEOODDdAA+AV0oqMClgoAIQzDcTJwAE8Fp4zwEIwXQANABBTillEv9AeREu
px8LGpFm4okopqjiiiyOxoEKHg2xz2Jn8KPVPkSYA0AGeDT0EI8v5HEYWiG84BhEiAEQARueoXDd
EYv8R0QKij2GzAtuvVUCkIwJUUFFF30l2EVf2nhNVkWEBVhZRnDASBH7wUBVjhEoFkYEZ3w1BFkA
BESEYGy+1dYFH6wQaJ89HgMmlDC4cIQIMJBQRAlxWNHCOEWi5ZUzSQqhzwt1ETGHW1UKMSYRFaRQ
1h1HErEIX3ZZl2NFjo2QRglcpZBBBIehIcQIuQpzwj4tnHDRXMSKseMaHzxT0QppZNArFh/0ukI/
RqlQhAkmiNbitwBIoMKTG71ZxC1JEIDsYYqjJEUBCSB4q5dqQrSHS3s5GRDUEAmMpFNRlZBigL/i
PTCggBFqCLBMAcwyHQInDWFBpEfooi0RmzBAyiMfQhieTwdW+C8ABxCA7lAIoLKAEKGQBEF6H1n4
SSjqDpHddkS4KakRBWzCEgDyIaHvyj8FVcADRdkiU00JgNcwBLgYsQkC+pJChF4oHDFxEQnIBnTE
AauXSXswDy2ETwl8YtwQ7TVY78uNyMQgT5e0LMTEUua1swAF9MybgT8FiN8n8Emi8QALuLJAAgxI
ou4mD8h2QH4BLPBAA8tlMpwrtvmcCQgieDAnuKQXEgQAOw==

------=_NextPart_000_0000_01D14002.A863CC80
Content-Type: application/octet-stream
Content-Transfer-Encoding: base64
Content-Location: http://localhost/mascot/cgi/mass_error.pl?mass_error_589322607369101

R0lGODlhwgGWAMIAAP///wAAAP8AAADMAAAA/wAAAAAAAAAAACH5BAEAAAAALAAAAADCAZYAAAP+
CLrc/jDKSau9OOvNu/9gKI5kaZ5oqq5s675wLM90bd94ru987//AoHBILBqPyKRyyWw6n9CodEqt
Wq/YrHbL7Xq/4LB4TC6bz+i0es1uu9/wuHxOr9vv+Lx+z+/7/4CBgoOEhYaHiImKi4yNjhMEj5KT
MZGUl5gnlpmceQGfATebnaRzoQunNKOlrG2pqDIEsquttba0trl7oKifHLi6wWGgvhapoccbwMLM
W68cz88Wy83VV8QaxQraGdTW31HS2Q3iDrPn5wzpC+sK7QDv8bPq8+z17vfw+fKy9P32//AF1DeQ
3yiD/g7uW1iQocKGEB9KTEgR4ESLFQVe1Jj+keBGjx3feSDG7UI0ZeBSskmWTIM3lTCTYMPAa1vJ
Cy9j6hzyqlyLnDuD+uhZA6jQozpO+VQhEqnToSRv/nxKVY7RqlhbzFSVtesNoly9ipUBFkbTsWhV
KLVxNa3bDVGlsmj7tm4SunbzEsGrt+82B0tX8PXbt6zZfIQTV9gaVrFjI4MfS34RebJlppcz86is
ubOHs55DTxVNWkJNAKe7lV4NGFZL1awJB6Zw0mVsv7NN16aArndIh78jBv+IEKNxjsdBJi+OvLly
58yfS49OHfhy69CxT9deXXiI3BNe275d+MPaDpzJx4xq0vWH9Orf1iSJMr5dxrHs1zXsArT+/qz8
mfWfWwFSRpgACJaGXyUHJjhgfw0KoGAO8D3IDHgp+GehUxgKtuFYHWb4oVfsNTbiifCgCCCFKlYV
ogkatgjTiyhUKGMpNMJ4I4f0mbjjfzb+SIk0OX6GmJApnYdaUUjqpGSHqRUZZJOOPNneX6hJSeWM
ccG1pJZb3lfgNGHqJR4kvXVHHHdsepedm9vBqeZwdF4nZ5tr3qlnnnzW+Wafdk7ZwZkYCFqmLq+B
eSha8y1YgaGLigVppF1NSulTMV46maWaYtopaZx+elSoosaUaamEkYqqqatqpmqrKb0K6zeyzirM
qba+VWuut/L62K6+5gJssLUMS2wnuB7+W6mySXKjKLPNtITML9CqNC2WsFVbTTGEPqotONcuyVua
5JZr7rnopqvuuuy26+678MYr77z01mvvvfPmEC6NkPYrYo3/ahKwjgAXLDAN0oo73sEME9xwCf4a
7PDEEA9MlrPoWUxCxA9vrPEIHFPsscRPhFwxySN3DPLHIpicsshNuLwyyjOr3DLLIch8M83f9uzz
z0CbwkBqChddQ0/aRKnv0EljjAPSUMPyldNSV3001VYX2UTSVXOt9XeJKrzW1yBw/VfCZJsXttHh
zoC2e2fb8HYvcHuxr9TXduvC3XH3bTQMfLMt9tGD+41t2mUPzpLVhM+tdxZRi2ul3Ez+H8Mt42R1
PfThX2k+0+MvWLk4toQrjiXo13h+OuYxhD36361XvjbsgMtuOuluq+434oPqPvkXrmODOguu1807
NA8oWXjp5NxO+96b77587p4Lz7oWszvP/OtjP93a320j/P3c4jfP/fNatbZb+M58XtKYobtvOfx7
C9/0acfDZX/kuF+Mf/PRu9r/ANi/oBnwgAhMoAIXyMAGLmoAEByAAiQ4wQlCsAYRZAAFHSiC4dHE
JnJBnwU2KMELmnABG4QBCS3IwRH4IoTj4BwEvrbCEgLAhhPI4A1vSMESkvCCOwSiBGyYwgb4sIJA
PGELp6WU+/XCJ2Vp4m42UMMgshCrAjXsIQ+RiMIt7hCLKSyiBrWYRCuKUYFMNJ/xZhjAKWotglqs
YBcfAEcczvGOdqTACrHYxSrmkYHSahTTTNNGENJPj19MZBHPuEgjOpKLI7yjA6rIxT8u8HyMg2Ih
xfNGOVIykRp8pCQVCUo64jECZUylFTk4uheukY2ca+L1LvDJHgpxkmUMpRFzOcQkwtGUqYxjKS+J
t7w5kZBZaprk3NDIFqqkmc7MQgIAADs=

------=_NextPart_000_0000_01D14002.A863CC80--
