# Supplementary material for: Identification of Key Proteins and Networks Related to Grain Development in Wheat (Triticum aestivum L.) by Comparative Transcription and Proteomic Analysis of Allelic Variants in TaGW2-6A
Source: Front Plant Sci. 2016 Jun 28;7:922. doi: 10.3389/fpls.2016.00922 (PMC4923154; doi:10.3389/fpls.2016.00922)
Supplement: Data Sheet S1 — Results of MALDI-TOF/TOF-MS analysis. [file DataSheet1.ZIP › Result of MALDI-TOFTOF-MS/Database Result/C12-1.mht]

From: <Saved by Windows Internet Explorer 8>
Subject: Mascot Search Results: Protein View
Date: Sat, 26 Dec 2015 11:13:00 +0800
MIME-Version: 1.0
Content-Type: multipart/related;
	type="text/html";
	boundary="----=_NextPart_000_0000_01D13FCE.6192D280"
X-MimeOLE: Produced By Microsoft MimeOLE V6.00.2900.6157

This is a multi-part message in MIME format.

------=_NextPart_000_0000_01D13FCE.6192D280
Content-Type: text/html;
	charset="utf-8"
Content-Transfer-Encoding: quoted-printable
Content-Location: http://localhost/mascot/cgi/protein_view.pl?file=../data/20151226/F019695.dat&hit=tr%7cA0A096UMK8%7cA0A096UMK8_WHEAT&db_idx=1&px=1&ave_thresh=33&_ignoreionsscorebelow=5&report=0&_sigthreshold=0.05&_msresflags=1025&_msresflags2=2&percolate=-1&percolate_rt=0

=EF=BB=BF<!DOCTYPE HTML PUBLIC "-//W3C//DTD HTML 4.0 Transitional//EN">
<!-- 1 seconds --><HTML><HEAD><TITLE>Mascot Search Results: Protein =
View</TITLE>
<META content=3D"text/html; charset=3Dutf-8" http-equiv=3DContent-Type>
<META name=3DGENERATOR content=3D"MSHTML 8.00.6001.23588"></HEAD>
<BODY aLink=3D#0000ff bgColor=3D#ffffff vLink=3D#0000ff>
<H1><IMG border=3D0 align=3Dtop=20
src=3D"http://localhost/mascot/images/88x31_logo_white.gif" width=3D88 =
height=3D31=20
NATURALSIZEFLAG=3D"3"> Mascot Search Results</H1>
<H3>Protein View</H3>
<FORM method=3Dpost><INPUT value=3D../data/20151226/F019695.dat =
type=3Dhidden=20
name=3Dfile> <INPUT value=3Dtr|A0A096UMK8|A0A096UMK8_WHEAT type=3Dhidden =
name=3Dhit>=20
<INPUT value=3D1 type=3Dhidden name=3Dpx> <INPUT value=3Dfalse =
type=3Dhidden name=3Dshowall>=20
<INPUT value=3D33 type=3Dhidden name=3Dave_thresh> <INPUT value=3D5 =
type=3Dhidden=20
name=3D_ignoreionsscorebelow> <INPUT value=3D0.05 type=3Dhidden =
name=3D_sigthreshold>=20
<INPUT value=3D0 type=3Dhidden name=3Dreport> <INPUT value=3D1 =
type=3Dhidden name=3Ddb_idx>=20
<INPUT value=3D1025 type=3Dhidden name=3D_msresflags> <INPUT value=3D2 =
type=3Dhidden=20
name=3D_msresflags2> <INPUT value=3D-1 type=3Dhidden name=3Dpercolate> =
<INPUT value=3D0=20
type=3Dhidden name=3Dpercolate_rt> <FONT face=3D"Courier =
New,Courier,monospace"><PRE>Match to: =
<B>tr|A0A096UMK8|A0A096UMK8_WHEAT</B> Score: <B>127</B>
<B>tr|A0A096UMK8|A0A096UMK8_WHEAT</B>

Nominal mass (M<SUB>r</SUB>): <B>37161</B>; Calculated pI value: =
<B>5.16</B>
NCBI BLAST search of <A =
href=3D"http://www.ncbi.nlm.nih.gov/blast/Blast.cgi?ALIGNMENTS=3D50&amp;A=
LIGNMENT_VIEW=3DPairwise&amp;AUTO_FORMAT=3DSemiauto&amp;CDD_SEARCH=3Don&a=
mp;CLIENT=3Dweb&amp;COMPOSITION_BASED_STATISTICS=3Don&amp;DATABASE=3Dnr&a=
mp;DESCRIPTIONS=3D100&amp;ENTREZ_QUERY=3D(none)&amp;EXPECT=3D10&amp;FILTE=
R=3DL&amp;FORMAT_BLOCK_ON_RESPAGE=3DNone&amp;FORMAT_OBJECT=3DAlignment&am=
p;FORMAT_TYPE=3DHTML&amp;GAPCOSTS=3D11+1&amp;I_THRESH=3D0.001&amp;LAYOUT=3D=
TwoWindows&amp;MATRIX_NAME=3DBLOSUM62&amp;NCBI_GI=3Don&amp;PAGE=3DProtein=
s&amp;PROGRAM=3Dblastp&amp;QUERY=3DMSVGSLEEIIDESHAIVSSSVGPEYYVGILSFVDKDQL=
EPGCSILMHNKVLSVVGILQDEVDPMVSVMKVEKAPLESYADIGGLDAQIQEIKEAVELPLTHPELYEDIGIR=
PPKGVILYGEPGTGKTLLAKAVANSTSATFLRVVGSELIQKYLGDGPKLVRELFRVADELSPSIVFIDEIDAV=
GTKRYDAHSGGEREIQRTMLELLNQLDGFDSRGDVKVILATNRIESLDPALLRPGRIDRKIEFPLPDIKTRRR=
IFQIHTAKMTLSDDVNLEEFVMTKDEFSGADIKAICTESGLLALRERRMKVTHADFKKAKEKVMFKKKEGVPE=
GLYM&amp;SERVICE=3Dplain&amp;SET_DEFAULTS.x=3D9&amp;SET_DEFAULTS.y=3D5&am=
p;SHOW_OVERVIEW=3Don&amp;WORD_SIZE=3D3&amp;END_OF_HTTPGET=3DYes" =
target=3D_blank>tr|A0A096UMK8|A0A096UMK8_WHEAT</A> against nr
Unformatted <A =
href=3D"http://localhost/mascot/cgi/getseq.pl?Triticum+tr%7cA0A096UMK8%7c=
A0A096UMK8_WHEAT+seq" target=3D_blank>sequence string</A> for pasting =
into other applications

Fixed modifications: Carbamidomethyl (C)
Variable modifications: Oxidation (M)
Cleavage by Trypsin: cuts C-term side of KR unless next residue is P
Sequence Coverage: <B>16%</B>

Matched peptides shown in <B><FONT color=3D#ff0000>Bold Red</FONT></B>

     <B>1</B> MSVGSLEEII DESHAIVSSS VGPEYYVGIL SFVDKDQLEP GCSILMHNKV=20
<B>    51</B> LSVVGILQDE VDPMVSVMKV EKAPLESYAD IGGLDAQIQE IKEAVELPLT=20
<B>   101</B> HPELYEDIGI RPPKGVILYG EPGTGKTLLA KAVANSTSAT FLRVVGSELI=20
<B>   151</B> QKYLGDGPKL VRELFR<B><FONT color=3D#ff0000>VADE LSPSIVFIDE =
IDAVGTKR</FONT></B>YD AHSGGEREIQ=20
<B>   201</B> R<B><FONT color=3D#ff0000>TMLELLNQL DGFDSRGDVK =
</FONT></B>VILATNR<B><FONT color=3D#ff0000>IES LDPALLRPGR =
</FONT></B>IDRKIEFPLP=20
<B>   251</B> DIKTRRRIFQ IHTAKMTLSD DVNLEEFVMT KDEFSGADIK AICTESGLLA=20
<B>   301</B> LRERRMKVTH ADFKKAKEKV MFKKKEGVPE GLYM
</PRE></FONT>
<P><INPUT onclick=3D"this.form.showall.value=3D'true'; return true" =
value=3D"Show predicted peptides also" type=3Dsubmit>=20

<P><INPUT value=3D"Sort Peptides By" type=3Dsubmit>&nbsp; <INPUT =
value=3Dstartup=20
CHECKED type=3Dradio name=3Dsort>Residue Number&nbsp; <INPUT =
value=3Dmassup type=3Dradio=20
name=3Dsort>Increasing Mass&nbsp; <INPUT value=3Dmassdown type=3Dradio=20
name=3Dsort>Decreasing Mass&nbsp; <FONT face=3D"Courier =
New,Courier,monospace"><PRE><B> Start - End     Observed    Mr(expt)   =
Mr(calc)      ppm    Miss Sequence</B>
<B><FONT color=3D#ff0000>   167 - 188    2374.3382  2373.3310  2373.2428 =
        37     1  R.VADELSPSIVFIDEIDAVGTKR.Y </FONT></B> (<A =
href=3D"http://localhost/mascot/cgi/peptide_view.pl?file=3D../data/201512=
26/F019695.dat&amp;query=3D62&amp;hit=3D1&amp;index=3Dtr%7cA0A096UMK8%7cA=
0A096UMK8_WHEAT&amp;px=3D1&amp;section=3D5&amp;ave_thresh=3D33&amp;_ignor=
eionsscorebelow=3D5&amp;report=3D0&amp;_sigthreshold=3D0.05&amp;_msresfla=
gs=3D1025&amp;_msresflags2=3D2&amp;percolate=3D-1&amp;percolate_rt=3D0" =
target=3D_blank>Ions score 81</A>)
<B><FONT color=3D#ff0000>   202 - 216    1751.9232  1750.9160  1750.8560 =
        34     0  R.TMLELLNQLDGFDSR.G </FONT></B> (<A =
href=3D"http://localhost/mascot/cgi/peptide_view.pl?file=3D../data/201512=
26/F019695.dat&amp;query=3D38&amp;hit=3D1&amp;index=3Dtr%7cA0A096UMK8%7cA=
0A096UMK8_WHEAT&amp;px=3D1&amp;section=3D5&amp;ave_thresh=3D33&amp;_ignor=
eionsscorebelow=3D5&amp;report=3D0&amp;_sigthreshold=3D0.05&amp;_msresfla=
gs=3D1025&amp;_msresflags2=3D2&amp;percolate=3D-1&amp;percolate_rt=3D0" =
target=3D_blank>Ions score 10</A>)
<B><FONT color=3D#ff0000>   202 - 220    2151.1518  2150.1445  2150.0678 =
        36     1  R.TMLELLNQLDGFDSRGDVK.V </FONT></B> (<A =
href=3D"http://localhost/mascot/cgi/peptide_view.pl?file=3D../data/201512=
26/F019695.dat&amp;query=3D55&amp;hit=3D1&amp;index=3Dtr%7cA0A096UMK8%7cA=
0A096UMK8_WHEAT&amp;px=3D1&amp;section=3D5&amp;ave_thresh=3D33&amp;_ignor=
eionsscorebelow=3D5&amp;report=3D0&amp;_sigthreshold=3D0.05&amp;_msresfla=
gs=3D1025&amp;_msresflags2=3D2&amp;percolate=3D-1&amp;percolate_rt=3D0" =
target=3D_blank>Ions score 19</A>)
<B><FONT color=3D#ff0000>   228 - 240    1436.8796  1435.8723  1435.8147 =
        40     0  R.IESLDPALLRPGR.I </FONT></B> (<A =
href=3D"http://localhost/mascot/cgi/peptide_view.pl?file=3D../data/201512=
26/F019695.dat&amp;query=3D28&amp;hit=3D1&amp;index=3Dtr%7cA0A096UMK8%7cA=
0A096UMK8_WHEAT&amp;px=3D1&amp;section=3D5&amp;ave_thresh=3D33&amp;_ignor=
eionsscorebelow=3D5&amp;report=3D0&amp;_sigthreshold=3D0.05&amp;_msresfla=
gs=3D1025&amp;_msresflags2=3D2&amp;percolate=3D-1&amp;percolate_rt=3D0" =
target=3D_blank>Ions score 17</A>)
<P><IMG alt=3D"Error Distribution" =
src=3D"http://localhost/mascot/cgi/mass_error.pl?mass_error_8020129519058=
1" width=3D450 height=3D150>
</FORM><HR>

</PRE></FONT>
<P>
<TABLE border=3D2 cellSpacing=3D2 cellPadding=3D1 width=3D"100%">
  <TBODY>
  <TR>
    <TD noWrap align=3Dmiddle><B>Mascot:</B>&nbsp; <A=20
      =
href=3D"http://www.matrixscience.com/">http://www.matrixscience.com/</A> =

  </TD></TR></TBODY></TABLE></P></BODY></HTML>

------=_NextPart_000_0000_01D13FCE.6192D280
Content-Type: image/gif
Content-Transfer-Encoding: base64
Content-Location: http://localhost/mascot/images/88x31_logo_white.gif

R0lGODlhWAAfANX/AMDAwP/v7//f3//Pz/+/v/+vr/+fn/+Pj/9/f/9wcP9gYP9QUP9AQP8wMP8g
IP8QEP8AAO/v/+/v79/f/9/f38/P/8/Pz7+//7+/v6+v/6+vr5+f/5+fn4+P/4+Pj39//39/f3Bw
/3BwcGBg/2BgYFBQ/1BQUEBA/0BAQDAw/zAwMCAg/yAgIBAQ/xAQEAAA/wAAAAAAAAAAAAAAAAAA
AAAAAAAAAAAAAAAAAAAAAAAAAAAAAAAAAAAAAAAAAAAAACH5BAEAAAAALAAAAABYAB8AQAb/QIBw
SCwaj8ikcslsEl0wTDHz+bxOgMrp8mpFiJFThfsyjl4j82tVLaVGk+Hq1TF2ut8jCkYRSkgcToKD
hIQUKiBCHnxEAghDBA8QQg4QBEQBQwyWQ5ICAAsBAZcACKQJEAsMQgQQk5hCAhAPlAACn0MkUYMS
HCIaABMfJychRSPEH0YbWEMXJyUhxCPSJQAb0icjH8gfeRvIxRnXxCfeGcQlFwAWIn1HLC7vQhtl
AFZ1ES0v6/QrRGSIWPlXpF6LISWuVNgA4EyaIRta9Jvw4kUcInsCDZEARcqQBQ6I0AJQAEIDIgQU
xJo1pOQqIQFUCmFQyYAQAzZBQXikqYAQ/wQQZAIgkFPIHmCFkipdyrSp06eDSLiQUDBhM3JrjFSY
Y++aMgAnXnwdUUFIwodgX1gTso/hkAgVK0w4Ma4IBxZHQMDACzCNlRJiKFokEu5EiopFrFwdYiWF
EC5rhYQ1BqbEhsN1inCE4YGIBBAo5kEdrRS0EQkwEhEp0AABAgYGeA6liUBBAgOXFDDYvUDA7t+/
LxHYzTPAb1wHHCxAsMBAgtnAf2cawsGFhSIUYOwiAtSVgwFCDphM4mmlpQQhiSgQMMBVAAEyNx1A
UtJBgQVCh2DQjoRE5yEOODDdAA+AV0oqMClgoAIQzDcTJwAE8Fp4zwEIwXQANABBTillEv9AeREu
px8LGpFm4okopqjiiiyOxoEKHg2xz2Jn8KPVPkSYA0AGeDT0EI8v5HEYWiG84BhEiAEQARueoXDd
EYv8R0QKij2GzAtuvVUCkIwJUUFFF30l2EVf2nhNVkWEBVhZRnDASBH7wUBVjhEoFkYEZ3w1BFkA
BESEYGy+1dYFH6wQaJ89HgMmlDC4cIQIMJBQRAlxWNHCOEWi5ZUzSQqhzwt1ETGHW1UKMSYRFaRQ
1h1HErEIX3ZZl2NFjo2QRglcpZBBBIehIcQIuQpzwj4tnHDRXMSKseMaHzxT0QppZNArFh/0ukI/
RqlQhAkmiNbitwBIoMKTG71ZxC1JEIDsYYqjJEUBCSB4q5dqQrSHS3s5GRDUEAmMpFNRlZBigL/i
PTCggBFqCLBMAcwyHQInDWFBpEfooi0RmzBAyiMfQhieTwdW+C8ABxCA7lAIoLKAEKGQBEF6H1n4
SSjqDpHddkS4KakRBWzCEgDyIaHvyj8FVcADRdkiU00JgNcwBLgYsQkC+pJChF4oHDFxEQnIBnTE
AauXSXswDy2ETwl8YtwQ7TVY78uNyMQgT5e0LMTEUua1swAF9MybgT8FiN8n8Emi8QALuLJAAgxI
ou4mD8h2QH4BLPBAA8tlMpwrtvmcCQgieDAnuKQXEgQAOw==

------=_NextPart_000_0000_01D13FCE.6192D280
Content-Type: application/octet-stream
Content-Transfer-Encoding: base64
Content-Location: http://localhost/mascot/cgi/mass_error.pl?mass_error_80201295190581

R0lGODlhwgGWAMIAAP///wAAAP8AAADMAAAA/wAAAAAAAAAAACH5BAEAAAAALAAAAADCAZYAAAP+
CLrc/jDKSau9OOvNu/9gKI5kaZ5oqq5s675wLM90bd94ru987//AoHBILBqPyKRyyWw6n9CodEqt
Wq/YrHbL7Xq/4LB4TC6bz+i0es1uu9/wuHxOr9vv+Lx+z+/7/4CBgoOEhYaHiImKi4yNjhAEkQSP
lJUxk5aZmieYm555AaEBHKMLpRudn6pzpwCtFqGmrhypDwK3q7ljr7MXo6WnvBW1DrcCush2wArB
qBPGydFyy73VEpLY2AzaC9wK3gDg4pLb5N3m3+jh6uOR5e7n8Ony6/Ttqffv+Oz89v37/gICHKiv
YDyCBw3OQ7hQYT2GDx2C+yAqFqyK1YRRICb+rWMYjb5kgZzA0aPJLhg1tBpJ8qTLLyxflHxJc0pF
izNm1twZSCfPn0pSXlIHtOiSlTV8Gl0KBCkNpUyj8qD2VKrVITdF5bzKVQ7UrmBfCN0atqwNp2TN
qo2BVibRtXBXUE0bty6KrDhhfLXLl8nevoCP/A1MuAGvmCkGF15sDXFixpB9ac35NrJlIIova9a7
ubOPzJ5DcxJN2gbo0qg9nE7NOsPq1rAjTIzd1/GK17SN2r6dO/BuFbh7A/1tyuLNB8cdBBe+M2tI
ZoaRt2QOuy2Dsduo88VeIa+167KyiZf4j7xA8xDzJVzfkH1E9+rby38/Pz79+/bzl4e/v37+f/z/
6XdeCNbBIgsFwiynnUsFdnfgBAkuGFeDEDTznStURSghXNxBiNNhwXjXzYafQLOFgiTuYeJdOaCY
Yh4rmkAcCi6+qMuMJMxmo1U4llDjjqo4VxWQNv5IpCc95njkVUkquaRUTY5g5JOWRKlaZVTyJCRd
WTI3ZZeLHJYUmMNBZyaXZL6U4ZhpNnemlbS02RxebMrZmo52ovZlnmXtySdYfv4JQIxFBfonoUAZ
yieiPykqqFF4PtqZo5JCWqmel4I1WXKuZcpVM01S6qkjv0ymgaijKmLcgxigmqqq0W0knoDpBWjr
gP7hCqCutKLnK3+83lprsMQOa+yvuR7+C6yr0oF36qtRgcrqBcxCO4ippnZq7WXVbptMt97qAm64
nkRKrl3jnluuuoulewWj7OrgrhXwxovDvFXUa69p+wKGb7+JzCrwwAQXbPDBCCes8MIMN+zwwxBH
LPHEFFf88BSDKaaxtq0+2zHH1HocMsgWZCzyyCinXPLJT5hM8jAvb8SyzDFP97HKMNcs28w049yz
zzZD4fLNQO+ss9FFI500JEcz3bRyPAedM9ErPy2Y1Q1sTPXUS0ONdXZffxP1NWGLXbbWW//cctnh
jO102lKrzXXVcCtNd9dZu/323XzP7TfAgAcu+OB3hIhtrFAYHguncOKQ7SuQR4GtcUL+NX6theBJ
+4SIs4hpOQ0W/iLS6E5o3rkDot+Y0aakX4hE6s6mhHniGdU+e+nRyT5tkA/C7jvtsZr+eQ1rCi95
8K0P/4cwv99+FOKZ7/78m7ZLn0TkqNeODPPVn9kE9rlb/7qzp0Pn/PXQR+/9KpgvYzrurIbuOvrh
m986E+BTX34uyT2e/lG6u05elCcDxqWPgDA4Tv8GSLgGOvCBEIygBCdIwQp+YAAYHIACNLjBDWKw
BhlkQAgtCILzdQAY2fqfBjgIAA1+8IULYCEMWMhBGZKQIqUaQfsi0CQatvCHLqTACF1YwxbS8INA
tOEDgigBInYQiTAkoehQaLjigAS3LVRU4QV8GMQaKjGGYISiEZ8YxiJCAIojdIAY1whEKe7PfnCc
Hxahl6QMmvGHYFyiHfGYxz4ysQJ//CIXw9hGC4ZuUysZyRwxxMAOBLKPHVRjA2xISUJa4JGSJCMZ
/0hB403riuT7nfgAGclBRnKSqBRhKgsZAVPyUYRFZCMnJ6i5xSWPh73rxYcuaEk8plGNYlTlJIPZ
RCQa8YtJfOIdkfnAQ+ryQ5yL3eR06YZK3nAn1rwmFhIAADs=

------=_NextPart_000_0000_01D13FCE.6192D280--
