# Supplementary material for: Identification of Key Proteins and Networks Related to Grain Development in Wheat (Triticum aestivum L.) by Comparative Transcription and Proteomic Analysis of Allelic Variants in TaGW2-6A
Source: Front Plant Sci. 2016 Jun 28;7:922. doi: 10.3389/fpls.2016.00922 (PMC4923154; doi:10.3389/fpls.2016.00922)
Supplement: Data Sheet S1 — Results of MALDI-TOF/TOF-MS analysis. [file DataSheet1.ZIP › Result of MALDI-TOFTOF-MS/Database Result/C13.mht]

From: <Saved by Windows Internet Explorer 8>
Subject: Peptide Summary Report (Auto submitted by BioTools)
Date: Sat, 26 Dec 2015 17:25:59 +0800
MIME-Version: 1.0
Content-Type: multipart/related;
	type="text/html";
	boundary="----=_NextPart_000_0000_01D14002.7CAC8B90"
X-MimeOLE: Produced By Microsoft MimeOLE V6.00.2900.6157

This is a multi-part message in MIME format.

------=_NextPart_000_0000_01D14002.7CAC8B90
Content-Type: text/html;
	charset="utf-8"
Content-Transfer-Encoding: quoted-printable
Content-Location: http://localhost/mascot/cgi/master_results.pl?file=../data/20151226/F019901.dat&REPTYPE=peptide&_sigthreshold=0.05&_mudpit=99999999&_server_mudpit_switch=99999999&_ignoreionsscorebelow=5.0&_showsubsets=0&_requireboldred=0&REPORT=AUTO

=EF=BB=BF<!DOCTYPE HTML PUBLIC "-//W3C//DTD HTML 4.0 Transitional//EN">
<!-- 0 seconds --><HTML><HEAD><TITLE>Peptide Summary Report (Auto =
submitted by BioTools)</TITLE>
<META content=3D"text/html; charset=3Dutf-8" http-equiv=3DContent-Type>
<STYLE type=3Dtext/css>.tooltip {
	POSITION: absolute; VISIBILITY: hidden; TOP: 0px; LEFT: 0px
}
</STYLE>

<SCRIPT language=3DJavaScript type=3Dtext/javascript=20
src=3D"http://localhost/mascot/templates/browser.js"></SCRIPT>

<SCRIPT language=3DJavaScript>=0A=
<!-- Begin hiding Javascript from old browsers.=0A=
 =0A=
  var arrayReady=3D0;=0A=
  =0A=
  if (document.images){=0A=
    redBall =3D new Image();=0A=
    redBall.src =3D "../images/red_ball_white.gif";  =0A=
    cyanBall =3D new Image();=0A=
    cyanBall.src =3D "../images/cyan_ball_white.gif";  =0A=
  }=0A=
  =0A=
  function cover(hit,query,protSeq){=0A=
    document.Results.OV_Title.value =3D queryTitle[query];=0A=
    document.Results.OV_Accession.value =3D protName[hit];=0A=
    document.Results.OV_Sequence.value =3D protSeq;=0A=
    if (hit =3D=3D 0) {=0A=
      self.status =3D queryTitle[query];=0A=
    } else {=0A=
      self.status =3D protName[hit] + ": " + protSeq;=0A=
    }=0A=
    if (protSeq !=3D "" && document.fred && arrayReady =3D=3D 1){=0A=
      var i =3D 0;=0A=
      var element =3D 0;=0A=
      element =3D eval(protSeq+"["+i+"]");=0A=
      while(element) {=0A=
        document.images[element].src =3D redBall.src;=0A=
        i++;=0A=
        element =3D eval(protSeq+"["+i+"]");=0A=
      }=0A=
    }=0A=
  }=0A=
=0A=
  function uncover(hit,query,protSeq){=0A=
    document.Results.OV_Title.value =3D "-Query-";=0A=
    document.Results.OV_Accession.value=3D"-Accession-";=0A=
    document.Results.OV_Sequence.value=3D"-Sequence-";=0A=
    self.status=3D"";=0A=
    if (protSeq !=3D "" && document.fred && arrayReady =3D=3D 1){=0A=
      var i =3D 0;=0A=
      var element =3D 0;=0A=
      element =3D eval(protSeq+"["+i+"]");=0A=
      while(element) {=0A=
        document.images[element].src =3D cyanBall.src;=0A=
        i++;=0A=
        element =3D eval(protSeq+"["+i+"]");=0A=
      }=0A=
    }=0A=
  }=0A=
=0A=
  function checkQuery(checkState,numChecks,form){=0A=
    if (numChecks =3D=3D 1){=0A=
      form.QUE.checked =3D checkState;=0A=
    } else {=0A=
      for (var i =3D 0; i < form.elements.length; i++) {=0A=
        if (form.elements[i].name =3D=3D "QUE"){=0A=
          form.elements[i].checked =3D checkState;=0A=
        }=0A=
      }=0A=
    }=0A=
  }=0A=
=0A=
  function SaveClicks(checkBox,form){=0A=
    if (form.ErrTolRepeat && form.ErrTolRepeat.checked) {=0A=
      return;=0A=
    }=0A=
    var checkState =3D checkBox.checked;=0A=
    var thisHit =3D 0;=0A=
    for (var i =3D 0; i < form.elements.length; i++) {=0A=
      if (thisHit =3D=3D 1){=0A=
        if (form.elements[i].name =3D=3D "QUE") {=0A=
          form.elements[i].checked =3D !checkState;=0A=
        } else {=0A=
          break;=0A=
        }=0A=
      } else {=0A=
        if (form.elements[i] =3D=3D checkBox){=0A=
          thisHit =3D 1;=0A=
        }=0A=
      }=0A=
    }=0A=
  }=0A=
=0A=
  function unMatched(form){=0A=
    var numMisses =3D 0;=0A=
    for (var i =3D 0; i < form.elements.length; i++) {=0A=
      if (form.elements[i].name =3D=3D "MISSES"){=0A=
        numMisses++;=0A=
      } =0A=
    }=0A=
    if (numMisses < 1) {=0A=
      alert("No unmatched mass values to be searched");=0A=
      return false;=0A=
    }=0A=
    for (var i =3D 0; i < form.elements.length; i++) {=0A=
      if (form.elements[i].name =3D=3D "QUE"){=0A=
        form.elements[i].name =3D "DUMMY";=0A=
      } =0A=
    }=0A=
    for (var i =3D 0; i < form.elements.length; i++) {=0A=
      if (form.elements[i].name =3D=3D "MISSES"){=0A=
        form.elements[i].name =3D "QUE";=0A=
      } =0A=
    }=0A=
    form.submit();=0A=
    return true;=0A=
  }=0A=
=0A=
  function setReFormatAction(form){=0A=
    if (form.REPTYPE.options[form.REPTYPE.selectedIndex].value =3D=3D =
"export"){=0A=
      form.action =3D "./export_dat_2.pl";=0A=
    } else if (form.REPTYPE.options[form.REPTYPE.selectedIndex].value =
=3D=3D "family") {=0A=
      form.action =3D "./master_results_2.pl";=0A=
    } else {=0A=
      form.action =3D "./master_results.pl";=0A=
    }=0A=
  }=0A=
  =0A=
  function chooseQueryList(form) {=0A=
    var formatForm =3D window.document.forms['Re-format'];=0A=
    if (formatForm._querylist.value =3D=3D 'unassigned') {=0A=
      form.QUERYLIST.value =3D queryListUnassigned;=0A=
    } else if (formatForm._querylist.value =3D=3D 'identity') {=0A=
      form.QUERYLIST.value =3D queryListIdentity;=0A=
    } else if (formatForm._querylist.value =3D=3D 'homology') {=0A=
      form.QUERYLIST.value =3D queryListHomology;=0A=
    } else {=0A=
      form.QUERYLIST.value =3D "All";=0A=
    }=0A=
    return true;=0A=
  }=0A=
    =0A=
  function makeAccessionString(form){=0A=
    if (!form.ErrTolRepeat || !form.ErrTolRepeat.checked) {=0A=
      form.ACCESSION.value =3D "";=0A=
      return true;=0A=
    }=0A=
    var tempString =3D "";=0A=
    var numAccessions =3D 1;=0A=
    for (var i =3D 0; i < form.elements.length; i++) {=0A=
      if (form.elements[i].name =3D=3D "INCLUDE" && =
form.elements[i].checked){=0A=
        tempString =3D tempString + =
unescape(et_list[form.elements[i].value]) + ",";=0A=
      }=0A=
    }=0A=
    if (tempString =3D=3D "") {=0A=
      alert("No hits selected for error tolerant search");=0A=
      return false;=0A=
    }=0A=
    tempString =3D tempString.substring(0, tempString.length - 1);=0A=
    form.ACCESSION.value =3D tempString;=0A=
    checkQuery(1,12, form);=0A=
    return true;=0A=
  }=0A=
=0A=
  function clearEl() {}=0A=
=0A=
  function makeArchive(form){=0A=
    var tempUrl =3D =
"http://localhost/mascot/cgi/master_results.pl?file=3D..%2Fdata%2F2015122=
6%2FF019901.dat;REPTYPE=3Darchive;_sigthreshold=3D0.05;_mudpit=3D99999999=
;_server_mudpit_switch=3D99999999;_ignoreionsscorebelow=3D5.0;_showsubset=
s=3D0;_requireboldred=3D0;REPORT=3DAUTO&INTERMEDIATE=3D%2e%2e%2fdata%2f20=
151226%2fF019901%2edat";    for (var i =3D 0; i < form.elements.length; =
i++) {=0A=
      if (form.elements[i].name =3D=3D "INCLUDE" && =
form.elements[i].checked){=0A=
        tempUrl =3D tempUrl + "&INCLUDE=3D" + form.elements[i].value;=0A=
      }=0A=
    }=0A=
    window.location.href =3D tempUrl;=0A=
  }=0A=
=0A=
protName =3D new Array(1);=0A=
protName[0] =3D "";=0A=
protName[1] =3D "tr|W5GD60|W5GD60_WHEAT";=0A=
=0A=
queryTitle =3D new Array(1);=0A=
queryTitle[0] =3D "";=0A=
queryTitle[1] =3D =
unescape("D%3a%5cDATA%5c2013%5cSLB%5c24%5c75%5c0_C20%5c1%5c1255%2e7759%2e=
LIFT%5c1SREF%5cPDATA%5c1%5c1R");=0A=
queryTitle[2] =3D =
unescape("D%3a%5cDATA%5c2013%5cSLB%5c24%5c75%5c0_C20%5c1%5c1280%2e8228%2e=
LIFT%5c1SREF%5cPDATA%5c1%5c1R");=0A=
queryTitle[3] =3D =
unescape("D%3a%5cDATA%5c2013%5cSLB%5c24%5c75%5c0_C20%5c1%5c1505%2e7799%2e=
LIFT%5c1SREF%5cPDATA%5c1%5c1R");=0A=
queryTitle[4] =3D =
unescape("D%3a%5cDATA%5c2013%5cSLB%5c24%5c75%5c0_C20%5c1%5c1609%2e9587%2e=
LIFT%5c1SREF%5cPDATA%5c1%5c1R");=0A=
queryTitle[5] =3D =
unescape("D%3a%5cDATA%5c2013%5cSLB%5c24%5c75%5c0_C20%5c1%5c1714%2e9878%2e=
LIFT%5c1SREF%5cPDATA%5c1%5c1R");=0A=
queryTitle[6] =3D =
unescape("D%3a%5cDATA%5c2013%5cSLB%5c24%5c75%5c0_C20%5c1%5c1830%2e9083%2e=
LIFT%5c1SREF%5cPDATA%5c1%5c1R");=0A=
queryTitle[7] =3D =
unescape("D%3a%5cDATA%5c2013%5cSLB%5c24%5c75%5c0_C20%5c1%5c2192%2e1718%2e=
LIFT%5c1SREF%5cPDATA%5c1%5c1R");=0A=
queryTitle[8] =3D =
unescape("D%3a%5cDATA%5c2013%5cSLB%5c24%5c75%5c0_C20%5c1%5c2220%2e1758%2e=
LIFT%5c1SREF%5cPDATA%5c1%5c1R");=0A=
queryTitle[9] =3D =
unescape("D%3a%5cDATA%5c2013%5cSLB%5c24%5c75%5c0_C20%5c1%5c2538%2e4287%2e=
LIFT%5c1SREF%5cPDATA%5c1%5c1R");=0A=
queryTitle[10] =3D =
unescape("D%3a%5cDATA%5c2013%5cSLB%5c24%5c75%5c0_C20%5c1%5c2743%2e4335%2e=
LIFT%5c1SREF%5cPDATA%5c1%5c1R");=0A=
queryTitle[11] =3D =
unescape("D%3a%5cDATA%5c2013%5cSLB%5c24%5c75%5c0_C20%5c1%5c2786%2e4986%2e=
LIFT%5c1SREF%5cPDATA%5c1%5c1R");=0A=
queryTitle[12] =3D =
unescape("D%3a%5cDATA%5c2013%5cSLB%5c24%5c75%5c0_C20%5c1%5c2871%2e5597%2e=
LIFT%5c1SREF%5cPDATA%5c1%5c1R");=0A=
=0A=
=0A=
  et_list =3D new Array(1);=0A=
  et_list[0] =3D "";=0A=
  et_list[1] =3D =
"%22tr%7cW5GD60%7cW5GD60_WHEAT%22%2c%22tr%7cW5H2V3%7cW5H2V3_WHEAT%22";=0A=
=0A=
// End hiding Javascript from old browsers. -->=0A=
</SCRIPT>

<META name=3DGENERATOR content=3D"MSHTML 8.00.6001.23588"></HEAD>
<BODY aLink=3D#0000ff bgColor=3D#ffffff vLink=3D#0000ff>
<H1><IMG border=3D0 name=3Dfred align=3Dtop=20
src=3D"http://localhost/mascot/images/88x31_logo_white.gif" width=3D88 =
height=3D31=20
NATURALSIZEFLAG=3D"3"> Mascot Search Results</H1><FONT=20
face=3D"Courier New,Courier,monospace"><PRE><B>User            : </B>
<B>Email           : </B>
<B>Search title    : Auto submitted by BioTools</B>
<B>Database        : Triticum 2015 (95051 sequences; 28354723 =
residues)</B>
<B>Timestamp       : 26 Dec 2015 at 09:15:39 GMT</B>
<TABLE border=3D0 cellSpacing=3D0 cellPadding=3D0 =
bgColor=3D#ffff99><TBODY><TR><TD bgColor=3D#ffffff noWrap><TT><B>Protein =
hits&nbsp;&nbsp;&nbsp;&nbsp;:</B></TT></TD><TD bgColor=3D#ffffff =
noWrap><TT><B>&nbsp;<A =
href=3D"http://localhost/mascot/cgi/master_results.pl?file=3D../data/2015=
1226/F019901.dat&amp;REPTYPE=3Dpeptide&amp;_sigthreshold=3D0.05&amp;_mudp=
it=3D99999999&amp;_server_mudpit_switch=3D99999999&amp;_ignoreionsscorebe=
low=3D5.0&amp;_showsubsets=3D0&amp;_requireboldred=3D0&amp;REPORT=3DAUTO#=
Hit1">tr|W5GD60|W5GD60_WHEAT</A></B></TT></TD><TD bgColor=3D#ffffff =
noWrap><TT>&nbsp;tr|W5GD60|W5GD60_WHEAT</TT></TD></TR></TBODY></TABLE>
</PRE></FONT>
<H3>Mascot Score Histogram</H3>Ions score is -10*Log(P), where P is the=20
probability that the observed match is a random event.<BR>Individual =
ions scores=20
&gt; 32 indicate identity or extensive homology (p&lt;0.05).<BR>Protein =
scores=20
are derived from ions scores as a non-probabilistic basis for ranking =
protein=20
hits.
<P><IMG alt=3D"Score Distribution"=20
src=3D"http://localhost/mascot/cgi/score_gif.pl?score_gif_141992240931425=
"=20
width=3D400 height=3D200>=20
<FORM onsubmit=3D"return setReFormatAction(this)" method=3Dget =
name=3DRe-format=20
action=3D./master_results.pl><INPUT value=3D../data/20151226/F019901.dat =
type=3Dhidden=20
name=3Dfile>=20
<H3>Peptide Summary Report</H3>
<TABLE border=3D0 cellSpacing=3D1 cellPadding=3D3>
  <TBODY>
  <TR>
    <TD bgColor=3D#eeeeff noWrap><INPUT value=3D"Format As" =
type=3Dsubmit> </TD>
    <TD bgColor=3D#eeeeff noWrap><SELECT name=3DREPTYPE> <OPTION=20
        value=3Dprotein>Protein Summary (deprecated)</OPTION> <OPTION=20
        value=3Dfamily>Protein Family Summary</OPTION> <OPTION selected=20
        value=3Dpeptide>Peptide Summary</OPTION> <OPTION =
value=3Dselect>Select=20
        Summary (protein hits)</OPTION> <OPTION =
value=3Dunassigned>Select Summary=20
        (unassigned)</OPTION> <OPTION value=3Dexport>Export Search=20
      Results</OPTION></SELECT> </TD>
    <TD bgColor=3D#eeeeff>&nbsp;</TD>
    <TD bgColor=3D#eeeeff noWrap><A=20
      href=3D"http://localhost/mascot/help/msms_summaries_help.html"=20
      target=3D_blank>Help</A> </TD></TR>
  <TR>
    <TD bgColor=3D#eeeeff>&nbsp;</TD>
    <TD bgColor=3D#eeeeff noWrap>Significance threshold p&lt; <INPUT =
value=3D0.05=20
      size=3D8 name=3D_sigthreshold> </TD>
    <TD bgColor=3D#eeeeff noWrap>Max. number of hits <INPUT value=3DAUTO =
size=3D5=20
      name=3DREPORT> </TD>
    <TD bgColor=3D#eeeeff>&nbsp;</TD></TR>
  <TR>
    <TD bgColor=3D#eeeeff>&nbsp;</TD>
    <TD bgColor=3D#eeeeff noWrap>Standard scoring&nbsp;<INPUT =
value=3D99999999=20
      CHECKED type=3Dradio name=3D_server_mudpit_switch>&nbsp;MudPIT=20
      scoring&nbsp;<INPUT value=3D0.000000001 type=3Dradio=20
      name=3D_server_mudpit_switch> </TD>
    <TD bgColor=3D#eeeeff noWrap>Ions score or expect cut-off <INPUT =
value=3D5=20
      size=3D5 name=3D_ignoreionsscorebelow> </TD>
    <TD bgColor=3D#eeeeff noWrap>Show sub-sets <INPUT value=3D0 size=3D2 =

      name=3D_showsubsets> </TD></TR>
  <TR>
    <TD bgColor=3D#eeeeff>&nbsp;</TD>
    <TD bgColor=3D#eeeeff noWrap>Show pop-ups&nbsp;<INPUT value=3DTRUE =
CHECKED=20
      type=3Dradio name=3D_showpopups>&nbsp;Suppress pop-ups&nbsp;<INPUT =
value=3DFALSE=20
      type=3Dradio name=3D_showpopups> </TD>
    <TD bgColor=3D#eeeeff noWrap>Sort unassigned <SELECT =
name=3D_sortunassigned>=20
        <OPTION selected value=3Dscoredown>Decreasing Score</OPTION> =
<OPTION=20
        value=3Dqueryup>Increasing query / Mr</OPTION> <OPTION=20
        value=3Dintdown>Decreasing Intensity</OPTION></SELECT> </TD>
    <TD bgColor=3D#eeeeff noWrap>Require bold red <INPUT=20
      onclick=3D"if (form.rbrchkbox.checked) { =
form._requireboldred.value =3D 1; } else { form._requireboldred.value =
=3D 0; } return true;"=20
      type=3Dcheckbox name=3Drbrchkbox> <INPUT value=3D0 type=3Dhidden=20
      name=3D_requireboldred> </TD></TR></TBODY></TABLE></FORM>
<FORM onsubmit=3D"return makeAccessionString(this)" method=3Dpost =
name=3DResults=20
action=3D./search_form.pl>
<H3>Overview Table</H3>Click on column header to jump to entry in =
results=20
list.<BR>Move mouse over any indicator to highlight identical =
peptides.<BR>Click=20
on an indicator to see details of individual match.<BR>Use check boxes =
to select=20
sub-set of queries for new search.=20
<P>
<TABLE border=3D0 cellSpacing=3D0 cellPadding=3D0 width=3D600>
  <TBODY>
  <TR>
    <TD noWrap><B>Mouse over:&nbsp;</B></TD>
    <TD><INPUT value=3D-Query- size=3D62 name=3DOV_Title></TD></TR>
  <TR>
    <TD>&nbsp;</TD>
    <TD noWrap><INPUT value=3D-Accession- name=3DOV_Accession> =
&nbsp;<INPUT=20
      value=3D-Sequence- size=3D40 name=3DOV_Sequence> =
</TD></TR></TBODY></TABLE>
<P>
<TABLE border=3D1 cellSpacing=3D0 cellPadding=3D1>
  <TBODY>
  <TR>
    <TH bgColor=3D#cccccc align=3Dright>Hit:</TH>
    <TH bgColor=3D#cccccc width=3D16 align=3Dmiddle><A=20
      onmouseover=3D"cover(1,0,''); return true"=20
      onmouseout=3D"uncover(1,0,''); return true"=20
      =
href=3D"http://localhost/mascot/cgi/master_results.pl?file=3D../data/2015=
1226/F019901.dat&amp;REPTYPE=3Dpeptide&amp;_sigthreshold=3D0.05&amp;_mudp=
it=3D99999999&amp;_server_mudpit_switch=3D99999999&amp;_ignoreionsscorebe=
low=3D5.0&amp;_showsubsets=3D0&amp;_requireboldred=3D0&amp;REPORT=3DAUTO#=
Hit1">1</A></TH></TR>
  <TR>
    <TD bgColor=3D#cccccc noWrap><B><INPUT=20
      value=3D"1254.768588 from(1255.775864,1+) intensity(6049.8000) =
title(D%3a%5cDATA%5c2013%5cSLB%5c24%5c75%5c0_C20%5c1%5c1255%2e7759%2eLIFT=
%5c1SREF%5cPDATA%5c1%5c1R) index(0) query(1)"=20
      CHECKED type=3Dcheckbox name=3DQUE> <A=20
      onmouseover=3D"cover(0,1,''); return true"=20
      onmouseout=3D"uncover(0,1,''); return true"=20
      =
href=3D"http://localhost/mascot/cgi/master_results.pl?file=3D../data/2015=
1226/F019901.dat&amp;REPTYPE=3Dpeptide&amp;_sigthreshold=3D0.05&amp;_mudp=
it=3D99999999&amp;_server_mudpit_switch=3D99999999&amp;_ignoreionsscorebe=
low=3D5.0&amp;_showsubsets=3D0&amp;_requireboldred=3D0&amp;REPORT=3DAUTO#=
Query1">1255.7759</A>=20
      (1+) </B></TD>
    <TD>&nbsp;</TD></TR>
  <TR>
    <TD bgColor=3D#cccccc noWrap><B><INPUT=20
      value=3D"1279.815484 from(1280.822760,1+) intensity(9646.7000) =
title(D%3a%5cDATA%5c2013%5cSLB%5c24%5c75%5c0_C20%5c1%5c1280%2e8228%2eLIFT=
%5c1SREF%5cPDATA%5c1%5c1R) index(1) query(2)"=20
      CHECKED type=3Dcheckbox name=3DQUE> <A=20
      onmouseover=3D"cover(0,2,''); return true"=20
      onmouseout=3D"uncover(0,2,''); return true"=20
      =
href=3D"http://localhost/mascot/cgi/master_results.pl?file=3D../data/2015=
1226/F019901.dat&amp;REPTYPE=3Dpeptide&amp;_sigthreshold=3D0.05&amp;_mudp=
it=3D99999999&amp;_server_mudpit_switch=3D99999999&amp;_ignoreionsscorebe=
low=3D5.0&amp;_showsubsets=3D0&amp;_requireboldred=3D0&amp;REPORT=3DAUTO#=
Query2">1280.8228</A>=20
      (1+) </B></TD>
    <TD>&nbsp;</TD></TR>
  <TR>
    <TD bgColor=3D#cccccc noWrap><B><INPUT=20
      value=3D"1504.772660 from(1505.779936,1+) intensity(3299.2000) =
title(D%3a%5cDATA%5c2013%5cSLB%5c24%5c75%5c0_C20%5c1%5c1505%2e7799%2eLIFT=
%5c1SREF%5cPDATA%5c1%5c1R) index(2) query(3)"=20
      CHECKED type=3Dcheckbox name=3DQUE> <A=20
      onmouseover=3D"cover(0,3,''); return true"=20
      onmouseout=3D"uncover(0,3,''); return true"=20
      =
href=3D"http://localhost/mascot/cgi/master_results.pl?file=3D../data/2015=
1226/F019901.dat&amp;REPTYPE=3Dpeptide&amp;_sigthreshold=3D0.05&amp;_mudp=
it=3D99999999&amp;_server_mudpit_switch=3D99999999&amp;_ignoreionsscorebe=
low=3D5.0&amp;_showsubsets=3D0&amp;_requireboldred=3D0&amp;REPORT=3DAUTO#=
Query3">1505.7799</A>=20
      (1+) </B></TD>
    <TD align=3Dmiddle><A onmouseover=3D"cover(1,3,'GYISPYFVTDSEK'); =
return true"=20
      onmouseout=3D"uncover(1,3,'GYISPYFVTDSEK'); return true"=20
      =
href=3D"http://localhost/mascot/cgi/peptide_view.pl?file=3D../data/201512=
26/F019901.dat&amp;query=3D3&amp;hit=3D1&amp;index=3Dtr%7cW5GD60%7cW5GD60=
_WHEAT&amp;px=3D1&amp;section=3D5&amp;ave_thresh=3D32&amp;_ignoreionsscor=
ebelow=3D5&amp;report=3D0&amp;_sigthreshold=3D0.05&amp;_msresflags=3D1025=
&amp;_msresflags2=3D2&amp;percolate=3D-1&amp;percolate_rt=3D0"=20
      target=3D_blank><IMG border=3D0=20
      src=3D"http://localhost/mascot/images/cyan_ball_white.gif" =
width=3D16=20
      height=3D16></A></TD></TR>
  <TR>
    <TD bgColor=3D#cccccc noWrap><B><INPUT=20
      value=3D"1608.951387 from(1609.958663,1+) intensity(4492.2000) =
title(D%3a%5cDATA%5c2013%5cSLB%5c24%5c75%5c0_C20%5c1%5c1609%2e9587%2eLIFT=
%5c1SREF%5cPDATA%5c1%5c1R) index(3) query(4)"=20
      CHECKED type=3Dcheckbox name=3DQUE> <A=20
      onmouseover=3D"cover(0,4,''); return true"=20
      onmouseout=3D"uncover(0,4,''); return true"=20
      =
href=3D"http://localhost/mascot/cgi/master_results.pl?file=3D../data/2015=
1226/F019901.dat&amp;REPTYPE=3Dpeptide&amp;_sigthreshold=3D0.05&amp;_mudp=
it=3D99999999&amp;_server_mudpit_switch=3D99999999&amp;_ignoreionsscorebe=
low=3D5.0&amp;_showsubsets=3D0&amp;_requireboldred=3D0&amp;REPORT=3DAUTO#=
Query4">1609.9587</A>=20
      (1+) </B></TD>
    <TD>&nbsp;</TD></TR>
  <TR>
    <TD bgColor=3D#cccccc noWrap><B><INPUT=20
      value=3D"1713.980479 from(1714.987755,1+) intensity(43392.1000) =
title(D%3a%5cDATA%5c2013%5cSLB%5c24%5c75%5c0_C20%5c1%5c1714%2e9878%2eLIFT=
%5c1SREF%5cPDATA%5c1%5c1R) index(4) query(5)"=20
      CHECKED type=3Dcheckbox name=3DQUE> <A=20
      onmouseover=3D"cover(0,5,''); return true"=20
      onmouseout=3D"uncover(0,5,''); return true"=20
      =
href=3D"http://localhost/mascot/cgi/master_results.pl?file=3D../data/2015=
1226/F019901.dat&amp;REPTYPE=3Dpeptide&amp;_sigthreshold=3D0.05&amp;_mudp=
it=3D99999999&amp;_server_mudpit_switch=3D99999999&amp;_ignoreionsscorebe=
low=3D5.0&amp;_showsubsets=3D0&amp;_requireboldred=3D0&amp;REPORT=3DAUTO#=
Query5">1714.9878</A>=20
      (1+) </B></TD>
    <TD>&nbsp;</TD></TR>
  <TR>
    <TD bgColor=3D#cccccc noWrap><B><INPUT=20
      value=3D"1829.900982 from(1830.908258,1+) intensity(23056.0000) =
title(D%3a%5cDATA%5c2013%5cSLB%5c24%5c75%5c0_C20%5c1%5c1830%2e9083%2eLIFT=
%5c1SREF%5cPDATA%5c1%5c1R) index(5) query(6)"=20
      CHECKED type=3Dcheckbox name=3DQUE> <A=20
      onmouseover=3D"cover(0,6,''); return true"=20
      onmouseout=3D"uncover(0,6,''); return true"=20
      =
href=3D"http://localhost/mascot/cgi/master_results.pl?file=3D../data/2015=
1226/F019901.dat&amp;REPTYPE=3Dpeptide&amp;_sigthreshold=3D0.05&amp;_mudp=
it=3D99999999&amp;_server_mudpit_switch=3D99999999&amp;_ignoreionsscorebe=
low=3D5.0&amp;_showsubsets=3D0&amp;_requireboldred=3D0&amp;REPORT=3DAUTO#=
Query6">1830.9083</A>=20
      (1+) </B></TD>
    <TD>&nbsp;</TD></TR>
  <TR>
    <TD bgColor=3D#cccccc noWrap><B><INPUT=20
      value=3D"2191.164495 from(2192.171771,1+) intensity(29203.7000) =
title(D%3a%5cDATA%5c2013%5cSLB%5c24%5c75%5c0_C20%5c1%5c2192%2e1718%2eLIFT=
%5c1SREF%5cPDATA%5c1%5c1R) index(6) query(7)"=20
      CHECKED type=3Dcheckbox name=3DQUE> <A=20
      onmouseover=3D"cover(0,7,''); return true"=20
      onmouseout=3D"uncover(0,7,''); return true"=20
      =
href=3D"http://localhost/mascot/cgi/master_results.pl?file=3D../data/2015=
1226/F019901.dat&amp;REPTYPE=3Dpeptide&amp;_sigthreshold=3D0.05&amp;_mudp=
it=3D99999999&amp;_server_mudpit_switch=3D99999999&amp;_ignoreionsscorebe=
low=3D5.0&amp;_showsubsets=3D0&amp;_requireboldred=3D0&amp;REPORT=3DAUTO#=
Query7">2192.1718</A>=20
      (1+) </B></TD>
    <TD>&nbsp;</TD></TR>
  <TR>
    <TD bgColor=3D#cccccc noWrap><B><INPUT=20
      value=3D"2219.168571 from(2220.175847,1+) intensity(5814.7000) =
title(D%3a%5cDATA%5c2013%5cSLB%5c24%5c75%5c0_C20%5c1%5c2220%2e1758%2eLIFT=
%5c1SREF%5cPDATA%5c1%5c1R) index(7) query(8)"=20
      CHECKED type=3Dcheckbox name=3DQUE> <A=20
      onmouseover=3D"cover(0,8,''); return true"=20
      onmouseout=3D"uncover(0,8,''); return true"=20
      =
href=3D"http://localhost/mascot/cgi/master_results.pl?file=3D../data/2015=
1226/F019901.dat&amp;REPTYPE=3Dpeptide&amp;_sigthreshold=3D0.05&amp;_mudp=
it=3D99999999&amp;_server_mudpit_switch=3D99999999&amp;_ignoreionsscorebe=
low=3D5.0&amp;_showsubsets=3D0&amp;_requireboldred=3D0&amp;REPORT=3DAUTO#=
Query8">2220.1758</A>=20
      (1+) </B></TD>
    <TD>&nbsp;</TD></TR>
  <TR>
    <TD bgColor=3D#cccccc noWrap><B><INPUT=20
      value=3D"2537.421459 from(2538.428735,1+) intensity(4366.9000) =
title(D%3a%5cDATA%5c2013%5cSLB%5c24%5c75%5c0_C20%5c1%5c2538%2e4287%2eLIFT=
%5c1SREF%5cPDATA%5c1%5c1R) index(8) query(9)"=20
      CHECKED type=3Dcheckbox name=3DQUE> <A=20
      onmouseover=3D"cover(0,9,''); return true"=20
      onmouseout=3D"uncover(0,9,''); return true"=20
      =
href=3D"http://localhost/mascot/cgi/master_results.pl?file=3D../data/2015=
1226/F019901.dat&amp;REPTYPE=3Dpeptide&amp;_sigthreshold=3D0.05&amp;_mudp=
it=3D99999999&amp;_server_mudpit_switch=3D99999999&amp;_ignoreionsscorebe=
low=3D5.0&amp;_showsubsets=3D0&amp;_requireboldred=3D0&amp;REPORT=3DAUTO#=
Query9">2538.4287</A>=20
      (1+) </B></TD>
    <TD align=3Dmiddle><A=20
      onmouseover=3D"cover(1,9,'IVNDGVTVAKEVELEDPVENIGAK'); return true" =

      onmouseout=3D"uncover(1,9,'IVNDGVTVAKEVELEDPVENIGAK'); return =
true"=20
      =
href=3D"http://localhost/mascot/cgi/peptide_view.pl?file=3D../data/201512=
26/F019901.dat&amp;query=3D9&amp;hit=3D1&amp;index=3Dtr%7cW5GD60%7cW5GD60=
_WHEAT&amp;px=3D1&amp;section=3D5&amp;ave_thresh=3D32&amp;_ignoreionsscor=
ebelow=3D5&amp;report=3D0&amp;_sigthreshold=3D0.05&amp;_msresflags=3D1025=
&amp;_msresflags2=3D2&amp;percolate=3D-1&amp;percolate_rt=3D0"=20
      target=3D_blank><IMG border=3D0=20
      src=3D"http://localhost/mascot/images/cyan_ball_white.gif" =
width=3D16=20
      height=3D16></A></TD></TR>
  <TR>
    <TD bgColor=3D#cccccc noWrap><B><INPUT=20
      value=3D"2742.426239 from(2743.433515,1+) intensity(6020.8000) =
title(D%3a%5cDATA%5c2013%5cSLB%5c24%5c75%5c0_C20%5c1%5c2743%2e4335%2eLIFT=
%5c1SREF%5cPDATA%5c1%5c1R) index(9) query(10)"=20
      CHECKED type=3Dcheckbox name=3DQUE> <A=20
      onmouseover=3D"cover(0,10,''); return true"=20
      onmouseout=3D"uncover(0,10,''); return true"=20
      =
href=3D"http://localhost/mascot/cgi/master_results.pl?file=3D../data/2015=
1226/F019901.dat&amp;REPTYPE=3Dpeptide&amp;_sigthreshold=3D0.05&amp;_mudp=
it=3D99999999&amp;_server_mudpit_switch=3D99999999&amp;_ignoreionsscorebe=
low=3D5.0&amp;_showsubsets=3D0&amp;_requireboldred=3D0&amp;REPORT=3DAUTO#=
Query10">2743.4335</A>=20
      (1+) </B></TD>
    <TD>&nbsp;</TD></TR>
  <TR>
    <TD bgColor=3D#cccccc noWrap><B><INPUT=20
      value=3D"2785.491305 from(2786.498581,1+) intensity(4171.7000) =
title(D%3a%5cDATA%5c2013%5cSLB%5c24%5c75%5c0_C20%5c1%5c2786%2e4986%2eLIFT=
%5c1SREF%5cPDATA%5c1%5c1R) index(10) query(11)"=20
      CHECKED type=3Dcheckbox name=3DQUE> <A=20
      onmouseover=3D"cover(0,11,''); return true"=20
      onmouseout=3D"uncover(0,11,''); return true"=20
      =
href=3D"http://localhost/mascot/cgi/master_results.pl?file=3D../data/2015=
1226/F019901.dat&amp;REPTYPE=3Dpeptide&amp;_sigthreshold=3D0.05&amp;_mudp=
it=3D99999999&amp;_server_mudpit_switch=3D99999999&amp;_ignoreionsscorebe=
low=3D5.0&amp;_showsubsets=3D0&amp;_requireboldred=3D0&amp;REPORT=3DAUTO#=
Query11">2786.4986</A>=20
      (1+) </B></TD>
    <TD>&nbsp;</TD></TR>
  <TR>
    <TD bgColor=3D#cccccc noWrap><B><INPUT=20
      value=3D"2870.552418 from(2871.559694,1+) intensity(6275.7000) =
title(D%3a%5cDATA%5c2013%5cSLB%5c24%5c75%5c0_C20%5c1%5c2871%2e5597%2eLIFT=
%5c1SREF%5cPDATA%5c1%5c1R) index(11) query(12)"=20
      CHECKED type=3Dcheckbox name=3DQUE> <A=20
      onmouseover=3D"cover(0,12,''); return true"=20
      onmouseout=3D"uncover(0,12,''); return true"=20
      =
href=3D"http://localhost/mascot/cgi/master_results.pl?file=3D../data/2015=
1226/F019901.dat&amp;REPTYPE=3Dpeptide&amp;_sigthreshold=3D0.05&amp;_mudp=
it=3D99999999&amp;_server_mudpit_switch=3D99999999&amp;_ignoreionsscorebe=
low=3D5.0&amp;_showsubsets=3D0&amp;_requireboldred=3D0&amp;REPORT=3DAUTO#=
Query12">2871.5597</A>=20
      (1+) </B></TD>
    <TD>&nbsp;</TD></TR></TBODY></TABLE>
<SCRIPT language=3DJavaScript>=0A=
<!-- =0A=
=0A=
IVNDGVTVAKEVELEDPVENIGAK =3D new Array(1);=0A=
IVNDGVTVAKEVELEDPVENIGAK[0] =3D 3;=0A=
GYISPYFVTDSEK =3D new Array(1);=0A=
GYISPYFVTDSEK[0] =3D 2;=0A=
arrayReady =3D 1;=0A=
=0A=
// -->=0A=
</SCRIPT>
<INPUT value=3D2 type=3Dhidden name=3DFORMVER> <INPUT value=3DMIS =
type=3Dhidden=20
name=3DSEARCH> <INPUT type=3Dhidden name=3DUSERNAME> <INPUT =
type=3Dhidden=20
name=3DUSEREMAIL> <INPUT value=3D"Auto submitted by BioTools" =
type=3Dhidden name=3DCOM>=20
<INPUT value=3D"Carbamidomethyl (C)" type=3Dhidden name=3DMODS> <INPUT=20
value=3D"Oxidation (M)" type=3Dhidden name=3DIT_MODS> <INPUT =
value=3DTrypsin type=3Dhidden=20
name=3DCLE> <INPUT value=3DMonoisotopic type=3Dhidden name=3DMASS> =
<INPUT type=3Dhidden=20
name=3DSEG> <INPUT value=3D150 type=3Dhidden name=3DTOL> <INPUT =
value=3Dppm type=3Dhidden=20
name=3DTOLU> <INPUT value=3D0.7 type=3Dhidden name=3DITOL> <INPUT =
value=3DDa type=3Dhidden=20
name=3DITOLU> <INPUT value=3DTriticum type=3Dhidden name=3DDB> <INPUT =
value=3D1+=20
type=3Dhidden name=3DCHARGE> <INPUT value=3D1 type=3Dhidden name=3DPFA> =
<INPUT type=3Dhidden=20
name=3DFILE> <INPUT value=3D"Mascot generic" type=3Dhidden =
name=3DFORMAT> <INPUT=20
value=3D../data/20151226/F019901.dat type=3Dhidden name=3DINTERMEDIATE> =
<INPUT=20
value=3DAUTO type=3Dhidden name=3DREPORT> <INPUT value=3DON =
type=3Dhidden name=3DOVERVIEW>=20
<INPUT type=3Dhidden name=3DPRECURSOR> <INPUT value=3D"All entries" =
type=3Dhidden=20
name=3DTAXONOMY> <INPUT type=3Dhidden name=3DREPTYPE> <INPUT =
value=3D"not again"=20
type=3Dhidden name=3DrepeatSearch> <INPUT value=3DMALDI-TOF-TOF =
type=3Dhidden=20
name=3DINSTRUMENT> <INPUT type=3Dhidden name=3DACCESSION> <INPUT =
value=3D0 type=3Dhidden=20
name=3DDECOY> <INPUT value=3DNone type=3Dhidden name=3DQUANTITATION> =
<INPUT value=3D0=20
type=3Dhidden name=3DPEP_ISOTOPE_ERROR>=20
<P><INPUT onclick=3D"checkQuery(1,12, this.form)" value=3D"Select All" =
type=3Dbutton>=20
&nbsp;&nbsp;<INPUT onclick=3D"checkQuery(0,12, this.form)" =
value=3D"Select None" type=3Dbutton>=20
&nbsp;&nbsp;<INPUT value=3D"Search Selected" type=3Dsubmit> =
&nbsp;&nbsp;<INPUT=20
onclick=3D"checkQuery(1,12, this.form)" value=3D1 type=3Dcheckbox=20
name=3DErrTolRepeat><B>Error&nbsp;tolerant</B>&nbsp;&nbsp;&nbsp; <INPUT =
onclick=3D"makeArchive(this.form); return true" value=3D"Archive Report" =
type=3Dbutton>=20

<P>
<TABLE border=3D0 cellSpacing=3D0>
  <TBODY>
  <TR>
    <TD><TT><B><A =
name=3DHit1>1.</A>&nbsp;&nbsp;&nbsp;&nbsp;</B></TT></TD>
    <TD noWrap><TT><A=20
      =
href=3D"http://localhost/mascot/cgi/protein_view.pl?file=3D../data/201512=
26/F019901.dat&amp;hit=3Dtr%7cW5GD60%7cW5GD60_WHEAT&amp;db_idx=3D1&amp;px=
=3D1&amp;ave_thresh=3D32&amp;_ignoreionsscorebelow=3D5&amp;report=3D0&amp=
;_sigthreshold=3D0.05&amp;_msresflags=3D1025&amp;_msresflags2=3D2&amp;per=
colate=3D-1&amp;percolate_rt=3D0"=20
      =
target=3D_blank>tr|W5GD60|W5GD60_WHEAT</A>&nbsp;&nbsp;&nbsp;&nbsp;<B>Mass=
:</B>&nbsp;63940&nbsp;&nbsp;&nbsp;&nbsp;<B>Score:</B>&nbsp;155&nbsp;&nbsp=
;&nbsp;&nbsp;<B>Matches:</B>&nbsp;2(2)&nbsp;&nbsp;<B>Sequences:</B>&nbsp;=
2(2)</TT></TD></TR>
  <TR>
    <TD>&nbsp;</TD>
    <TD noWrap><TT>tr|W5GD60|W5GD60_WHEAT</TT></TD></TR></TBODY></TABLE>
<TABLE border=3D0 cellSpacing=3D0>
  <TBODY>
  <TR>
    <TD align=3Dright><INPUT value=3D1 type=3Dcheckbox =
name=3DINCLUDE></TD>
    <TD noWrap><TT>Check to include this hit in error tolerant search or =

      archive report</TT></TD></TR>
  <TR>
    <TD><TT>&nbsp;&nbsp;&nbsp;&nbsp;&nbsp;&nbsp;</TT></TD>
    <TD>&nbsp;</TD></TR></TBODY></TABLE>
<TABLE border=3D0 cellSpacing=3D0 cellPadding=3D0>
  <TBODY>
  <TR>
    <TD><TT>&nbsp;&nbsp;&nbsp;&nbsp;&nbsp;&nbsp;</TT></TD>
    <TD align=3Dright><TT><B>Query&nbsp;&nbsp;</B></TT></TD>
    <TD align=3Dright><TT><B>Observed&nbsp;&nbsp;</B></TT></TD>
    <TD noWrap align=3Dright><TT><B>Mr(expt)&nbsp;&nbsp;</B></TT></TD>
    <TD noWrap align=3Dright><TT><B>Mr(calc)&nbsp;&nbsp;</B></TT></TD>
    <TD align=3Dright><TT><B>&nbsp;ppm&nbsp;&nbsp;</B></TT></TD>
    <TD align=3Dright><TT><B>Miss&nbsp;</B></TT></TD>
    <TD align=3Dright><TT><B>Score&nbsp;</B></TT></TD>
    <TD align=3Dright><TT><B>Expect&nbsp;</B></TT></TD>
    <TD align=3Dright><TT><B>Rank&nbsp;</B></TT></TD>
    <TD align=3Dright><TT><B>Unique&nbsp;</B></TT></TD>
    <TD><TT><B>&nbsp;Peptide</B></TT></TD></TR>
  <TR>
    <TD align=3Dright>&nbsp;</TD>
    <TD align=3Dright><TT><A=20
      onmouseover=3D"if (!browser_EXCLUDE) activateEl('Q3', event)"=20
      onmouseout=3DclearEl()=20
      =
href=3D"http://localhost/mascot/cgi/peptide_view.pl?file=3D../data/201512=
26/F019901.dat&amp;query=3D3&amp;hit=3D1&amp;index=3Dtr%7cW5GD60%7cW5GD60=
_WHEAT&amp;px=3D1&amp;section=3D5&amp;ave_thresh=3D32&amp;_ignoreionsscor=
ebelow=3D5&amp;report=3D0&amp;_sigthreshold=3D0.05&amp;_msresflags=3D1025=
&amp;_msresflags2=3D2&amp;percolate=3D-1&amp;percolate_rt=3D0"=20
      target=3D_blank>3</A>&nbsp;&nbsp;</TT></TD>
    <TD align=3Dright><TT><FONT=20
      color=3D#ff0000><B>1505.7799&nbsp;&nbsp;</B></FONT></TT></TD>
    <TD align=3Dright><TT><FONT=20
      color=3D#ff0000><B>1504.7727&nbsp;&nbsp;</B></FONT></TT></TD>
    <TD align=3Dright><TT><FONT=20
      color=3D#ff0000><B>1504.7086&nbsp;&nbsp;</B></FONT></TT></TD>
    <TD noWrap align=3Dright><TT><FONT=20
      color=3D#ff0000><B>42.6&nbsp;</B></FONT></TT></TD>
    <TD align=3Dright><TT><FONT=20
color=3D#ff0000><B>0&nbsp;&nbsp;</B></FONT></TT></TD>
    <TD noWrap align=3Dright><TT><FONT=20
      color=3D#ff0000><B>57&nbsp;&nbsp;</B></FONT></TT></TD>
    <TD noWrap align=3Dright><TT><FONT=20
      color=3D#ff0000><B>0.00023&nbsp;</B></FONT></TT></TD>
    <TD align=3Dright><TT><FONT=20
color=3D#ff0000><B>1&nbsp;&nbsp;</B></FONT></TT></TD>
    <TD align=3Dright><TT><FONT=20
      color=3D#ff0000><B>U&nbsp;&nbsp;&nbsp;</B></FONT></TT></TD>
    <TD noWrap><TT><FONT=20
      =
color=3D#ff0000><B>&nbsp;R.GYISPYFVTDSEK.M</B></FONT></TT></TD></TR>
  <TR>
    <TD align=3Dright>&nbsp;</TD>
    <TD align=3Dright><TT><A=20
      onmouseover=3D"if (!browser_EXCLUDE) activateEl('Q9', event)"=20
      onmouseout=3DclearEl()=20
      =
href=3D"http://localhost/mascot/cgi/peptide_view.pl?file=3D../data/201512=
26/F019901.dat&amp;query=3D9&amp;hit=3D1&amp;index=3Dtr%7cW5GD60%7cW5GD60=
_WHEAT&amp;px=3D1&amp;section=3D5&amp;ave_thresh=3D32&amp;_ignoreionsscor=
ebelow=3D5&amp;report=3D0&amp;_sigthreshold=3D0.05&amp;_msresflags=3D1025=
&amp;_msresflags2=3D2&amp;percolate=3D-1&amp;percolate_rt=3D0"=20
      target=3D_blank>9</A>&nbsp;&nbsp;</TT></TD>
    <TD align=3Dright><TT><FONT=20
      color=3D#ff0000><B>2538.4287&nbsp;&nbsp;</B></FONT></TT></TD>
    <TD align=3Dright><TT><FONT=20
      color=3D#ff0000><B>2537.4215&nbsp;&nbsp;</B></FONT></TT></TD>
    <TD align=3Dright><TT><FONT=20
      color=3D#ff0000><B>2537.3224&nbsp;&nbsp;</B></FONT></TT></TD>
    <TD noWrap align=3Dright><TT><FONT=20
      color=3D#ff0000><B>39.0&nbsp;</B></FONT></TT></TD>
    <TD align=3Dright><TT><FONT=20
color=3D#ff0000><B>1&nbsp;&nbsp;</B></FONT></TT></TD>
    <TD noWrap align=3Dright><TT><FONT=20
      color=3D#ff0000><B>98&nbsp;&nbsp;</B></FONT></TT></TD>
    <TD noWrap align=3Dright><TT><FONT=20
      color=3D#ff0000><B>1.1e-008&nbsp;</B></FONT></TT></TD>
    <TD align=3Dright><TT><FONT=20
color=3D#ff0000><B>1&nbsp;&nbsp;</B></FONT></TT></TD>
    <TD align=3Dright><TT><FONT=20
      color=3D#ff0000><B>U&nbsp;&nbsp;&nbsp;</B></FONT></TT></TD>
    <TD noWrap><TT><FONT=20
      =
color=3D#ff0000><B>&nbsp;R.IVNDGVTVAKEVELEDPVENIGAK.L</B></FONT></TT></TD=
></TR></TBODY></TABLE><BR>
<TABLE border=3D0 cellSpacing=3D0>
  <TBODY>
  <TR>
    <TD colSpan=3D2><TT>&nbsp;</TT></TD></TR>
  <TR>
    <TD><TT>&nbsp;&nbsp;&nbsp;&nbsp;&nbsp;&nbsp;</TT></TD>
    <TD><TT><B>Proteins matching the same set of=20
  peptides:</B></TT></TD></TR></TBODY></TABLE>
<TABLE border=3D0 cellSpacing=3D0>
  <TBODY>
  <TR>
    <TD><TT><B>&nbsp;&nbsp;&nbsp;&nbsp;&nbsp;&nbsp;</B></TT></TD>
    <TD noWrap><TT><A=20
      =
href=3D"http://localhost/mascot/cgi/protein_view.pl?file=3D../data/201512=
26/F019901.dat&amp;hit=3Dtr%7cW5H2V3%7cW5H2V3_WHEAT&amp;db_idx=3D1&amp;px=
=3D1&amp;ave_thresh=3D32&amp;_ignoreionsscorebelow=3D5&amp;report=3D0&amp=
;_sigthreshold=3D0.05&amp;_msresflags=3D1025&amp;_msresflags2=3D2&amp;per=
colate=3D-1&amp;percolate_rt=3D0"=20
      =
target=3D_blank>tr|W5H2V3|W5H2V3_WHEAT</A>&nbsp;&nbsp;&nbsp;&nbsp;<B>Mass=
:</B>&nbsp;63968&nbsp;&nbsp;&nbsp;&nbsp;<B>Score:</B>&nbsp;155&nbsp;&nbsp=
;&nbsp;&nbsp;<B>Matches:</B>&nbsp;2(2)&nbsp;&nbsp;<B>Sequences:</B>&nbsp;=
2(2)</TT></TD></TR>
  <TR>
    <TD>&nbsp;</TD>
    <TD noWrap><TT>tr|W5H2V3|W5H2V3_WHEAT</TT></TD></TR></TBODY></TABLE>
<HR>
<TT><B>Peptide matches not assigned to protein hits:</B> (no details =
means no=20
match)</TT><BR><BR>
<TABLE border=3D0 cellSpacing=3D0 cellPadding=3D0>
  <TBODY>
  <TR>
    <TD><TT>&nbsp;&nbsp;&nbsp;&nbsp;&nbsp;&nbsp;</TT></TD>
    <TD align=3Dright><TT><B>Query&nbsp;&nbsp;</B></TT></TD>
    <TD align=3Dright><TT><B>Observed&nbsp;&nbsp;</B></TT></TD>
    <TD noWrap align=3Dright><TT><B>Mr(expt)&nbsp;&nbsp;</B></TT></TD>
    <TD noWrap align=3Dright><TT><B>Mr(calc)&nbsp;&nbsp;</B></TT></TD>
    <TD align=3Dright><TT><B>&nbsp;ppm&nbsp;&nbsp;</B></TT></TD>
    <TD align=3Dright><TT><B>Miss&nbsp;</B></TT></TD>
    <TD align=3Dright><TT><B>Score&nbsp;</B></TT></TD>
    <TD align=3Dright><TT><B>Expect&nbsp;</B></TT></TD>
    <TD align=3Dright><TT><B>Rank&nbsp;</B></TT></TD>
    <TD align=3Dright><TT><B>Unique&nbsp;</B></TT></TD>
    <TD><TT><B>&nbsp;Peptide</B></TT></TD></TR>
  <TR>
    <TD align=3Dright><INPUT=20
      value=3D"2191.164495 from(2192.171771,1+) intensity(29203.7000) =
title(D%3a%5cDATA%5c2013%5cSLB%5c24%5c75%5c0_C20%5c1%5c2192%2e1718%2eLIFT=
%5c1SREF%5cPDATA%5c1%5c1R) index(6) query(7)"=20
      CHECKED type=3Dcheckbox name=3DQUE></TD>
    <TD align=3Dright><TT><A=20
      onmouseover=3D"if (!browser_EXCLUDE) activateEl('Q7', event)"=20
      onmouseout=3DclearEl()=20
      =
href=3D"http://localhost/mascot/cgi/peptide_view.pl?file=3D../data/201512=
26/F019901.dat&amp;query=3D7&amp;hit=3D1&amp;index=3D&amp;px=3D1&amp;sect=
ion=3D5&amp;ave_thresh=3D32&amp;_ignoreionsscorebelow=3D5&amp;report=3D0&=
amp;_sigthreshold=3D0.05&amp;_msresflags=3D1025&amp;_msresflags2=3D2&amp;=
percolate=3D-1&amp;percolate_rt=3D0"=20
      target=3D_blank>7</A>&nbsp;&nbsp;</TT></TD>
    <TD align=3Dright><TT><FONT=20
      color=3D#ff0000><B>2192.1718&nbsp;&nbsp;</B></FONT></TT></TD>
    <TD align=3Dright><TT><FONT=20
      color=3D#ff0000><B>2191.1645&nbsp;&nbsp;</B></FONT></TT></TD>
    <TD align=3Dright><TT><FONT=20
      color=3D#ff0000><B>2191.0864&nbsp;&nbsp;</B></FONT></TT></TD>
    <TD noWrap align=3Dright><TT><FONT=20
      color=3D#ff0000><B>35.6&nbsp;</B></FONT></TT></TD>
    <TD align=3Dright><TT><FONT=20
color=3D#ff0000><B>0&nbsp;&nbsp;</B></FONT></TT></TD>
    <TD noWrap align=3Dright><TT><FONT=20
      color=3D#ff0000><B>28&nbsp;&nbsp;</B></FONT></TT></TD>
    <TD noWrap align=3Dright><TT><FONT=20
      color=3D#ff0000><B>0.13&nbsp;</B></FONT></TT></TD>
    <TD align=3Dright><TT><FONT=20
color=3D#ff0000><B>1&nbsp;&nbsp;</B></FONT></TT></TD>
    <TD align=3Dright><TT><FONT=20
      color=3D#ff0000><B>&nbsp;&nbsp;&nbsp;&nbsp;</B></FONT></TT></TD>
    <TD noWrap><TT><FONT=20
      color=3D#ff0000><B>&nbsp;TTIIDTLQ<U>M</U><U>M</U>LEAAPGGLER + 2 =
Oxidation=20
      (M)</B></FONT></TT></TD></TR>
  <TR>
    <TD align=3Dright><INPUT=20
      value=3D"2870.552418 from(2871.559694,1+) intensity(6275.7000) =
title(D%3a%5cDATA%5c2013%5cSLB%5c24%5c75%5c0_C20%5c1%5c2871%2e5597%2eLIFT=
%5c1SREF%5cPDATA%5c1%5c1R) index(11) query(12)"=20
      CHECKED type=3Dcheckbox name=3DQUE></TD>
    <TD align=3Dright><TT><A=20
      onmouseover=3D"if (!browser_EXCLUDE) activateEl('Q12', event)"=20
      onmouseout=3DclearEl()=20
      =
href=3D"http://localhost/mascot/cgi/peptide_view.pl?file=3D../data/201512=
26/F019901.dat&amp;query=3D12&amp;hit=3D1&amp;index=3D&amp;px=3D1&amp;sec=
tion=3D5&amp;ave_thresh=3D32&amp;_ignoreionsscorebelow=3D5&amp;report=3D0=
&amp;_sigthreshold=3D0.05&amp;_msresflags=3D1025&amp;_msresflags2=3D2&amp=
;percolate=3D-1&amp;percolate_rt=3D0"=20
      target=3D_blank>12</A>&nbsp;&nbsp;</TT></TD>
    <TD align=3Dright><TT><FONT=20
      color=3D#ff0000><B>2871.5597&nbsp;&nbsp;</B></FONT></TT></TD>
    <TD align=3Dright><TT><FONT=20
      color=3D#ff0000><B>2870.5524&nbsp;&nbsp;</B></FONT></TT></TD>
    <TD align=3Dright><TT><FONT=20
      color=3D#ff0000><B>2870.7105&nbsp;&nbsp;</B></FONT></TT></TD>
    <TD noWrap align=3Dright><TT><FONT=20
      color=3D#ff0000><B>-55.07&nbsp;</B></FONT></TT></TD>
    <TD align=3Dright><TT><FONT=20
color=3D#ff0000><B>0&nbsp;&nbsp;</B></FONT></TT></TD>
    <TD noWrap align=3Dright><TT><FONT=20
      color=3D#ff0000><B>25&nbsp;&nbsp;</B></FONT></TT></TD>
    <TD noWrap align=3Dright><TT><FONT=20
      color=3D#ff0000><B>0.17&nbsp;</B></FONT></TT></TD>
    <TD align=3Dright><TT><FONT=20
color=3D#ff0000><B>1&nbsp;&nbsp;</B></FONT></TT></TD>
    <TD align=3Dright><TT><FONT=20
      color=3D#ff0000><B>&nbsp;&nbsp;&nbsp;&nbsp;</B></FONT></TT></TD>
    <TD noWrap><TT><FONT=20
      color=3D#ff0000><B>&nbsp;LSVGVVIAASIISFALI<U>M</U>LVMLLVVQR + =
Oxidation=20
      (M)</B></FONT></TT></TD></TR>
  <TR>
    <TD align=3Dright><INPUT=20
      value=3D"1713.980479 from(1714.987755,1+) intensity(43392.1000) =
title(D%3a%5cDATA%5c2013%5cSLB%5c24%5c75%5c0_C20%5c1%5c1714%2e9878%2eLIFT=
%5c1SREF%5cPDATA%5c1%5c1R) index(4) query(5)"=20
      CHECKED type=3Dcheckbox name=3DQUE></TD>
    <TD align=3Dright><TT><A=20
      onmouseover=3D"if (!browser_EXCLUDE) activateEl('Q5', event)"=20
      onmouseout=3DclearEl()=20
      =
href=3D"http://localhost/mascot/cgi/peptide_view.pl?file=3D../data/201512=
26/F019901.dat&amp;query=3D5&amp;hit=3D1&amp;index=3D&amp;px=3D1&amp;sect=
ion=3D5&amp;ave_thresh=3D32&amp;_ignoreionsscorebelow=3D5&amp;report=3D0&=
amp;_sigthreshold=3D0.05&amp;_msresflags=3D1025&amp;_msresflags2=3D2&amp;=
percolate=3D-1&amp;percolate_rt=3D0"=20
      target=3D_blank>5</A>&nbsp;&nbsp;</TT></TD>
    <TD align=3Dright><TT><FONT=20
      color=3D#ff0000><B>1714.9878&nbsp;&nbsp;</B></FONT></TT></TD>
    <TD align=3Dright><TT><FONT=20
      color=3D#ff0000><B>1713.9805&nbsp;&nbsp;</B></FONT></TT></TD>
    <TD align=3Dright><TT><FONT=20
      color=3D#ff0000><B>1713.8785&nbsp;&nbsp;</B></FONT></TT></TD>
    <TD noWrap align=3Dright><TT><FONT=20
      color=3D#ff0000><B>59.5&nbsp;</B></FONT></TT></TD>
    <TD align=3Dright><TT><FONT=20
color=3D#ff0000><B>0&nbsp;&nbsp;</B></FONT></TT></TD>
    <TD noWrap align=3Dright><TT><FONT=20
      color=3D#ff0000><B>25&nbsp;&nbsp;</B></FONT></TT></TD>
    <TD noWrap align=3Dright><TT><FONT=20
      color=3D#ff0000><B>0.31&nbsp;</B></FONT></TT></TD>
    <TD align=3Dright><TT><FONT=20
color=3D#ff0000><B>1&nbsp;&nbsp;</B></FONT></TT></TD>
    <TD align=3Dright><TT><FONT=20
      color=3D#ff0000><B>&nbsp;&nbsp;&nbsp;&nbsp;</B></FONT></TT></TD>
    <TD noWrap><TT><FONT=20
      =
color=3D#ff0000><B>&nbsp;AAGADIVGSDDLIEQIK</B></FONT></TT></TD></TR>
  <TR>
    <TD align=3Dright><INPUT=20
      value=3D"1254.768588 from(1255.775864,1+) intensity(6049.8000) =
title(D%3a%5cDATA%5c2013%5cSLB%5c24%5c75%5c0_C20%5c1%5c1255%2e7759%2eLIFT=
%5c1SREF%5cPDATA%5c1%5c1R) index(0) query(1)"=20
      CHECKED type=3Dcheckbox name=3DQUE></TD>
    <TD align=3Dright><TT><A=20
      onmouseover=3D"if (!browser_EXCLUDE) activateEl('Q1', event)"=20
      onmouseout=3DclearEl()=20
      =
href=3D"http://localhost/mascot/cgi/peptide_view.pl?file=3D../data/201512=
26/F019901.dat&amp;query=3D1&amp;hit=3D1&amp;index=3D&amp;px=3D1&amp;sect=
ion=3D5&amp;ave_thresh=3D32&amp;_ignoreionsscorebelow=3D5&amp;report=3D0&=
amp;_sigthreshold=3D0.05&amp;_msresflags=3D1025&amp;_msresflags2=3D2&amp;=
percolate=3D-1&amp;percolate_rt=3D0"=20
      target=3D_blank>1</A>&nbsp;&nbsp;</TT></TD>
    <TD align=3Dright><TT><FONT=20
      color=3D#ff0000><B>1255.7759&nbsp;&nbsp;</B></FONT></TT></TD>
    <TD align=3Dright><TT><FONT=20
      color=3D#ff0000><B>1254.7686&nbsp;&nbsp;</B></FONT></TT></TD>
    <TD align=3Dright><TT><FONT=20
      color=3D#ff0000><B>1254.7295&nbsp;&nbsp;</B></FONT></TT></TD>
    <TD noWrap align=3Dright><TT><FONT=20
      color=3D#ff0000><B>31.1&nbsp;</B></FONT></TT></TD>
    <TD align=3Dright><TT><FONT=20
color=3D#ff0000><B>1&nbsp;&nbsp;</B></FONT></TT></TD>
    <TD noWrap align=3Dright><TT><FONT=20
      color=3D#ff0000><B>23&nbsp;&nbsp;</B></FONT></TT></TD>
    <TD noWrap align=3Dright><TT><FONT=20
      color=3D#ff0000><B>0.49&nbsp;</B></FONT></TT></TD>
    <TD align=3Dright><TT><FONT=20
color=3D#ff0000><B>1&nbsp;&nbsp;</B></FONT></TT></TD>
    <TD align=3Dright><TT><FONT=20
      color=3D#ff0000><B>&nbsp;&nbsp;&nbsp;&nbsp;</B></FONT></TT></TD>
    <TD noWrap><TT><FONT=20
  color=3D#ff0000><B>&nbsp;LGNLLKEEALR</B></FONT></TT></TD></TR>
  <TR>
    <TD align=3Dright><INPUT=20
      value=3D"1608.951387 from(1609.958663,1+) intensity(4492.2000) =
title(D%3a%5cDATA%5c2013%5cSLB%5c24%5c75%5c0_C20%5c1%5c1609%2e9587%2eLIFT=
%5c1SREF%5cPDATA%5c1%5c1R) index(3) query(4)"=20
      CHECKED type=3Dcheckbox name=3DQUE></TD>
    <TD align=3Dright><TT><A=20
      onmouseover=3D"if (!browser_EXCLUDE) activateEl('Q4', event)"=20
      onmouseout=3DclearEl()=20
      =
href=3D"http://localhost/mascot/cgi/peptide_view.pl?file=3D../data/201512=
26/F019901.dat&amp;query=3D4&amp;hit=3D1&amp;index=3D&amp;px=3D1&amp;sect=
ion=3D5&amp;ave_thresh=3D32&amp;_ignoreionsscorebelow=3D5&amp;report=3D0&=
amp;_sigthreshold=3D0.05&amp;_msresflags=3D1025&amp;_msresflags2=3D2&amp;=
percolate=3D-1&amp;percolate_rt=3D0"=20
      target=3D_blank>4</A>&nbsp;&nbsp;</TT></TD>
    <TD align=3Dright><TT><FONT=20
      color=3D#ff0000><B>1609.9587&nbsp;&nbsp;</B></FONT></TT></TD>
    <TD align=3Dright><TT><FONT=20
      color=3D#ff0000><B>1608.9514&nbsp;&nbsp;</B></FONT></TT></TD>
    <TD align=3Dright><TT><FONT=20
      color=3D#ff0000><B>1608.9715&nbsp;&nbsp;</B></FONT></TT></TD>
    <TD noWrap align=3Dright><TT><FONT=20
      color=3D#ff0000><B>-12.53&nbsp;</B></FONT></TT></TD>
    <TD align=3Dright><TT><FONT=20
color=3D#ff0000><B>1&nbsp;&nbsp;</B></FONT></TT></TD>
    <TD noWrap align=3Dright><TT><FONT=20
      color=3D#ff0000><B>23&nbsp;&nbsp;</B></FONT></TT></TD>
    <TD noWrap align=3Dright><TT><FONT=20
      color=3D#ff0000><B>0.48&nbsp;</B></FONT></TT></TD>
    <TD align=3Dright><TT><FONT=20
color=3D#ff0000><B>1&nbsp;&nbsp;</B></FONT></TT></TD>
    <TD align=3Dright><TT><FONT=20
      color=3D#ff0000><B>&nbsp;&nbsp;&nbsp;&nbsp;</B></FONT></TT></TD>
    <TD noWrap><TT><FONT=20
    color=3D#ff0000><B>&nbsp;KVWIAAGDIVLVGLR</B></FONT></TT></TD></TR>
  <TR>
    <TD align=3Dright><INPUT=20
      value=3D"2219.168571 from(2220.175847,1+) intensity(5814.7000) =
title(D%3a%5cDATA%5c2013%5cSLB%5c24%5c75%5c0_C20%5c1%5c2220%2e1758%2eLIFT=
%5c1SREF%5cPDATA%5c1%5c1R) index(7) query(8)"=20
      CHECKED type=3Dcheckbox name=3DQUE></TD>
    <TD align=3Dright><TT><A=20
      onmouseover=3D"if (!browser_EXCLUDE) activateEl('Q8', event)"=20
      onmouseout=3DclearEl()=20
      =
href=3D"http://localhost/mascot/cgi/peptide_view.pl?file=3D../data/201512=
26/F019901.dat&amp;query=3D8&amp;hit=3D1&amp;index=3D&amp;px=3D1&amp;sect=
ion=3D5&amp;ave_thresh=3D32&amp;_ignoreionsscorebelow=3D5&amp;report=3D0&=
amp;_sigthreshold=3D0.05&amp;_msresflags=3D1025&amp;_msresflags2=3D2&amp;=
percolate=3D-1&amp;percolate_rt=3D0"=20
      target=3D_blank>8</A>&nbsp;&nbsp;</TT></TD>
    <TD align=3Dright><TT><FONT=20
      color=3D#ff0000><B>2220.1758&nbsp;&nbsp;</B></FONT></TT></TD>
    <TD align=3Dright><TT><FONT=20
      color=3D#ff0000><B>2219.1686&nbsp;&nbsp;</B></FONT></TT></TD>
    <TD align=3Dright><TT><FONT=20
      color=3D#ff0000><B>2219.0025&nbsp;&nbsp;</B></FONT></TT></TD>
    <TD noWrap align=3Dright><TT><FONT=20
      color=3D#ff0000><B>74.8&nbsp;</B></FONT></TT></TD>
    <TD align=3Dright><TT><FONT=20
color=3D#ff0000><B>1&nbsp;&nbsp;</B></FONT></TT></TD>
    <TD noWrap align=3Dright><TT><FONT=20
      color=3D#ff0000><B>22&nbsp;&nbsp;</B></FONT></TT></TD>
    <TD noWrap align=3Dright><TT><FONT=20
      color=3D#ff0000><B>0.47&nbsp;</B></FONT></TT></TD>
    <TD align=3Dright><TT><FONT=20
color=3D#ff0000><B>1&nbsp;&nbsp;</B></FONT></TT></TD>
    <TD align=3Dright><TT><FONT=20
      color=3D#ff0000><B>&nbsp;&nbsp;&nbsp;&nbsp;</B></FONT></TT></TD>
    <TD noWrap><TT><FONT =
color=3D#ff0000><B>&nbsp;LLSNGSDRQHQ<U>M</U>SSDEFPR +=20
      Oxidation (M)</B></FONT></TT></TD></TR>
  <TR>
    <TD align=3Dright><INPUT=20
      value=3D"1829.900982 from(1830.908258,1+) intensity(23056.0000) =
title(D%3a%5cDATA%5c2013%5cSLB%5c24%5c75%5c0_C20%5c1%5c1830%2e9083%2eLIFT=
%5c1SREF%5cPDATA%5c1%5c1R) index(5) query(6)"=20
      CHECKED type=3Dcheckbox name=3DQUE></TD>
    <TD align=3Dright><TT><A=20
      onmouseover=3D"if (!browser_EXCLUDE) activateEl('Q6', event)"=20
      onmouseout=3DclearEl()=20
      =
href=3D"http://localhost/mascot/cgi/peptide_view.pl?file=3D../data/201512=
26/F019901.dat&amp;query=3D6&amp;hit=3D1&amp;index=3D&amp;px=3D1&amp;sect=
ion=3D5&amp;ave_thresh=3D32&amp;_ignoreionsscorebelow=3D5&amp;report=3D0&=
amp;_sigthreshold=3D0.05&amp;_msresflags=3D1025&amp;_msresflags2=3D2&amp;=
percolate=3D-1&amp;percolate_rt=3D0"=20
      target=3D_blank>6</A>&nbsp;&nbsp;</TT></TD>
    <TD align=3Dright><TT><FONT=20
      color=3D#ff0000><B>1830.9083&nbsp;&nbsp;</B></FONT></TT></TD>
    <TD align=3Dright><TT><FONT=20
      color=3D#ff0000><B>1829.9010&nbsp;&nbsp;</B></FONT></TT></TD>
    <TD align=3Dright><TT><FONT=20
      color=3D#ff0000><B>1829.9604&nbsp;&nbsp;</B></FONT></TT></TD>
    <TD noWrap align=3Dright><TT><FONT=20
      color=3D#ff0000><B>-32.45&nbsp;</B></FONT></TT></TD>
    <TD align=3Dright><TT><FONT=20
color=3D#ff0000><B>1&nbsp;&nbsp;</B></FONT></TT></TD>
    <TD noWrap align=3Dright><TT><FONT=20
      color=3D#ff0000><B>22&nbsp;&nbsp;</B></FONT></TT></TD>
    <TD noWrap align=3Dright><TT><FONT=20
      color=3D#ff0000><B>0.63&nbsp;</B></FONT></TT></TD>
    <TD align=3Dright><TT><FONT=20
color=3D#ff0000><B>1&nbsp;&nbsp;</B></FONT></TT></TD>
    <TD align=3Dright><TT><FONT=20
      color=3D#ff0000><B>&nbsp;&nbsp;&nbsp;&nbsp;</B></FONT></TT></TD>
    <TD noWrap><TT><FONT =
color=3D#ff0000><B>&nbsp;RPDLKIGAV<U>M</U><U>M</U>ANNLR=20
      + 2 Oxidation (M)</B></FONT></TT></TD></TR>
  <TR>
    <TD align=3Dright><INPUT=20
      value=3D"2742.426239 from(2743.433515,1+) intensity(6020.8000) =
title(D%3a%5cDATA%5c2013%5cSLB%5c24%5c75%5c0_C20%5c1%5c2743%2e4335%2eLIFT=
%5c1SREF%5cPDATA%5c1%5c1R) index(9) query(10)"=20
      CHECKED type=3Dcheckbox name=3DQUE></TD>
    <TD align=3Dright><TT><A=20
      onmouseover=3D"if (!browser_EXCLUDE) activateEl('Q10', event)"=20
      onmouseout=3DclearEl()=20
      =
href=3D"http://localhost/mascot/cgi/peptide_view.pl?file=3D../data/201512=
26/F019901.dat&amp;query=3D10&amp;hit=3D1&amp;index=3D&amp;px=3D1&amp;sec=
tion=3D5&amp;ave_thresh=3D32&amp;_ignoreionsscorebelow=3D5&amp;report=3D0=
&amp;_sigthreshold=3D0.05&amp;_msresflags=3D1025&amp;_msresflags2=3D2&amp=
;percolate=3D-1&amp;percolate_rt=3D0"=20
      target=3D_blank>10</A>&nbsp;&nbsp;</TT></TD>
    <TD align=3Dright><TT><FONT=20
      color=3D#ff0000><B>2743.4335&nbsp;&nbsp;</B></FONT></TT></TD>
    <TD align=3Dright><TT><FONT=20
      color=3D#ff0000><B>2742.4262&nbsp;&nbsp;</B></FONT></TT></TD>
    <TD align=3Dright><TT><FONT=20
      color=3D#ff0000><B>2742.4197&nbsp;&nbsp;</B></FONT></TT></TD>
    <TD noWrap align=3Dright><TT><FONT=20
      color=3D#ff0000><B>2.40&nbsp;</B></FONT></TT></TD>
    <TD align=3Dright><TT><FONT=20
color=3D#ff0000><B>1&nbsp;&nbsp;</B></FONT></TT></TD>
    <TD noWrap align=3Dright><TT><FONT=20
      color=3D#ff0000><B>22&nbsp;&nbsp;</B></FONT></TT></TD>
    <TD noWrap align=3Dright><TT><FONT=20
      color=3D#ff0000><B>0.41&nbsp;</B></FONT></TT></TD>
    <TD align=3Dright><TT><FONT=20
color=3D#ff0000><B>1&nbsp;&nbsp;</B></FONT></TT></TD>
    <TD align=3Dright><TT><FONT=20
      color=3D#ff0000><B>&nbsp;&nbsp;&nbsp;&nbsp;</B></FONT></TT></TD>
    <TD noWrap><TT><FONT=20
      color=3D#ff0000><B>&nbsp;<U>M</U>NGAAPALNISSLPS<U>M</U>PVTFPKPRSK =
+ 2=20
      Oxidation (M)</B></FONT></TT></TD></TR>
  <TR>
    <TD align=3Dright><INPUT=20
      value=3D"1279.815484 from(1280.822760,1+) intensity(9646.7000) =
title(D%3a%5cDATA%5c2013%5cSLB%5c24%5c75%5c0_C20%5c1%5c1280%2e8228%2eLIFT=
%5c1SREF%5cPDATA%5c1%5c1R) index(1) query(2)"=20
      CHECKED type=3Dcheckbox name=3DQUE></TD>
    <TD align=3Dright><TT><A=20
      onmouseover=3D"if (!browser_EXCLUDE) activateEl('Q2', event)"=20
      onmouseout=3DclearEl()=20
      =
href=3D"http://localhost/mascot/cgi/peptide_view.pl?file=3D../data/201512=
26/F019901.dat&amp;query=3D2&amp;hit=3D1&amp;index=3D&amp;px=3D1&amp;sect=
ion=3D5&amp;ave_thresh=3D32&amp;_ignoreionsscorebelow=3D5&amp;report=3D0&=
amp;_sigthreshold=3D0.05&amp;_msresflags=3D1025&amp;_msresflags2=3D2&amp;=
percolate=3D-1&amp;percolate_rt=3D0"=20
      target=3D_blank>2</A>&nbsp;&nbsp;</TT></TD>
    <TD align=3Dright><TT><FONT=20
      color=3D#ff0000><B>1280.8228&nbsp;&nbsp;</B></FONT></TT></TD>
    <TD align=3Dright><TT><FONT=20
      color=3D#ff0000><B>1279.8155&nbsp;&nbsp;</B></FONT></TT></TD>
    <TD align=3Dright><TT><FONT=20
      color=3D#ff0000><B>1279.6884&nbsp;&nbsp;</B></FONT></TT></TD>
    <TD noWrap align=3Dright><TT><FONT=20
      color=3D#ff0000><B>99.3&nbsp;</B></FONT></TT></TD>
    <TD align=3Dright><TT><FONT=20
color=3D#ff0000><B>1&nbsp;&nbsp;</B></FONT></TT></TD>
    <TD noWrap align=3Dright><TT><FONT=20
      color=3D#ff0000><B>20&nbsp;&nbsp;</B></FONT></TT></TD>
    <TD noWrap align=3Dright><TT><FONT=20
      color=3D#ff0000><B>0.76&nbsp;</B></FONT></TT></TD>
    <TD align=3Dright><TT><FONT=20
color=3D#ff0000><B>1&nbsp;&nbsp;</B></FONT></TT></TD>
    <TD align=3Dright><TT><FONT=20
      color=3D#ff0000><B>&nbsp;&nbsp;&nbsp;&nbsp;</B></FONT></TT></TD>
    <TD noWrap><TT><FONT=20
  color=3D#ff0000><B>&nbsp;VPDPELRDALR</B></FONT></TT></TD></TR>
  <TR>
    <TD align=3Dright><INPUT=20
      value=3D"2785.491305 from(2786.498581,1+) intensity(4171.7000) =
title(D%3a%5cDATA%5c2013%5cSLB%5c24%5c75%5c0_C20%5c1%5c2786%2e4986%2eLIFT=
%5c1SREF%5cPDATA%5c1%5c1R) index(10) query(11)"=20
      CHECKED type=3Dcheckbox name=3DQUE></TD>
    <TD align=3Dright><TT><A=20
      onmouseover=3D"if (!browser_EXCLUDE) activateEl('Q11', event)"=20
      onmouseout=3DclearEl()=20
      =
href=3D"http://localhost/mascot/cgi/peptide_view.pl?file=3D../data/201512=
26/F019901.dat&amp;query=3D11&amp;hit=3D1&amp;index=3D&amp;px=3D1&amp;sec=
tion=3D5&amp;ave_thresh=3D32&amp;_ignoreionsscorebelow=3D5&amp;report=3D0=
&amp;_sigthreshold=3D0.05&amp;_msresflags=3D1025&amp;_msresflags2=3D2&amp=
;percolate=3D-1&amp;percolate_rt=3D0"=20
      target=3D_blank>11</A>&nbsp;&nbsp;</TT></TD>
    <TD align=3Dright><TT><FONT=20
      color=3D#ff0000><B>2786.4986&nbsp;&nbsp;</B></FONT></TT></TD>
    <TD align=3Dright><TT><FONT=20
      color=3D#ff0000><B>2785.4913&nbsp;&nbsp;</B></FONT></TT></TD>
    <TD align=3Dright><TT><FONT=20
      color=3D#ff0000><B>2785.2622&nbsp;&nbsp;</B></FONT></TT></TD>
    <TD noWrap align=3Dright><TT><FONT=20
      color=3D#ff0000><B>82.3&nbsp;</B></FONT></TT></TD>
    <TD align=3Dright><TT><FONT=20
color=3D#ff0000><B>1&nbsp;&nbsp;</B></FONT></TT></TD>
    <TD noWrap align=3Dright><TT><FONT=20
      color=3D#ff0000><B>18&nbsp;&nbsp;</B></FONT></TT></TD>
    <TD noWrap align=3Dright><TT><FONT=20
      color=3D#ff0000><B>0.79&nbsp;</B></FONT></TT></TD>
    <TD align=3Dright><TT><FONT=20
color=3D#ff0000><B>1&nbsp;&nbsp;</B></FONT></TT></TD>
    <TD align=3Dright><TT><FONT=20
      color=3D#ff0000><B>&nbsp;&nbsp;&nbsp;&nbsp;</B></FONT></TT></TD>
    <TD noWrap><TT><FONT=20
      color=3D#ff0000><B>&nbsp;RGVSA<U>M</U>AGGGEEAHLGGFLEYMD<U>M</U>LR =
+ 2=20
      Oxidation (M)</B></FONT></TT></TD></TR></TBODY></TABLE>
<HR>
</FORM>
<H3>Search Parameters</H3><FONT face=3D"Courier =
New,Courier,monospace"><PRE><B>Type of search         : MS/MS Ion =
Search</B>
<B>Enzyme                 : Trypsin</B>
<B>Fixed modifications    : <A =
href=3D"http://localhost/mascot/cgi/client.pl?modification&amp;mod_name=3D=
Carbamidomethyl+%28C%29&amp;file=3D../data/20151226/F019901.dat" =
target=3D_blank>Carbamidomethyl (C)</A></B>
<B>Variable modifications : <A =
href=3D"http://localhost/mascot/cgi/client.pl?modification&amp;mod_name=3D=
Oxidation+%28M%29&amp;file=3D../data/20151226/F019901.dat" =
target=3D_blank>Oxidation (M)</A></B>
<B>Mass values            : Monoisotopic</B>
<B>Protein Mass           : Unrestricted</B>
<B>Peptide Mass Tolerance : =C2=B1 150 ppm</B>
<B>Fragment Mass Tolerance: =C2=B1 0.7 Da</B>
<B>Max Missed Cleavages   : 1</B>
<B>Instrument type        : MALDI-TOF-TOF</B>
<B>Number of queries      : 12</B>
</PRE></FONT>
<P>
<TABLE border=3D2 cellSpacing=3D2 cellPadding=3D1 width=3D"100%">
  <TBODY>
  <TR>
    <TD noWrap align=3Dmiddle><B>Mascot:</B>&nbsp; <A=20
      =
href=3D"http://www.matrixscience.com/">http://www.matrixscience.com/</A> =

  </TD></TR></TBODY></TABLE>
<SCRIPT language=3DJavaScript1.2>=0A=
<!--=0A=
var timerID =3D null;=0A=
var active =3D null;=0A=
=0A=
function redo() {=0A=
  window.location.reload();=0A=
}=0A=
=0A=
function init() {=0A=
  setTimeout("window.onresize =3D redo", 1000);=0A=
}=0A=
=0A=
function displayEl(left, top) {=0A=
  if (browser_NS4||browser_NS6||browser_NS7||browser_MZ7) =
document.releaseEvents(Event.MOUSEMOVE);=0A=
  document.onmousemove =3D null;=0A=
  if (browser_NS4) {=0A=
    var whichEl =3D document[active];=0A=
  } else if =
(browser_NS6||browser_NS7||browser_MZ7||browser_OP5||browser_OP6||browser=
_OP7) {=0A=
    var whichEl =3D document.getElementById(active).style;=0A=
  } else {=0A=
    var whichEl =3D document.all[active].style;=0A=
  }=0A=
  whichEl.left =3D left;=0A=
  whichEl.top =3D top;=0A=
  whichEl.visibility =3D (browser_NS4) ? "show" : "visible";=0A=
}=0A=
=0A=
function clearEl() {=0A=
  self.status =3D "";=0A=
  if (browser_EXCLUDE) return;=0A=
  if (browser_NS4) {=0A=
    var whichEl =3D document[active];=0A=
  } else if =
(browser_NS6||browser_NS7||browser_MZ7||browser_OP5||browser_OP6||browser=
_OP7) {=0A=
    var whichEl =3D document.getElementById(active).style;=0A=
  } else {=0A=
    var whichEl =3D document.all[active].style;=0A=
  }=0A=
  whichEl.visibility =3D (browser_NS4) ? "hide" : "hidden";=0A=
  active =3D null;=0A=
  if (timerID) clearTimeout(timerID);=0A=
  if (browser_NS4||browser_NS6||browser_NS7||browser_MZ7) =
document.releaseEvents(Event.MOUSEMOVE);=0A=
  document.onmousemove =3D null;=0A=
}=0A=
=0A=
function activateEl(id, e) {=0A=
  if (browser_EXCLUDE) return;=0A=
  active =3D id;=0A=
  if (browser_NS4||browser_NS6||browser_NS7||browser_MZ7) =
document.captureEvents(Event.MOUSEMOVE);=0A=
  document.onmousemove =3D checkEl;=0A=
  checkEl(e);=0A=
}=0A=
=0A=
function checkEl(e) {=0A=
  if (timerID) clearTimeout(timerID);=0A=
  if (browser_OP5||browser_OP6||browser_KDE) {=0A=
    var left =3D event.clientX;=0A=
  } else if =
(browser_NS4||browser_NS6||browser_NS7||browser_MZ7||browser_OP7) {=0A=
    var left =3D e.pageX;=0A=
  } else {=0A=
    var left =3D event.clientX + document.body.scrollLeft;=0A=
  }=0A=
  if (browser_OP5||browser_OP6||browser_KDE) {=0A=
    var top =3D event.clientY + 20;=0A=
  } else if =
(browser_NS4||browser_NS6||browser_NS7||browser_MZ7||browser_OP7) {=0A=
    var top =3D e.pageY + 20;=0A=
  } else {=0A=
    var top =3D event.clientY + document.body.scrollTop + 20;=0A=
  }=0A=
  timerID =3D setTimeout("displayEl(" + left + ", " + top + ")", 300);=0A=
}=0A=
=0A=
// -->=0A=
</SCRIPT>
</P>
<DIV id=3DQ1 class=3Dtooltip>
<TABLE border=3D0 cellSpacing=3D0 cellPadding=3D2 bgColor=3D#0000ff>
  <TBODY>
  <TR>
    <TD>
      <TABLE border=3D0 cellSpacing=3D0 cellPadding=3D5 =
bgColor=3D#ffffcc>
        <TBODY>
        <TR>
          <TD><TT>Top scoring peptide matches to query=20
            =
1<BR>D:\DATA\2013\SLB\24\75\0_C20\1\1255.7759.LIFT\1SREF\PDATA\1\1R<BR>Sc=
ore=20
            greater than 32 indicates homology<BR>Score greater than 33=20
            indicates identity</TT><PRE><B>Score    Expect      ppm   =
Hit  Protein Peptide</B><BR> 23.3      0.49      31.1        =
R.LGNLLKEEALR.D<BR> 18.6       1.5      22.2        K.LRADISIQAIR.N<BR> =
16.5       2.4      22.2        K.KNAQALASALLR.R<BR> 16.1       2.6      =
22.2        R.LAAALRVSDAIR.I<BR> 15.5         3      59.0        =
R.HLFRSQLQAR.D<BR> 14.9       3.4      31.1        K.GGLLNAIETVLR.L<BR> =
14.9       3.4     -6.86        K.LGRLTSLQVLR.G<BR> 14.3       3.9      =
22.2        K.KVNISINAAAVR.L<BR> 13.8       4.4      45.3        =
K.EVK<U>M</U>LHTLLR.C<BR> 13.2         5       149        =
K.LSPWH<U>M</U>EPSR.M</PRE></TD></TR></TBODY></TABLE></TD></TR></TBODY></=
TABLE></DIV>
<DIV id=3DQ2 class=3Dtooltip>
<TABLE border=3D0 cellSpacing=3D0 cellPadding=3D2 bgColor=3D#0000ff>
  <TBODY>
  <TR>
    <TD>
      <TABLE border=3D0 cellSpacing=3D0 cellPadding=3D5 =
bgColor=3D#ffffcc>
        <TBODY>
        <TR>
          <TD><TT>Top scoring peptide matches to query=20
            =
2<BR>D:\DATA\2013\SLB\24\75\0_C20\1\1280.8228.LIFT\1SREF\PDATA\1\1R<BR>Sc=
ore=20
            greater than 32 indicates identity</TT><PRE><B>Score    =
Expect      ppm   Hit  Protein Peptide</B><BR> 20.4      0.76      99.3  =
      -.VPDPELRDALR.M<BR> 19.2         1      33.7        =
R.RLQAIIISNPR.T<BR> 18.5       1.2      22.8        R.IELNLIRPSLI.-<BR> =
16.7       1.8      58.9        K.LLVPAKWNPSR.E<BR> 15.1       2.6      =
33.7        R.VLQKPERAAIR.A<BR> 14.3       3.1      51.2        =
K.LKLLDLAHTEK.K<BR> 12.2         5      42.4        =
-.AGLASLAAAAPVLR.K<BR> 12.1       5.1      62.1        =
K.RPRLSPVQQLS.-<BR> 11.7       5.6       113        K.VRVIAPHECLS.-<BR> =
11.6       5.8      90.5        =
R.LRAPASPASASPR.G</PRE></TD></TR></TBODY></TABLE></TD></TR></TBODY></TABL=
E></DIV>
<DIV id=3DQ3 class=3Dtooltip>
<TABLE border=3D0 cellSpacing=3D0 cellPadding=3D2 bgColor=3D#0000ff>
  <TBODY>
  <TR>
    <TD>
      <TABLE border=3D0 cellSpacing=3D0 cellPadding=3D5 =
bgColor=3D#ffffcc>
        <TBODY>
        <TR>
          <TD><TT>Top scoring peptide matches to query=20
            =
3<BR>D:\DATA\2013\SLB\24\75\0_C20\1\1505.7799.LIFT\1SREF\PDATA\1\1R<BR>Sc=
ore=20
            greater than 32 indicates homology<BR>Score greater than 33=20
            indicates identity</TT><PRE><B>Score    Expect      ppm   =
Hit  Protein                 Peptide</B><BR> 57.2   0.00023      42.6    =
1   tr|W5GD60|W5GD60_WHEAT R.GYISPYFVTDSEK.M<BR> 16.1       2.9      =
2.58                               K.HFSHPVHAIFTGR.R<BR> 13.5       5.3  =
    59.3                               R.GSYLNFSGEGAFEK.V<BR> 12.3       =
  7      37.2                               R.YTRASMTELMFR.R<BR> 12.2    =
   7.2    -76.51                               R.HVALASVWGLIALR.L<BR> =
12.2       7.2      95.2                               =
R.FDMRM<U>M</U>QAA<U>M</U>NK.T<BR> 11.8       7.8      54.9              =
                 R.EKVEH<U>M</U>ELSMEK.Q<BR> 11.8       7.9      34.5    =
                           R.YPFNLMVIHQP<U>M</U>.-<BR> 11.5       8.5    =
-66.39                               M.SVVSATHGVLGPLLR.K<BR> 11.4       =
8.8    -25.17                               =
R.L<U>M</U><U>M</U>DLNLLLGRGK.L</PRE></TD></TR></TBODY></TABLE></TD></TR>=
</TBODY></TABLE></DIV>
<DIV id=3DQ4 class=3Dtooltip>
<TABLE border=3D0 cellSpacing=3D0 cellPadding=3D2 bgColor=3D#0000ff>
  <TBODY>
  <TR>
    <TD>
      <TABLE border=3D0 cellSpacing=3D0 cellPadding=3D5 =
bgColor=3D#ffffcc>
        <TBODY>
        <TR>
          <TD><TT>Top scoring peptide matches to query=20
            =
4<BR>D:\DATA\2013\SLB\24\75\0_C20\1\1609.9587.LIFT\1SREF\PDATA\1\1R<BR>Sc=
ore=20
            greater than 33 indicates identity</TT><PRE><B>Score    =
Expect      ppm   Hit  Protein Peptide</B><BR> 23.3      0.48    -12.53  =
      K.KVWIAAGDIVLVGLR.D<BR> 21.8      0.68      12.6        =
K.VAGLTGIGLSRPEIAR.L<BR> 19.7       1.1     -3.04        =
R.GVLKDGQILLIGVER.S<BR> 19.1       1.3       115        =
K.NIANDIKSVIDS<U>M</U>SS.-<BR> 18.8       1.4      52.8        =
K.GGAITGVLWFLYANK.G<BR> 17.6       1.8    -32.62        =
-.LSSVALAARLIAVGIR.R<BR> 17.6       1.8      77.9        =
R.NGGEFAYDKAGVLLR.G<BR> 17.2         2      28.2        =
R.VAIQDASRPDLRIR.H<BR> 16.6       2.3       112        =
R.YSGDFPCINVGKPR.R<BR> 16.4       2.4      35.2        =
K.SLPSLSRPSGVASVPR.A</PRE></TD></TR></TBODY></TABLE></TD></TR></TBODY></T=
ABLE></DIV>
<DIV id=3DQ5 class=3Dtooltip>
<TABLE border=3D0 cellSpacing=3D0 cellPadding=3D2 bgColor=3D#0000ff>
  <TBODY>
  <TR>
    <TD>
      <TABLE border=3D0 cellSpacing=3D0 cellPadding=3D5 =
bgColor=3D#ffffcc>
        <TBODY>
        <TR>
          <TD><TT>Top scoring peptide matches to query=20
            =
5<BR>D:\DATA\2013\SLB\24\75\0_C20\1\1714.9878.LIFT\1SREF\PDATA\1\1R<BR>Sc=
ore=20
            greater than 32 indicates identity</TT><PRE><B>Score    =
Expect      ppm   Hit  Protein Peptide</B><BR> 24.9      0.31      59.5  =
      R.AAGADIVGSDDLIEQIK.G<BR> 24.6      0.33       136        =
K.AAEEGLVDSGTEHDVW.-<BR> 24.6      0.33     -0.35        =
R.LKEVSIIMAQINSLR.D<BR> 24.4      0.34      63.3        =
K.AVAENVGNLLCQAIDK.I<BR> 23.3      0.44      25.2        =
K.AGREIGLVIDLTNTSR.Y<BR> 22.1      0.57      9.99        =
K.IGKLLTCLNMVSPLR.K<BR> 22.1      0.57      10.5        =
K.LIKSLSDEGSNLVALR.E<BR> 22.1      0.58      67.6        =
-.ATAADVADAAAQAAATVAR.L<BR> 20.7      0.81      38.3        =
K.NKDGEDSTVVSILLPK.L<BR> 20.6      0.83      33.2        =
R.CWTLPGASTAGXVLLR.V</PRE></TD></TR></TBODY></TABLE></TD></TR></TBODY></T=
ABLE></DIV>
<DIV id=3DQ6 class=3Dtooltip>
<TABLE border=3D0 cellSpacing=3D0 cellPadding=3D2 bgColor=3D#0000ff>
  <TBODY>
  <TR>
    <TD>
      <TABLE border=3D0 cellSpacing=3D0 cellPadding=3D5 =
bgColor=3D#ffffcc>
        <TBODY>
        <TR>
          <TD><TT>Top scoring peptide matches to query=20
            =
6<BR>D:\DATA\2013\SLB\24\75\0_C20\1\1830.9083.LIFT\1SREF\PDATA\1\1R<BR>Sc=
ore=20
            greater than 32 indicates identity</TT><PRE><B>Score    =
Expect      ppm   Hit  Protein Peptide</B><BR> 21.8      0.63    -32.45  =
      K.RPDLKIGAV<U>M</U><U>M</U>ANNLR.A<BR> 19.1       1.2      59.3    =
    K.KQMI<U>M</U>DDLDDFSNSR.D<BR> 17.8       1.6     -4.62        =
R.VLTASHDGTVK<U>M</U>WDVR.T<BR> 17.8       1.6     -0.31        =
R.RPS<U>M</U>SHVVETMLSLVE.-<BR> 17.5       1.7      59.3        =
K.KQ<U>M</U>IMDDLDDFSNSR.D<BR> 17.4       1.8      17.5        =
K.GTVSQ<U>M</U>IDRSLDEHAR.S<BR> 17.4       1.8      17.1        =
K.GAGTHVVELESFEWNR.S<BR> 16.5       2.1    -66.33        =
R.ALPPEAPSVRRPLSNAR.A<BR> 15.9       2.5      3.00        =
R.SLARPTPSGTEWGCRR.V<BR> 15.5       2.7    -16.15        =
M.STPTPALLTDEG<U>M</U>ARVR.R</PRE></TD></TR></TBODY></TABLE></TD></TR></T=
BODY></TABLE></DIV>
<DIV id=3DQ7 class=3Dtooltip>
<TABLE border=3D0 cellSpacing=3D0 cellPadding=3D2 bgColor=3D#0000ff>
  <TBODY>
  <TR>
    <TD>
      <TABLE border=3D0 cellSpacing=3D0 cellPadding=3D5 =
bgColor=3D#ffffcc>
        <TBODY>
        <TR>
          <TD><TT>Top scoring peptide matches to query=20
            =
7<BR>D:\DATA\2013\SLB\24\75\0_C20\1\2192.1718.LIFT\1SREF\PDATA\1\1R<BR>Sc=
ore=20
            greater than 31 indicates identity</TT><PRE><B>Score    =
Expect      ppm   Hit  Protein Peptide</B><BR> 27.9      0.13      35.6  =
      M.TTIIDTLQ<U>M</U><U>M</U>LEAAPGGLER.T<BR> 23.0       0.4     =
-4.76        K.NLFLLDLSTNYRLNGSVPR.E<BR> 21.8      0.52      41.7        =
R.GVQWSWAAVSSVLQCASEVK.H<BR> 21.3      0.59      43.5        =
R.NNIQQYKIDMADEVINAGR.F<BR> 20.8      0.65    -29.24        =
K.SLSIEEKEILPQVMPLLPR.F<BR> 20.3      0.73      40.5        =
R.NEENPGVAPIVPEALTEQER.A<BR> 17.3       1.5      50.2        =
R.HLTYPENFTTDGVGVEKER.H<BR> 17.3       1.5    -16.55        =
K.RPNVMGGPRTNLQVAAILER.A<BR> 17.2       1.5      75.1        =
K.EAQVLMDVF<U>M</U><U>M</U>YIDGIER.E<BR> 17.1       1.5    -16.85        =
R.GGANIILISLHEFPRVHYR.I</PRE></TD></TR></TBODY></TABLE></TD></TR></TBODY>=
</TABLE></DIV>
<DIV id=3DQ8 class=3Dtooltip>
<TABLE border=3D0 cellSpacing=3D0 cellPadding=3D2 bgColor=3D#0000ff>
  <TBODY>
  <TR>
    <TD>
      <TABLE border=3D0 cellSpacing=3D0 cellPadding=3D5 =
bgColor=3D#ffffcc>
        <TBODY>
        <TR>
          <TD><TT>Top scoring peptide matches to query=20
            =
8<BR>D:\DATA\2013\SLB\24\75\0_C20\1\2220.1758.LIFT\1SREF\PDATA\1\1R<BR>Sc=
ore=20
            greater than 26 indicates homology<BR>Score greater than 31=20
            indicates identity</TT><PRE><B>Score    Expect      ppm   =
Hit  Protein Peptide</B><BR> 22.2      0.47      74.8        =
R.LLSNGSDRQHQ<U>M</U>SSDEFPR.T<BR> 12.2       4.7      0.55        =
R.WLGAAAA<U>M</U>VDRALVLWSFAR.A<BR> 11.1       6.1      11.0        =
R.SLIESESFIISHMSMKRPK.R<BR> 10.1       7.6      45.0        =
R.TPPAEEYDPWTAWLYKPR.T<BR>  9.7       8.3      45.3        =
R.V<U>M</U>GTHGYAAPEYLSTGHLTAK.S<BR>  9.3       9.1    -11.90        =
R.RSEFLISEVGLEPLYIAQR.S<BR>  9.3       9.2      17.6        =
R.GAVAVYPSDMEQLQFLLNPK.F<BR>  9.1       9.6    -10.70        =
R.RPQPXIAGVDRLLNSVNER.L<BR>  7.8        13      25.6        =
-.<U>M</U>SPATSSAVGTLSGGLLPHGAHR.R<BR>  7.2        15     -2.08        =
K.TYAARL<U>M</U>AGEAAAPAVATSILR.F</PRE></TD></TR></TBODY></TABLE></TD></T=
R></TBODY></TABLE></DIV>
<DIV id=3DQ9 class=3Dtooltip>
<TABLE border=3D0 cellSpacing=3D0 cellPadding=3D2 bgColor=3D#0000ff>
  <TBODY>
  <TR>
    <TD>
      <TABLE border=3D0 cellSpacing=3D0 cellPadding=3D5 =
bgColor=3D#ffffcc>
        <TBODY>
        <TR>
          <TD><TT>Top scoring peptide matches to query=20
            =
9<BR>D:\DATA\2013\SLB\24\75\0_C20\1\2538.4287.LIFT\1SREF\PDATA\1\1R<BR>Sc=
ore=20
            greater than 31 indicates identity</TT><PRE><B>Score    =
Expect      ppm   Hit  Protein                 Peptide</B><BR> 97.5  =
1.1e-008      39.0    1   tr|W5GD60|W5GD60_WHEAT =
R.IVNDGVTVAKEVELEDPVENIGAK.L<BR> 28.6     0.089      84.3                =
               R.QAVEALDRSLQDI<U>M</U>GCVMPFGGK.V<BR> 26.0      0.16     =
 40.0                               =
K.NVTISGLWVLQEKLQVE<U>M</U>GYSK.W<BR> 21.9      0.41      55.7           =
                    K.AFYGIVTGTEGSLPEFEQLQVPR.L<BR> 21.9      0.41      =
55.7                               K.AFYGLVTGTEGSLPEFEQLQVPR.L<BR> 19.8  =
    0.68      41.6                               =
R.NNKGLLNTTAAAAAAATTIYIAE<U>M</U>K.L<BR> 18.9      0.83      92.9        =
                       R.FLG<U>M</U>YAADGIAIDTGAQHAEGNATK.A<BR> 18.8     =
 0.85      84.3                               =
R.QAVEALDRSLQDIMGCV<U>M</U>PFGGK.V<BR> 18.5      0.91      3.81          =
                     R.GLLAAGKPFLWVVRTSEEAQLPR.H<BR> 16.5       1.4      =
70.3                               =
K.LLGEEDGQV<U>M</U>DIGVVSASDYLRR.F</PRE></TD></TR></TBODY></TABLE></TD></=
TR></TBODY></TABLE></DIV>
<DIV id=3DQ10 class=3Dtooltip>
<TABLE border=3D0 cellSpacing=3D0 cellPadding=3D2 bgColor=3D#0000ff>
  <TBODY>
  <TR>
    <TD>
      <TABLE border=3D0 cellSpacing=3D0 cellPadding=3D5 =
bgColor=3D#ffffcc>
        <TBODY>
        <TR>
          <TD><TT>Top scoring peptide matches to query=20
            =
10<BR>D:\DATA\2013\SLB\24\75\0_C20\1\2743.4335.LIFT\1SREF\PDATA\1\1R<BR>S=
core=20
            greater than 29 indicates homology<BR>Score greater than 30=20
            indicates identity</TT><PRE><B>Score    Expect      ppm   =
Hit  Protein Peptide</B><BR> 21.7      0.41      2.40        =
K.<U>M</U>NGAAPALNISSLPS<U>M</U>PVTFPKPRSK.V<BR> 15.5       1.7      =
28.0        M.ALSPASVGPVISEVE<U>M</U>NAGADQGATTVR.A<BR> 13.5       2.7   =
   16.0        R.VTAASSFNGPLVNPSDSKLDPESAALR.V<BR> 10.7       5.1    =
-74.58        K.VGVVTIASIIGFGLIMV<U>M</U>LLLLIWR.Y<BR> 10.7       5.1    =
-74.58        K.VGVVTIASIIGFGLI<U>M</U>VMLLLLIWR.Y<BR> 10.2       5.9    =
  41.9        -.<U>M</U>TVTYRIAPNVMHYGC<U>M</U>IDLLGR.A<BR>  9.3       =
7.1      33.3        K.ISSSEASQYRVFSDDPSSLVSSGPLK.F<BR>  9.0       7.6   =
   56.9        -.<U>M</U>SGGVDPETPPSSGGSATGSP<U>M</U>ARKPPR.H<BR>  8.7   =
    8.1      61.9        K.TYTMWGPLSAISGDSMGCERGLTPR.V<BR>  8.7       =
8.2      70.1        =
K.AAAALCYGMFTNTT<U>M</U>SFSSLAGPTEK.V</PRE></TD></TR></TBODY></TABLE></TD=
></TR></TBODY></TABLE></DIV>
<DIV id=3DQ11 class=3Dtooltip>
<TABLE border=3D0 cellSpacing=3D0 cellPadding=3D2 bgColor=3D#0000ff>
  <TBODY>
  <TR>
    <TD>
      <TABLE border=3D0 cellSpacing=3D0 cellPadding=3D5 =
bgColor=3D#ffffcc>
        <TBODY>
        <TR>
          <TD><TT>Top scoring peptide matches to query=20
            =
11<BR>D:\DATA\2013\SLB\24\75\0_C20\1\2786.4986.LIFT\1SREF\PDATA\1\1R<BR>S=
core=20
            greater than 29 indicates homology<BR>Score greater than 30=20
            indicates identity</TT><PRE><B>Score    Expect      ppm   =
Hit  Protein Peptide</B><BR> 18.1      0.79      82.3        =
R.RGVSA<U>M</U>AGGGEEAHLGGFLEYMD<U>M</U>LR.N<BR> 18.1      0.79      =
82.3        R.RGVSA<U>M</U>AGGGEEAHLGGFLEY<U>M</U>DMLR.N<BR> 16.1       =
1.3      60.6        K.<U>M</U>DDSLPALPQAPMPVTVT<U>M</U>EGSEPLK.F<BR> =
15.9       1.3       120        R.D<U>M</U>HHAGESQWDADTRSCSPASAPTR.R<BR> =
15.5       1.4      32.0        R.QPTYVVTADDVDTLLAIEVQPLDDR.K<BR> 15.1   =
    1.6      30.3        K.LLSSLSQSVGEHADSLEMIRSGVWGK.L<BR> 13.7       =
2.2    -25.48        K.LKVLDLSGNMLNDSIITSLVALSTIR.S<BR> 13.6       2.3   =
 -36.22        -.<U>M</U>SAAVIATVSAVCATVAVVITIVVIRR.C<BR> 12.1       3.1 =
     71.6        R.<U>M</U>TNEFFKSFGFPTIHDGDSRPSPR.Q<BR> 11.8       3.4  =
    26.1        =
R.LLWGLYRAHSNAEDEIVFPALESR.E</PRE></TD></TR></TBODY></TABLE></TD></TR></T=
BODY></TABLE></DIV>
<DIV id=3DQ12 class=3Dtooltip>
<TABLE border=3D0 cellSpacing=3D0 cellPadding=3D2 bgColor=3D#0000ff>
  <TBODY>
  <TR>
    <TD>
      <TABLE border=3D0 cellSpacing=3D0 cellPadding=3D5 =
bgColor=3D#ffffcc>
        <TBODY>
        <TR>
          <TD><TT>Top scoring peptide matches to query=20
            =
12<BR>D:\DATA\2013\SLB\24\75\0_C20\1\2871.5597.LIFT\1SREF\PDATA\1\1R<BR>S=
core=20
            greater than 30 indicates identity</TT><PRE><B>Score    =
Expect      ppm   Hit  Protein Peptide</B><BR> 25.2      0.17    -55.07  =
      K.LSVGVVIAASIISFALI<U>M</U>LVMLLVVQR.N<BR> 21.0      0.45    =
-55.07        K.LSVGVVIAASIISFALIMLV<U>M</U>LLVVQR.N<BR> 20.5      0.51  =
    66.0        K.QGSVAQAYAVHV<U>M</U>SQHLGHDHVDGGVR.V<BR> 16.5       =
1.3      90.3        R.MAADEH<U>M</U>SPRSL<U>M</U>HMQQLLSADSPR.A<BR> =
12.6       3.1      60.7        R.LDSSAARAELTAATETDDGEEVEILHK.E<BR> 12.3 =
      3.3      77.9        K.DNFCSE<U>M</U>DNLSNALQSVQLSTVRAR.T<BR> 12.3 =
      3.3      90.3        =
R.MAADEH<U>M</U>SPRSLMH<U>M</U>QQLLSADSPR.A<BR> 11.9       3.6       103 =
       K.DGKFVCFPMETNHSSVTP<U>M</U>HNTYR.A<BR> 10.9       4.6      90.3  =
      R.<U>M</U>AADEHMSPRSL<U>M</U>HMQQLLSADSPR.A<BR> 10.7       4.8     =
 90.3        =
R.MAADEHMSPRSL<U>M</U>H<U>M</U>QQLLSADSPR.A</PRE></TD></TR></TBODY></TABL=
E></TD></TR></TBODY></TABLE></DIV></BODY></HTML>

------=_NextPart_000_0000_01D14002.7CAC8B90
Content-Type: image/gif
Content-Transfer-Encoding: base64
Content-Location: http://localhost/mascot/images/88x31_logo_white.gif

R0lGODlhWAAfANX/AMDAwP/v7//f3//Pz/+/v/+vr/+fn/+Pj/9/f/9wcP9gYP9QUP9AQP8wMP8g
IP8QEP8AAO/v/+/v79/f/9/f38/P/8/Pz7+//7+/v6+v/6+vr5+f/5+fn4+P/4+Pj39//39/f3Bw
/3BwcGBg/2BgYFBQ/1BQUEBA/0BAQDAw/zAwMCAg/yAgIBAQ/xAQEAAA/wAAAAAAAAAAAAAAAAAA
AAAAAAAAAAAAAAAAAAAAAAAAAAAAAAAAAAAAAAAAAAAAACH5BAEAAAAALAAAAABYAB8AQAb/QIBw
SCwaj8ikcslsEl0wTDHz+bxOgMrp8mpFiJFThfsyjl4j82tVLaVGk+Hq1TF2ut8jCkYRSkgcToKD
hIQUKiBCHnxEAghDBA8QQg4QBEQBQwyWQ5ICAAsBAZcACKQJEAsMQgQQk5hCAhAPlAACn0MkUYMS
HCIaABMfJychRSPEH0YbWEMXJyUhxCPSJQAb0icjH8gfeRvIxRnXxCfeGcQlFwAWIn1HLC7vQhtl
AFZ1ES0v6/QrRGSIWPlXpF6LISWuVNgA4EyaIRta9Jvw4kUcInsCDZEARcqQBQ6I0AJQAEIDIgQU
xJo1pOQqIQFUCmFQyYAQAzZBQXikqYAQ/wQQZAIgkFPIHmCFkipdyrSp06eDSLiQUDBhM3JrjFSY
Y++aMgAnXnwdUUFIwodgX1gTso/hkAgVK0w4Ma4IBxZHQMDACzCNlRJiKFokEu5EiopFrFwdYiWF
EC5rhYQ1BqbEhsN1inCE4YGIBBAo5kEdrRS0EQkwEhEp0AABAgYGeA6liUBBAgOXFDDYvUDA7t+/
LxHYzTPAb1wHHCxAsMBAgtnAf2cawsGFhSIUYOwiAtSVgwFCDphM4mmlpQQhiSgQMMBVAAEyNx1A
UtJBgQVCh2DQjoRE5yEOODDdAA+AV0oqMClgoAIQzDcTJwAE8Fp4zwEIwXQANABBTillEv9AeREu
px8LGpFm4okopqjiiiyOxoEKHg2xz2Jn8KPVPkSYA0AGeDT0EI8v5HEYWiG84BhEiAEQARueoXDd
EYv8R0QKij2GzAtuvVUCkIwJUUFFF30l2EVf2nhNVkWEBVhZRnDASBH7wUBVjhEoFkYEZ3w1BFkA
BESEYGy+1dYFH6wQaJ89HgMmlDC4cIQIMJBQRAlxWNHCOEWi5ZUzSQqhzwt1ETGHW1UKMSYRFaRQ
1h1HErEIX3ZZl2NFjo2QRglcpZBBBIehIcQIuQpzwj4tnHDRXMSKseMaHzxT0QppZNArFh/0ukI/
RqlQhAkmiNbitwBIoMKTG71ZxC1JEIDsYYqjJEUBCSB4q5dqQrSHS3s5GRDUEAmMpFNRlZBigL/i
PTCggBFqCLBMAcwyHQInDWFBpEfooi0RmzBAyiMfQhieTwdW+C8ABxCA7lAIoLKAEKGQBEF6H1n4
SSjqDpHddkS4KakRBWzCEgDyIaHvyj8FVcADRdkiU00JgNcwBLgYsQkC+pJChF4oHDFxEQnIBnTE
AauXSXswDy2ETwl8YtwQ7TVY78uNyMQgT5e0LMTEUua1swAF9MybgT8FiN8n8Emi8QALuLJAAgxI
ou4mD8h2QH4BLPBAA8tlMpwrtvmcCQgieDAnuKQXEgQAOw==

------=_NextPart_000_0000_01D14002.7CAC8B90
Content-Type: application/octet-stream
Content-Transfer-Encoding: base64
Content-Location: http://localhost/mascot/cgi/score_gif.pl?score_gif_141992240931425

R0lGODlhkAHIAMIAAP///wAAAP8AAAD/AAAA/////wAAAAAAACH5BAEAAAAALAAAAACQAcgAAAP+
CLrc/jDKSau9OOvNu/9gKI5kaZ5oqq5s675wLM90bd94ru987//AoHBILBqPyKRyyWw6n9CodEqt
Wq/YrHbL7Xq/4LB4TC6bz+i0es1uu9/wuHxOr98I+AFDv+Ar/ACAfgIDAoaEhn97i32Mdo+QCwSB
jpSNl4oAhoWHhZiWmaGgkaRNAQqnKZOjgpWtnYeErrOfpbZGqaepJ6ustKKcm7Gtn8Sit8hBuqiq
v77Fw4fPwJXJ1soAubx5zsagiLAC1MXV1+Y82s3e64zCsOTwx+fzXavs8ZThm93O9P42u3jhu/cn
Wid++P4pbBEwYIle0yIKMiiOYMSFGBkycCj+Ag8BiwTBuRtHclTGkyYCqFzJkcQkkLTcCRvYD6VN
ES0FSuSnTxbNhDeDEukFE1rPoiWFKgUCESkrijuBLp3KIecHj06NiQRX0iLVrxJ0sbQK4iXCcTIR
/UwKtq2DhhU8KvCIR4K9s76O4vXmti+HXpMg2l0rkaLPrjX9Ks4QWO5gwuugZl28eOzKC6sAM6CL
da+jrZwQS6UMliwEwXMHT76U1pNotqS/mnaAOnWEu5AX6c1dKzbV2ZsbaL7NG5jh1fJ837SskgLn
uXUfvy6sLyps5divIv8WjKv1i9nDa5C7nU9rcdP5il+POf2s3e57s59PPL5x+N/V098fvPj+0+rb
8ScgbeUtAFoi+ZUzIH/kecbagf4BsqA/wHVkX16tOZjchNbsUqEHRGkYyHEiSshhhwt82EFTJUom
4on0MKdKgQociF6AMMaoQoMR1gjhhSbmuB5uQGqSYY9CzsPSjkgWhB+OSdoCFwosRuiif1FeMyUv
NGrSXWgJypellBttYxaS5zU5ZjJLNhMmNU++uCZKjtkmXXkkqjlnRsMFNkGVQF554Z5K+WnnAx+V
aOCXCEJJ6EmZSaKaokYyquejfEp6KGfRFRhnH4KahKlCEA13mpqMHoSJjdeNag5qhtZXJKgAtvOj
qK7aoeJzh57WJasYgqZgrnKoCOKbz6T+ed+RGxL7hrEbOOYps//JBJ6zcEAbLap5hgKsftiyYZmb
szppLTHK4hruV4k2+a1u1Aa5rhvNrXDmrOlO9Om82WbDjAnSKrrviLWKyS8ay/hLJbf7vmvwwWUk
rK0FgCKbakW2WtosxGm0SeWvqcIZL8fsWpxxNEaNTHIbHj/UqcAqmyvStSuTsSXADMfs8MY1f3Hz
Q5TKHEyyt8rbc8T/fhz0zvnEfHTEMi5MY757dKvu0/8QafLAF9OMtc8tj1Anng2H7PXXW2gLGF3S
mUzruSe/wzPaXYR9m6l/gmyQyMI+THfajAGwdnTETV101QP/Dbbdp9pZm6bT9r3szOD+Kt5GbaVy
mrPk3O19tuVVjBsXom2TDfeDGl8Net3tOW6X3uHw/eWwq7P+J9uCE36q4anr63TtPrsZ+ewpU047
8FOMRSXhpnM+iNmVIw9JxVmFat7h0mvB3MRxwT5SsMTPnb0U9UpNKdVvOz++9ty3Pvwwrli/vhXl
q8J8i2V7Hv38SWxPrttCkwa6sMe/W7SrXEzTQ+IKOD0AWgJ9AVSV+BjoBq1Nhmvyo2ADy0UwnUHv
eBpcQ50c2LUB9i6EpDggABNoJPWh8BH3chsEO+jCF9LBgp7BYMEmaEMzhMhK+Yvd53pYhhE2b2gm
RBkPiehD73nnFb9j4hYE87jg8E7+idWqoRS1oLtYNe59EswiEkG4xSfECm+02Vz4OifE/ZXRjJoS
3GY0p0YBxm0mS3xjE0xVRcE5EUxQ1KIer8DHSaGJgDRco9EGCYVSyfExYNxH8cboN0YqgVePvBP+
PKg/MlqSi7o7oh1Rh8VFfjIMKkQOCxd4yjHEcDUzvNhhVNfKenBQgU4roSdriYUfBiqI33MjLwkZ
tESOMhMzHCYYOuOuDzaClcq05RXlJkb4VTKaVsBhbnR4ujxiE463tNrzOnnNb0aBenvJYDLNCcpU
amiVUWRnFl7poFiKU562JGELFYm4btISn42sYxjH2cZdAnQJ6ISMOhF50Gxyo5n+5FQENBsqBXry
xp4TpagOMDk6fXLTeOXU6Az6qEkgcrKgIRUpDHDXunDu8IEMVWkP0CgcTv2xUfASpEx/QFLh6LNS
peynTnfKg572J5Kz9B1IvUlUJvXqTwKVpLecydSmLs+o/XGpP693Qque86Y3yik/vbrHukwTj9Uc
KFmdoE33fJSSVV0rDnxpsXvWiKr/lKsPEpqehXZVrwgFq+ysGVfA0oBH+EKkLIVp2KLecp+ETSvG
UtrYO0Q1qYuKaF4rO9di6pKU1DQlZ2cqWPBFVrSjnatZz6dYu6ZWCG1N0FuPudnXHvayWsEram07
Us/6Nai8hW1pAznW4M50tYf+/Ksx1drKWDg3n0iNzEt3a0PnxuKS48HtZ3R7SutKAwle7KhWlwpT
5XbXu+gxAk1ftzTuZrSM6E1vEdZbONYqd7EGrS56wRtHRHHqvwAOsIAHTOACG/jACE6wghfM4AY7
+MEQjrCEB9wC+jYucNnNMIY3jAGs+lTDHd4WiFsa4hFTTMQmXpiHnyreEnOYxDA+cYqdg2IX2zjG
LcYxjWe84wrzuG06huqPZXVjGb/YyEXOMZKDDOQlO/nJO1hxf5lMZCpfOMk9xrKQj6zkLmfZyqQb
cpVnWmMwp1HMYebyl6G8ZS032cttNvOH1bxm49r5zng2oA9ZKuVzzpnFvZT+BJ/JEN5lprHPbHWk
ZhB9SZoWmgsWnqJjIk2FM0qK0gEdXKQAPc8pf2HRnuZiHC0N6VFnktF7DDUqT21o12Haz4dWdac5
/WlW19rVsq406V5dhUd7oU+Z/HVwQJ1PW/u61Ht25KcHndV2RmeEqM6ztKdN7Wpb+9rYrsplLDAb
FW072+hIEbdJ4CFwh5sZYklRvTz27fKl+wEcafe6s+Gh+pkbBOWed7kVlrR90ztpDXC3uPOtDX/f
+wNtcsi+G8JucQP8LQ/Pd8AZd3ANKDzgDv9Zvx0egYRx3OMPrzjCMV6mfxUc3h9HOboHzvKSizwE
F584w9Vd73TwW+Y0z/kNzVFh75f7/OdAV0ACAAA7

------=_NextPart_000_0000_01D14002.7CAC8B90
Content-Type: image/gif
Content-Transfer-Encoding: base64
Content-Location: http://localhost/mascot/images/cyan_ball_white.gif

R0lGODlhEAAQAOb/AP////7+/v39/fz8/Pv7+/n5+ff39/Hx8e7u7u3t7evr6+rq6t3d3czMzMvL
y729vbi4uLbc3Kamppu/v5iYmJbR0YODg3SXl2xsbGtra2qiomRkZGNjY2LBwVSuri9QUCyCgin/
/yWysiKrqyC2th9SUhf//xWhoRNlZRJlZRCYmAuLiwaEhASsrAP//wOFhQGZmQD//wD29gDw8ADu
7gDo6ADm5gDg4ADe3gDY2ADU1ADS0gDQ0ADOzgDGxgDCwgDAwAC+vgC6ugCysgCsrACoqACmpgCi
ogAAAAAAAAAAAAAAAAAAAAAAAAAAAAAAAAAAAAAAAAAAAAAAAAAAAAAAAAAAAAAAAAAAAAAAAAAA
AAAAAAAAAAAAAAAAAAAAAAAAAAAAAAAAAAAAAAAAAAAAAAAAAAAAAAAAAAAAAAAAAAAAAAAAAAAA
AAAAAAAAAAAAAAAAAAAAAAAAAAAAAAAAAAAAAAAAAAAAAAAAAAAAAAAAAAAAAAAAAAAAAAAAACwA
AAAAEAAQAEAHuIAAggAGBgiHhYOCCB4tPj06Oj1BQ0YoGA8IhB1BOC4mLjaTRiASDAaDCA0SFhgb
GBYSDZqKFSJBPj6UJxoNDKmOnqAyOj4tMJiaBgwaKkYtLUZGLCUbpqiKhYcIiYqDER0jLSMeEwy0
3yI+ODY4PT5DKhezggbqNiYhJsRBLSsWDVAhGBGkBw0ZNNwFmbYhE6EJJ4YEmUhp2geAtFRdALEC
BgsUHzZQoDfIEIMGD1L64uatpUsAgQAAOw==

------=_NextPart_000_0000_01D14002.7CAC8B90
Content-Type: application/octet-stream
Content-Transfer-Encoding: quoted-printable
Content-Location: http://localhost/mascot/templates/browser.js

	var browser_EXCLUDE =3D 1;=20
	var browser_IE =3D 0;=20
	var browser_IE4 =3D 0;=20
	var browser_IE5 =3D 0;=20
	var browser_IE6 =3D 0;
	var browser_MZ7 =3D 0;
	var browser_NS3 =3D 0;
	var browser_NS4 =3D 0;
	var browser_NS6 =3D 0;=20
	var browser_NS7 =3D 0;=20
	var browser_OP5 =3D 0;=20
	var browser_OP6 =3D 0;
	var browser_OP7 =3D 0;
	var browser_KDE =3D 0;
	var browser_SAF =3D 0;

	var agt=3Dnavigator.userAgent.toLowerCase();

  if(typeof navigator.vendor !=3D "undefined" && navigator.vendor =3D=3D =
"KDE"){
  	var thisKDE =3D agt;
  	var splitKDE =3D thisKDE.split("konqueror/");
  	var aKDE =3D splitKDE[1] . split("; ");
  	var KDEn =3D parseFloat(aKDE[0]);
  	if (KDEn >=3D 2.2) {
  		browser_KDE =3D 1;
  //		browser_NS6 =3D 1;
  		browser_EXCLUDE =3D 0;
  	}
  }

  else if(agt.indexOf('webtv') !=3D -1){browser_EXCLUDE =3D 1;}
 =20
  else if(typeof window.opera !=3D "undefined"){
  	browser_EXCLUDE =3D 0;
  	if(agt.indexOf("opera/5") !=3D -1 || agt.indexOf("opera 5") !=3D =
-1){browser_OP5 =3D 1;}
  	if(agt.indexOf("opera/6") !=3D -1 || agt.indexOf("opera 6") !=3D =
-1){browser_OP6 =3D 1;}
  	if(agt.indexOf("opera/7") !=3D -1 || agt.indexOf("opera 7") !=3D =
-1){browser_OP7 =3D 1;}
  }
 =20
  else if(typeof document.all !=3D "undefined"){
  	browser_EXCLUDE =3D 0;
  	browser_IE =3D 1;
  	if(typeof document.getElementById !=3D "undefined"){
  		browser_IE5 =3D 1;
  		if(agt.indexOf("msie 6") !=3D -1){
  			browser_IE6 =3D 1;
  		}
  	}
  	else{browser_IE4 =3D 1;}
  }
 =20
  else if(typeof document.getElementById !=3D "undefined"){
  	browser_EXCLUDE =3D 0;
  	if(agt.indexOf("netscape/6") !=3D -1 || agt.indexOf("netscape6") !=3D =
-1){browser_NS6 =3D 1;}
  	else if(agt.indexOf("netscape/7") !=3D -1 || agt.indexOf("netscape7") =
!=3D -1){browser_NS6 =3D 1; browser_NS7 =3D 1;}
  	else if(agt.indexOf("gecko") !=3D -1){browser_NS6 =3D 1; browser_MZ7 =
=3D 1;}
  	if(agt.indexOf("safari") !=3D -1 || (typeof document.childNodes !=3D =
"undefined" && typeof document.all =3D=3D "undefined" && typeof =
navigator.taintEnabled =3D=3D "undefined")){browser_MZ7 =3D 0; =
browser_NS6 =3D 1; browser_SAF =3D 1;}
  }
 =20
  else if((agt.indexOf('mozilla') !=3D -1) && =
(parseInt(navigator.appVersion) >=3D 3)){
  	browser_EXCLUDE =3D 0;
  	if (parseInt(navigator.appVersion) >=3D 4) {
    	browser_NS4 =3D 1;
  	} else {
    	browser_NS3 =3D 1;
  	}
  	if(typeof navigator.mimeTypes['*'] =3D=3D "undefined"){
  		browser_EXCLUDE =3D 1;
  		browser_NS4 =3D 0;
    	browser_NS3 =3D 0;
  	}
  }
 =20
  if(agt.indexOf('escape') !=3D -1){browser_EXCLUDE =3D 1; browser_NS3 =
=3D 0; browser_NS4 =3D 0;}
 =20
  if(typeof navigator.__ice_version !=3D "undefined"){browser_EXCLUDE =
=3D 1; browser_IE4 =3D 0;}

	var sTemp =3D "Browser detected as ";
	if (browser_EXCLUDE) { sTemp +=3D "EXCLUDE " }
	if (browser_IE)  { sTemp +=3D "IE " }
	if (browser_IE4) { sTemp +=3D "IE4 " }
	if (browser_IE5) { sTemp +=3D "IE5 " }
	if (browser_IE6) { sTemp +=3D "IE6 " }
	if (browser_MZ7) { sTemp +=3D "MZ7 " }
	if (browser_NS3) { sTemp +=3D "NS3 " }
	if (browser_NS4) { sTemp +=3D "NS4 " }
	if (browser_NS6) { sTemp +=3D "NS6 " }
	if (browser_NS7) { sTemp +=3D "NS7 " }
	if (browser_OP5) { sTemp +=3D "OP5 " }
	if (browser_OP6) { sTemp +=3D "OP6 " }
	if (browser_OP7) { sTemp +=3D "OP7 " }
	if (browser_KDE) { sTemp +=3D "KDE " }
	if (browser_SAF) { sTemp +=3D "SAF " }
//	alert(sTemp);

------=_NextPart_000_0000_01D14002.7CAC8B90--
