# Supplementary material for: Identification of Key Proteins and Networks Related to Grain Development in Wheat (Triticum aestivum L.) by Comparative Transcription and Proteomic Analysis of Allelic Variants in TaGW2-6A
Source: Front Plant Sci. 2016 Jun 28;7:922. doi: 10.3389/fpls.2016.00922 (PMC4923154; doi:10.3389/fpls.2016.00922)
Supplement: Data Sheet S1 — Results of MALDI-TOF/TOF-MS analysis. [file DataSheet1.ZIP › Result of MALDI-TOFTOF-MS/Database Result/C17-1.mht]

From: <Saved by Windows Internet Explorer 8>
Subject: Mascot Search Results: Protein View
Date: Sat, 26 Dec 2015 11:15:20 +0800
MIME-Version: 1.0
Content-Type: multipart/related;
	type="text/html";
	boundary="----=_NextPart_000_0000_01D13FCE.B5372D00"
X-MimeOLE: Produced By Microsoft MimeOLE V6.00.2900.6157

This is a multi-part message in MIME format.

------=_NextPart_000_0000_01D13FCE.B5372D00
Content-Type: text/html;
	charset="utf-8"
Content-Transfer-Encoding: quoted-printable
Content-Location: http://localhost/mascot/cgi/protein_view.pl?file=../data/20151226/F019732.dat&hit=tr%7cW5GEJ3%7cW5GEJ3_WHEAT&db_idx=1&px=1&ave_thresh=32&_ignoreionsscorebelow=5&report=0&_sigthreshold=0.05&_msresflags=1025&_msresflags2=2&percolate=-1&percolate_rt=0

=EF=BB=BF<!DOCTYPE HTML PUBLIC "-//W3C//DTD HTML 4.0 Transitional//EN">
<!-- 0 seconds --><HTML><HEAD><TITLE>Mascot Search Results: Protein =
View</TITLE>
<META content=3D"text/html; charset=3Dutf-8" http-equiv=3DContent-Type>
<META name=3DGENERATOR content=3D"MSHTML 8.00.6001.23588"></HEAD>
<BODY aLink=3D#0000ff bgColor=3D#ffffff vLink=3D#0000ff>
<H1><IMG border=3D0 align=3Dtop=20
src=3D"http://localhost/mascot/images/88x31_logo_white.gif" width=3D88 =
height=3D31=20
NATURALSIZEFLAG=3D"3"> Mascot Search Results</H1>
<H3>Protein View</H3>
<FORM method=3Dpost><INPUT value=3D../data/20151226/F019732.dat =
type=3Dhidden=20
name=3Dfile> <INPUT value=3Dtr|W5GEJ3|W5GEJ3_WHEAT type=3Dhidden =
name=3Dhit> <INPUT=20
value=3D1 type=3Dhidden name=3Dpx> <INPUT value=3Dfalse type=3Dhidden =
name=3Dshowall> <INPUT=20
value=3D32 type=3Dhidden name=3Dave_thresh> <INPUT value=3D5 =
type=3Dhidden=20
name=3D_ignoreionsscorebelow> <INPUT value=3D0.05 type=3Dhidden =
name=3D_sigthreshold>=20
<INPUT value=3D0 type=3Dhidden name=3Dreport> <INPUT value=3D1 =
type=3Dhidden name=3Ddb_idx>=20
<INPUT value=3D1025 type=3Dhidden name=3D_msresflags> <INPUT value=3D2 =
type=3Dhidden=20
name=3D_msresflags2> <INPUT value=3D-1 type=3Dhidden name=3Dpercolate> =
<INPUT value=3D0=20
type=3Dhidden name=3Dpercolate_rt> <FONT face=3D"Courier =
New,Courier,monospace"><PRE>Match to: <B>tr|W5GEJ3|W5GEJ3_WHEAT</B> =
Score: <B>67</B>
<B>tr|W5GEJ3|W5GEJ3_WHEAT</B>

Nominal mass (M<SUB>r</SUB>): <B>34867</B>; Calculated pI value: =
<B>6.00</B>
NCBI BLAST search of <A =
href=3D"http://www.ncbi.nlm.nih.gov/blast/Blast.cgi?ALIGNMENTS=3D50&amp;A=
LIGNMENT_VIEW=3DPairwise&amp;AUTO_FORMAT=3DSemiauto&amp;CDD_SEARCH=3Don&a=
mp;CLIENT=3Dweb&amp;COMPOSITION_BASED_STATISTICS=3Don&amp;DATABASE=3Dnr&a=
mp;DESCRIPTIONS=3D100&amp;ENTREZ_QUERY=3D(none)&amp;EXPECT=3D10&amp;FILTE=
R=3DL&amp;FORMAT_BLOCK_ON_RESPAGE=3DNone&amp;FORMAT_OBJECT=3DAlignment&am=
p;FORMAT_TYPE=3DHTML&amp;GAPCOSTS=3D11+1&amp;I_THRESH=3D0.001&amp;LAYOUT=3D=
TwoWindows&amp;MATRIX_NAME=3DBLOSUM62&amp;NCBI_GI=3Don&amp;PAGE=3DProtein=
s&amp;PROGRAM=3Dblastp&amp;QUERY=3DMAATATKLSSGHEMPAVGLGVWRMDSAAVRGLIHSALR=
AGYRHFDCAADYKNEAEVGDALAEAFETGLVKREDLFITTKLWNSDHGHVVEACKDSLKKLRLDYLDLYLIHF=
PVATKHTGVGTTGSALGDDGVLDIDTTITLETTWHAMEDLVSMGLVRSIGISNYDIFLTRDCLAYAKIKPAVN=
QIETHPYFQRDSLVKFCQKHGISVTAHTPLGGSTANTEWFGSVSCLDDPVIKSLAEKYGKTPAQLVLRWGLQR=
NTVVIPKTSKVERLEENFAVFDFDISVEDMEKIKALDRNYRTNQPAKFWGSNLYA&amp;SERVICE=3Dpla=
in&amp;SET_DEFAULTS.x=3D9&amp;SET_DEFAULTS.y=3D5&amp;SHOW_OVERVIEW=3Don&a=
mp;WORD_SIZE=3D3&amp;END_OF_HTTPGET=3DYes" =
target=3D_blank>tr|W5GEJ3|W5GEJ3_WHEAT</A> against nr
Unformatted <A =
href=3D"http://localhost/mascot/cgi/getseq.pl?Triticum+tr%7cW5GEJ3%7cW5GE=
J3_WHEAT+seq" target=3D_blank>sequence string</A> for pasting into other =
applications

Fixed modifications: Carbamidomethyl (C)
Variable modifications: Oxidation (M)
Cleavage by Trypsin: cuts C-term side of KR unless next residue is P
Sequence Coverage: <B>20%</B>

Matched peptides shown in <B><FONT color=3D#ff0000>Bold Red</FONT></B>

     <B>1</B> MAATATK<B><FONT color=3D#ff0000>LSS GHEMPAVGLG =
VWR</FONT></B>MDSAAVR GLIHSALRAG YRHFDCAADY=20
<B>    51</B> KNEAEVGDAL AEAFETGLVK REDLFITTKL WNSDHGHVVE =
ACKDSLKK<B><FONT color=3D#ff0000>LR </FONT></B>
<B>   101<FONT color=3D#ff0000> LDYLDLYLIH FPVATK</FONT></B>HTGV =
GTTGSALGDD GVLDIDTTIT LETTWHAMED=20
<B>   151</B> LVSMGLVR<B><FONT color=3D#ff0000>SI GISNYDIFLT =
R</FONT></B>DCLAYAK<B><FONT color=3D#ff0000>IK PAVNQIETHP =
YFQR</FONT></B>DSLVKF=20
<B>   201</B> CQKHGISVTA HTPLGGSTAN TEWFGSVSCL DDPVIKSLAE KYGKTPAQLV=20
<B>   251</B> LRWGLQRNTV VIPKTSKVER LEENFAVFDF DISVEDMEKI KALDRNYRTN=20
<B>   301</B> QPAKFWGSNL YA
</PRE></FONT>
<P><INPUT onclick=3D"this.form.showall.value=3D'true'; return true" =
value=3D"Show predicted peptides also" type=3Dsubmit>=20

<P><INPUT value=3D"Sort Peptides By" type=3Dsubmit>&nbsp; <INPUT =
value=3Dstartup=20
CHECKED type=3Dradio name=3Dsort>Residue Number&nbsp; <INPUT =
value=3Dmassup type=3Dradio=20
name=3Dsort>Increasing Mass&nbsp; <INPUT value=3Dmassdown type=3Dradio=20
name=3Dsort>Decreasing Mass&nbsp; <FONT face=3D"Courier =
New,Courier,monospace"><PRE><B> Start - End     Observed    Mr(expt)   =
Mr(calc)      ppm    Miss Sequence</B>
<B><FONT color=3D#ff0000>     8 - 23     1695.8945  1694.8872  1694.8563 =
        18     0  K.LSSGHEMPAVGLGVWR.M </FONT></B> (<A =
href=3D"http://localhost/mascot/cgi/peptide_view.pl?file=3D../data/201512=
26/F019732.dat&amp;query=3D19&amp;hit=3D1&amp;index=3Dtr%7cW5GEJ3%7cW5GEJ=
3_WHEAT&amp;px=3D1&amp;section=3D5&amp;ave_thresh=3D32&amp;_ignoreionssco=
rebelow=3D5&amp;report=3D0&amp;_sigthreshold=3D0.05&amp;_msresflags=3D102=
5&amp;_msresflags2=3D2&amp;percolate=3D-1&amp;percolate_rt=3D0" =
target=3D_blank>Ions score 12</A>)
<B><FONT color=3D#ff0000>    99 - 116    2190.2562  2189.2489  2189.2248 =
        11     1  K.LRLDYLDLYLIHFPVATK.H </FONT></B> (<A =
href=3D"http://localhost/mascot/cgi/peptide_view.pl?file=3D../data/201512=
26/F019732.dat&amp;query=3D32&amp;hit=3D1&amp;index=3Dtr%7cW5GEJ3%7cW5GEJ=
3_WHEAT&amp;px=3D1&amp;section=3D5&amp;ave_thresh=3D32&amp;_ignoreionssco=
rebelow=3D5&amp;report=3D0&amp;_sigthreshold=3D0.05&amp;_msresflags=3D102=
5&amp;_msresflags2=3D2&amp;percolate=3D-1&amp;percolate_rt=3D0" =
target=3D_blank>Ions score 16</A>)
<B><FONT color=3D#ff0000>   159 - 171    1498.8145  1497.8072  1497.7827 =
        16     0  R.SIGISNYDIFLTR.D </FONT></B> (<A =
href=3D"http://localhost/mascot/cgi/peptide_view.pl?file=3D../data/201512=
26/F019732.dat&amp;query=3D15&amp;hit=3D2&amp;index=3Dtr%7cW5GEJ3%7cW5GEJ=
3_WHEAT&amp;px=3D1&amp;section=3D5&amp;ave_thresh=3D32&amp;_ignoreionssco=
rebelow=3D5&amp;report=3D0&amp;_sigthreshold=3D0.05&amp;_msresflags=3D102=
5&amp;_msresflags2=3D2&amp;percolate=3D-1&amp;percolate_rt=3D0" =
target=3D_blank>Ions score 10</A>)
<B><FONT color=3D#ff0000>   179 - 194    1941.0629  1940.0556  1940.0268 =
        15     0  K.IKPAVNQIETHPYFQR.D </FONT></B> (<A =
href=3D"http://localhost/mascot/cgi/peptide_view.pl?file=3D../data/201512=
26/F019732.dat&amp;query=3D25&amp;hit=3D1&amp;index=3Dtr%7cW5GEJ3%7cW5GEJ=
3_WHEAT&amp;px=3D1&amp;section=3D5&amp;ave_thresh=3D32&amp;_ignoreionssco=
rebelow=3D5&amp;report=3D0&amp;_sigthreshold=3D0.05&amp;_msresflags=3D102=
5&amp;_msresflags2=3D2&amp;percolate=3D-1&amp;percolate_rt=3D0" =
target=3D_blank>Ions score 30</A>)
<P><IMG alt=3D"Error Distribution" =
src=3D"http://localhost/mascot/cgi/mass_error.pl?mass_error_3996867211395=
4" width=3D450 height=3D150>
</FORM><HR>

</PRE></FONT>
<P>
<TABLE border=3D2 cellSpacing=3D2 cellPadding=3D1 width=3D"100%">
  <TBODY>
  <TR>
    <TD noWrap align=3Dmiddle><B>Mascot:</B>&nbsp; <A=20
      =
href=3D"http://www.matrixscience.com/">http://www.matrixscience.com/</A> =

  </TD></TR></TBODY></TABLE></P></BODY></HTML>

------=_NextPart_000_0000_01D13FCE.B5372D00
Content-Type: image/gif
Content-Transfer-Encoding: base64
Content-Location: http://localhost/mascot/images/88x31_logo_white.gif

R0lGODlhWAAfANX/AMDAwP/v7//f3//Pz/+/v/+vr/+fn/+Pj/9/f/9wcP9gYP9QUP9AQP8wMP8g
IP8QEP8AAO/v/+/v79/f/9/f38/P/8/Pz7+//7+/v6+v/6+vr5+f/5+fn4+P/4+Pj39//39/f3Bw
/3BwcGBg/2BgYFBQ/1BQUEBA/0BAQDAw/zAwMCAg/yAgIBAQ/xAQEAAA/wAAAAAAAAAAAAAAAAAA
AAAAAAAAAAAAAAAAAAAAAAAAAAAAAAAAAAAAAAAAAAAAACH5BAEAAAAALAAAAABYAB8AQAb/QIBw
SCwaj8ikcslsEl0wTDHz+bxOgMrp8mpFiJFThfsyjl4j82tVLaVGk+Hq1TF2ut8jCkYRSkgcToKD
hIQUKiBCHnxEAghDBA8QQg4QBEQBQwyWQ5ICAAsBAZcACKQJEAsMQgQQk5hCAhAPlAACn0MkUYMS
HCIaABMfJychRSPEH0YbWEMXJyUhxCPSJQAb0icjH8gfeRvIxRnXxCfeGcQlFwAWIn1HLC7vQhtl
AFZ1ES0v6/QrRGSIWPlXpF6LISWuVNgA4EyaIRta9Jvw4kUcInsCDZEARcqQBQ6I0AJQAEIDIgQU
xJo1pOQqIQFUCmFQyYAQAzZBQXikqYAQ/wQQZAIgkFPIHmCFkipdyrSp06eDSLiQUDBhM3JrjFSY
Y++aMgAnXnwdUUFIwodgX1gTso/hkAgVK0w4Ma4IBxZHQMDACzCNlRJiKFokEu5EiopFrFwdYiWF
EC5rhYQ1BqbEhsN1inCE4YGIBBAo5kEdrRS0EQkwEhEp0AABAgYGeA6liUBBAgOXFDDYvUDA7t+/
LxHYzTPAb1wHHCxAsMBAgtnAf2cawsGFhSIUYOwiAtSVgwFCDphM4mmlpQQhiSgQMMBVAAEyNx1A
UtJBgQVCh2DQjoRE5yEOODDdAA+AV0oqMClgoAIQzDcTJwAE8Fp4zwEIwXQANABBTillEv9AeREu
px8LGpFm4okopqjiiiyOxoEKHg2xz2Jn8KPVPkSYA0AGeDT0EI8v5HEYWiG84BhEiAEQARueoXDd
EYv8R0QKij2GzAtuvVUCkIwJUUFFF30l2EVf2nhNVkWEBVhZRnDASBH7wUBVjhEoFkYEZ3w1BFkA
BESEYGy+1dYFH6wQaJ89HgMmlDC4cIQIMJBQRAlxWNHCOEWi5ZUzSQqhzwt1ETGHW1UKMSYRFaRQ
1h1HErEIX3ZZl2NFjo2QRglcpZBBBIehIcQIuQpzwj4tnHDRXMSKseMaHzxT0QppZNArFh/0ukI/
RqlQhAkmiNbitwBIoMKTG71ZxC1JEIDsYYqjJEUBCSB4q5dqQrSHS3s5GRDUEAmMpFNRlZBigL/i
PTCggBFqCLBMAcwyHQInDWFBpEfooi0RmzBAyiMfQhieTwdW+C8ABxCA7lAIoLKAEKGQBEF6H1n4
SSjqDpHddkS4KakRBWzCEgDyIaHvyj8FVcADRdkiU00JgNcwBLgYsQkC+pJChF4oHDFxEQnIBnTE
AauXSXswDy2ETwl8YtwQ7TVY78uNyMQgT5e0LMTEUua1swAF9MybgT8FiN8n8Emi8QALuLJAAgxI
ou4mD8h2QH4BLPBAA8tlMpwrtvmcCQgieDAnuKQXEgQAOw==

------=_NextPart_000_0000_01D13FCE.B5372D00
Content-Type: application/octet-stream
Content-Transfer-Encoding: base64
Content-Location: http://localhost/mascot/cgi/mass_error.pl?mass_error_39968672113954

R0lGODlhwgGWAMIAAP///wAAAP8AAADMAAAA/wAAAAAAAAAAACH5BAEAAAAALAAAAADCAZYAAAP+
CLrc/jDKSau9OOvNu/9gKI5kaZ5oqq5s675wLM90bd94ru987//AoHBILBqPyKRyyWw6n9CodEqt
Wq/YrHbL7Xq/4LB4TC6bz+i0es1uu9/wuHxOr9vv+Lx+z+/7/4CBgoOEhYaHiImKi4yNjhAEkQSP
lJUxk5aZmieYfgKfm44BowE3nX2fAqGMpQutNKd8qauKr641sbS6uw6SubzAwL/BxGWko7jFyme2
Gq/HzQrQD8PL1lzHGcgO0QDdDNXX4lbfFKXR39nU4+xb0OUQ6PG3vvWR4JL49wu++qf9/PIF3KcA
YEGBBwkCMLgQYUOFDCM6lAhxosWKGP9d1Jj+0Z/HgRxDfkwoEuTIhyVJnqSYEuXJGs3g3erVriYW
dRhiVugWzqbPJLZkcmOArtWzdT+TOgl6YZo3bs+20VRKdYlRGz2rauXxTiqMrFvDnmEotixXUljN
qt3BFNbatzfazgALt+6Jq8ns6nXRVSinvYC3kA1MuArdwognyHPLYVbiwnLndnD8mDBOxhsoV94s
mbPnJIc/i4blcLRpH6FPq3aRerXrFK1fyyYRe7btD7Vvq/ULu7TuxLxZ5P4dNviK4cS3Gm8QFa0G
5Mmpvst51AP06JCfSnP+HPvjyxaqa89w3bvNyDsf+LVXb+VG9x1Nylc532V9lvBb4r//nn/+fPoA
2hfgfgP2V+B/AiZIoIIGMqiQB+iZo94G5Zm3gGbBRKjYTONhUKGFAGCYIXc7qUOihyCOIKJqH6Z4
zXIotOiiMjCWMNiMu+kgI47E1GjCjjzyMh1mQRbJj5Fv+WgjkjnmACSTmygpwo1QSudklWIN2RmW
OD7JpShDEfmlT3h1eMmYSpUpJQdUoimOmnm5eV5XccrpnZd26oVnnnXtyedbfv4pVpuCvhZooYMi
qldQXhEFXkGK1iWVeERNcGiklZwzIVSNHolpkmGGWgp7C5baoKkIoqrfqaym2uqqrsYK66z51eof
rbfaeuClEegk4VSfNilNeEgFaxalrsD+CayxymXjlDfNQcKsodO6xmu11xCK7WPXbputt6Z1C64y
4o5LTLnm6qJtunuhy666727mbryhzEuvJvbe+8OKUeSrbw/8NkHqwAQXbPDBCCes8MIMN+zwwxBH
LPHEFFfscCrtSYEcdByD0DFuHocM8sjWiVwyyR34azKbK7OMsssnx5xyyxTS3N3LNeMssM7k2dwz
zygCfcHHMsM8s9AWEA3Fxj4HXXTOT98c9c9TO3101UM3rQTTSFegtNFgQ3312GFLTbbYZVP979ps
t+22HM1NyhzcyaL17JpakOgrh3DJPfdReN/UjaZ/v1Ed4U8BLul4Jt6CbBqIz9T4sHH+IG4543aJ
d/njaiymOOWGg74532sNjjnnkM89FOpoaH466cJW+rmZa+wtO+ypczg66KCKPuzsbkR2OO253/67
45Ka6JXtbDgV0/Jw3K067m9Xb/312Gev/fbcd9/EAOAPoID4448Pvg3kAxD++d6HwPoGRp1Y6Qfp
i3/+/QukHwP76rdfAjKd6oDr5uGB+vXPfv2bQPjKxz771a+B6tMfAxBoPv41wIEMJB/+/Kep+EVr
O+WQiwentwEDIlCDEpxg/iKYQQauEIIQMGD5HADBGh6Qg4kr3PF4Nz/f9ZB4F1jfDBM4xAsKUYJI
fGEFUkhEFbrQhRT03uGcszx4iBBvhBoKIhFluEIaXvCLTrwhBZhIRiVCsYncmx16QtjDy1HPAhoc
YhTLGMYibhGNMewiHll4wDieEIc7BCDyeNjGQfqtAybs4gJjCEM95q+RjFzkIr1YwzjacXtT1A53
5Kc6nAgSiGZIov9sIspRZiEBADs=

------=_NextPart_000_0000_01D13FCE.B5372D00--
