# Supplementary material for: Identification of Key Proteins and Networks Related to Grain Development in Wheat (Triticum aestivum L.) by Comparative Transcription and Proteomic Analysis of Allelic Variants in TaGW2-6A
Source: Front Plant Sci. 2016 Jun 28;7:922. doi: 10.3389/fpls.2016.00922 (PMC4923154; doi:10.3389/fpls.2016.00922)
Supplement: Data Sheet S1 — Results of MALDI-TOF/TOF-MS analysis. [file DataSheet1.ZIP › Result of MALDI-TOFTOF-MS/Database Result/C20-1.mht]

From: <Saved by Windows Internet Explorer 8>
Subject: Mascot Search Results: Protein View
Date: Sat, 26 Dec 2015 16:20:00 +0800
MIME-Version: 1.0
Content-Type: multipart/related;
	type="text/html";
	boundary="----=_NextPart_000_0000_01D13FF9.450C0FC0"
X-MimeOLE: Produced By Microsoft MimeOLE V6.00.2900.6157

This is a multi-part message in MIME format.

------=_NextPart_000_0000_01D13FF9.450C0FC0
Content-Type: text/html;
	charset="utf-8"
Content-Transfer-Encoding: quoted-printable
Content-Location: http://localhost/mascot/cgi/protein_view.pl?file=../data/20151226/F019844.dat&hit=tr%7cW5EAJ4%7cW5EAJ4_WHEAT&db_idx=1&px=1&ave_thresh=32&_ignoreionsscorebelow=5&report=0&_sigthreshold=0.05&_msresflags=1025&_msresflags2=2&percolate=-1&percolate_rt=0

=EF=BB=BF<!DOCTYPE HTML PUBLIC "-//W3C//DTD HTML 4.0 Transitional//EN">
<!-- 1 seconds --><HTML><HEAD><TITLE>Mascot Search Results: Protein =
View</TITLE>
<META content=3D"text/html; charset=3Dutf-8" http-equiv=3DContent-Type>
<META name=3DGENERATOR content=3D"MSHTML 8.00.6001.23588"></HEAD>
<BODY aLink=3D#0000ff bgColor=3D#ffffff vLink=3D#0000ff>
<H1><IMG border=3D0 align=3Dtop=20
src=3D"http://localhost/mascot/images/88x31_logo_white.gif" width=3D88 =
height=3D31=20
NATURALSIZEFLAG=3D"3"> Mascot Search Results</H1>
<H3>Protein View</H3>
<FORM method=3Dpost><INPUT value=3D../data/20151226/F019844.dat =
type=3Dhidden=20
name=3Dfile> <INPUT value=3Dtr|W5EAJ4|W5EAJ4_WHEAT type=3Dhidden =
name=3Dhit> <INPUT=20
value=3D1 type=3Dhidden name=3Dpx> <INPUT value=3Dfalse type=3Dhidden =
name=3Dshowall> <INPUT=20
value=3D32 type=3Dhidden name=3Dave_thresh> <INPUT value=3D5 =
type=3Dhidden=20
name=3D_ignoreionsscorebelow> <INPUT value=3D0.05 type=3Dhidden =
name=3D_sigthreshold>=20
<INPUT value=3D0 type=3Dhidden name=3Dreport> <INPUT value=3D1 =
type=3Dhidden name=3Ddb_idx>=20
<INPUT value=3D1025 type=3Dhidden name=3D_msresflags> <INPUT value=3D2 =
type=3Dhidden=20
name=3D_msresflags2> <INPUT value=3D-1 type=3Dhidden name=3Dpercolate> =
<INPUT value=3D0=20
type=3Dhidden name=3Dpercolate_rt> <FONT face=3D"Courier =
New,Courier,monospace"><PRE>Match to: <B>tr|W5EAJ4|W5EAJ4_WHEAT</B> =
Score: <B>102</B>
<B>tr|W5EAJ4|W5EAJ4_WHEAT</B>

Nominal mass (M<SUB>r</SUB>): <B>70213</B>; Calculated pI value: =
<B>7.21</B>
NCBI BLAST search of <A =
href=3D"http://www.ncbi.nlm.nih.gov/blast/Blast.cgi?ALIGNMENTS=3D50&amp;A=
LIGNMENT_VIEW=3DPairwise&amp;AUTO_FORMAT=3DSemiauto&amp;CDD_SEARCH=3Don&a=
mp;CLIENT=3Dweb&amp;COMPOSITION_BASED_STATISTICS=3Don&amp;DATABASE=3Dnr&a=
mp;DESCRIPTIONS=3D100&amp;ENTREZ_QUERY=3D(none)&amp;EXPECT=3D10&amp;FILTE=
R=3DL&amp;FORMAT_BLOCK_ON_RESPAGE=3DNone&amp;FORMAT_OBJECT=3DAlignment&am=
p;FORMAT_TYPE=3DHTML&amp;GAPCOSTS=3D11+1&amp;I_THRESH=3D0.001&amp;LAYOUT=3D=
TwoWindows&amp;MATRIX_NAME=3DBLOSUM62&amp;NCBI_GI=3Don&amp;PAGE=3DProtein=
s&amp;PROGRAM=3Dblastp&amp;QUERY=3DMIPLCASSSPSTPAIIAPRPRRLRHRTTTPSLPHSRSP=
HRLHLLASSSTPRPLARAHRPGSVVTAAEMVFSVTKKETKPYEGQKPGTSGLRKXVTVFQQPHYLANFVQSTF=
NALPADQVKGATIVVSGDGRYFSKDAVQIIAKMAAANGVRRVWVGQDSLLSTPAVSAIIRERISADGAKATGA=
FILTASHNPGGPTEDFGIKYNMGNGGPAPESVTDKIFSNTKTVTEYLIAEDLPNVDISVIGVTSFTGPEGPFD=
VDVFDSATDYIKLMKTIFDFESIKKLLASPKFSFCFDGLHGVAGAYAKRMFVDELGASESSLLNCVPKEDFGG=
GHPDPNLTYAKELVDRMGLGKTSNVEPPEFGAAADGDADRNMVLGKRFFVTPSDSVAIIAANAVQSIPYFASG=
LKGVARSMPTSAALDVVAKNLNLKFFEVPTGWKFFGNLMDAGMCSVCGEESFGTGSDHIREKDGIWAVLAWLS=
ILAYKNKDNLGGDKLVTVEDIVLQHWATYGRHYYTRYDYENVDAEAAKELMANLVKMQSSLSDVNKSIKEIQP=
TVADVVSADEFEYKDPVDGSVSKHQGIRYLFGDGSRLVFRLSGTGSVGATIRIYIEQYEKDSSKTGRASSDAL=
SPLVDVALKFSKIKEYTGRSAPTVIT&amp;SERVICE=3Dplain&amp;SET_DEFAULTS.x=3D9&amp=
;SET_DEFAULTS.y=3D5&amp;SHOW_OVERVIEW=3Don&amp;WORD_SIZE=3D3&amp;END_OF_H=
TTPGET=3DYes" target=3D_blank>tr|W5EAJ4|W5EAJ4_WHEAT</A> against nr
Unformatted <A =
href=3D"http://localhost/mascot/cgi/getseq.pl?Triticum+tr%7cW5EAJ4%7cW5EA=
J4_WHEAT+seq" target=3D_blank>sequence string</A> for pasting into other =
applications

Fixed modifications: Carbamidomethyl (C)
Variable modifications: Oxidation (M)
Cleavage by Trypsin: cuts C-term side of KR unless next residue is P
Sequence Coverage: <B>2%</B>

Matched peptides shown in <B><FONT color=3D#ff0000>Bold Red</FONT></B>

     <B>1</B> MIPLCASSSP STPAIIAPRP RRLRHRTTTP SLPHSRSPHR LHLLASSSTP=20
<B>    51</B> RPLARAHRPG SVVTAAEMVF SVTK<B><FONT color=3D#ff0000>KETKPY =
EGQKPGTSGL R</FONT></B>KXVTVFQQP=20
<B>   101</B> HYLANFVQST FNALPADQVK GATIVVSGDG RYFSKDAVQI IAKMAAANGV=20
<B>   151</B> RRVWVGQDSL LSTPAVSAII RERISADGAK ATGAFILTAS HNPGGPTEDF=20
<B>   201</B> GIKYNMGNGG PAPESVTDKI FSNTKTVTEY LIAEDLPNVD ISVIGVTSFT=20
<B>   251</B> GPEGPFDVDV FDSATDYIKL MKTIFDFESI KKLLASPKFS FCFDGLHGVA=20
<B>   301</B> GAYAKRMFVD ELGASESSLL NCVPKEDFGG GHPDPNLTYA KELVDRMGLG=20
<B>   351</B> KTSNVEPPEF GAAADGDADR NMVLGKRFFV TPSDSVAIIA ANAVQSIPYF=20
<B>   401</B> ASGLKGVARS MPTSAALDVV AKNLNLKFFE VPTGWKFFGN LMDAGMCSVC=20
<B>   451</B> GEESFGTGSD HIREKDGIWA VLAWLSILAY KNKDNLGGDK LVTVEDIVLQ=20
<B>   501</B> HWATYGRHYY TRYDYENVDA EAAKELMANL VKMQSSLSDV NKSIKEIQPT=20
<B>   551</B> VADVVSADEF EYKDPVDGSV SKHQGIRYLF GDGSRLVFRL SGTGSVGATI=20
<B>   601</B> RIYIEQYEKD SSKTGRASSD ALSPLVDVAL KFSKIKEYTG RSAPTVIT
</PRE></FONT>
<P><INPUT onclick=3D"this.form.showall.value=3D'true'; return true" =
value=3D"Show predicted peptides also" type=3Dsubmit>=20

<P><INPUT value=3D"Sort Peptides By" type=3Dsubmit>&nbsp; <INPUT =
value=3Dstartup=20
CHECKED type=3Dradio name=3Dsort>Residue Number&nbsp; <INPUT =
value=3Dmassup type=3Dradio=20
name=3Dsort>Increasing Mass&nbsp; <INPUT value=3Dmassdown type=3Dradio=20
name=3Dsort>Decreasing Mass&nbsp; <FONT face=3D"Courier =
New,Courier,monospace"><PRE><B> Start - End     Observed    Mr(expt)   =
Mr(calc)      ppm    Miss Sequence</B>
<B><FONT color=3D#ff0000>    75 - 91     1876.0433  1875.0360  1874.9850 =
        27     1  K.KETKPYEGQKPGTSGLR.K </FONT></B> (<A =
href=3D"http://localhost/mascot/cgi/peptide_view.pl?file=3D../data/201512=
26/F019844.dat&amp;query=3D14&amp;hit=3D1&amp;index=3Dtr%7cW5EAJ4%7cW5EAJ=
4_WHEAT&amp;px=3D1&amp;section=3D5&amp;ave_thresh=3D32&amp;_ignoreionssco=
rebelow=3D5&amp;report=3D0&amp;_sigthreshold=3D0.05&amp;_msresflags=3D102=
5&amp;_msresflags2=3D2&amp;percolate=3D-1&amp;percolate_rt=3D0" =
target=3D_blank>Ions score 62</A>)
<B><FONT color=3D#ff0000>    76 - 91     1747.9460  1746.9387  1746.8900 =
        28     0  K.ETKPYEGQKPGTSGLR.K </FONT></B> (<A =
href=3D"http://localhost/mascot/cgi/peptide_view.pl?file=3D../data/201512=
26/F019844.dat&amp;query=3D11&amp;hit=3D1&amp;index=3Dtr%7cW5EAJ4%7cW5EAJ=
4_WHEAT&amp;px=3D1&amp;section=3D5&amp;ave_thresh=3D32&amp;_ignoreionssco=
rebelow=3D5&amp;report=3D0&amp;_sigthreshold=3D0.05&amp;_msresflags=3D102=
5&amp;_msresflags2=3D2&amp;percolate=3D-1&amp;percolate_rt=3D0" =
target=3D_blank>Ions score 42</A>)
<P><IMG alt=3D"Error Distribution" =
src=3D"http://localhost/mascot/cgi/mass_error.pl?mass_error_1434739983775=
91" width=3D450 height=3D150>
</FORM><HR>

</PRE></FONT>
<P>
<TABLE border=3D2 cellSpacing=3D2 cellPadding=3D1 width=3D"100%">
  <TBODY>
  <TR>
    <TD noWrap align=3Dmiddle><B>Mascot:</B>&nbsp; <A=20
      =
href=3D"http://www.matrixscience.com/">http://www.matrixscience.com/</A> =

  </TD></TR></TBODY></TABLE></P></BODY></HTML>

------=_NextPart_000_0000_01D13FF9.450C0FC0
Content-Type: image/gif
Content-Transfer-Encoding: base64
Content-Location: http://localhost/mascot/images/88x31_logo_white.gif

R0lGODlhWAAfANX/AMDAwP/v7//f3//Pz/+/v/+vr/+fn/+Pj/9/f/9wcP9gYP9QUP9AQP8wMP8g
IP8QEP8AAO/v/+/v79/f/9/f38/P/8/Pz7+//7+/v6+v/6+vr5+f/5+fn4+P/4+Pj39//39/f3Bw
/3BwcGBg/2BgYFBQ/1BQUEBA/0BAQDAw/zAwMCAg/yAgIBAQ/xAQEAAA/wAAAAAAAAAAAAAAAAAA
AAAAAAAAAAAAAAAAAAAAAAAAAAAAAAAAAAAAAAAAAAAAACH5BAEAAAAALAAAAABYAB8AQAb/QIBw
SCwaj8ikcslsEl0wTDHz+bxOgMrp8mpFiJFThfsyjl4j82tVLaVGk+Hq1TF2ut8jCkYRSkgcToKD
hIQUKiBCHnxEAghDBA8QQg4QBEQBQwyWQ5ICAAsBAZcACKQJEAsMQgQQk5hCAhAPlAACn0MkUYMS
HCIaABMfJychRSPEH0YbWEMXJyUhxCPSJQAb0icjH8gfeRvIxRnXxCfeGcQlFwAWIn1HLC7vQhtl
AFZ1ES0v6/QrRGSIWPlXpF6LISWuVNgA4EyaIRta9Jvw4kUcInsCDZEARcqQBQ6I0AJQAEIDIgQU
xJo1pOQqIQFUCmFQyYAQAzZBQXikqYAQ/wQQZAIgkFPIHmCFkipdyrSp06eDSLiQUDBhM3JrjFSY
Y++aMgAnXnwdUUFIwodgX1gTso/hkAgVK0w4Ma4IBxZHQMDACzCNlRJiKFokEu5EiopFrFwdYiWF
EC5rhYQ1BqbEhsN1inCE4YGIBBAo5kEdrRS0EQkwEhEp0AABAgYGeA6liUBBAgOXFDDYvUDA7t+/
LxHYzTPAb1wHHCxAsMBAgtnAf2cawsGFhSIUYOwiAtSVgwFCDphM4mmlpQQhiSgQMMBVAAEyNx1A
UtJBgQVCh2DQjoRE5yEOODDdAA+AV0oqMClgoAIQzDcTJwAE8Fp4zwEIwXQANABBTillEv9AeREu
px8LGpFm4okopqjiiiyOxoEKHg2xz2Jn8KPVPkSYA0AGeDT0EI8v5HEYWiG84BhEiAEQARueoXDd
EYv8R0QKij2GzAtuvVUCkIwJUUFFF30l2EVf2nhNVkWEBVhZRnDASBH7wUBVjhEoFkYEZ3w1BFkA
BESEYGy+1dYFH6wQaJ89HgMmlDC4cIQIMJBQRAlxWNHCOEWi5ZUzSQqhzwt1ETGHW1UKMSYRFaRQ
1h1HErEIX3ZZl2NFjo2QRglcpZBBBIehIcQIuQpzwj4tnHDRXMSKseMaHzxT0QppZNArFh/0ukI/
RqlQhAkmiNbitwBIoMKTG71ZxC1JEIDsYYqjJEUBCSB4q5dqQrSHS3s5GRDUEAmMpFNRlZBigL/i
PTCggBFqCLBMAcwyHQInDWFBpEfooi0RmzBAyiMfQhieTwdW+C8ABxCA7lAIoLKAEKGQBEF6H1n4
SSjqDpHddkS4KakRBWzCEgDyIaHvyj8FVcADRdkiU00JgNcwBLgYsQkC+pJChF4oHDFxEQnIBnTE
AauXSXswDy2ETwl8YtwQ7TVY78uNyMQgT5e0LMTEUua1swAF9MybgT8FiN8n8Emi8QALuLJAAgxI
ou4mD8h2QH4BLPBAA8tlMpwrtvmcCQgieDAnuKQXEgQAOw==

------=_NextPart_000_0000_01D13FF9.450C0FC0
Content-Type: application/octet-stream
Content-Transfer-Encoding: base64
Content-Location: http://localhost/mascot/cgi/mass_error.pl?mass_error_143473998377591

R0lGODlhwgGWAMIAAP///wAAAP8AAADMAAAA/wAAAAAAAAAAACH5BAEAAAAALAAAAADCAZYAAAP+
CLrc/jDKSau9OOvNu/9gKI5kaZ5oqq5s675wLM90bd94ru987//AoHBILBqPyKRyyWw6n9CodEqt
Wq/YrHbL7Xq/4LB4TC6bz+i0es1uu9/wuHxOr9vv+Lx+z+/7/4CBgoOEhYaHiImKi4yNjhMEj5KT
MZGUl5gnlpmceQGfATebnaRzoQunNKMUAq2lr16pqDWrE60CsLmMBLy1Ere6wYu+wsVhoJ+0xstj
sjbEzNFYyM/S1lvOytfbVsjJlb3c4obQ4+ZH1Nrn60my2RKgCt4P8/Pl7Pg97hepzu8MoZzdy0cw
x6l/FPbBkxcPwMCCEGd4a2jB34SDsx5G3Fj+xOJCBb0IBAjJi0FIk+EWnFSZEmRLhy9XuizJkubM
UTJh2tSJM6bPnTmD/uwJdCjKokiJKj26tGbTm0yjOpUKdarVqlh5UtV6FUQ6fg4QyqPnkKPZGwor
ZFvbD2DGs3Aluq2Yju0sgN80xt0rAqM6voBRTPxWKbDhKzkPK5aid7HjsJBVPZ6sIe2MxpQpf5Wc
ufMRzJ5DXxZNukfi0qhFpV6NAzTr1yJcw57dQTbt2xhs4yYolsXp3YF7v9ANfJ1wF8SLnzvuW7ni
iX+dS9eQfPq2zTKqW5dmGfnL7We7w9AOfpn44eX3Yk/4bV7Y9WXTl247t0Fv8vKFMY9wHgD+/Pj5
bbQfBB5F5h9PJCW1lVAKdsXgU1xl9eCCRjlYoYQXRqjhhBY2iKGHG2bI4YcQjhgiiL9tMKCBYyX0
AH4B5rLiXfV91ACMMZYCXUUsMtTigQ7gmKM57tnF0D9CDsnJjJooWRCTTTqZD5QjpCilOFSSkOSV
kuw4GpfbbQnmImtFN6Y1fgH55ZnX/ZglB1ayWUyab3ogppyGDFZnbXgqd2efZv0J6EaCDgpRoYay
E2eipCHKqKKPzuZopOZMSqk4ll4qzaKaTpZpp5uCylt7/zVkj6j40EdjfQHdiOqTNRLoX0OfvlpI
gbKqGUqttgqCK1k3jUQShSiKaGyxyJb+eKyyyRLL7LPORtshtNNKS6K1J1JrQ5n8ycprr35wi9eP
bgII7nV1vXckqad8e24p7r7bSbzyUsJpvV4A8wW9+N6grxf89lvDv10ELLAjBh+8i8KGJcwwOQlG
LPHEFFds8cUYZ6zxxhx37PHHIIcs8sgkl4zxFNVpp3IIK7Mcm8swg5DyyzF/4DCcNdtJs80785wz
zj8D7bPMPevMWNAbtDz00kYT7fTTTAsdtdRNQzEz0tRhnYHSU2etdW5fX8B11U9cDTXZVPMZtgVm
d+2121sXrfbDdNdt991m9EONe2ri4Q5hfQdex98HfbUnJYDPUubhXxBGX6tjMd6F44r+QyZ5I5DP
lS65puhaeeSrypF5W5sLHg23pIdOB+Hlqjo4XnR6zs2voHO+Oo2jy26Hqha5jqZ9ZPl+e+ufmx4H
78ALf3qNjxsvOu61H3g5F8g3Pz2ZpR8Z6+p1AU676N3r3R/e5Jdv/vnop6/++uxvMMD7AygQv/zy
v18D/PXj374HyndQeOLb08D8ABA/+xlwAQOEwQATSMD98S8gjENerjqwwAYWsIET0F8B57dBBNrP
ggx8QAJDSL8PdpCAF2Rfq/6HCscBcFWPS1yWKnhBDpKQfiXkIApLiMAdYhACDLyhCX1Ywx+mb4XJ
K94/0oKrGWqwh1B0APwOyIAg9vCAhg2wIhCvyMUUqi+GpBpXt6A3K+95wIsVrKIIs8hGNfIwg1KM
AA27aET0pY5c38OjEgN4AR3+EI1rdGMUcWhBOLYRiDocYhHXd8dk3NF51fOR7TIwRxzqT4RDFKQH
/SjHKRJyjYrkJBbxFkMgUYQiuTIc5K73BC06UBqufGUVEgAAOw==

------=_NextPart_000_0000_01D13FF9.450C0FC0--
