# Supplementary material for: Identification of Key Proteins and Networks Related to Grain Development in Wheat (Triticum aestivum L.) by Comparative Transcription and Proteomic Analysis of Allelic Variants in TaGW2-6A
Source: Front Plant Sci. 2016 Jun 28;7:922. doi: 10.3389/fpls.2016.00922 (PMC4923154; doi:10.3389/fpls.2016.00922)
Supplement: Data Sheet S1 — Results of MALDI-TOF/TOF-MS analysis. [file DataSheet1.ZIP › Result of MALDI-TOFTOF-MS/Database Result/C22-1.mht]

From: <Saved by Windows Internet Explorer 8>
Subject: Mascot Search Results: Protein View
Date: Sat, 26 Dec 2015 16:20:27 +0800
MIME-Version: 1.0
Content-Type: multipart/related;
	type="text/html";
	boundary="----=_NextPart_000_0000_01D13FF9.55180860"
X-MimeOLE: Produced By Microsoft MimeOLE V6.00.2900.6157

This is a multi-part message in MIME format.

------=_NextPart_000_0000_01D13FF9.55180860
Content-Type: text/html;
	charset="utf-8"
Content-Transfer-Encoding: quoted-printable
Content-Location: http://localhost/mascot/cgi/protein_view.pl?file=../data/20151226/F019851.dat&hit=tr%7cW5F826%7cW5F826_WHEAT&db_idx=1&px=1&ave_thresh=33&_ignoreionsscorebelow=5&report=0&_sigthreshold=0.05&_msresflags=1025&_msresflags2=2&percolate=-1&percolate_rt=0

=EF=BB=BF<!DOCTYPE HTML PUBLIC "-//W3C//DTD HTML 4.0 Transitional//EN">
<!-- 0 seconds --><HTML><HEAD><TITLE>Mascot Search Results: Protein =
View</TITLE>
<META content=3D"text/html; charset=3Dutf-8" http-equiv=3DContent-Type>
<META name=3DGENERATOR content=3D"MSHTML 8.00.6001.23588"></HEAD>
<BODY aLink=3D#0000ff bgColor=3D#ffffff vLink=3D#0000ff>
<H1><IMG border=3D0 align=3Dtop=20
src=3D"http://localhost/mascot/images/88x31_logo_white.gif" width=3D88 =
height=3D31=20
NATURALSIZEFLAG=3D"3"> Mascot Search Results</H1>
<H3>Protein View</H3>
<FORM method=3Dpost><INPUT value=3D../data/20151226/F019851.dat =
type=3Dhidden=20
name=3Dfile> <INPUT value=3Dtr|W5F826|W5F826_WHEAT type=3Dhidden =
name=3Dhit> <INPUT=20
value=3D1 type=3Dhidden name=3Dpx> <INPUT value=3Dfalse type=3Dhidden =
name=3Dshowall> <INPUT=20
value=3D33 type=3Dhidden name=3Dave_thresh> <INPUT value=3D5 =
type=3Dhidden=20
name=3D_ignoreionsscorebelow> <INPUT value=3D0.05 type=3Dhidden =
name=3D_sigthreshold>=20
<INPUT value=3D0 type=3Dhidden name=3Dreport> <INPUT value=3D1 =
type=3Dhidden name=3Ddb_idx>=20
<INPUT value=3D1025 type=3Dhidden name=3D_msresflags> <INPUT value=3D2 =
type=3Dhidden=20
name=3D_msresflags2> <INPUT value=3D-1 type=3Dhidden name=3Dpercolate> =
<INPUT value=3D0=20
type=3Dhidden name=3Dpercolate_rt> <FONT face=3D"Courier =
New,Courier,monospace"><PRE>Match to: <B>tr|W5F826|W5F826_WHEAT</B> =
Score: <B>184</B>
<B>tr|W5F826|W5F826_WHEAT</B>

Nominal mass (M<SUB>r</SUB>): <B>24659</B>; Calculated pI value: =
<B>6.32</B>
NCBI BLAST search of <A =
href=3D"http://www.ncbi.nlm.nih.gov/blast/Blast.cgi?ALIGNMENTS=3D50&amp;A=
LIGNMENT_VIEW=3DPairwise&amp;AUTO_FORMAT=3DSemiauto&amp;CDD_SEARCH=3Don&a=
mp;CLIENT=3Dweb&amp;COMPOSITION_BASED_STATISTICS=3Don&amp;DATABASE=3Dnr&a=
mp;DESCRIPTIONS=3D100&amp;ENTREZ_QUERY=3D(none)&amp;EXPECT=3D10&amp;FILTE=
R=3DL&amp;FORMAT_BLOCK_ON_RESPAGE=3DNone&amp;FORMAT_OBJECT=3DAlignment&am=
p;FORMAT_TYPE=3DHTML&amp;GAPCOSTS=3D11+1&amp;I_THRESH=3D0.001&amp;LAYOUT=3D=
TwoWindows&amp;MATRIX_NAME=3DBLOSUM62&amp;NCBI_GI=3Don&amp;PAGE=3DProtein=
s&amp;PROGRAM=3Dblastp&amp;QUERY=3DMSRRGDWVYENNGGTCVAIAGADYCVVAADTRLSVGYN=
ILTREHSKICELADKCVIASSGFQGDIKALQKNLAARELLYQHQHNKRMSCPAMAQLLSNTLYYKRFFPYYAF=
NVLGGLDSEGKGCVYSYDAVGSYERTGYSAQGSGSTLIMPVLDNQLKSPSPLLVPARDAVTPLSESEAVDLVK=
DVFASATERDIYTGDKVEIVVINKAGTRREYIELRKD&amp;SERVICE=3Dplain&amp;SET_DEFAULT=
S.x=3D9&amp;SET_DEFAULTS.y=3D5&amp;SHOW_OVERVIEW=3Don&amp;WORD_SIZE=3D3&a=
mp;END_OF_HTTPGET=3DYes" target=3D_blank>tr|W5F826|W5F826_WHEAT</A> =
against nr
Unformatted <A =
href=3D"http://localhost/mascot/cgi/getseq.pl?Triticum+tr%7cW5F826%7cW5F8=
26_WHEAT+seq" target=3D_blank>sequence string</A> for pasting into other =
applications

Fixed modifications: Carbamidomethyl (C)
Variable modifications: Oxidation (M)
Cleavage by Trypsin: cuts C-term side of KR unless next residue is P
Sequence Coverage: <B>20%</B>

Matched peptides shown in <B><FONT color=3D#ff0000>Bold Red</FONT></B>

     <B>1</B> MSRRGDWVYE NNGGTCVAIA GADYCVVAAD TR<B><FONT =
color=3D#ff0000>LSVGYNIL TR</FONT></B>EHSKICEL=20
<B>    51</B> ADKCVIASSG FQGDIKALQK NLAAR<B><FONT color=3D#ff0000>ELLYQ =
HQHNKR</FONT></B>MSCP AMAQLLSNTL=20
<B>   101</B> YYKRFFPYYA FNVLGGLDSE GK<B><FONT color=3D#ff0000>GCVYSYDA =
VGSYER</FONT></B>TGYS AQGSGSTLIM=20
<B>   151</B> PVLDNQLK<B><FONT color=3D#ff0000>SP SPLLVPAR</FONT></B>DA =
VTPLSESEAV DLVKDVFASA TERDIYTGDK=20
<B>   201</B> VEIVVINKAG TRREYIELRK D
</PRE></FONT>
<P><INPUT onclick=3D"this.form.showall.value=3D'true'; return true" =
value=3D"Show predicted peptides also" type=3Dsubmit>=20

<P><INPUT value=3D"Sort Peptides By" type=3Dsubmit>&nbsp; <INPUT =
value=3Dstartup=20
CHECKED type=3Dradio name=3Dsort>Residue Number&nbsp; <INPUT =
value=3Dmassup type=3Dradio=20
name=3Dsort>Increasing Mass&nbsp; <INPUT value=3Dmassdown type=3Dradio=20
name=3Dsort>Decreasing Mass&nbsp; <FONT face=3D"Courier =
New,Courier,monospace"><PRE><B> Start - End     Observed    Mr(expt)   =
Mr(calc)      ppm    Miss Sequence</B>
<B><FONT color=3D#ff0000>    33 - 42     1135.6478  1134.6405  1134.6397 =
         1     0  R.LSVGYNILTR.E </FONT></B> (<A =
href=3D"http://localhost/mascot/cgi/peptide_view.pl?file=3D../data/201512=
26/F019851.dat&amp;query=3D6&amp;hit=3D1&amp;index=3Dtr%7cW5F826%7cW5F826=
_WHEAT&amp;px=3D1&amp;section=3D5&amp;ave_thresh=3D33&amp;_ignoreionsscor=
ebelow=3D5&amp;report=3D0&amp;_sigthreshold=3D0.05&amp;_msresflags=3D1025=
&amp;_msresflags2=3D2&amp;percolate=3D-1&amp;percolate_rt=3D0" =
target=3D_blank>Ions score 21</A>)
<B><FONT color=3D#ff0000>    76 - 86     1465.7637  1464.7564  1464.7586 =
        -1     1  R.ELLYQHQHNKR.M </FONT></B> (<A =
href=3D"http://localhost/mascot/cgi/peptide_view.pl?file=3D../data/201512=
26/F019851.dat&amp;query=3D11&amp;hit=3D1&amp;index=3Dtr%7cW5F826%7cW5F82=
6_WHEAT&amp;px=3D1&amp;section=3D5&amp;ave_thresh=3D33&amp;_ignoreionssco=
rebelow=3D5&amp;report=3D0&amp;_sigthreshold=3D0.05&amp;_msresflags=3D102=
5&amp;_msresflags2=3D2&amp;percolate=3D-1&amp;percolate_rt=3D0" =
target=3D_blank>Ions score 64</A>)
<B><FONT color=3D#ff0000>   123 - 136    1625.6884  1624.6811  1624.6828 =
        -1     0  K.GCVYSYDAVGSYER.T </FONT></B> (<A =
href=3D"http://localhost/mascot/cgi/peptide_view.pl?file=3D../data/201512=
26/F019851.dat&amp;query=3D18&amp;hit=3D1&amp;index=3Dtr%7cW5F826%7cW5F82=
6_WHEAT&amp;px=3D1&amp;section=3D5&amp;ave_thresh=3D33&amp;_ignoreionssco=
rebelow=3D5&amp;report=3D0&amp;_sigthreshold=3D0.05&amp;_msresflags=3D102=
5&amp;_msresflags2=3D2&amp;percolate=3D-1&amp;percolate_rt=3D0" =
target=3D_blank>Ions score 65</A>)
<B><FONT color=3D#ff0000>   159 - 168    1036.6184  1035.6111  1035.6077 =
         3     0  K.SPSPLLVPAR.D </FONT></B> (<A =
href=3D"http://localhost/mascot/cgi/peptide_view.pl?file=3D../data/201512=
26/F019851.dat&amp;query=3D3&amp;hit=3D1&amp;index=3Dtr%7cW5F826%7cW5F826=
_WHEAT&amp;px=3D1&amp;section=3D5&amp;ave_thresh=3D33&amp;_ignoreionsscor=
ebelow=3D5&amp;report=3D0&amp;_sigthreshold=3D0.05&amp;_msresflags=3D1025=
&amp;_msresflags2=3D2&amp;percolate=3D-1&amp;percolate_rt=3D0" =
target=3D_blank>Ions score 33</A>)
<P><IMG alt=3D"Error Distribution" =
src=3D"http://localhost/mascot/cgi/mass_error.pl?mass_error_1942426095348=
25" width=3D450 height=3D150>
</FORM><HR>

</PRE></FONT>
<P>
<TABLE border=3D2 cellSpacing=3D2 cellPadding=3D1 width=3D"100%">
  <TBODY>
  <TR>
    <TD noWrap align=3Dmiddle><B>Mascot:</B>&nbsp; <A=20
      =
href=3D"http://www.matrixscience.com/">http://www.matrixscience.com/</A> =

  </TD></TR></TBODY></TABLE></P></BODY></HTML>

------=_NextPart_000_0000_01D13FF9.55180860
Content-Type: image/gif
Content-Transfer-Encoding: base64
Content-Location: http://localhost/mascot/images/88x31_logo_white.gif

R0lGODlhWAAfANX/AMDAwP/v7//f3//Pz/+/v/+vr/+fn/+Pj/9/f/9wcP9gYP9QUP9AQP8wMP8g
IP8QEP8AAO/v/+/v79/f/9/f38/P/8/Pz7+//7+/v6+v/6+vr5+f/5+fn4+P/4+Pj39//39/f3Bw
/3BwcGBg/2BgYFBQ/1BQUEBA/0BAQDAw/zAwMCAg/yAgIBAQ/xAQEAAA/wAAAAAAAAAAAAAAAAAA
AAAAAAAAAAAAAAAAAAAAAAAAAAAAAAAAAAAAAAAAAAAAACH5BAEAAAAALAAAAABYAB8AQAb/QIBw
SCwaj8ikcslsEl0wTDHz+bxOgMrp8mpFiJFThfsyjl4j82tVLaVGk+Hq1TF2ut8jCkYRSkgcToKD
hIQUKiBCHnxEAghDBA8QQg4QBEQBQwyWQ5ICAAsBAZcACKQJEAsMQgQQk5hCAhAPlAACn0MkUYMS
HCIaABMfJychRSPEH0YbWEMXJyUhxCPSJQAb0icjH8gfeRvIxRnXxCfeGcQlFwAWIn1HLC7vQhtl
AFZ1ES0v6/QrRGSIWPlXpF6LISWuVNgA4EyaIRta9Jvw4kUcInsCDZEARcqQBQ6I0AJQAEIDIgQU
xJo1pOQqIQFUCmFQyYAQAzZBQXikqYAQ/wQQZAIgkFPIHmCFkipdyrSp06eDSLiQUDBhM3JrjFSY
Y++aMgAnXnwdUUFIwodgX1gTso/hkAgVK0w4Ma4IBxZHQMDACzCNlRJiKFokEu5EiopFrFwdYiWF
EC5rhYQ1BqbEhsN1inCE4YGIBBAo5kEdrRS0EQkwEhEp0AABAgYGeA6liUBBAgOXFDDYvUDA7t+/
LxHYzTPAb1wHHCxAsMBAgtnAf2cawsGFhSIUYOwiAtSVgwFCDphM4mmlpQQhiSgQMMBVAAEyNx1A
UtJBgQVCh2DQjoRE5yEOODDdAA+AV0oqMClgoAIQzDcTJwAE8Fp4zwEIwXQANABBTillEv9AeREu
px8LGpFm4okopqjiiiyOxoEKHg2xz2Jn8KPVPkSYA0AGeDT0EI8v5HEYWiG84BhEiAEQARueoXDd
EYv8R0QKij2GzAtuvVUCkIwJUUFFF30l2EVf2nhNVkWEBVhZRnDASBH7wUBVjhEoFkYEZ3w1BFkA
BESEYGy+1dYFH6wQaJ89HgMmlDC4cIQIMJBQRAlxWNHCOEWi5ZUzSQqhzwt1ETGHW1UKMSYRFaRQ
1h1HErEIX3ZZl2NFjo2QRglcpZBBBIehIcQIuQpzwj4tnHDRXMSKseMaHzxT0QppZNArFh/0ukI/
RqlQhAkmiNbitwBIoMKTG71ZxC1JEIDsYYqjJEUBCSB4q5dqQrSHS3s5GRDUEAmMpFNRlZBigL/i
PTCggBFqCLBMAcwyHQInDWFBpEfooi0RmzBAyiMfQhieTwdW+C8ABxCA7lAIoLKAEKGQBEF6H1n4
SSjqDpHddkS4KakRBWzCEgDyIaHvyj8FVcADRdkiU00JgNcwBLgYsQkC+pJChF4oHDFxEQnIBnTE
AauXSXswDy2ETwl8YtwQ7TVY78uNyMQgT5e0LMTEUua1swAF9MybgT8FiN8n8Emi8QALuLJAAgxI
ou4mD8h2QH4BLPBAA8tlMpwrtvmcCQgieDAnuKQXEgQAOw==

------=_NextPart_000_0000_01D13FF9.55180860
Content-Type: application/octet-stream
Content-Transfer-Encoding: base64
Content-Location: http://localhost/mascot/cgi/mass_error.pl?mass_error_194242609534825

R0lGODlhwgGWAMIAAP///wAAAP8AAADMAAAA/wAAAAAAAAAAACH5BAEAAAAALAAAAADCAZYAAAP+
CLrc/jDKSau9OOvNu/9gKI5kaZ5oqq5s675wLM90bd94ru987//AoHBILBqPyKRyyWw6n9CodEqt
Wq/YrHbL7Xq/4LB4TC6bz+i0es1uu9/wuHxOr9vv+Lx+z+/7/4CBgoOEhYaHiImKi4yNjhAEkQQa
ApWPl5gckxmVApmfoBObGJ2hpmYBqQE0kqOnr3OrC7KssLZxtLM1rre9vgC8v8KgrcPGqKq5McHH
zVvKu87SXsk2zNPYUtDLktneVcmp0d/kg9fl6EbV4+ntR7nbK8Xu9ETw7PX5P7LxLuf6AGmEUzXj
X8CDX+YhXCiQID6GEFvcqxWxIouJBS1qVMH+L4PDDgo3ihQxUBwFWv0wGBzJ8kXKCytbykzxEubM
mxeg1WywE1Krn65CCu22YGgkBkaDElWQFOlSYE+bFo1K9ehUq0yrKsUKlavUrF61Og1LdqvZsWev
pgW7tmvbr27RylUbAqOFnhZi4ty7LmcJvXsDawgXArDgwzBCIl6swzDjxyocQ54sQjHlyy0kY96s
ibPnyJ9n4j1hObTF0aBNj0SdQrNqd6xJvxY5UEbp2bgruM5Nrm9G3hHtLgMenEHsD7eJ5xOeWDlE
37adS3ewe3qz45WfPill/Qz2v1O4dy/znUT1HuLHkylfWf1ywty4uud9fv4t9oXtw26svx3+fg/J
9TfNf8gJiE5tFBn4Wn0KYqKTRyAE2OAvHSkw2ir/MTihIxUCgBdK+W0oTYcf6qIBUD/NxZaKcdHl
4oovtgjjjDLWCNeNYsWIY1ks7vhWjjT62COQNhIppI7abVBSP4SBGKGIxVkYIpQMYdgelc9FmCSW
kGnIZURefslQmGICJGGZOJGJpplrdtkmYme+yZKacrpDZ53p3ImnN3HuaZGefvIZ6F6ADtpMn4Z2
kV4XhSZ6xKJcNOpoEZBuIemkvSCKqT6XbpqppyJ1CqopmrZZaUCidncqm56uyumoYKIo66y01mrr
rbjmquuuvPbq66/ABivssMQW6+sUXob+qax5IyzbLLNXRjvltE9KkSy00lZLbYHPdrstgNh+CxKy
3orbWbncZpuuuSeGqy277VqL7rrv1gvuvPeqOy6+++rbLxTX8nuuvxs4S3DBAiOccLwHw+rwwxBH
bA9PFBvngjIYVyyRcSZJafHGs3TsocYXOSAcgROg1FfGF/PUMcvP3APizBfBI7MuKEfwsolWSpnz
Azt73PPIPwONMc0+12yixUivIHLGTWMxdNNTczRy0h4TvTQKQzON89YmdP011lfTVLbWZVdttsom
Ue102hqrrYWTaNddNMlwk3033le7/TbHWctttdCB5z043H7/7aFDiWdBd9V0m/0x4mD+cx332Gdb
bjLlWR9eYeOaUwx66G5HLvXSkFce9uV6g9z56KtvDnvsixM0OwnbpN655JzbzcXNre89+eu9K/5g
1Lw7qXvJlyNPOs/Few698+CsjLfwFlYDX+bYZ2+79cNzvc5H3Evk28k1M/403yfARz7MEscv//z0
12///fjjOcD+AyjQv//+258N/pc/2qGMH+RjXwYI2D8BOnABBIyBAAsYNgwR6HE6+wADAdBADnpw
AvwD4AQbyMARcjCCDOggBEgowv89kIJeQyDbQsakyclQgRbYYAddiMIUQvCELRThD024wgiY8Ige
7GH+rAQ1zMUDI/D7Dv9c+MMqOmCBiiq0IgCFSAElbjGJQwQjDAtXOwQCLoOo8x5zMJDFDfrwig1A
oRzD2EUj0hGMWYRh4+BHsj16gIofFGMg36jFQQYyj3ZcIRWRiMgCIk0ct8OgGXenAR1WMYSKBGQh
T6jJTE4wjkBMoia9eD/l9ewjCdxcGUPWNzTMcYzSeCUst5AAADs=

------=_NextPart_000_0000_01D13FF9.55180860--
