# Supplementary material for: Identification of Key Proteins and Networks Related to Grain Development in Wheat (Triticum aestivum L.) by Comparative Transcription and Proteomic Analysis of Allelic Variants in TaGW2-6A
Source: Front Plant Sci. 2016 Jun 28;7:922. doi: 10.3389/fpls.2016.00922 (PMC4923154; doi:10.3389/fpls.2016.00922)
Supplement: Data Sheet S1 — Results of MALDI-TOF/TOF-MS analysis. [file DataSheet1.ZIP › Result of MALDI-TOFTOF-MS/Database Result/C23-1.mht]

From: <Saved by Windows Internet Explorer 8>
Subject: Mascot Search Results: Protein View
Date: Sat, 26 Dec 2015 11:15:43 +0800
MIME-Version: 1.0
Content-Type: multipart/related;
	type="text/html";
	boundary="----=_NextPart_000_0000_01D13FCE.C30BAC30"
X-MimeOLE: Produced By Microsoft MimeOLE V6.00.2900.6157

This is a multi-part message in MIME format.

------=_NextPart_000_0000_01D13FCE.C30BAC30
Content-Type: text/html;
	charset="utf-8"
Content-Transfer-Encoding: quoted-printable
Content-Location: http://localhost/mascot/cgi/protein_view.pl?file=../data/20151226/F019770.dat&hit=tr%7cA0A0C4BJG7%7cA0A0C4BJG7_WHEAT&db_idx=1&px=1&ave_thresh=32&_ignoreionsscorebelow=5&report=0&_sigthreshold=0.05&_msresflags=1025&_msresflags2=2&percolate=-1&percolate_rt=0

=EF=BB=BF<!DOCTYPE HTML PUBLIC "-//W3C//DTD HTML 4.0 Transitional//EN">
<!-- 0 seconds --><HTML><HEAD><TITLE>Mascot Search Results: Protein =
View</TITLE>
<META content=3D"text/html; charset=3Dutf-8" http-equiv=3DContent-Type>
<META name=3DGENERATOR content=3D"MSHTML 8.00.6001.23588"></HEAD>
<BODY aLink=3D#0000ff bgColor=3D#ffffff vLink=3D#0000ff>
<H1><IMG border=3D0 align=3Dtop=20
src=3D"http://localhost/mascot/images/88x31_logo_white.gif" width=3D88 =
height=3D31=20
NATURALSIZEFLAG=3D"3"> Mascot Search Results</H1>
<H3>Protein View</H3>
<FORM method=3Dpost><INPUT value=3D../data/20151226/F019770.dat =
type=3Dhidden=20
name=3Dfile> <INPUT value=3Dtr|A0A0C4BJG7|A0A0C4BJG7_WHEAT type=3Dhidden =
name=3Dhit>=20
<INPUT value=3D1 type=3Dhidden name=3Dpx> <INPUT value=3Dfalse =
type=3Dhidden name=3Dshowall>=20
<INPUT value=3D32 type=3Dhidden name=3Dave_thresh> <INPUT value=3D5 =
type=3Dhidden=20
name=3D_ignoreionsscorebelow> <INPUT value=3D0.05 type=3Dhidden =
name=3D_sigthreshold>=20
<INPUT value=3D0 type=3Dhidden name=3Dreport> <INPUT value=3D1 =
type=3Dhidden name=3Ddb_idx>=20
<INPUT value=3D1025 type=3Dhidden name=3D_msresflags> <INPUT value=3D2 =
type=3Dhidden=20
name=3D_msresflags2> <INPUT value=3D-1 type=3Dhidden name=3Dpercolate> =
<INPUT value=3D0=20
type=3Dhidden name=3Dpercolate_rt> <FONT face=3D"Courier =
New,Courier,monospace"><PRE>Match to: =
<B>tr|A0A0C4BJG7|A0A0C4BJG7_WHEAT</B> Score: <B>58</B>
<B>tr|A0A0C4BJG7|A0A0C4BJG7_WHEAT</B>

Nominal mass (M<SUB>r</SUB>): <B>38946</B>; Calculated pI value: =
<B>5.46</B>
NCBI BLAST search of <A =
href=3D"http://www.ncbi.nlm.nih.gov/blast/Blast.cgi?ALIGNMENTS=3D50&amp;A=
LIGNMENT_VIEW=3DPairwise&amp;AUTO_FORMAT=3DSemiauto&amp;CDD_SEARCH=3Don&a=
mp;CLIENT=3Dweb&amp;COMPOSITION_BASED_STATISTICS=3Don&amp;DATABASE=3Dnr&a=
mp;DESCRIPTIONS=3D100&amp;ENTREZ_QUERY=3D(none)&amp;EXPECT=3D10&amp;FILTE=
R=3DL&amp;FORMAT_BLOCK_ON_RESPAGE=3DNone&amp;FORMAT_OBJECT=3DAlignment&am=
p;FORMAT_TYPE=3DHTML&amp;GAPCOSTS=3D11+1&amp;I_THRESH=3D0.001&amp;LAYOUT=3D=
TwoWindows&amp;MATRIX_NAME=3DBLOSUM62&amp;NCBI_GI=3Don&amp;PAGE=3DProtein=
s&amp;PROGRAM=3Dblastp&amp;QUERY=3DMASLADLVNLDLSDCTDKIIVEYLWIGGSGIDIRSKAR=
TVNGPITDASQLPKWNYDGSSTGQAPGEDSEVILYPQAIFKDPFRRGDNLLVMCDCYTPQGVPIPTNKRHNAA=
KIFNTPKVAAEETWYGIEQEYTLLQKDVNWPLGWPIGGYPGPQGPYYCAAGADKAFGRDIVDAHYKACLYAGI=
NISGINGEVMPGQWEFQVGPSVGIAASDQLWVARYILERITEVAGVVLSLDPKPIPGDWNGAGAHTNYSTKSM=
REAGGYGVIKTAIEKLGKRHAQHIAAYGEGNERRLTGHHETADINTFKWGVADRGASIRVGRDTEKDGKGYFE=
DRRPASNMDPYVVTSMIAETTLLL&amp;SERVICE=3Dplain&amp;SET_DEFAULTS.x=3D9&amp;S=
ET_DEFAULTS.y=3D5&amp;SHOW_OVERVIEW=3Don&amp;WORD_SIZE=3D3&amp;END_OF_HTT=
PGET=3DYes" target=3D_blank>tr|A0A0C4BJG7|A0A0C4BJG7_WHEAT</A> against =
nr
Unformatted <A =
href=3D"http://localhost/mascot/cgi/getseq.pl?Triticum+tr%7cA0A0C4BJG7%7c=
A0A0C4BJG7_WHEAT+seq" target=3D_blank>sequence string</A> for pasting =
into other applications

Fixed modifications: Carbamidomethyl (C)
Variable modifications: Oxidation (M)
Cleavage by Trypsin: cuts C-term side of KR unless next residue is P
Sequence Coverage: <B>8%</B>

Matched peptides shown in <B><FONT color=3D#ff0000>Bold Red</FONT></B>

     <B>1</B> MASLADLVNL DLSDCTDKII VEYLWIGGSG IDIRSKARTV NGPITDASQL=20
<B>    51</B> PKWNYDGSST GQAPGEDSEV ILYPQAIFKD PFRRGDNLLV MCDCYTPQGV=20
<B>   101</B> PIPTNKRHNA AKIFNTPKVA AEETWYGIEQ EYTLLQKDVN WPLGWPIGGY=20
<B>   151</B> PGPQGPYYCA AGADKAFGRD IVDAHYKACL YAGINISGIN GEVMPGQWEF=20
<B>   201</B> QVGPSVGIAA SDQLWVARYI LERITEVAGV VLSLDPKPIP GDWNGAGAHT=20
<B>   251</B> NYSTKSMREA GGYGVIKTAI EKLGKR<B><FONT color=3D#ff0000>HAQH =
IAAYGEGNER RLTGHHETAD </FONT></B>
<B>   301<FONT color=3D#ff0000> INTFK</FONT></B>WGVAD RGASIRVGRD =
TEKDGKGYFE DRRPASNMDP YVVTSMIAET=20
<B>   351</B> TLLL
</PRE></FONT>
<P><INPUT onclick=3D"this.form.showall.value=3D'true'; return true" =
value=3D"Show predicted peptides also" type=3Dsubmit>=20

<P><INPUT value=3D"Sort Peptides By" type=3Dsubmit>&nbsp; <INPUT =
value=3Dstartup=20
CHECKED type=3Dradio name=3Dsort>Residue Number&nbsp; <INPUT =
value=3Dmassup type=3Dradio=20
name=3Dsort>Increasing Mass&nbsp; <INPUT value=3Dmassdown type=3Dradio=20
name=3Dsort>Decreasing Mass&nbsp; <FONT face=3D"Courier =
New,Courier,monospace"><PRE><B> Start - End     Observed    Mr(expt)   =
Mr(calc)      ppm    Miss Sequence</B>
<B><FONT color=3D#ff0000>   277 - 291    1708.8112  1707.8040  1707.8189 =
        -9     1  R.HAQHIAAYGEGNERR.L </FONT></B> (<A =
href=3D"http://localhost/mascot/cgi/peptide_view.pl?file=3D../data/201512=
26/F019770.dat&amp;query=3D10&amp;hit=3D1&amp;index=3Dtr%7cA0A0C4BJG7%7cA=
0A0C4BJG7_WHEAT&amp;px=3D1&amp;section=3D5&amp;ave_thresh=3D32&amp;_ignor=
eionsscorebelow=3D5&amp;report=3D0&amp;_sigthreshold=3D0.05&amp;_msresfla=
gs=3D1025&amp;_msresflags2=3D2&amp;percolate=3D-1&amp;percolate_rt=3D0" =
target=3D_blank>Ions score 48</A>)
<B><FONT color=3D#ff0000>   291 - 305    1739.8731  1738.8658  1738.8751 =
        -5     1  R.RLTGHHETADINTFK.W </FONT></B> (<A =
href=3D"http://localhost/mascot/cgi/peptide_view.pl?file=3D../data/201512=
26/F019770.dat&amp;query=3D13&amp;hit=3D2&amp;index=3Dtr%7cA0A0C4BJG7%7cA=
0A0C4BJG7_WHEAT&amp;px=3D1&amp;section=3D5&amp;ave_thresh=3D32&amp;_ignor=
eionsscorebelow=3D5&amp;report=3D0&amp;_sigthreshold=3D0.05&amp;_msresfla=
gs=3D1025&amp;_msresflags2=3D2&amp;percolate=3D-1&amp;percolate_rt=3D0" =
target=3D_blank>Ions score 13</A>)
<P><IMG alt=3D"Error Distribution" =
src=3D"http://localhost/mascot/cgi/mass_error.pl?mass_error_2626449161405=
40" width=3D450 height=3D150>
</FORM><HR>

</PRE></FONT>
<P>
<TABLE border=3D2 cellSpacing=3D2 cellPadding=3D1 width=3D"100%">
  <TBODY>
  <TR>
    <TD noWrap align=3Dmiddle><B>Mascot:</B>&nbsp; <A=20
      =
href=3D"http://www.matrixscience.com/">http://www.matrixscience.com/</A> =

  </TD></TR></TBODY></TABLE></P></BODY></HTML>

------=_NextPart_000_0000_01D13FCE.C30BAC30
Content-Type: image/gif
Content-Transfer-Encoding: base64
Content-Location: http://localhost/mascot/images/88x31_logo_white.gif

R0lGODlhWAAfANX/AMDAwP/v7//f3//Pz/+/v/+vr/+fn/+Pj/9/f/9wcP9gYP9QUP9AQP8wMP8g
IP8QEP8AAO/v/+/v79/f/9/f38/P/8/Pz7+//7+/v6+v/6+vr5+f/5+fn4+P/4+Pj39//39/f3Bw
/3BwcGBg/2BgYFBQ/1BQUEBA/0BAQDAw/zAwMCAg/yAgIBAQ/xAQEAAA/wAAAAAAAAAAAAAAAAAA
AAAAAAAAAAAAAAAAAAAAAAAAAAAAAAAAAAAAAAAAAAAAACH5BAEAAAAALAAAAABYAB8AQAb/QIBw
SCwaj8ikcslsEl0wTDHz+bxOgMrp8mpFiJFThfsyjl4j82tVLaVGk+Hq1TF2ut8jCkYRSkgcToKD
hIQUKiBCHnxEAghDBA8QQg4QBEQBQwyWQ5ICAAsBAZcACKQJEAsMQgQQk5hCAhAPlAACn0MkUYMS
HCIaABMfJychRSPEH0YbWEMXJyUhxCPSJQAb0icjH8gfeRvIxRnXxCfeGcQlFwAWIn1HLC7vQhtl
AFZ1ES0v6/QrRGSIWPlXpF6LISWuVNgA4EyaIRta9Jvw4kUcInsCDZEARcqQBQ6I0AJQAEIDIgQU
xJo1pOQqIQFUCmFQyYAQAzZBQXikqYAQ/wQQZAIgkFPIHmCFkipdyrSp06eDSLiQUDBhM3JrjFSY
Y++aMgAnXnwdUUFIwodgX1gTso/hkAgVK0w4Ma4IBxZHQMDACzCNlRJiKFokEu5EiopFrFwdYiWF
EC5rhYQ1BqbEhsN1inCE4YGIBBAo5kEdrRS0EQkwEhEp0AABAgYGeA6liUBBAgOXFDDYvUDA7t+/
LxHYzTPAb1wHHCxAsMBAgtnAf2cawsGFhSIUYOwiAtSVgwFCDphM4mmlpQQhiSgQMMBVAAEyNx1A
UtJBgQVCh2DQjoRE5yEOODDdAA+AV0oqMClgoAIQzDcTJwAE8Fp4zwEIwXQANABBTillEv9AeREu
px8LGpFm4okopqjiiiyOxoEKHg2xz2Jn8KPVPkSYA0AGeDT0EI8v5HEYWiG84BhEiAEQARueoXDd
EYv8R0QKij2GzAtuvVUCkIwJUUFFF30l2EVf2nhNVkWEBVhZRnDASBH7wUBVjhEoFkYEZ3w1BFkA
BESEYGy+1dYFH6wQaJ89HgMmlDC4cIQIMJBQRAlxWNHCOEWi5ZUzSQqhzwt1ETGHW1UKMSYRFaRQ
1h1HErEIX3ZZl2NFjo2QRglcpZBBBIehIcQIuQpzwj4tnHDRXMSKseMaHzxT0QppZNArFh/0ukI/
RqlQhAkmiNbitwBIoMKTG71ZxC1JEIDsYYqjJEUBCSB4q5dqQrSHS3s5GRDUEAmMpFNRlZBigL/i
PTCggBFqCLBMAcwyHQInDWFBpEfooi0RmzBAyiMfQhieTwdW+C8ABxCA7lAIoLKAEKGQBEF6H1n4
SSjqDpHddkS4KakRBWzCEgDyIaHvyj8FVcADRdkiU00JgNcwBLgYsQkC+pJChF4oHDFxEQnIBnTE
AauXSXswDy2ETwl8YtwQ7TVY78uNyMQgT5e0LMTEUua1swAF9MybgT8FiN8n8Emi8QALuLJAAgxI
ou4mD8h2QH4BLPBAA8tlMpwrtvmcCQgieDAnuKQXEgQAOw==

------=_NextPart_000_0000_01D13FCE.C30BAC30
Content-Type: application/octet-stream
Content-Transfer-Encoding: base64
Content-Location: http://localhost/mascot/cgi/mass_error.pl?mass_error_262644916140540

R0lGODlhwgGWAMIAAP///wAAAP8AAADMAAAA/wAAAAAAAAAAACH5BAEAAAAALAAAAADCAZYAAAP+
CLrc/jDKSau9OOvNu/9gKI5kaZ5oqq5s675wLM90bd94ru987//AoHBILBqPyKRyyWw6n9CodEqt
Wq/YrHbL7Xq/4LB4TC6bz+i0es1uu9/wuHxOr9vv+Lx+z+/7/4CBgoOEhYaHiImKi4yNjhAEkQSP
lJUxk5aZmieYm55SAqEsAaQBN52fqU2hAiumC680qKq0SKwqsbAykrO1vr+9v8KpwcPGYaWkNcXH
zVu5NszO01fJM7zU2c860treTcnKst/kht3l6EXWy+ntS7nQMOfu9Dvwu5L1+kSv8fL7AH+EK3WB
IIh5ARPyI4FQoUNcBi3489DwoUUS9yRGzMD+q2MkBtgWhFQwEkDJk/lEpiS50mRLlB9VxmQ502VN
mKhwgnzJ82bPnD93+hwKlKjQokiPKpWZlOlSmk2hPrUZlaqIjA/CAYg1kePFrzD6YeAaoiLYsxsG
iptA9iDatz02UoRLd0rJungzxOvKwmzev1sZ8O0LuHBBubsMKzbid7Hjf48jc2spuXI0y5gvZ958
ibNnF40/i6ZwdzTcwaBN40WdWjVd1i1Cu3YHe4Xs2egGssPNG0Pp3g/XjQP+FSsFrW6JXzResKzy
5YI11J5w+zk14WM5eOw4VafT71LBWxXvPbz58efLo1+vvn1Q8u/Tx2c/371R+Pfl56dfswX+8sAi
VGedM9M1UKAEAg5ozIG6jJCggsIwqICEkECoEIVlUWYhPboNt6F1D35IC4YOiqgPiSWayCE3KtaD
IkUatvhNh9fICFyINlKy1245eiPWhDz2mM2PAMoTo5DHEPmidkhqo9aSG+DYJFpSTglWlVZehGWW
Cf3G5T6IMfnlhQ1+sOWYn7RlJpoXrrUmm+1opaZv29Vn5372VZVnd3fq2SefeP6Jn5+BFkrooYAi
OmiiN8zZwZlwZuKomJGe6OZclUoGaabkeMnpX5t+2qmojoVKqjamnkpNqqoa42mrVMIKGKuyDkNr
rcDgCteruj50a6+q/ArsJ2bdMmw5xYr+cuyoGBi77Kp1RivttNRWa+212Gar7bbcduvtt+CGK+64
49r16LmUaiDbuuhG2a6673qVrrzuzuubufZewG6+Fuxb77/w8luBvwEDTG/BCD9B8MEM3yswafE6
bLDECVPcsL4RY/xwEgtb7LHGE4NcscgX95uxyRsjePLAKyvRMckfoxyyzCPTXDLLKUfwss0x4zzz
s0AHLfTQbXAlHDRQImG0QRslfcTS4jQ9BtTGOf3EpUBudY/VQ2AdWFumcC2E12E3WDYYZMNClthK
nB3d12Wy7YPbZeoyaRZ0Zx3d3VjkXeTZfE/tAFaB9z24gXrLLdDhaieODOM/Fv7423H+190F0og7
jnbmiEtuBeZZK7kG6JXr7QXpRf49ueVAel4F6XKyXgZzqfvNRdWHK7543WCnfjrllNs+9TrwHI0M
8YIZjzbyydP+DPOc+0709NRXb/312Gev/WwDdD+AAt+DD373NHhP/vYYyd5BP2GazkH4AHxP/vwL
wF8++hiFDaWaXZEIv/zxC6D9IOA98Z1Pfv87YPwG6AAGGjB8CBxfAPFnNwBF5IJeMx3YLoWh/wlw
gud7gAcVSML6LVB8EXDgCQUIwQ+qEHtlw9za1Ee46HWwgBPMoQ4ZYD4A8rABI6zAC4NowA9SUHVa
i1rxJFDDJDrvAj7M4QAdOEUgWrFciBQYogmDGEX8zVCD0bNhBcHYgRZK8YwNvKIJf4hFCbxwhRF0
4Q6390VlfFF6pYOb1tQHxS2uEYciVCAbeShINxqShGaco/Y2aMG1tM9sGLQgGqp4xGlQspJaSAAA
Ow==

------=_NextPart_000_0000_01D13FCE.C30BAC30--
