# Supplementary material for: Identification of Key Proteins and Networks Related to Grain Development in Wheat (Triticum aestivum L.) by Comparative Transcription and Proteomic Analysis of Allelic Variants in TaGW2-6A
Source: Front Plant Sci. 2016 Jun 28;7:922. doi: 10.3389/fpls.2016.00922 (PMC4923154; doi:10.3389/fpls.2016.00922)
Supplement: Data Sheet S1 — Results of MALDI-TOF/TOF-MS analysis. [file DataSheet1.ZIP › Result of MALDI-TOFTOF-MS/Database Result/C7-1.mht]

From: <Saved by Windows Internet Explorer 8>
Subject: Mascot Search Results: Protein View
Date: Sat, 26 Dec 2015 11:11:46 +0800
MIME-Version: 1.0
Content-Type: multipart/related;
	type="text/html";
	boundary="----=_NextPart_000_0000_01D13FCE.35B9FFD0"
X-MimeOLE: Produced By Microsoft MimeOLE V6.00.2900.6157

This is a multi-part message in MIME format.

------=_NextPart_000_0000_01D13FCE.35B9FFD0
Content-Type: text/html;
	charset="utf-8"
Content-Transfer-Encoding: quoted-printable
Content-Location: http://localhost/mascot/cgi/protein_view.pl?file=../data/20151226/F019656.dat&hit=tr%7cA0A077S2R7%7cA0A077S2R7_WHEAT&db_idx=1&px=1&ave_thresh=32&_ignoreionsscorebelow=5&report=0&_sigthreshold=0.05&_msresflags=1025&_msresflags2=2&percolate=-1&percolate_rt=0

=EF=BB=BF<!DOCTYPE HTML PUBLIC "-//W3C//DTD HTML 4.0 Transitional//EN">
<!-- 0 seconds --><HTML><HEAD><TITLE>Mascot Search Results: Protein =
View</TITLE>
<META content=3D"text/html; charset=3Dutf-8" http-equiv=3DContent-Type>
<META name=3DGENERATOR content=3D"MSHTML 8.00.6001.23588"></HEAD>
<BODY aLink=3D#0000ff bgColor=3D#ffffff vLink=3D#0000ff>
<H1><IMG border=3D0 align=3Dtop=20
src=3D"http://localhost/mascot/images/88x31_logo_white.gif" width=3D88 =
height=3D31=20
NATURALSIZEFLAG=3D"3"> Mascot Search Results</H1>
<H3>Protein View</H3>
<FORM method=3Dpost><INPUT value=3D../data/20151226/F019656.dat =
type=3Dhidden=20
name=3Dfile> <INPUT value=3Dtr|A0A077S2R7|A0A077S2R7_WHEAT type=3Dhidden =
name=3Dhit>=20
<INPUT value=3D1 type=3Dhidden name=3Dpx> <INPUT value=3Dfalse =
type=3Dhidden name=3Dshowall>=20
<INPUT value=3D32 type=3Dhidden name=3Dave_thresh> <INPUT value=3D5 =
type=3Dhidden=20
name=3D_ignoreionsscorebelow> <INPUT value=3D0.05 type=3Dhidden =
name=3D_sigthreshold>=20
<INPUT value=3D0 type=3Dhidden name=3Dreport> <INPUT value=3D1 =
type=3Dhidden name=3Ddb_idx>=20
<INPUT value=3D1025 type=3Dhidden name=3D_msresflags> <INPUT value=3D2 =
type=3Dhidden=20
name=3D_msresflags2> <INPUT value=3D-1 type=3Dhidden name=3Dpercolate> =
<INPUT value=3D0=20
type=3Dhidden name=3Dpercolate_rt> <FONT face=3D"Courier =
New,Courier,monospace"><PRE>Match to: =
<B>tr|A0A077S2R7|A0A077S2R7_WHEAT</B> Score: <B>142</B>
<B>tr|A0A077S2R7|A0A077S2R7_WHEAT</B>

Nominal mass (M<SUB>r</SUB>): <B>111943</B>; Calculated pI value: =
<B>6.42</B>
NCBI BLAST search of <A =
href=3D"http://www.ncbi.nlm.nih.gov/blast/Blast.cgi?ALIGNMENTS=3D50&amp;A=
LIGNMENT_VIEW=3DPairwise&amp;AUTO_FORMAT=3DSemiauto&amp;CDD_SEARCH=3Don&a=
mp;CLIENT=3Dweb&amp;COMPOSITION_BASED_STATISTICS=3Don&amp;DATABASE=3Dnr&a=
mp;DESCRIPTIONS=3D100&amp;ENTREZ_QUERY=3D(none)&amp;EXPECT=3D10&amp;FILTE=
R=3DL&amp;FORMAT_BLOCK_ON_RESPAGE=3DNone&amp;FORMAT_OBJECT=3DAlignment&am=
p;FORMAT_TYPE=3DHTML&amp;GAPCOSTS=3D11+1&amp;I_THRESH=3D0.001&amp;LAYOUT=3D=
TwoWindows&amp;MATRIX_NAME=3DBLOSUM62&amp;NCBI_GI=3Don&amp;PAGE=3DProtein=
s&amp;PROGRAM=3Dblastp&amp;QUERY=3DMERARRLASRALLRRLLAASSSATSPAPSRGVSTLAPK=
PAAGSRPRARPAHQYTPGRPVSVSALQPSDTFPRRHNSATPAEQAVMASECGFNTLDALIDATVPAAIRAPPM=
QFTGKFDAGFTESQMLEHMAHLASMNKTYKSFIGMGYYNTHIPAVILRNLMENPAWYTQYTPYQAEIAQGRLE=
SLLNYQTMVADLTGLPMSNASLLDEATAAAEAMAMCLGIVKSKKKTFLIASNCHPQTIDICQTRATGFDINVV=
VSAAKDFDYSSGDVCGVLVQYPGTEGEVLDYAEFVKDAHAHGVKVVMATDLLALTTLRPPGEIGADIAVGSAQ=
RFGVPMGYGGPHAAFLATSQEYKRLMPGRIIGVSVDSSGKPALRMAMQTREQHIRRDKATSNICTAQALLANM=
AAMYAVYHGPAGLKAIADRVHGLAGTFAHGLKKLGTVTVQELPYFDTVKITCADANAIAEEARKSEMNLRVVD=
ANTITVAFDETTTLEDVDKLFKVFSGGKPVDFTAESIAPEVSSSIPPSLVRDSPYLTHPIFSMYHTEHELLRY=
LHKLQSKDLSLCHSMIPLGSCTMKLNATVEMMPVTDPKFANMHPFAPIDQAAGYHEMFDNLGDLLNTITGFDS=
FSLQPNAGASGEYAGLMVIRAYHKARGDHHRNVCIIPVSAHGTNPASAAMCGMKIVAVGTDAKGNINIEELRK=
AAEANKDNLSALMVTYPSTHGVYEEGIDEICRIIHENGGQVYMDGANMNAQVGLTSPGFIGADVCHLNLHKTF=
CIPHGGGGPGMGPIGVKKHLAPFLPSHPVIPTGGFPLPEKTDPLGSISAAPWGSALILPISYTYIAMMGSQGL=
TEASKIAILNANYMAKRLEKHYPVLFRGVNGTVAHEFIIDLRGFKATAGIEPEDVAKRLMDYGFHGPTMSWPV=
PGTLMIEPTESESKAELDRFCDALISIREEIAQVENGKADAHNNVLKGAPHPPQLLMGDAWTKPYSREYAAFP=
AAWLRGAKFWPTTCRVDNVYGDRNLICTLQQASQVAEEAAAATA&amp;SERVICE=3Dplain&amp;SET_=
DEFAULTS.x=3D9&amp;SET_DEFAULTS.y=3D5&amp;SHOW_OVERVIEW=3Don&amp;WORD_SIZ=
E=3D3&amp;END_OF_HTTPGET=3DYes" =
target=3D_blank>tr|A0A077S2R7|A0A077S2R7_WHEAT</A> against nr
Unformatted <A =
href=3D"http://localhost/mascot/cgi/getseq.pl?Triticum+tr%7cA0A077S2R7%7c=
A0A077S2R7_WHEAT+seq" target=3D_blank>sequence string</A> for pasting =
into other applications

Fixed modifications: Carbamidomethyl (C)
Variable modifications: Oxidation (M)
Cleavage by Trypsin: cuts C-term side of KR unless next residue is P
Sequence Coverage: <B>7%</B>

Matched peptides shown in <B><FONT color=3D#ff0000>Bold Red</FONT></B>

     <B>1</B> MERARRLASR ALLRRLLAAS SSATSPAPSR GVSTLAPKPA AGSRPRARPA=20
<B>    51</B> HQYTPGRPVS VSALQPSDTF PRRHNSATPA EQAVMASECG FNTLDALIDA=20
<B>   101</B> TVPAAIRAPP MQFTGKFDAG FTESQMLEHM AHLASMNKTY KSFIGMGYYN=20
<B>   151</B> THIPAVILRN LMENPAWYTQ YTPYQAEIAQ GRLESLLNYQ TMVADLTGLP=20
<B>   201</B> MSNASLLDEA TAAAEAMAMC LGIVKSKKK<B><FONT color=3D#ff0000>T =
FLIASNCHPQ TIDICQTR</FONT></B>AT=20
<B>   251</B> GFDINVVVSA AKDFDYSSGD VCGVLVQYPG TEGEVLDYAE FVKDAHAHGV=20
<B>   301</B> KVVMATDLLA LTTLRPPGEI GADIAVGSAQ R<B><FONT =
color=3D#ff0000>FGVPMGYGG PHAAFLATSQ </FONT></B>
<B>   351<FONT color=3D#ff0000> EYKR</FONT></B>LMPGRI IGVSVDSSGK =
PALRMAMQTR EQHIRRDKAT SNICTAQALL=20
<B>   401</B> ANMAAMYAVY HGPAGLKAIA DRVHGLAGTF AHGLKKLGTV TVQELPYFDT=20
<B>   451</B> VKITCADANA IAEEARKSEM NLRVVDANTI TVAFDETTTL EDVDKLFKVF=20
<B>   501</B> SGGKPVDFTA ESIAPEVSSS IPPSLVRDSP YLTHPIFSMY HTEHELLRYL=20
<B>   551</B> HKLQSKDLSL CHSMIPLGSC TMKLNATVEM MPVTDPKFAN MHPFAPIDQA=20
<B>   601</B> AGYHEMFDNL GDLLNTITGF DSFSLQPNAG ASGEYAGLMV IRAYHKARGD=20
<B>   651</B> HHRNVCIIPV SAHGTNPASA AMCGMKIVAV GTDAKGNINI EELRKAAEAN=20
<B>   701</B> KDNLSALMVT YPSTHGVYEE GIDEICRIIH ENGGQVYMDG ANMNAQVGLT=20
<B>   751</B> SPGFIGADVC HLNLHKTFCI PHGGGGPGMG PIGVKKHLAP FLPSHPVIPT=20
<B>   801</B> GGFPLPEKTD PLGSISAAPW GSALILPISY TYIAMMGSQG LTEASKIAIL=20
<B>   851</B> NANYMAKRLE KHYPVLFRGV NGTVAHEFII DLRGFKATAG IEPEDVAKRL=20
<B>   901</B> MDYGFHGPTM SWPVPGTLMI EPTESESKAE LDRFCDALIS IREEIAQVEN=20
<B>   951</B> GKADAHNNVL K<B><FONT color=3D#ff0000>GAPHPPQLL MGDAWTKPYS =
REYAAFPAAW LR</FONT></B>GAKFWPTT=20
<B>  1001</B> CRVDNVYGDR NLICTLQQAS QVAEEAAAAT A
</PRE></FONT>
<P><INPUT onclick=3D"this.form.showall.value=3D'true'; return true" =
value=3D"Show predicted peptides also" type=3Dsubmit>=20

<P><INPUT value=3D"Sort Peptides By" type=3Dsubmit>&nbsp; <INPUT =
value=3Dstartup=20
CHECKED type=3Dradio name=3Dsort>Residue Number&nbsp; <INPUT =
value=3Dmassup type=3Dradio=20
name=3Dsort>Increasing Mass&nbsp; <INPUT value=3Dmassdown type=3Dradio=20
name=3Dsort>Decreasing Mass&nbsp; <FONT face=3D"Courier =
New,Courier,monospace"><PRE><B> Start - End     Observed    Mr(expt)   =
Mr(calc)      ppm    Miss Sequence</B>
<B><FONT color=3D#ff0000>   230 - 248    2275.0955  2274.0882  2274.0885 =
        -0     0  K.TFLIASNCHPQTIDICQTR.A </FONT></B> (<A =
href=3D"http://localhost/mascot/cgi/peptide_view.pl?file=3D../data/201512=
26/F019656.dat&amp;query=3D29&amp;hit=3D1&amp;index=3Dtr%7cA0A077S2R7%7cA=
0A077S2R7_WHEAT&amp;px=3D1&amp;section=3D5&amp;ave_thresh=3D32&amp;_ignor=
eionsscorebelow=3D5&amp;report=3D0&amp;_sigthreshold=3D0.05&amp;_msresfla=
gs=3D1025&amp;_msresflags2=3D2&amp;percolate=3D-1&amp;percolate_rt=3D0" =
target=3D_blank>Ions score 19</A>)
<B><FONT color=3D#ff0000>   332 - 354    2484.2122  2483.2049  2483.2056 =
        -0     1  R.FGVPMGYGGPHAAFLATSQEYKR.L </FONT></B> (<A =
href=3D"http://localhost/mascot/cgi/peptide_view.pl?file=3D../data/201512=
26/F019656.dat&amp;query=3D36&amp;hit=3D1&amp;index=3Dtr%7cA0A077S2R7%7cA=
0A077S2R7_WHEAT&amp;px=3D1&amp;section=3D5&amp;ave_thresh=3D32&amp;_ignor=
eionsscorebelow=3D5&amp;report=3D0&amp;_sigthreshold=3D0.05&amp;_msresfla=
gs=3D1025&amp;_msresflags2=3D2&amp;percolate=3D-1&amp;percolate_rt=3D0" =
target=3D_blank>Ions score 37</A>)
<B><FONT color=3D#ff0000>   962 - 981    2222.1120  2221.1047  2221.1102 =
        -2     0  K.GAPHPPQLLMGDAWTKPYSR.E </FONT></B> (<A =
href=3D"http://localhost/mascot/cgi/peptide_view.pl?file=3D../data/201512=
26/F019656.dat&amp;query=3D24&amp;hit=3D1&amp;index=3Dtr%7cA0A077S2R7%7cA=
0A077S2R7_WHEAT&amp;px=3D1&amp;section=3D5&amp;ave_thresh=3D32&amp;_ignor=
eionsscorebelow=3D5&amp;report=3D0&amp;_sigthreshold=3D0.05&amp;_msresfla=
gs=3D1025&amp;_msresflags2=3D2&amp;percolate=3D-1&amp;percolate_rt=3D0" =
target=3D_blank>Ions score 54</A>)
<B><FONT color=3D#ff0000>   982 - 992    1294.6481  1293.6408  1293.6506 =
        -8     0  R.EYAAFPAAWLR.G </FONT></B> (<A =
href=3D"http://localhost/mascot/cgi/peptide_view.pl?file=3D../data/201512=
26/F019656.dat&amp;query=3D8&amp;hit=3D1&amp;index=3Dtr%7cA0A077S2R7%7cA0=
A077S2R7_WHEAT&amp;px=3D1&amp;section=3D5&amp;ave_thresh=3D32&amp;_ignore=
ionsscorebelow=3D5&amp;report=3D0&amp;_sigthreshold=3D0.05&amp;_msresflag=
s=3D1025&amp;_msresflags2=3D2&amp;percolate=3D-1&amp;percolate_rt=3D0" =
target=3D_blank>Ions score 31</A>)
<P><IMG alt=3D"Error Distribution" =
src=3D"http://localhost/mascot/cgi/mass_error.pl?mass_error_5010245746400=
35" width=3D450 height=3D150>
</FORM><HR>

</PRE></FONT>
<P>
<TABLE border=3D2 cellSpacing=3D2 cellPadding=3D1 width=3D"100%">
  <TBODY>
  <TR>
    <TD noWrap align=3Dmiddle><B>Mascot:</B>&nbsp; <A=20
      =
href=3D"http://www.matrixscience.com/">http://www.matrixscience.com/</A> =

  </TD></TR></TBODY></TABLE></P></BODY></HTML>

------=_NextPart_000_0000_01D13FCE.35B9FFD0
Content-Type: image/gif
Content-Transfer-Encoding: base64
Content-Location: http://localhost/mascot/images/88x31_logo_white.gif

R0lGODlhWAAfANX/AMDAwP/v7//f3//Pz/+/v/+vr/+fn/+Pj/9/f/9wcP9gYP9QUP9AQP8wMP8g
IP8QEP8AAO/v/+/v79/f/9/f38/P/8/Pz7+//7+/v6+v/6+vr5+f/5+fn4+P/4+Pj39//39/f3Bw
/3BwcGBg/2BgYFBQ/1BQUEBA/0BAQDAw/zAwMCAg/yAgIBAQ/xAQEAAA/wAAAAAAAAAAAAAAAAAA
AAAAAAAAAAAAAAAAAAAAAAAAAAAAAAAAAAAAAAAAAAAAACH5BAEAAAAALAAAAABYAB8AQAb/QIBw
SCwaj8ikcslsEl0wTDHz+bxOgMrp8mpFiJFThfsyjl4j82tVLaVGk+Hq1TF2ut8jCkYRSkgcToKD
hIQUKiBCHnxEAghDBA8QQg4QBEQBQwyWQ5ICAAsBAZcACKQJEAsMQgQQk5hCAhAPlAACn0MkUYMS
HCIaABMfJychRSPEH0YbWEMXJyUhxCPSJQAb0icjH8gfeRvIxRnXxCfeGcQlFwAWIn1HLC7vQhtl
AFZ1ES0v6/QrRGSIWPlXpF6LISWuVNgA4EyaIRta9Jvw4kUcInsCDZEARcqQBQ6I0AJQAEIDIgQU
xJo1pOQqIQFUCmFQyYAQAzZBQXikqYAQ/wQQZAIgkFPIHmCFkipdyrSp06eDSLiQUDBhM3JrjFSY
Y++aMgAnXnwdUUFIwodgX1gTso/hkAgVK0w4Ma4IBxZHQMDACzCNlRJiKFokEu5EiopFrFwdYiWF
EC5rhYQ1BqbEhsN1inCE4YGIBBAo5kEdrRS0EQkwEhEp0AABAgYGeA6liUBBAgOXFDDYvUDA7t+/
LxHYzTPAb1wHHCxAsMBAgtnAf2cawsGFhSIUYOwiAtSVgwFCDphM4mmlpQQhiSgQMMBVAAEyNx1A
UtJBgQVCh2DQjoRE5yEOODDdAA+AV0oqMClgoAIQzDcTJwAE8Fp4zwEIwXQANABBTillEv9AeREu
px8LGpFm4okopqjiiiyOxoEKHg2xz2Jn8KPVPkSYA0AGeDT0EI8v5HEYWiG84BhEiAEQARueoXDd
EYv8R0QKij2GzAtuvVUCkIwJUUFFF30l2EVf2nhNVkWEBVhZRnDASBH7wUBVjhEoFkYEZ3w1BFkA
BESEYGy+1dYFH6wQaJ89HgMmlDC4cIQIMJBQRAlxWNHCOEWi5ZUzSQqhzwt1ETGHW1UKMSYRFaRQ
1h1HErEIX3ZZl2NFjo2QRglcpZBBBIehIcQIuQpzwj4tnHDRXMSKseMaHzxT0QppZNArFh/0ukI/
RqlQhAkmiNbitwBIoMKTG71ZxC1JEIDsYYqjJEUBCSB4q5dqQrSHS3s5GRDUEAmMpFNRlZBigL/i
PTCggBFqCLBMAcwyHQInDWFBpEfooi0RmzBAyiMfQhieTwdW+C8ABxCA7lAIoLKAEKGQBEF6H1n4
SSjqDpHddkS4KakRBWzCEgDyIaHvyj8FVcADRdkiU00JgNcwBLgYsQkC+pJChF4oHDFxEQnIBnTE
AauXSXswDy2ETwl8YtwQ7TVY78uNyMQgT5e0LMTEUua1swAF9MybgT8FiN8n8Emi8QALuLJAAgxI
ou4mD8h2QH4BLPBAA8tlMpwrtvmcCQgieDAnuKQXEgQAOw==

------=_NextPart_000_0000_01D13FCE.35B9FFD0
Content-Type: application/octet-stream
Content-Transfer-Encoding: base64
Content-Location: http://localhost/mascot/cgi/mass_error.pl?mass_error_501024574640035

R0lGODlhwgGWAMIAAP///wAAAP8AAADMAAAA/wAAAAAAAAAAACH5BAEAAAAALAAAAADCAZYAAAP+
CLrc/jDKSau9OOvNu/9gKI5kaZ5oqq5s675wLM90bd94ru987//AoHBILBqPyKRyyWw6n9CodEqt
Wq/YrHbL7Xq/4LB4TC6bz+i0es1uu9/wuHxOr9vv+Lx+z+/7/2ABgIOEXYKChYmKUYgAjYuQkUWN
j5KWlzuUGwScnZ4EDJ6hnaOcpaALoqmkq6atqAqqsayzrrWwALK5tLu2vbi6wbzCvsTAw8jFycfK
zczPp9Gv0rUC1rfUv9nG27wzmiC4mOMu1gJ2hyLi5Owp5kHvIwHzlRb1Hevt+mDxIY/3L/LtG7il
34d6AFsIJMiw4QVdDiNKrLBwosU09ObVqHj+seOYhDE4ehz5JaMNkSRTZgEJA6XKl1QyagzpDabN
Sy5v6mRicuPOn1X++QRKFIpQGjmLKv2BiOWKpEuj5pBJr2VNqVjlQM3KNUZPpF3D9jg6Y6vYsyfI
yjCLtq08BU5VsHVLtwPVmS4g1t27ZS7fvyqqPpBJEbDhtw3iwl1wT3Gqw5BBqMXQWDAFv5Ejf80A
ENwEzJmvGNxDeDGFe59Sd3O2Gtq019hga5PNjfay1rhts9btOrbv2b9rB08WTzjw48aT376hOC7o
0FVGA6ps2lFh6NhXlHZECe/n7OCNPA9PPsX48uhD6E3PHmz78o7lvicfX/588PXN3w+f/8T++f1L
UbXWVQAWWMJ/BhK12VoJZjZZSw1qxkB/6kQI2YMBWXihZVb5ouGHGiAI4ksUHjgiXyWaeGJdKZIg
4oojtVghjG4JSJOHNOb4mI5oyagej2dRuJ0HLwLpkJAqGtlVfwvio+SSQ07gGQapfZLbcLth2Rty
y2l5JZdZgrmlcmGSOWaXYn5pppporilbC1H6WOST+iC0gZx0StUUYxdM6WSeAVYXH4dEAhqoddUx
aGhRd/mYwXqLNjhnpH9NSulell5KV6aatsVpp11BCup8n44aqqkJlooqVqquGlWrrgIlaqzkwUqr
rLeSmut7tu56U6++pjRrsJkBS6ywx0b+FSVcTT5gbLKJNPYotHpC0Kyz1CprLZ8OVOmmAuacWWab
5I5rrrjosnmuuunyxu677sbrpbzHwflVXM6BIF22mOB7nQf78isJQnsmGsGzApPmAF6EHpxwaAg/
zFDEErfj7cUYZ6zxxhx37PHHIIcs8sgkl2zyySinrPIU5/3nsosjvBwzzDPW/OPMOEfRMs02h5Pz
zT1/sPPPPhMtNMtGF5r0n0A3XXTQTDt99NIcUCx11E9fjbXSUG/NddZgT9111UiPvQnPWp9Ntdpm
T7t2iGiHXfHcdNdtdxj/eFeJo6ctPGFiL+zNMOBwTqg34SxwuDfigTF8+N/2Ls7t5Fr+DG5aOovx
HYF33PGpieabT4a5daAP5tmenyfO7eisI5pC6pe7Pvrrkw8O+0qu/3176br3LvvvgQFfu/BpCd+6
n8HvTnzwvpNOuXaZC7r8FXb+jrwJ4BTsvMEodDeT8tAz9r3nz9NuPfncFw85+Kojqn3rW0h+fvol
ZC/99dgPz77582+fO//Kwx8J5Lc/AMYuevSLCeTuV778MasqBeye/tD3P/X1D37MYyACK1g/xkXQ
gQ/UyAeDUr7jFQ5xJjwh8FIYvhX2j38UZKEEFxhDDnZwMDXkHQ8Isx35vW4zoovc9x7XwPr1RHGM
+6FlfGjDAZqkh0nsHhBp2MS7WfH+iljMoha3yMUuehEDAwjjABQwRjKSMYw1EOMXW6i5pjSsiGBc
wBjRSEc5zqCMAMDjGrF3CL6dbnMfwOMc80hIPUJAjYUs4xwFicZEUsCQZmzkIs9IyD1uC3NLdFxC
yOJGJmZAkIWsZCMfAEpJ5lGRlXRkKh0wygaY8pWhtKTfZuc/DHrweRi6gBhRaUY7knKXqwxmKXVJ
SjsOc5CyRGEImWU4CXBymXCsADJTaUhICtOV2IwkMVlpzG5OM5kazJ0nKbe/FPFymL3Mpi/Xmc5v
FjOdDHglKgdpTUvCToQ13JYGLdcBdIqyla40ZTxZKVAJIJKb8mwnOBfoRvdpUkoQ0Oyc9spQzYXq
pKIW7UICAAA7

------=_NextPart_000_0000_01D13FCE.35B9FFD0--
