# Supplementary material for: Identification of Key Proteins and Networks Related to Grain Development in Wheat (Triticum aestivum L.) by Comparative Transcription and Proteomic Analysis of Allelic Variants in TaGW2-6A
Source: Front Plant Sci. 2016 Jun 28;7:922. doi: 10.3389/fpls.2016.00922 (PMC4923154; doi:10.3389/fpls.2016.00922)
Supplement: Data Sheet S1 — Results of MALDI-TOF/TOF-MS analysis. [file DataSheet1.ZIP › Result of MALDI-TOFTOF-MS/Database Result/C8-1.mht]

From: <Saved by Windows Internet Explorer 8>
Subject: Mascot Search Results: Protein View
Date: Sat, 26 Dec 2015 11:12:08 +0800
MIME-Version: 1.0
Content-Type: multipart/related;
	type="text/html";
	boundary="----=_NextPart_000_0000_01D13FCE.42647DF0"
X-MimeOLE: Produced By Microsoft MimeOLE V6.00.2900.6157

This is a multi-part message in MIME format.

------=_NextPart_000_0000_01D13FCE.42647DF0
Content-Type: text/html;
	charset="utf-8"
Content-Transfer-Encoding: quoted-printable
Content-Location: http://localhost/mascot/cgi/protein_view.pl?file=../data/20151226/F019659.dat&hit=tr%7cW5GUK3%7cW5GUK3_WHEAT&db_idx=1&px=1&ave_thresh=32&_ignoreionsscorebelow=5&report=0&_sigthreshold=0.05&_msresflags=1025&_msresflags2=2&percolate=-1&percolate_rt=0

=EF=BB=BF<!DOCTYPE HTML PUBLIC "-//W3C//DTD HTML 4.0 Transitional//EN">
<!-- 0 seconds --><HTML><HEAD><TITLE>Mascot Search Results: Protein =
View</TITLE>
<META content=3D"text/html; charset=3Dutf-8" http-equiv=3DContent-Type>
<META name=3DGENERATOR content=3D"MSHTML 8.00.6001.23588"></HEAD>
<BODY aLink=3D#0000ff bgColor=3D#ffffff vLink=3D#0000ff>
<H1><IMG border=3D0 align=3Dtop=20
src=3D"http://localhost/mascot/images/88x31_logo_white.gif" width=3D88 =
height=3D31=20
NATURALSIZEFLAG=3D"3"> Mascot Search Results</H1>
<H3>Protein View</H3>
<FORM method=3Dpost><INPUT value=3D../data/20151226/F019659.dat =
type=3Dhidden=20
name=3Dfile> <INPUT value=3Dtr|W5GUK3|W5GUK3_WHEAT type=3Dhidden =
name=3Dhit> <INPUT=20
value=3D1 type=3Dhidden name=3Dpx> <INPUT value=3Dfalse type=3Dhidden =
name=3Dshowall> <INPUT=20
value=3D32 type=3Dhidden name=3Dave_thresh> <INPUT value=3D5 =
type=3Dhidden=20
name=3D_ignoreionsscorebelow> <INPUT value=3D0.05 type=3Dhidden =
name=3D_sigthreshold>=20
<INPUT value=3D0 type=3Dhidden name=3Dreport> <INPUT value=3D1 =
type=3Dhidden name=3Ddb_idx>=20
<INPUT value=3D1025 type=3Dhidden name=3D_msresflags> <INPUT value=3D2 =
type=3Dhidden=20
name=3D_msresflags2> <INPUT value=3D-1 type=3Dhidden name=3Dpercolate> =
<INPUT value=3D0=20
type=3Dhidden name=3Dpercolate_rt> <FONT face=3D"Courier =
New,Courier,monospace"><PRE>Match to: <B>tr|W5GUK3|W5GUK3_WHEAT</B> =
Score: <B>224</B>
<B>tr|W5GUK3|W5GUK3_WHEAT</B>

Nominal mass (M<SUB>r</SUB>): <B>41130</B>; Calculated pI value: =
<B>4.88</B>
NCBI BLAST search of <A =
href=3D"http://www.ncbi.nlm.nih.gov/blast/Blast.cgi?ALIGNMENTS=3D50&amp;A=
LIGNMENT_VIEW=3DPairwise&amp;AUTO_FORMAT=3DSemiauto&amp;CDD_SEARCH=3Don&a=
mp;CLIENT=3Dweb&amp;COMPOSITION_BASED_STATISTICS=3Don&amp;DATABASE=3Dnr&a=
mp;DESCRIPTIONS=3D100&amp;ENTREZ_QUERY=3D(none)&amp;EXPECT=3D10&amp;FILTE=
R=3DL&amp;FORMAT_BLOCK_ON_RESPAGE=3DNone&amp;FORMAT_OBJECT=3DAlignment&am=
p;FORMAT_TYPE=3DHTML&amp;GAPCOSTS=3D11+1&amp;I_THRESH=3D0.001&amp;LAYOUT=3D=
TwoWindows&amp;MATRIX_NAME=3DBLOSUM62&amp;NCBI_GI=3Don&amp;PAGE=3DProtein=
s&amp;PROGRAM=3Dblastp&amp;QUERY=3DMVLASVGGSAPKKYDEIDAAPEERARGITINTATVEYE=
TETRHYAHVDCPGHADYVKNMITGAAQMDGAILVVSGADGPMPQTKEHILLAKQVGVPSIVVFLNKKDQVDDE=
ELLELVDLEVRELLTAYEYDGDNVPIVSGSALRALEALMATPGLKRGDNEWVDGIFSLIDSVDTHIPVPQRQT=
DLPFLLAVEDVFSITGRGTVATGRIERGTVKVGDPVDLVGIRETRNATVTGVEMFQKTMDDAIAGDNVGLLLR=
GMQKEDIERGMVLAKPGSITPHTKFEAVVYVLKKEEGGRHSPFFPGYRPQFYMRTTDVTGNVTNIMNDKDEEA=
KMCMPGDRIKMVVELIQPVACEQGMRFAIREGGKTVGAGVINNIIQ&amp;SERVICE=3Dplain&amp;SE=
T_DEFAULTS.x=3D9&amp;SET_DEFAULTS.y=3D5&amp;SHOW_OVERVIEW=3Don&amp;WORD_S=
IZE=3D3&amp;END_OF_HTTPGET=3DYes" =
target=3D_blank>tr|W5GUK3|W5GUK3_WHEAT</A> against nr
Unformatted <A =
href=3D"http://localhost/mascot/cgi/getseq.pl?Triticum+tr%7cW5GUK3%7cW5GU=
K3_WHEAT+seq" target=3D_blank>sequence string</A> for pasting into other =
applications

Fixed modifications: Carbamidomethyl (C)
Variable modifications: Oxidation (M)
Cleavage by Trypsin: cuts C-term side of KR unless next residue is P
Sequence Coverage: <B>26%</B>

Matched peptides shown in <B><FONT color=3D#ff0000>Bold Red</FONT></B>

     <B>1</B> MVLASVGGSA PK<B><FONT color=3D#ff0000>KYDEIDAA =
PEER</FONT></B>AR<B><FONT color=3D#ff0000>GITI NTATVEYETE =
TR</FONT></B>HYAHVDCP=20
<B>    51</B> GHADYVKNMI TGAAQMDGAI LVVSGADGPM PQTKEHILLA KQVGVPSIVV=20
<B>   101</B> FLNK<B><FONT color=3D#ff0000>KDQVDD EELLELVDLE VRELLTAYEY =
DGDNVPIVSG SALR</FONT></B>ALEALM=20
<B>   151</B> ATPGLKRGDN EWVDGIFSLI DSVDTHIPVP QRQTDLPFLL AVEDVFSITG=20
<B>   201</B> RGTVATGRIE RGTVKVGDPV DLVGIRETRN ATVTGVEMFQ K<B><FONT =
color=3D#ff0000>TMDDAIAGD </FONT></B>
<B>   251<FONT color=3D#ff0000> NVGLLLR</FONT></B>GMQ KEDIERGMVL =
AKPGSITPHT KFEAVVYVLK KEEGGRHSPF=20
<B>   301</B> FPGYRPQFYM RTTDVTGNVT NIMNDKDEEA KMCMPGDRIK <B><FONT =
color=3D#ff0000>MVVELIQPVA </FONT></B>
<B>   351<FONT color=3D#ff0000> CEQGMR</FONT></B>FAIR EGGKTVGAGV INNIIQ
</PRE></FONT>
<P><INPUT onclick=3D"this.form.showall.value=3D'true'; return true" =
value=3D"Show predicted peptides also" type=3Dsubmit>=20

<P><INPUT value=3D"Sort Peptides By" type=3Dsubmit>&nbsp; <INPUT =
value=3Dstartup=20
CHECKED type=3Dradio name=3Dsort>Residue Number&nbsp; <INPUT =
value=3Dmassup type=3Dradio=20
name=3Dsort>Increasing Mass&nbsp; <INPUT value=3Dmassdown type=3Dradio=20
name=3Dsort>Decreasing Mass&nbsp; <FONT face=3D"Courier =
New,Courier,monospace"><PRE><B> Start - End     Observed    Mr(expt)   =
Mr(calc)      ppm    Miss Sequence</B>
<B><FONT color=3D#ff0000>    13 - 24     1435.7033  1434.6960  1434.6626 =
        23     1  K.KYDEIDAAPEER.A </FONT></B> (<A =
href=3D"http://localhost/mascot/cgi/peptide_view.pl?file=3D../data/201512=
26/F019659.dat&amp;query=3D13&amp;hit=3D1&amp;index=3Dtr%7cW5GUK3%7cW5GUK=
3_WHEAT&amp;px=3D1&amp;section=3D5&amp;ave_thresh=3D32&amp;_ignoreionssco=
rebelow=3D5&amp;report=3D0&amp;_sigthreshold=3D0.05&amp;_msresflags=3D102=
5&amp;_msresflags2=3D2&amp;percolate=3D-1&amp;percolate_rt=3D0" =
target=3D_blank>Ions score 38</A>)
<B><FONT color=3D#ff0000>    27 - 42     1797.9291  1796.9218  1796.8792 =
        24     0  R.GITINTATVEYETETR.H </FONT></B> (<A =
href=3D"http://localhost/mascot/cgi/peptide_view.pl?file=3D../data/201512=
26/F019659.dat&amp;query=3D20&amp;hit=3D1&amp;index=3Dtr%7cW5GUK3%7cW5GUK=
3_WHEAT&amp;px=3D1&amp;section=3D5&amp;ave_thresh=3D32&amp;_ignoreionssco=
rebelow=3D5&amp;report=3D0&amp;_sigthreshold=3D0.05&amp;_msresflags=3D102=
5&amp;_msresflags2=3D2&amp;percolate=3D-1&amp;percolate_rt=3D0" =
target=3D_blank>Ions score 13</A>)
<B><FONT color=3D#ff0000>   105 - 122    2157.1484  2156.1411  2156.0848 =
        26     1  K.KDQVDDEELLELVDLEVR.E </FONT></B> (<A =
href=3D"http://localhost/mascot/cgi/peptide_view.pl?file=3D../data/201512=
26/F019659.dat&amp;query=3D40&amp;hit=3D1&amp;index=3Dtr%7cW5GUK3%7cW5GUK=
3_WHEAT&amp;px=3D1&amp;section=3D5&amp;ave_thresh=3D32&amp;_ignoreionssco=
rebelow=3D5&amp;report=3D0&amp;_sigthreshold=3D0.05&amp;_msresflags=3D102=
5&amp;_msresflags2=3D2&amp;percolate=3D-1&amp;percolate_rt=3D0" =
target=3D_blank>Ions score 33</A>)
<B><FONT color=3D#ff0000>   123 - 144    2382.2525  2381.2452  2381.1750 =
        29     0  R.ELLTAYEYDGDNVPIVSGSALR.A </FONT></B> (<A =
href=3D"http://localhost/mascot/cgi/peptide_view.pl?file=3D../data/201512=
26/F019659.dat&amp;query=3D43&amp;hit=3D1&amp;index=3Dtr%7cW5GUK3%7cW5GUK=
3_WHEAT&amp;px=3D1&amp;section=3D5&amp;ave_thresh=3D32&amp;_ignoreionssco=
rebelow=3D5&amp;report=3D0&amp;_sigthreshold=3D0.05&amp;_msresflags=3D102=
5&amp;_msresflags2=3D2&amp;percolate=3D-1&amp;percolate_rt=3D0" =
target=3D_blank>Ions score 99</A>)
<B><FONT color=3D#ff0000>   242 - 257    1673.8873  1672.8800  1672.8454 =
        21     0  K.TMDDAIAGDNVGLLLR.G </FONT></B> (<A =
href=3D"http://localhost/mascot/cgi/peptide_view.pl?file=3D../data/201512=
26/F019659.dat&amp;query=3D16&amp;hit=3D1&amp;index=3Dtr%7cW5GUK3%7cW5GUK=
3_WHEAT&amp;px=3D1&amp;section=3D5&amp;ave_thresh=3D32&amp;_ignoreionssco=
rebelow=3D5&amp;report=3D0&amp;_sigthreshold=3D0.05&amp;_msresflags=3D102=
5&amp;_msresflags2=3D2&amp;percolate=3D-1&amp;percolate_rt=3D0" =
target=3D_blank>Ions score 34</A>)
<B><FONT color=3D#ff0000>   341 - 356    1859.9599  1858.9527  1858.9103 =
        23     0  K.MVVELIQPVACEQGMR.F </FONT></B> (<A =
href=3D"http://localhost/mascot/cgi/peptide_view.pl?file=3D../data/201512=
26/F019659.dat&amp;query=3D23&amp;hit=3D2&amp;index=3Dtr%7cW5GUK3%7cW5GUK=
3_WHEAT&amp;px=3D1&amp;section=3D5&amp;ave_thresh=3D32&amp;_ignoreionssco=
rebelow=3D5&amp;report=3D0&amp;_sigthreshold=3D0.05&amp;_msresflags=3D102=
5&amp;_msresflags2=3D2&amp;percolate=3D-1&amp;percolate_rt=3D0" =
target=3D_blank>Ions score 8</A>)
<P><IMG alt=3D"Error Distribution" =
src=3D"http://localhost/mascot/cgi/mass_error.pl?mass_error_4993996621964=
12" width=3D450 height=3D150>
</FORM><HR>

</PRE></FONT>
<P>
<TABLE border=3D2 cellSpacing=3D2 cellPadding=3D1 width=3D"100%">
  <TBODY>
  <TR>
    <TD noWrap align=3Dmiddle><B>Mascot:</B>&nbsp; <A=20
      =
href=3D"http://www.matrixscience.com/">http://www.matrixscience.com/</A> =

  </TD></TR></TBODY></TABLE></P></BODY></HTML>

------=_NextPart_000_0000_01D13FCE.42647DF0
Content-Type: image/gif
Content-Transfer-Encoding: base64
Content-Location: http://localhost/mascot/images/88x31_logo_white.gif

R0lGODlhWAAfANX/AMDAwP/v7//f3//Pz/+/v/+vr/+fn/+Pj/9/f/9wcP9gYP9QUP9AQP8wMP8g
IP8QEP8AAO/v/+/v79/f/9/f38/P/8/Pz7+//7+/v6+v/6+vr5+f/5+fn4+P/4+Pj39//39/f3Bw
/3BwcGBg/2BgYFBQ/1BQUEBA/0BAQDAw/zAwMCAg/yAgIBAQ/xAQEAAA/wAAAAAAAAAAAAAAAAAA
AAAAAAAAAAAAAAAAAAAAAAAAAAAAAAAAAAAAAAAAAAAAACH5BAEAAAAALAAAAABYAB8AQAb/QIBw
SCwaj8ikcslsEl0wTDHz+bxOgMrp8mpFiJFThfsyjl4j82tVLaVGk+Hq1TF2ut8jCkYRSkgcToKD
hIQUKiBCHnxEAghDBA8QQg4QBEQBQwyWQ5ICAAsBAZcACKQJEAsMQgQQk5hCAhAPlAACn0MkUYMS
HCIaABMfJychRSPEH0YbWEMXJyUhxCPSJQAb0icjH8gfeRvIxRnXxCfeGcQlFwAWIn1HLC7vQhtl
AFZ1ES0v6/QrRGSIWPlXpF6LISWuVNgA4EyaIRta9Jvw4kUcInsCDZEARcqQBQ6I0AJQAEIDIgQU
xJo1pOQqIQFUCmFQyYAQAzZBQXikqYAQ/wQQZAIgkFPIHmCFkipdyrSp06eDSLiQUDBhM3JrjFSY
Y++aMgAnXnwdUUFIwodgX1gTso/hkAgVK0w4Ma4IBxZHQMDACzCNlRJiKFokEu5EiopFrFwdYiWF
EC5rhYQ1BqbEhsN1inCE4YGIBBAo5kEdrRS0EQkwEhEp0AABAgYGeA6liUBBAgOXFDDYvUDA7t+/
LxHYzTPAb1wHHCxAsMBAgtnAf2cawsGFhSIUYOwiAtSVgwFCDphM4mmlpQQhiSgQMMBVAAEyNx1A
UtJBgQVCh2DQjoRE5yEOODDdAA+AV0oqMClgoAIQzDcTJwAE8Fp4zwEIwXQANABBTillEv9AeREu
px8LGpFm4okopqjiiiyOxoEKHg2xz2Jn8KPVPkSYA0AGeDT0EI8v5HEYWiG84BhEiAEQARueoXDd
EYv8R0QKij2GzAtuvVUCkIwJUUFFF30l2EVf2nhNVkWEBVhZRnDASBH7wUBVjhEoFkYEZ3w1BFkA
BESEYGy+1dYFH6wQaJ89HgMmlDC4cIQIMJBQRAlxWNHCOEWi5ZUzSQqhzwt1ETGHW1UKMSYRFaRQ
1h1HErEIX3ZZl2NFjo2QRglcpZBBBIehIcQIuQpzwj4tnHDRXMSKseMaHzxT0QppZNArFh/0ukI/
RqlQhAkmiNbitwBIoMKTG71ZxC1JEIDsYYqjJEUBCSB4q5dqQrSHS3s5GRDUEAmMpFNRlZBigL/i
PTCggBFqCLBMAcwyHQInDWFBpEfooi0RmzBAyiMfQhieTwdW+C8ABxCA7lAIoLKAEKGQBEF6H1n4
SSjqDpHddkS4KakRBWzCEgDyIaHvyj8FVcADRdkiU00JgNcwBLgYsQkC+pJChF4oHDFxEQnIBnTE
AauXSXswDy2ETwl8YtwQ7TVY78uNyMQgT5e0LMTEUua1swAF9MybgT8FiN8n8Emi8QALuLJAAgxI
ou4mD8h2QH4BLPBAA8tlMpwrtvmcCQgieDAnuKQXEgQAOw==

------=_NextPart_000_0000_01D13FCE.42647DF0
Content-Type: application/octet-stream
Content-Transfer-Encoding: base64
Content-Location: http://localhost/mascot/cgi/mass_error.pl?mass_error_499399662196412

R0lGODlhwgGWAMIAAP///wAAAP8AAADMAAAA/wAAAAAAAAAAACH5BAEAAAAALAAAAADCAZYAAAP+
CLrc/jDKSau9OOvNu/9gKI5kaZ5oqq5s675wLM90bd94ru987//AoHBILBqPyKRyyWw6n9CodEqt
Wq/YrHbL7Xq/4LB4TC6bz+i0es1uu9/wuHxOr9vv+Lx+z+/7/4CBgoOEhYaHiImKi4yNRAKQVwST
BI6WZ5ACWpWXnWKZm56igQGlATeco6p6pwutNKmrsnSvrjKUsbO6uxK5vL/AvsDDZqalNcLEymC1
NsnL0FzGM7jR1l/NyNfbW8bHsNzhis/i5UvT2ubqTrXZL+Tr8UHtt5Ty90it7u/4/UPepiwEBODt
QUEH8PwpTPKqmbt9CxIunAgDnQZ6BgcipMj+8QZGDA4hNASAq+QkBtUi2lN5kmWslApgklwZk+bM
ljVx3nxpU6bPnkB1/hQalCfRo0aToiy6FGlTpS6fSo1KNSdUq1OxVt2ZlWuIjwIbQGTgTmLHsyf0
Zcg21tZGtHBdAPw2ga2DbyPfxt3r4yDbhnQbmOVLOInMwog72AWXuLFiss4cS95gkfHky0gGY96M
irPnH4c/i86hebRpFaVPqy6RevUQUOtauw4CW1zo2U1q52nrQjZuhbx7/54cvIXv4f2KrziOXB7A
dM2jf7gtHW7lW9ULg6Uw8GAG5tnFbZcwUjkE8OG5ja9w6voF9Om3uWevIO8EkyW7Dr3qVav+//4A
7qcfU1sJWCCB/xmYIIIBMqhgg04dGOGCE0LI34PUxfDQBvDFZ415kBnEoYfWcRBSfSOSeBaIrqCj
0XcqosUiCRnGeM9zltmoI0k7UjSjCR32uMuPQAoJnA5BGjkLkSHUqGQ4OFLzpIpJ9qHblPSJBZ0s
V2JZF4pgSqlLl15GoFaY79hUpnphMjndmuXM5aYH5JAJ52Z1RnLnaHlqsqdoVf55lpOCJkfXi2TN
F6gndgpanlta9oJPo4WiSVBGgaE0qZ6VihjiXZBq2umKkX6JH4YOplohqquqeqGrA7Yq66uzxkrr
rbbmKiGuu+pqw4ncPbDoqEuWmmibwhL+6+M03h2aaUTKujZstPIQSq1k015brbamZcutOt5+W064
4l5jbbl8kYuuuevi2S5m6r47zLnydhRvvfPi69i9r3GqbyhrUPqvFPwKIfDATZyq8MIMN+zwwxBH
LPHEFFds8cUYZ6zxxhx3PEVpqYUM48gYgKyByCRbgHLJKat8cssVrPzexzBTIHPML9csqc47s+zz
zzMD7TLP5+UsNM4EE1200noFffR9RjstNdJPQ111z1PbHPXQVythMtNNU5211l0vXXayZ4ct9tps
kz221WkLRnPcotId09ZtY83123q7zXcEX9t9t+A8gi03wognrvjipLSoEbBPABZQs1L+vAj5pVA8
jpdFcxpyKKiPRr6hXZ175FZ7toTehOqoa1m6IK0T1F3qoSoR++mzW8oO5peyXrnrufM+JKSxF585
qLwbH8WZvdOu+zmR+v7L6M4Lz8TlKNq3O7LSb1979t/LQj34zzNkbPWv1/CR8dpD/6nr4a9in1qq
ey98XrdfDzr61tt+Pv79k5+LAoM927lILARcHuf+lzlmDXA9jIugBCdIwQpa8IIYzKAIBsDBASjA
gx/8IAdr0MEGgFCDX4mfieqDqPdx4IQeHKEMF3BCGMCQhjVEoQeO8azHIEskH7hhDAEwxAmUkIhE
BGEMYThCJDZRAkpE4gOWGMImzlC/h6jTh7MkZ6ZPabGAFxCiE0UYASFG0YpSdGIUyxjCNJrwjGcc
IwqzCD/yBfB+tYOgBTq4RjfmEIclzKEgaehGNrbxj22U4xiLqEH8dacdY1kfCxPYAUbekAGIHCQm
TUhIRHISkE/cZBU7qcgMds96EJGk9pi0RjEmUpSEhGUiGQkBT9oSjqOkJQZDx0P+AZF7LFThHkl5
yFC+sY+vFCEyp8hHWW4SjWhM5gUdiTnNteWLgKmmGzSpw3Bws5tYSAAAOw==

------=_NextPart_000_0000_01D13FCE.42647DF0--
