# Supplementary material for: Identification of Key Proteins and Networks Related to Grain Development in Wheat (Triticum aestivum L.) by Comparative Transcription and Proteomic Analysis of Allelic Variants in TaGW2-6A
Source: Front Plant Sci. 2016 Jun 28;7:922. doi: 10.3389/fpls.2016.00922 (PMC4923154; doi:10.3389/fpls.2016.00922)
Supplement: Data Sheet S1 — Results of MALDI-TOF/TOF-MS analysis. [file DataSheet1.ZIP › Result of MALDI-TOFTOF-MS/Database Result/C9-1.mht]

From: <Saved by Windows Internet Explorer 8>
Subject: Mascot Search Results: Protein View
Date: Sat, 26 Dec 2015 11:12:30 +0800
MIME-Version: 1.0
Content-Type: multipart/related;
	type="text/html";
	boundary="----=_NextPart_000_0000_01D13FCE.4FE585F0"
X-MimeOLE: Produced By Microsoft MimeOLE V6.00.2900.6157

This is a multi-part message in MIME format.

------=_NextPart_000_0000_01D13FCE.4FE585F0
Content-Type: text/html;
	charset="utf-8"
Content-Transfer-Encoding: quoted-printable
Content-Location: http://localhost/mascot/cgi/protein_view.pl?file=../data/20151226/F019668.dat&hit=tr%7cW5EUP2%7cW5EUP2_WHEAT&db_idx=1&px=1&ave_thresh=33&_ignoreionsscorebelow=5&report=0&_sigthreshold=0.05&_msresflags=1025&_msresflags2=2&percolate=-1&percolate_rt=0

=EF=BB=BF<!DOCTYPE HTML PUBLIC "-//W3C//DTD HTML 4.0 Transitional//EN">
<!-- 0 seconds --><HTML><HEAD><TITLE>Mascot Search Results: Protein =
View</TITLE>
<META content=3D"text/html; charset=3Dutf-8" http-equiv=3DContent-Type>
<META name=3DGENERATOR content=3D"MSHTML 8.00.6001.23588"></HEAD>
<BODY aLink=3D#0000ff bgColor=3D#ffffff vLink=3D#0000ff>
<H1><IMG border=3D0 align=3Dtop=20
src=3D"http://localhost/mascot/images/88x31_logo_white.gif" width=3D88 =
height=3D31=20
NATURALSIZEFLAG=3D"3"> Mascot Search Results</H1>
<H3>Protein View</H3>
<FORM method=3Dpost><INPUT value=3D../data/20151226/F019668.dat =
type=3Dhidden=20
name=3Dfile> <INPUT value=3Dtr|W5EUP2|W5EUP2_WHEAT type=3Dhidden =
name=3Dhit> <INPUT=20
value=3D1 type=3Dhidden name=3Dpx> <INPUT value=3Dfalse type=3Dhidden =
name=3Dshowall> <INPUT=20
value=3D33 type=3Dhidden name=3Dave_thresh> <INPUT value=3D5 =
type=3Dhidden=20
name=3D_ignoreionsscorebelow> <INPUT value=3D0.05 type=3Dhidden =
name=3D_sigthreshold>=20
<INPUT value=3D0 type=3Dhidden name=3Dreport> <INPUT value=3D1 =
type=3Dhidden name=3Ddb_idx>=20
<INPUT value=3D1025 type=3Dhidden name=3D_msresflags> <INPUT value=3D2 =
type=3Dhidden=20
name=3D_msresflags2> <INPUT value=3D-1 type=3Dhidden name=3Dpercolate> =
<INPUT value=3D0=20
type=3Dhidden name=3Dpercolate_rt> <FONT face=3D"Courier =
New,Courier,monospace"><PRE>Match to: <B>tr|W5EUP2|W5EUP2_WHEAT</B> =
Score: <B>183</B>
<B>tr|W5EUP2|W5EUP2_WHEAT</B>

Nominal mass (M<SUB>r</SUB>): <B>59804</B>; Calculated pI value: =
<B>5.61</B>
NCBI BLAST search of <A =
href=3D"http://www.ncbi.nlm.nih.gov/blast/Blast.cgi?ALIGNMENTS=3D50&amp;A=
LIGNMENT_VIEW=3DPairwise&amp;AUTO_FORMAT=3DSemiauto&amp;CDD_SEARCH=3Don&a=
mp;CLIENT=3Dweb&amp;COMPOSITION_BASED_STATISTICS=3Don&amp;DATABASE=3Dnr&a=
mp;DESCRIPTIONS=3D100&amp;ENTREZ_QUERY=3D(none)&amp;EXPECT=3D10&amp;FILTE=
R=3DL&amp;FORMAT_BLOCK_ON_RESPAGE=3DNone&amp;FORMAT_OBJECT=3DAlignment&am=
p;FORMAT_TYPE=3DHTML&amp;GAPCOSTS=3D11+1&amp;I_THRESH=3D0.001&amp;LAYOUT=3D=
TwoWindows&amp;MATRIX_NAME=3DBLOSUM62&amp;NCBI_GI=3Don&amp;PAGE=3DProtein=
s&amp;PROGRAM=3Dblastp&amp;QUERY=3DMSEDDWRWHMYDTVKGSDWLGDQDAIQYMCREAPKAVI=
ELENYGLPFSRTEDGKIYQRAFGGQSLDFGKGGQAYRCACAADRTGHAMLHTLYGQAMKHNTQFFVEYFALDL=
IMDKEGTCQGIIALNMEDGTLHRFRSTNTILATGGYGRAYFSATSAHTCTGDGNAMVARAGLPLQDLEFVQFH=
PTGIYGAGCLITEGSRGEGGILRNSEGERFMERYAPTAKDLASRDVVSRSMTMEIREGRGVGPMKDHLYLHLN=
HLPPEVLKERLPGISETAAIFAGVDVTKEPIPVLPTVHYNMGGIPTNYHGQVVDIKGDNPDTIIPGLMAAGEA=
ACASVHGANRLGANSLLDIVVFGRACANRVAEISKPGETQKPLEKDAGEKTIAWLDKLRNANGSLPTSKIRLN=
MQRIMQNNAAVFRTQETLTEGCELISEAQKSFHDVKLSDRSLIWNSDLIETIELENLLINACITMHSAEARQE=
SRGAHAREDFKTRDDDKWMKHSLGYWEDEKVRLEYRPVHMNTLDDEVETFPPKARVY&amp;SERVICE=3Dp=
lain&amp;SET_DEFAULTS.x=3D9&amp;SET_DEFAULTS.y=3D5&amp;SHOW_OVERVIEW=3Don=
&amp;WORD_SIZE=3D3&amp;END_OF_HTTPGET=3DYes" =
target=3D_blank>tr|W5EUP2|W5EUP2_WHEAT</A> against nr
Unformatted <A =
href=3D"http://localhost/mascot/cgi/getseq.pl?Triticum+tr%7cW5EUP2%7cW5EU=
P2_WHEAT+seq" target=3D_blank>sequence string</A> for pasting into other =
applications

Fixed modifications: Carbamidomethyl (C)
Variable modifications: Oxidation (M)
Cleavage by Trypsin: cuts C-term side of KR unless next residue is P
Sequence Coverage: <B>13%</B>

Matched peptides shown in <B><FONT color=3D#ff0000>Bold Red</FONT></B>

     <B>1</B> MSEDDWRWHM YDTVK<B><FONT color=3D#ff0000>GSDWL GDQDAIQYMC =
R</FONT></B>EAPK<B><FONT color=3D#ff0000>AVIEL ENYGLPFSR</FONT></B>T=20
<B>    51</B> EDGKIYQRAF GGQSLDFGKG GQAYRCACAA DRTGHAMLHT LYGQAMKHNT=20
<B>   101</B> QFFVEYFALD LIMDKEGTCQ GIIALNMEDG TLHRFRSTNT =
ILATGGYGR<B><FONT color=3D#ff0000>A </FONT></B>
<B>   151<FONT color=3D#ff0000> YFSATSAHTC TGDGNAMVAR =
</FONT></B>AGLPLQDLEF VQFHPTGIYG AGCLITEGSR=20
<B>   201</B> GEGGILRNSE GERFMERYAP TAKDLASRDV VSRSMTMEIR EGRGVGPMKD=20
<B>   251</B> HLYLHLNHLP PEVLKERLPG ISETAAIFAG VDVTKEPIPV LPTVHYNMGG=20
<B>   301</B> IPTNYHGQVV DIKGDNPDTI IPGLMAAGEA ACASVHGANR <B><FONT =
color=3D#ff0000>LGANSLLDIV </FONT></B>
<B>   351<FONT color=3D#ff0000> VFGR</FONT></B>ACANRV AEISKPGETQ =
KPLEKDAGEK <B><FONT color=3D#ff0000>TIAWLDKLR</FONT></B>N ANGSLPTSKI=20
<B>   401</B> RLNMQRIMQN NAAVFRTQET LTEGCELISE AQKSFHDVKL SDRSLIWNSD=20
<B>   451</B> LIETIELENL LINACITMHS AEARQESRGA HAREDFKTRD DDKWMKHSLG=20
<B>   501</B> YWEDEKVRLE YRPVHMNTLD DEVETFPPKA RVY
</PRE></FONT>
<P><INPUT onclick=3D"this.form.showall.value=3D'true'; return true" =
value=3D"Show predicted peptides also" type=3Dsubmit>=20

<P><INPUT value=3D"Sort Peptides By" type=3Dsubmit>&nbsp; <INPUT =
value=3Dstartup=20
CHECKED type=3Dradio name=3Dsort>Residue Number&nbsp; <INPUT =
value=3Dmassup type=3Dradio=20
name=3Dsort>Increasing Mass&nbsp; <INPUT value=3Dmassdown type=3Dradio=20
name=3Dsort>Decreasing Mass&nbsp; <FONT face=3D"Courier =
New,Courier,monospace"><PRE><B> Start - End     Observed    Mr(expt)   =
Mr(calc)      ppm    Miss Sequence</B>
<B><FONT color=3D#ff0000>    16 - 31     1914.8091  1913.8018  1913.8036 =
        -1     0  K.GSDWLGDQDAIQYMCR.E </FONT></B> (<A =
href=3D"http://localhost/mascot/cgi/peptide_view.pl?file=3D../data/201512=
26/F019668.dat&amp;query=3D27&amp;hit=3D1&amp;index=3Dtr%7cW5EUP2%7cW5EUP=
2_WHEAT&amp;px=3D1&amp;section=3D5&amp;ave_thresh=3D33&amp;_ignoreionssco=
rebelow=3D5&amp;report=3D0&amp;_sigthreshold=3D0.05&amp;_msresflags=3D102=
5&amp;_msresflags2=3D2&amp;percolate=3D-1&amp;percolate_rt=3D0" =
target=3D_blank>Ions score 39</A>)
<B><FONT color=3D#ff0000>    36 - 49     1607.8447  1606.8375  1606.8355 =
         1     0  K.AVIELENYGLPFSR.T </FONT></B> (<A =
href=3D"http://localhost/mascot/cgi/peptide_view.pl?file=3D../data/201512=
26/F019668.dat&amp;query=3D18&amp;hit=3D1&amp;index=3Dtr%7cW5EUP2%7cW5EUP=
2_WHEAT&amp;px=3D1&amp;section=3D5&amp;ave_thresh=3D33&amp;_ignoreionssco=
rebelow=3D5&amp;report=3D0&amp;_sigthreshold=3D0.05&amp;_msresflags=3D102=
5&amp;_msresflags2=3D2&amp;percolate=3D-1&amp;percolate_rt=3D0" =
target=3D_blank>Ions score 63</A>)
<B><FONT color=3D#ff0000>   150 - 170    2187.9547  2186.9474  2186.9473 =
         0     0  R.AYFSATSAHTCTGDGNAMVAR.A </FONT></B> (<A =
href=3D"http://localhost/mascot/cgi/peptide_view.pl?file=3D../data/201512=
26/F019668.dat&amp;query=3D36&amp;hit=3D1&amp;index=3Dtr%7cW5EUP2%7cW5EUP=
2_WHEAT&amp;px=3D1&amp;section=3D5&amp;ave_thresh=3D33&amp;_ignoreionssco=
rebelow=3D5&amp;report=3D0&amp;_sigthreshold=3D0.05&amp;_msresflags=3D102=
5&amp;_msresflags2=3D2&amp;percolate=3D-1&amp;percolate_rt=3D0" =
target=3D_blank>Ions score 6</A>)
<B><FONT color=3D#ff0000>   341 - 354    1473.8367  1472.8295  1472.8351 =
        -4     0  R.LGANSLLDIVVFGR.A </FONT></B> (<A =
href=3D"http://localhost/mascot/cgi/peptide_view.pl?file=3D../data/201512=
26/F019668.dat&amp;query=3D13&amp;hit=3D1&amp;index=3Dtr%7cW5EUP2%7cW5EUP=
2_WHEAT&amp;px=3D1&amp;section=3D5&amp;ave_thresh=3D33&amp;_ignoreionssco=
rebelow=3D5&amp;report=3D0&amp;_sigthreshold=3D0.05&amp;_msresflags=3D102=
5&amp;_msresflags2=3D2&amp;percolate=3D-1&amp;percolate_rt=3D0" =
target=3D_blank>Ions score 64</A>)
<B><FONT color=3D#ff0000>   381 - 389    1115.6582  1114.6510  1114.6499 =
         1     1  K.TIAWLDKLR.N </FONT></B> (<A =
href=3D"http://localhost/mascot/cgi/peptide_view.pl?file=3D../data/201512=
26/F019668.dat&amp;query=3D6&amp;hit=3D3&amp;index=3Dtr%7cW5EUP2%7cW5EUP2=
_WHEAT&amp;px=3D1&amp;section=3D5&amp;ave_thresh=3D33&amp;_ignoreionsscor=
ebelow=3D5&amp;report=3D0&amp;_sigthreshold=3D0.05&amp;_msresflags=3D1025=
&amp;_msresflags2=3D2&amp;percolate=3D-1&amp;percolate_rt=3D0" =
target=3D_blank>Ions score 10</A>)
<P><IMG alt=3D"Error Distribution" =
src=3D"http://localhost/mascot/cgi/mass_error.pl?mass_error_2315816524649=
45" width=3D450 height=3D150>
</FORM><HR>

</PRE></FONT>
<P>
<TABLE border=3D2 cellSpacing=3D2 cellPadding=3D1 width=3D"100%">
  <TBODY>
  <TR>
    <TD noWrap align=3Dmiddle><B>Mascot:</B>&nbsp; <A=20
      =
href=3D"http://www.matrixscience.com/">http://www.matrixscience.com/</A> =

  </TD></TR></TBODY></TABLE></P></BODY></HTML>

------=_NextPart_000_0000_01D13FCE.4FE585F0
Content-Type: image/gif
Content-Transfer-Encoding: base64
Content-Location: http://localhost/mascot/images/88x31_logo_white.gif

R0lGODlhWAAfANX/AMDAwP/v7//f3//Pz/+/v/+vr/+fn/+Pj/9/f/9wcP9gYP9QUP9AQP8wMP8g
IP8QEP8AAO/v/+/v79/f/9/f38/P/8/Pz7+//7+/v6+v/6+vr5+f/5+fn4+P/4+Pj39//39/f3Bw
/3BwcGBg/2BgYFBQ/1BQUEBA/0BAQDAw/zAwMCAg/yAgIBAQ/xAQEAAA/wAAAAAAAAAAAAAAAAAA
AAAAAAAAAAAAAAAAAAAAAAAAAAAAAAAAAAAAAAAAAAAAACH5BAEAAAAALAAAAABYAB8AQAb/QIBw
SCwaj8ikcslsEl0wTDHz+bxOgMrp8mpFiJFThfsyjl4j82tVLaVGk+Hq1TF2ut8jCkYRSkgcToKD
hIQUKiBCHnxEAghDBA8QQg4QBEQBQwyWQ5ICAAsBAZcACKQJEAsMQgQQk5hCAhAPlAACn0MkUYMS
HCIaABMfJychRSPEH0YbWEMXJyUhxCPSJQAb0icjH8gfeRvIxRnXxCfeGcQlFwAWIn1HLC7vQhtl
AFZ1ES0v6/QrRGSIWPlXpF6LISWuVNgA4EyaIRta9Jvw4kUcInsCDZEARcqQBQ6I0AJQAEIDIgQU
xJo1pOQqIQFUCmFQyYAQAzZBQXikqYAQ/wQQZAIgkFPIHmCFkipdyrSp06eDSLiQUDBhM3JrjFSY
Y++aMgAnXnwdUUFIwodgX1gTso/hkAgVK0w4Ma4IBxZHQMDACzCNlRJiKFokEu5EiopFrFwdYiWF
EC5rhYQ1BqbEhsN1inCE4YGIBBAo5kEdrRS0EQkwEhEp0AABAgYGeA6liUBBAgOXFDDYvUDA7t+/
LxHYzTPAb1wHHCxAsMBAgtnAf2cawsGFhSIUYOwiAtSVgwFCDphM4mmlpQQhiSgQMMBVAAEyNx1A
UtJBgQVCh2DQjoRE5yEOODDdAA+AV0oqMClgoAIQzDcTJwAE8Fp4zwEIwXQANABBTillEv9AeREu
px8LGpFm4okopqjiiiyOxoEKHg2xz2Jn8KPVPkSYA0AGeDT0EI8v5HEYWiG84BhEiAEQARueoXDd
EYv8R0QKij2GzAtuvVUCkIwJUUFFF30l2EVf2nhNVkWEBVhZRnDASBH7wUBVjhEoFkYEZ3w1BFkA
BESEYGy+1dYFH6wQaJ89HgMmlDC4cIQIMJBQRAlxWNHCOEWi5ZUzSQqhzwt1ETGHW1UKMSYRFaRQ
1h1HErEIX3ZZl2NFjo2QRglcpZBBBIehIcQIuQpzwj4tnHDRXMSKseMaHzxT0QppZNArFh/0ukI/
RqlQhAkmiNbitwBIoMKTG71ZxC1JEIDsYYqjJEUBCSB4q5dqQrSHS3s5GRDUEAmMpFNRlZBigL/i
PTCggBFqCLBMAcwyHQInDWFBpEfooi0RmzBAyiMfQhieTwdW+C8ABxCA7lAIoLKAEKGQBEF6H1n4
SSjqDpHddkS4KakRBWzCEgDyIaHvyj8FVcADRdkiU00JgNcwBLgYsQkC+pJChF4oHDFxEQnIBnTE
AauXSXswDy2ETwl8YtwQ7TVY78uNyMQgT5e0LMTEUua1swAF9MybgT8FiN8n8Emi8QALuLJAAgxI
ou4mD8h2QH4BLPBAA8tlMpwrtvmcCQgieDAnuKQXEgQAOw==

------=_NextPart_000_0000_01D13FCE.4FE585F0
Content-Type: application/octet-stream
Content-Transfer-Encoding: base64
Content-Location: http://localhost/mascot/cgi/mass_error.pl?mass_error_231581652464945

R0lGODlhwgGWAMIAAP///wAAAP8AAADMAAAA/wAAAAAAAAAAACH5BAEAAAAALAAAAADCAZYAAAP+
CLrc/jDKSau9OOvNu/9gKI5kaZ5oqq5s675wLM90bd94ru987//AoHBILBqPyKRyyWw6n9CodEqt
Wq/YrHbL7Xq/4LB4TC6bz+i0es1uu9/wuHxOr9vv+Lx+z+/7/4CBgoOEhYaHiImKi4yNjhAEkQSP
lJUxk5aZmieYm555AaEBN52fIAKoplijC6w0paodqAKxVa6tNbC1GrO7iLq+wabAwsVhoqEykpi9
xs5dtzbMqc/VWsjSCs3W3FTRud3hV8jJr+LnhsTo60jY4OzwSrffL+rx9z7z7/j8Qqz0LJb1G/iD
nKgZ9ggqJJNwocMW7sw9nChDn0SKGCEyABj+gaOGhhlDgviXYZRHDCBFqtRgsNwEVyctpFxJUwXM
EDNrsttm4+bHZUBLCVwwVEFRAEeTSmKgNBLTpUShGpWKlGpToVazOo26dWrXql+vPg2rFSvZs2bT
jlXLla1Xt2Dhim27ti7duwBmfeXwLSYuBX4p5NSJjucHixdMihhMuDHggyxHMHZMGcfkypgRZt4s
5DLnzyo8gx5dQjTp0x2Ool7twjTr1xdcw74XeIXs2exq28ZNWHdo3r1z3AYuzuA+4kMMxxuOXIVy
PhFhqG7+47kexMqoi8R+SXtI7tK9f4d8Ubz5CMzPC/ONIr36Xezbv3cYn8T0+fzql8av0Hj+ef7n
uQfgJ/rZN2A/BRp4ID4JSrZgfsI9SBs5x0kI3H0WWtNXhRlyQxJgHHZYzYcANJiaiMWBqKJmKHbT
kokcCNhiMeQ1QKFgM2bkk40ZyJgjjQ9EJ4GPP/oC0I5rBSVXWXa91WRcT87lJF5QUilllVNmieWW
V3bJpJVfauklWlGGyaWZYy65Fws3lliBX0QWqUpgcMr5ED3lIImenfRF5FKNQ/LJWpyC4kNoocsh
etqhioqDYaOUMQqpo5N+Jmml3FyKaTWabupMp54WA2qowYxKqiqPnhqSqaqi2iphrL7qSayyakIr
FdbVusOtU+Sqa4SD+PorKcNipOSxyCb+q+yyzDbr7LPQRivttNRWa+212GarLbVT+OhtCt/KJy4n
4JY7rgm84mQuuefu166C7MaL7rrzShGuvO7iC2+9+jr4rr/9MnEvvwTnW/C+BieM8MIAQzGwwg1D
vBi9Eqv778QXF6vxxhx3jMY8Lrm5UQ4b/mVyTzb+ySMOIHMHowc1RiMzy3+GPPMxO5J008t8ybwz
LjxvYDOPP/eUM4hF0+CTYkgDjXLTKjLtZtBDSD1y0lQnJjLUWNcg9c1TnxzD105DvTXKXeupNNFl
nw2NAySS/bTIcW+dNQYwQdb13CXm2fbdeK9IttoVrbz3F2AfvnbUgtt9w9GKzwD534/+mzy42IWP
3Djh12i+OeZjt4JN5Jk7Tnron5sN+JueX76i5Cun7jYXarvOt+xWL+542GZ7bbnqs8OwYdq3D982
NKP7GbvS0bn8uDsxLy859EN7zjx5YL8+/UFtZu/x9+CHL/745Jdv/nwDpD+AAuuzz376NrR/vgmc
8/VYyNJvIP/68Pe/gPwxgN/86GeSlx0NAgnaHwD4t8AGTkB97hMg//YnwQUCkAEMhMAEI9g+/w3w
anSrWd44gph/4K9ACmRgBy+Iwf9ZkIMRdGEFNRiBCtqwgSw8n2Jmdrqz6Qk8GFBfB11IRAcIMYNF
dF8MKZBDJeJQhk/8YOP6lieQSaBphPcD4gWQqMAWGrEBFwwjFJlYwzE+EYkfVJz3rKdGDwzRgVGE
oxeTKEc4orGMGhziDe84v6Ilo4e7453K3GjGFTbRgm+kIyKdmEcIftGGiTwk+ZbGNOzhD25ZFB3d
0CBGKVqjk57cQgIAADs=

------=_NextPart_000_0000_01D13FCE.4FE585F0--
