# Supplementary material for: Identification of Key Proteins and Networks Related to Grain Development in Wheat (Triticum aestivum L.) by Comparative Transcription and Proteomic Analysis of Allelic Variants in TaGW2-6A
Source: Front Plant Sci. 2016 Jun 28;7:922. doi: 10.3389/fpls.2016.00922 (PMC4923154; doi:10.3389/fpls.2016.00922)
Supplement: Data Sheet S1 — Results of MALDI-TOF/TOF-MS analysis. [file DataSheet1.ZIP › Result of MALDI-TOFTOF-MS/Database Result/D1-1.mht]

From: <Saved by Windows Internet Explorer 8>
Subject: Mascot Search Results: Protein View
Date: Sat, 26 Dec 2015 11:16:30 +0800
MIME-Version: 1.0
Content-Type: multipart/related;
	type="text/html";
	boundary="----=_NextPart_000_0000_01D13FCE.DEAB34B0"
X-MimeOLE: Produced By Microsoft MimeOLE V6.00.2900.6157

This is a multi-part message in MIME format.

------=_NextPart_000_0000_01D13FCE.DEAB34B0
Content-Type: text/html;
	charset="utf-8"
Content-Transfer-Encoding: quoted-printable
Content-Location: http://localhost/mascot/cgi/protein_view.pl?file=../data/20151226/F019601.dat&hit=sp%7cF8RP11%7cHSOP_WHEAT&db_idx=1&px=1&ave_thresh=33&_ignoreionsscorebelow=5&report=0&_sigthreshold=0.05&_msresflags=1025&_msresflags2=2&percolate=-1&percolate_rt=0

=EF=BB=BF<!DOCTYPE HTML PUBLIC "-//W3C//DTD HTML 4.0 Transitional//EN">
<!-- 0 seconds --><HTML><HEAD><TITLE>Mascot Search Results: Protein =
View</TITLE>
<META content=3D"text/html; charset=3Dutf-8" http-equiv=3DContent-Type>
<META name=3DGENERATOR content=3D"MSHTML 8.00.6001.23588"></HEAD>
<BODY aLink=3D#0000ff bgColor=3D#ffffff vLink=3D#0000ff>
<H1><IMG border=3D0 align=3Dtop=20
src=3D"http://localhost/mascot/images/88x31_logo_white.gif" width=3D88 =
height=3D31=20
NATURALSIZEFLAG=3D"3"> Mascot Search Results</H1>
<H3>Protein View</H3>
<FORM method=3Dpost><INPUT value=3D../data/20151226/F019601.dat =
type=3Dhidden=20
name=3Dfile> <INPUT value=3Dsp|F8RP11|HSOP_WHEAT type=3Dhidden =
name=3Dhit> <INPUT=20
value=3D1 type=3Dhidden name=3Dpx> <INPUT value=3Dfalse type=3Dhidden =
name=3Dshowall> <INPUT=20
value=3D33 type=3Dhidden name=3Dave_thresh> <INPUT value=3D5 =
type=3Dhidden=20
name=3D_ignoreionsscorebelow> <INPUT value=3D0.05 type=3Dhidden =
name=3D_sigthreshold>=20
<INPUT value=3D0 type=3Dhidden name=3Dreport> <INPUT value=3D1 =
type=3Dhidden name=3Ddb_idx>=20
<INPUT value=3D1025 type=3Dhidden name=3D_msresflags> <INPUT value=3D2 =
type=3Dhidden=20
name=3D_msresflags2> <INPUT value=3D-1 type=3Dhidden name=3Dpercolate> =
<INPUT value=3D0=20
type=3Dhidden name=3Dpercolate_rt> <FONT face=3D"Courier =
New,Courier,monospace"><PRE>Match to: <B>sp|F8RP11|HSOP_WHEAT</B> Score: =
<B>135</B>
<B>sp|F8RP11|HSOP_WHEAT</B>

Nominal mass (M<SUB>r</SUB>): <B>65342</B>; Calculated pI value: =
<B>5.78</B>
NCBI BLAST search of <A =
href=3D"http://www.ncbi.nlm.nih.gov/blast/Blast.cgi?ALIGNMENTS=3D50&amp;A=
LIGNMENT_VIEW=3DPairwise&amp;AUTO_FORMAT=3DSemiauto&amp;CDD_SEARCH=3Don&a=
mp;CLIENT=3Dweb&amp;COMPOSITION_BASED_STATISTICS=3Don&amp;DATABASE=3Dnr&a=
mp;DESCRIPTIONS=3D100&amp;ENTREZ_QUERY=3D(none)&amp;EXPECT=3D10&amp;FILTE=
R=3DL&amp;FORMAT_BLOCK_ON_RESPAGE=3DNone&amp;FORMAT_OBJECT=3DAlignment&am=
p;FORMAT_TYPE=3DHTML&amp;GAPCOSTS=3D11+1&amp;I_THRESH=3D0.001&amp;LAYOUT=3D=
TwoWindows&amp;MATRIX_NAME=3DBLOSUM62&amp;NCBI_GI=3Don&amp;PAGE=3DProtein=
s&amp;PROGRAM=3Dblastp&amp;QUERY=3DMADEAKAKGNAAFSAGRFEEAAGHFSDAIALAPANHVL=
YSNRSAALASIHRYSDALADAEKTVELKPDWAKGYSRLGAAHLGLGDAASAAAAYEKGLALDPSNEGLKAGLA=
DAKKAAAAPPRRAPSGGADAIGQMFQGPELWTKIASDPATRAYLDQPDFMQMLREVQRNPSSLNTYLSDPRMM=
QVLSLMLNIKIQTPQDSDFSQSSSPSQPPPQQQKQQPETKAREMEPEPQPEPMEVSDEEKERKERKAAALKEK=
EAGNASYKKKDFETAIQHYTKALELDDEDISYLTNRAAVYIEMGKYDECIEDCDKAVERGRELRADFKMVARA=
LTRKGTALAKLAKNSKDYDIAIETFQKALTEHRNPDTLKRLNEAEKAKKDLEQQEYYDPKLADEEREKGNEMF=
KQQKYPEAIKHYNEAIRRNPKDARVYSNRAACYTKLGAMPEGLKDAEKCIELDPTFTKGYTRKGAVQFFMKEY=
EKAMETYQAGLKYDPNNQELLDGIRRCVEQINKANRGDISQEDLQEKQSKAMQDPEIQNILTDPIMRQVLMDF=
QENPRAAQDHLKDPGVAQKIQKLINAGIVQTR&amp;SERVICE=3Dplain&amp;SET_DEFAULTS.x=3D=
9&amp;SET_DEFAULTS.y=3D5&amp;SHOW_OVERVIEW=3Don&amp;WORD_SIZE=3D3&amp;END=
_OF_HTTPGET=3DYes" target=3D_blank>sp|F8RP11|HSOP_WHEAT</A> against nr
Unformatted <A =
href=3D"http://localhost/mascot/cgi/getseq.pl?Triticum+sp%7cF8RP11%7cHSOP=
_WHEAT+seq" target=3D_blank>sequence string</A> for pasting into other =
applications

Fixed modifications: Carbamidomethyl (C)
Variable modifications: Oxidation (M)
Cleavage by Trypsin: cuts C-term side of KR unless next residue is P
Sequence Coverage: <B>10%</B>

Matched peptides shown in <B><FONT color=3D#ff0000>Bold Red</FONT></B>

     <B>1</B> MADEAKAKGN AAFSAGRFEE AAGHFSDAIA LAPANHVLYS NRSAALASIH=20
<B>    51</B> RYSDALADAE KTVELKPDWA KGYSRLGAAH LGLGDAASAA AAYEKGLALD=20
<B>   101</B> PSNEGLKAGL ADAKKAAAAP PR<B><FONT color=3D#ff0000>RAPSGGAD =
AIGQMFQGPE LWTK</FONT></B>IASDPA=20
<B>   151</B> TR<B><FONT color=3D#ff0000>AYLDQPDF MQMLR</FONT></B>EVQRN =
PSSLNTYLSD PRMMQVLSLM LNIKIQTPQD=20
<B>   201</B> SDFSQSSSPS QPPPQQQKQQ PETKAREMEP EPQPEPMEVS DEEKERKERK=20
<B>   251</B> AAALKEKEAG NASYKKKDFE TAIQHYTK<B><FONT color=3D#ff0000>AL =
ELDDEDISYL TNR</FONT></B>AAVYIEM=20
<B>   301</B> GKYDECIEDC DKAVERGREL RADFKMVARA LTRKGTALAK LAKNSKDYDI=20
<B>   351</B> AIETFQKALT EHRNPDTLKR LNEAEKAKKD LEQQEYYDPK LADEEREKGN=20
<B>   401</B> EMFKQQKYPE AIKHYNEAIR RNPKDARVYS NRAACYTKLG AMPEGLKDAE=20
<B>   451</B> KCIELDPTFT KGYTRKGAVQ FFMKEYEKAM ETYQAGLKYD PNNQELLDGI=20
<B>   501</B> RRCVEQINKA NRGDISQEDL QEKQSKAMQD PEIQNILTDP IMR<B><FONT =
color=3D#ff0000>QVLMDFQ </FONT></B>
<B>   551<FONT color=3D#ff0000> ENPR</FONT></B>AAQDHL KDPGVAQKIQ =
KLINAGIVQT R
</PRE></FONT>
<P><INPUT onclick=3D"this.form.showall.value=3D'true'; return true" =
value=3D"Show predicted peptides also" type=3Dsubmit>=20

<P><INPUT value=3D"Sort Peptides By" type=3Dsubmit>&nbsp; <INPUT =
value=3Dstartup=20
CHECKED type=3Dradio name=3Dsort>Residue Number&nbsp; <INPUT =
value=3Dmassup type=3Dradio=20
name=3Dsort>Increasing Mass&nbsp; <INPUT value=3Dmassdown type=3Dradio=20
name=3Dsort>Decreasing Mass&nbsp; <FONT face=3D"Courier =
New,Courier,monospace"><PRE><B> Start - End     Observed    Mr(expt)   =
Mr(calc)      ppm    Miss Sequence</B>
<B><FONT color=3D#ff0000>   123 - 144    2317.2008  2316.1936  2316.1321 =
        27     1  R.RAPSGGADAIGQMFQGPELWTK.I </FONT></B> (<A =
href=3D"http://localhost/mascot/cgi/peptide_view.pl?file=3D../data/201512=
26/F019601.dat&amp;query=3D28&amp;hit=3D7&amp;index=3Dsp%7cF8RP11%7cHSOP_=
WHEAT&amp;px=3D1&amp;section=3D5&amp;ave_thresh=3D33&amp;_ignoreionsscore=
below=3D5&amp;report=3D0&amp;_sigthreshold=3D0.05&amp;_msresflags=3D1025&=
amp;_msresflags2=3D2&amp;percolate=3D-1&amp;percolate_rt=3D0" =
target=3D_blank>Ions score 8</A>)
<B><FONT color=3D#ff0000>   153 - 165    1627.8116  1626.8043  1626.7534 =
        31     0  R.AYLDQPDFMQMLR.E </FONT></B> (<A =
href=3D"http://localhost/mascot/cgi/peptide_view.pl?file=3D../data/201512=
26/F019601.dat&amp;query=3D18&amp;hit=3D1&amp;index=3Dsp%7cF8RP11%7cHSOP_=
WHEAT&amp;px=3D1&amp;section=3D5&amp;ave_thresh=3D33&amp;_ignoreionsscore=
below=3D5&amp;report=3D0&amp;_sigthreshold=3D0.05&amp;_msresflags=3D1025&=
amp;_msresflags2=3D2&amp;percolate=3D-1&amp;percolate_rt=3D0" =
target=3D_blank>Ions score 28</A>)
<B><FONT color=3D#ff0000>   279 - 293    1766.9027  1765.8955  1765.8370 =
        33     0  K.ALELDDEDISYLTNR.A </FONT></B> (<A =
href=3D"http://localhost/mascot/cgi/peptide_view.pl?file=3D../data/201512=
26/F019601.dat&amp;query=3D23&amp;hit=3D1&amp;index=3Dsp%7cF8RP11%7cHSOP_=
WHEAT&amp;px=3D1&amp;section=3D5&amp;ave_thresh=3D33&amp;_ignoreionsscore=
below=3D5&amp;report=3D0&amp;_sigthreshold=3D0.05&amp;_msresflags=3D1025&=
amp;_msresflags2=3D2&amp;percolate=3D-1&amp;percolate_rt=3D0" =
target=3D_blank>Ions score 78</A>)
<B><FONT color=3D#ff0000>   544 - 554    1376.7048  1375.6976  1375.6554 =
        31     0  R.QVLMDFQENPR.A </FONT></B> (<A =
href=3D"http://localhost/mascot/cgi/peptide_view.pl?file=3D../data/201512=
26/F019601.dat&amp;query=3D9&amp;hit=3D1&amp;index=3Dsp%7cF8RP11%7cHSOP_W=
HEAT&amp;px=3D1&amp;section=3D5&amp;ave_thresh=3D33&amp;_ignoreionsscoreb=
elow=3D5&amp;report=3D0&amp;_sigthreshold=3D0.05&amp;_msresflags=3D1025&a=
mp;_msresflags2=3D2&amp;percolate=3D-1&amp;percolate_rt=3D0" =
target=3D_blank>Ions score 20</A>)
<B><FONT color=3D#ff0000>   544 - 554    1392.7094  1391.7021  1391.6503 =
        37     0  R.QVLMDFQENPR.A </FONT></B> Oxidation (M) (<A =
href=3D"http://localhost/mascot/cgi/peptide_view.pl?file=3D../data/201512=
26/F019601.dat&amp;query=3D10&amp;hit=3D1&amp;index=3Dsp%7cF8RP11%7cHSOP_=
WHEAT&amp;px=3D1&amp;section=3D5&amp;ave_thresh=3D33&amp;_ignoreionsscore=
below=3D5&amp;report=3D0&amp;_sigthreshold=3D0.05&amp;_msresflags=3D1025&=
amp;_msresflags2=3D2&amp;percolate=3D-1&amp;percolate_rt=3D0" =
target=3D_blank>Ions score 21</A>)
<P><IMG alt=3D"Error Distribution" =
src=3D"http://localhost/mascot/cgi/mass_error.pl?mass_error_2951468318282=
12" width=3D450 height=3D150>
</FORM><HR>

</PRE></FONT>
<P>
<TABLE border=3D2 cellSpacing=3D2 cellPadding=3D1 width=3D"100%">
  <TBODY>
  <TR>
    <TD noWrap align=3Dmiddle><B>Mascot:</B>&nbsp; <A=20
      =
href=3D"http://www.matrixscience.com/">http://www.matrixscience.com/</A> =

  </TD></TR></TBODY></TABLE></P></BODY></HTML>

------=_NextPart_000_0000_01D13FCE.DEAB34B0
Content-Type: image/gif
Content-Transfer-Encoding: base64
Content-Location: http://localhost/mascot/images/88x31_logo_white.gif

R0lGODlhWAAfANX/AMDAwP/v7//f3//Pz/+/v/+vr/+fn/+Pj/9/f/9wcP9gYP9QUP9AQP8wMP8g
IP8QEP8AAO/v/+/v79/f/9/f38/P/8/Pz7+//7+/v6+v/6+vr5+f/5+fn4+P/4+Pj39//39/f3Bw
/3BwcGBg/2BgYFBQ/1BQUEBA/0BAQDAw/zAwMCAg/yAgIBAQ/xAQEAAA/wAAAAAAAAAAAAAAAAAA
AAAAAAAAAAAAAAAAAAAAAAAAAAAAAAAAAAAAAAAAAAAAACH5BAEAAAAALAAAAABYAB8AQAb/QIBw
SCwaj8ikcslsEl0wTDHz+bxOgMrp8mpFiJFThfsyjl4j82tVLaVGk+Hq1TF2ut8jCkYRSkgcToKD
hIQUKiBCHnxEAghDBA8QQg4QBEQBQwyWQ5ICAAsBAZcACKQJEAsMQgQQk5hCAhAPlAACn0MkUYMS
HCIaABMfJychRSPEH0YbWEMXJyUhxCPSJQAb0icjH8gfeRvIxRnXxCfeGcQlFwAWIn1HLC7vQhtl
AFZ1ES0v6/QrRGSIWPlXpF6LISWuVNgA4EyaIRta9Jvw4kUcInsCDZEARcqQBQ6I0AJQAEIDIgQU
xJo1pOQqIQFUCmFQyYAQAzZBQXikqYAQ/wQQZAIgkFPIHmCFkipdyrSp06eDSLiQUDBhM3JrjFSY
Y++aMgAnXnwdUUFIwodgX1gTso/hkAgVK0w4Ma4IBxZHQMDACzCNlRJiKFokEu5EiopFrFwdYiWF
EC5rhYQ1BqbEhsN1inCE4YGIBBAo5kEdrRS0EQkwEhEp0AABAgYGeA6liUBBAgOXFDDYvUDA7t+/
LxHYzTPAb1wHHCxAsMBAgtnAf2cawsGFhSIUYOwiAtSVgwFCDphM4mmlpQQhiSgQMMBVAAEyNx1A
UtJBgQVCh2DQjoRE5yEOODDdAA+AV0oqMClgoAIQzDcTJwAE8Fp4zwEIwXQANABBTillEv9AeREu
px8LGpFm4okopqjiiiyOxoEKHg2xz2Jn8KPVPkSYA0AGeDT0EI8v5HEYWiG84BhEiAEQARueoXDd
EYv8R0QKij2GzAtuvVUCkIwJUUFFF30l2EVf2nhNVkWEBVhZRnDASBH7wUBVjhEoFkYEZ3w1BFkA
BESEYGy+1dYFH6wQaJ89HgMmlDC4cIQIMJBQRAlxWNHCOEWi5ZUzSQqhzwt1ETGHW1UKMSYRFaRQ
1h1HErEIX3ZZl2NFjo2QRglcpZBBBIehIcQIuQpzwj4tnHDRXMSKseMaHzxT0QppZNArFh/0ukI/
RqlQhAkmiNbitwBIoMKTG71ZxC1JEIDsYYqjJEUBCSB4q5dqQrSHS3s5GRDUEAmMpFNRlZBigL/i
PTCggBFqCLBMAcwyHQInDWFBpEfooi0RmzBAyiMfQhieTwdW+C8ABxCA7lAIoLKAEKGQBEF6H1n4
SSjqDpHddkS4KakRBWzCEgDyIaHvyj8FVcADRdkiU00JgNcwBLgYsQkC+pJChF4oHDFxEQnIBnTE
AauXSXswDy2ETwl8YtwQ7TVY78uNyMQgT5e0LMTEUua1swAF9MybgT8FiN8n8Emi8QALuLJAAgxI
ou4mD8h2QH4BLPBAA8tlMpwrtvmcCQgieDAnuKQXEgQAOw==

------=_NextPart_000_0000_01D13FCE.DEAB34B0
Content-Type: application/octet-stream
Content-Transfer-Encoding: base64
Content-Location: http://localhost/mascot/cgi/mass_error.pl?mass_error_295146831828212

R0lGODlhwgGWAMIAAP///wAAAP8AAADMAAAA/wAAAAAAAAAAACH5BAEAAAAALAAAAADCAZYAAAP+
CLrc/jDKSau9OOvNu/9gKI5kaZ5oqq5s675wLM90bd94ru987//AoHBILBqPyKRyyWw6n9CodEqt
Wq/YrHbL7Xq/4LB4TC6bz+i0es1uu9/wuHxOr9vv+Lx+z+/7/4CBgoOEhYaHiImKi4yNjhAEkQSP
lJUxk5aZmieYm555AaEBN52fpnOjC6k0paeubauqNa0QAravuJa0D7YCub+Ouw69wMVYoqEyksLG
zVuxNszO01fI0dTYzzrS2d1NyMms3uOG3OTnRdaz6OxLsdAw5u3zO+/KkvT5RKnw8fr/P8CJmiEP
oMEwBQ8qVKHuwkAA4DYkXEiRhD0Lq0b1wzD+saLHDxczaHyooePHkxv4aQiXUSLKlycEhnPYYGOD
ZTgjMVi2E98Cnj99KgA6VCgAokeNIl2qtKnOoE+LRk06lWlVp6WsZsXa86rXrV+7gh0rtixUsmfN
SkW7Vi1Vtm/d3oBmU4JJmHhNtGxZMq/fDvDqOiBJMsPdv39DEkTMWGThxY0jHzksubI/y5h5IM3M
GQflzqBHfA5N2sPo0qgNp17N4jTrdoJduEZE7DWK2LKN1batl5TRXLt5l8DdWjhegeuMK+8wezm2
hpCde1R8SfpH6petU8T+orl2Y9C7//5O/mf5hcRXeD//Kr169gbdq1gP/5R8FPSfBK+PBLn+ODb7
8ZdHfk4EKGA60Yx3IDn34bfgPA1ywsstD1ITYQm7GFhhLv5Fx4CGG9JT2IUEhqhIYDQpoFKEJZqI
iEoqpgSRLH25mA2MM2LAEo0T5ISTW1oByVVaRLZVZFxHBpnkkEY2iaSTSkLJ5JNURlnllFZmieWW
YS3ZpQc4NqgRjxzZeKNMMvKlmpnT0TimS2xON1OOcMa5Wot2GoRnnv/syWc7m/3ZmZ+CAlooaYQe
ek6iio7DaKPdPAopNpJOakygljJWaaaXclrZpp7+AmqouIxKqiumnmpKqqpmgmmrJ7EKq6uz5iVr
rTaAaMWtuNKgaxW89irDr1QEK6wixh7+i0iyyg7i47PQRivttNRWa+212Gar7bbcduvtt+CGKy63
U3Rk0rlrlpmuBeiuy667FbR7gbzzwksBve9KYW6N6tZrb4//2sWvvwQXnK/B8Q6ccMAR4OvEvgxD
EvEDDgM8sQMVC3zxTRvvpPC9H4PcMREQ94uwxSYfrPLKC6cssssvsxyzzBrDjPLJTJSMc80089yz
xCMPFbLPLe8MtM1E3/zz0UY36/TTUEctR0YN0SUF1QNFFGMUI9bkNRSEsVT1LzOhuBfY/bzJgNrf
uEmn2my7I8vZXl94CNwP0U2n3ChClDeZT8D99uBc1/331u3xKLiabX+tt908hDk4443+ux0j5aak
PTngcq/9gOBgK7454pWTPjfnn2j+eOieD0a4EyEtjnp/X7uOeeqiz6g37K0jviLrnq8OOQ5W9/57
e+p03fs3ydc05/A5aL339NDPZY3Wykut/fbcd+/99+CHL+gA5A+ggPnnn09+DeUzgL74YM7OAT+P
Lc/B++avr/8C78OAv/rwA8lIRqAmm0Duf/kDQAIn0D4FKhB9+cPf+hw4QQkksH8NiGD6Jrg/8I2J
flhTxZxqR7jH2A2BFAQgBBAIwQdukH8udOAK+4dB97WQgymsofY+WLfTmY5MlOPOBcrXwvTB8AFE
XOARl6hECvxvhTBEYRO5x5fkvaN0LrFTUfY2oMQnLtF9GQwjGF9oAS86AIUvnOL2Vgc4AxrvddPL
QBHRKEMxfrGORkyhBZkYARz6UY/eo1sy2Pg50dFPfmWM4hEbiEQcjtGGRbQgB4mIxBhqsI46lFoV
3xQ2wYCQajmqHhUwmMkA/oKUprxCAgAAOw==

------=_NextPart_000_0000_01D13FCE.DEAB34B0--
