# Supplementary material for: Identification of Key Proteins and Networks Related to Grain Development in Wheat (Triticum aestivum L.) by Comparative Transcription and Proteomic Analysis of Allelic Variants in TaGW2-6A
Source: Front Plant Sci. 2016 Jun 28;7:922. doi: 10.3389/fpls.2016.00922 (PMC4923154; doi:10.3389/fpls.2016.00922)
Supplement: Data Sheet S1 — Results of MALDI-TOF/TOF-MS analysis. [file DataSheet1.ZIP › Result of MALDI-TOFTOF-MS/Database Result/D12.mht]

From: <Saved by Windows Internet Explorer 8>
Subject: Peptide Summary Report (Auto submitted by BioTools)
Date: Sat, 26 Dec 2015 11:19:30 +0800
MIME-Version: 1.0
Content-Type: multipart/related;
	type="text/html";
	boundary="----=_NextPart_000_0000_01D13FCF.4A1B2C50"
X-MimeOLE: Produced By Microsoft MimeOLE V6.00.2900.6157

This is a multi-part message in MIME format.

------=_NextPart_000_0000_01D13FCF.4A1B2C50
Content-Type: text/html;
	charset="utf-8"
Content-Transfer-Encoding: quoted-printable
Content-Location: http://localhost/mascot/cgi/master_results.pl?file=../data/20151226/F019694.dat&_sigthreshold=0.05&_mudpit=99999999&_server_mudpit_switch=99999999&_ignoreionsscorebelow=5.0&_showsubsets=0&_requireboldred=0&REPORT=AUTO

=EF=BB=BF<!DOCTYPE HTML PUBLIC "-//W3C//DTD HTML 4.0 Transitional//EN">
<!-- 0 seconds --><HTML><HEAD><TITLE>Peptide Summary Report (Auto =
submitted by BioTools)</TITLE>
<META content=3D"text/html; charset=3Dutf-8" http-equiv=3DContent-Type>
<STYLE type=3Dtext/css>.tooltip {
	POSITION: absolute; VISIBILITY: hidden; TOP: 0px; LEFT: 0px
}
</STYLE>

<SCRIPT language=3DJavaScript type=3Dtext/javascript=20
src=3D"http://localhost/mascot/templates/browser.js"></SCRIPT>

<SCRIPT language=3DJavaScript>=0A=
<!-- Begin hiding Javascript from old browsers.=0A=
 =0A=
  var arrayReady=3D0;=0A=
  =0A=
  if (document.images){=0A=
    redBall =3D new Image();=0A=
    redBall.src =3D "../images/red_ball_white.gif";  =0A=
    cyanBall =3D new Image();=0A=
    cyanBall.src =3D "../images/cyan_ball_white.gif";  =0A=
  }=0A=
  =0A=
  function cover(hit,query,protSeq){=0A=
    document.Results.OV_Title.value =3D queryTitle[query];=0A=
    document.Results.OV_Accession.value =3D protName[hit];=0A=
    document.Results.OV_Sequence.value =3D protSeq;=0A=
    if (hit =3D=3D 0) {=0A=
      self.status =3D queryTitle[query];=0A=
    } else {=0A=
      self.status =3D protName[hit] + ": " + protSeq;=0A=
    }=0A=
    if (protSeq !=3D "" && document.fred && arrayReady =3D=3D 1){=0A=
      var i =3D 0;=0A=
      var element =3D 0;=0A=
      element =3D eval(protSeq+"["+i+"]");=0A=
      while(element) {=0A=
        document.images[element].src =3D redBall.src;=0A=
        i++;=0A=
        element =3D eval(protSeq+"["+i+"]");=0A=
      }=0A=
    }=0A=
  }=0A=
=0A=
  function uncover(hit,query,protSeq){=0A=
    document.Results.OV_Title.value =3D "-Query-";=0A=
    document.Results.OV_Accession.value=3D"-Accession-";=0A=
    document.Results.OV_Sequence.value=3D"-Sequence-";=0A=
    self.status=3D"";=0A=
    if (protSeq !=3D "" && document.fred && arrayReady =3D=3D 1){=0A=
      var i =3D 0;=0A=
      var element =3D 0;=0A=
      element =3D eval(protSeq+"["+i+"]");=0A=
      while(element) {=0A=
        document.images[element].src =3D cyanBall.src;=0A=
        i++;=0A=
        element =3D eval(protSeq+"["+i+"]");=0A=
      }=0A=
    }=0A=
  }=0A=
=0A=
  function checkQuery(checkState,numChecks,form){=0A=
    if (numChecks =3D=3D 1){=0A=
      form.QUE.checked =3D checkState;=0A=
    } else {=0A=
      for (var i =3D 0; i < form.elements.length; i++) {=0A=
        if (form.elements[i].name =3D=3D "QUE"){=0A=
          form.elements[i].checked =3D checkState;=0A=
        }=0A=
      }=0A=
    }=0A=
  }=0A=
=0A=
  function SaveClicks(checkBox,form){=0A=
    if (form.ErrTolRepeat && form.ErrTolRepeat.checked) {=0A=
      return;=0A=
    }=0A=
    var checkState =3D checkBox.checked;=0A=
    var thisHit =3D 0;=0A=
    for (var i =3D 0; i < form.elements.length; i++) {=0A=
      if (thisHit =3D=3D 1){=0A=
        if (form.elements[i].name =3D=3D "QUE") {=0A=
          form.elements[i].checked =3D !checkState;=0A=
        } else {=0A=
          break;=0A=
        }=0A=
      } else {=0A=
        if (form.elements[i] =3D=3D checkBox){=0A=
          thisHit =3D 1;=0A=
        }=0A=
      }=0A=
    }=0A=
  }=0A=
=0A=
  function unMatched(form){=0A=
    var numMisses =3D 0;=0A=
    for (var i =3D 0; i < form.elements.length; i++) {=0A=
      if (form.elements[i].name =3D=3D "MISSES"){=0A=
        numMisses++;=0A=
      } =0A=
    }=0A=
    if (numMisses < 1) {=0A=
      alert("No unmatched mass values to be searched");=0A=
      return false;=0A=
    }=0A=
    for (var i =3D 0; i < form.elements.length; i++) {=0A=
      if (form.elements[i].name =3D=3D "QUE"){=0A=
        form.elements[i].name =3D "DUMMY";=0A=
      } =0A=
    }=0A=
    for (var i =3D 0; i < form.elements.length; i++) {=0A=
      if (form.elements[i].name =3D=3D "MISSES"){=0A=
        form.elements[i].name =3D "QUE";=0A=
      } =0A=
    }=0A=
    form.submit();=0A=
    return true;=0A=
  }=0A=
=0A=
  function setReFormatAction(form){=0A=
    if (form.REPTYPE.options[form.REPTYPE.selectedIndex].value =3D=3D =
"export"){=0A=
      form.action =3D "./export_dat_2.pl";=0A=
    } else if (form.REPTYPE.options[form.REPTYPE.selectedIndex].value =
=3D=3D "family") {=0A=
      form.action =3D "./master_results_2.pl";=0A=
    } else {=0A=
      form.action =3D "./master_results.pl";=0A=
    }=0A=
  }=0A=
  =0A=
  function chooseQueryList(form) {=0A=
    var formatForm =3D window.document.forms['Re-format'];=0A=
    if (formatForm._querylist.value =3D=3D 'unassigned') {=0A=
      form.QUERYLIST.value =3D queryListUnassigned;=0A=
    } else if (formatForm._querylist.value =3D=3D 'identity') {=0A=
      form.QUERYLIST.value =3D queryListIdentity;=0A=
    } else if (formatForm._querylist.value =3D=3D 'homology') {=0A=
      form.QUERYLIST.value =3D queryListHomology;=0A=
    } else {=0A=
      form.QUERYLIST.value =3D "All";=0A=
    }=0A=
    return true;=0A=
  }=0A=
    =0A=
  function makeAccessionString(form){=0A=
    if (!form.ErrTolRepeat || !form.ErrTolRepeat.checked) {=0A=
      form.ACCESSION.value =3D "";=0A=
      return true;=0A=
    }=0A=
    var tempString =3D "";=0A=
    var numAccessions =3D 1;=0A=
    for (var i =3D 0; i < form.elements.length; i++) {=0A=
      if (form.elements[i].name =3D=3D "INCLUDE" && =
form.elements[i].checked){=0A=
        tempString =3D tempString + =
unescape(et_list[form.elements[i].value]) + ",";=0A=
      }=0A=
    }=0A=
    if (tempString =3D=3D "") {=0A=
      alert("No hits selected for error tolerant search");=0A=
      return false;=0A=
    }=0A=
    tempString =3D tempString.substring(0, tempString.length - 1);=0A=
    form.ACCESSION.value =3D tempString;=0A=
    checkQuery(1,42, form);=0A=
    return true;=0A=
  }=0A=
=0A=
  function clearEl() {}=0A=
=0A=
  function makeArchive(form){=0A=
    var tempUrl =3D =
"http://localhost/mascot/cgi/master_results.pl?file=3D..%2Fdata%2F2015122=
6%2FF019694.dat;_sigthreshold=3D0.05;_mudpit=3D99999999;_server_mudpit_sw=
itch=3D99999999;_ignoreionsscorebelow=3D5.0;_showsubsets=3D0;_requirebold=
red=3D0;REPORT=3DAUTO&REPTYPE=3Darchive&INTERMEDIATE=3D%2e%2e%2fdata%2f20=
151226%2fF019694%2edat";    for (var i =3D 0; i < form.elements.length; =
i++) {=0A=
      if (form.elements[i].name =3D=3D "INCLUDE" && =
form.elements[i].checked){=0A=
        tempUrl =3D tempUrl + "&INCLUDE=3D" + form.elements[i].value;=0A=
      }=0A=
    }=0A=
    window.location.href =3D tempUrl;=0A=
  }=0A=
=0A=
protName =3D new Array(1);=0A=
protName[0] =3D "";=0A=
protName[1] =3D "sp|B0LXM0|METK_WHEAT";=0A=
=0A=
queryTitle =3D new Array(1);=0A=
queryTitle[0] =3D "";=0A=
queryTitle[1] =3D "";=0A=
queryTitle[2] =3D "";=0A=
queryTitle[3] =3D "";=0A=
queryTitle[4] =3D "";=0A=
queryTitle[5] =3D "";=0A=
queryTitle[6] =3D "";=0A=
queryTitle[7] =3D "";=0A=
queryTitle[8] =3D "";=0A=
queryTitle[9] =3D "";=0A=
queryTitle[10] =3D "";=0A=
queryTitle[11] =3D =
unescape("D%3a%5cDATA%5c2015%5cTEST%5cXIAOMAI%5c1%5c0_D12%5c1%5c1258%2e65=
00%2eLIFT%5c1SREF%5cPDATA%5c1%5c1R");=0A=
queryTitle[12] =3D "";=0A=
queryTitle[13] =3D =
unescape("D%3a%5cDATA%5c2015%5cTEST%5cXIAOMAI%5c1%5c0_D12%5c1%5c1380%2e82=
49%2eLIFT%5c1SREF%5cPDATA%5c1%5c1R");=0A=
queryTitle[14] =3D =
unescape("D%3a%5cDATA%5c2015%5cTEST%5cXIAOMAI%5c1%5c0_D12%5c1%5c1414%2e77=
24%2eLIFT%5c1SREF%5cPDATA%5c1%5c1R");=0A=
queryTitle[15] =3D =
unescape("D%3a%5cDATA%5c2015%5cTEST%5cXIAOMAI%5c1%5c0_D12%5c1%5c1453%2e83=
67%2eLIFT%5c1SREF%5cPDATA%5c1%5c1R");=0A=
queryTitle[16] =3D =
unescape("D%3a%5cDATA%5c2015%5cTEST%5cXIAOMAI%5c1%5c0_D12%5c1%5c1475%2e83=
05%2eLIFT%5c1SREF%5cPDATA%5c1%5c1R");=0A=
queryTitle[17] =3D "";=0A=
queryTitle[18] =3D "";=0A=
queryTitle[19] =3D "";=0A=
queryTitle[20] =3D "";=0A=
queryTitle[21] =3D "";=0A=
queryTitle[22] =3D =
unescape("D%3a%5cDATA%5c2015%5cTEST%5cXIAOMAI%5c1%5c0_D12%5c1%5c1581%2e94=
06%2eLIFT%5c1SREF%5cPDATA%5c1%5c1R");=0A=
queryTitle[23] =3D =
unescape("D%3a%5cDATA%5c2015%5cTEST%5cXIAOMAI%5c1%5c0_D12%5c1%5c1665%2e91=
41%2eLIFT%5c1SREF%5cPDATA%5c1%5c1R");=0A=
queryTitle[24] =3D "";=0A=
queryTitle[25] =3D =
unescape("D%3a%5cDATA%5c2015%5cTEST%5cXIAOMAI%5c1%5c0_D12%5c1%5c1803%2e93=
94%2eLIFT%5c1SREF%5cPDATA%5c1%5c1R");=0A=
queryTitle[26] =3D =
unescape("D%3a%5cDATA%5c2015%5cTEST%5cXIAOMAI%5c1%5c0_D12%5c1%5c1828%2e03=
58%2eLIFT%5c1SREF%5cPDATA%5c1%5c1R");=0A=
queryTitle[27] =3D "";=0A=
queryTitle[28] =3D "";=0A=
queryTitle[29] =3D =
unescape("D%3a%5cDATA%5c2015%5cTEST%5cXIAOMAI%5c1%5c0_D12%5c1%5c2045%2e09=
77%2eLIFT%5c1SREF%5cPDATA%5c1%5c1R");=0A=
queryTitle[30] =3D "";=0A=
queryTitle[31] =3D "";=0A=
queryTitle[32] =3D "";=0A=
queryTitle[33] =3D "";=0A=
queryTitle[34] =3D "";=0A=
queryTitle[35] =3D "";=0A=
queryTitle[36] =3D "";=0A=
queryTitle[37] =3D "";=0A=
queryTitle[38] =3D "";=0A=
queryTitle[39] =3D "";=0A=
queryTitle[40] =3D "";=0A=
queryTitle[41] =3D "";=0A=
queryTitle[42] =3D "";=0A=
=0A=
=0A=
  et_list =3D new Array(1);=0A=
  et_list[0] =3D "";=0A=
  et_list[1] =3D =
"%22sp%7cB0LXM0%7cMETK_WHEAT%22%2c%22tr%7cW5GBW4%7cW5GBW4_WHEAT%22%2c%22t=
r%7cW5GR94%7cW5GR94_WHEAT%22%2c%22tr%7cW5H395%7cW5H395_WHEAT%22";=0A=
=0A=
// End hiding Javascript from old browsers. -->=0A=
</SCRIPT>

<META name=3DGENERATOR content=3D"MSHTML 8.00.6001.23588"></HEAD>
<BODY aLink=3D#0000ff bgColor=3D#ffffff vLink=3D#0000ff>
<H1><IMG border=3D0 name=3Dfred align=3Dtop=20
src=3D"http://localhost/mascot/images/88x31_logo_white.gif" width=3D88 =
height=3D31=20
NATURALSIZEFLAG=3D"3"> Mascot Search Results</H1><FONT=20
face=3D"Courier New,Courier,monospace"><PRE><B>User            : </B>
<B>Email           : </B>
<B>Search title    : Auto submitted by BioTools</B>
<B>Database        : Triticum 2015 (95051 sequences; 28354723 =
residues)</B>
<B>Timestamp       : 26 Dec 2015 at 02:47:05 GMT</B>
<TABLE border=3D0 cellSpacing=3D0 cellPadding=3D0 =
bgColor=3D#ffff99><TBODY><TR><TD bgColor=3D#ffffff noWrap><TT><B>Protein =
hits&nbsp;&nbsp;&nbsp;&nbsp;:</B></TT></TD><TD bgColor=3D#ffffff =
noWrap><TT><B>&nbsp;<A =
href=3D"http://localhost/mascot/cgi/master_results.pl?file=3D../data/2015=
1226/F019694.dat&amp;_sigthreshold=3D0.05&amp;_mudpit=3D99999999&amp;_ser=
ver_mudpit_switch=3D99999999&amp;_ignoreionsscorebelow=3D5.0&amp;_showsub=
sets=3D0&amp;_requireboldred=3D0&amp;REPORT=3DAUTO#Hit1">sp|B0LXM0|METK_W=
HEAT</A></B></TT></TD><TD bgColor=3D#ffffff =
noWrap><TT>&nbsp;sp|B0LXM0|METK_WHEAT</TT></TD></TR></TBODY></TABLE>
</PRE></FONT>
<H3>Mascot Score Histogram</H3>Ions score is -10*Log(P), where P is the=20
probability that the observed match is a random event.<BR>Individual =
ions scores=20
&gt; 33 indicate identity or extensive homology (p&lt;0.05).<BR>Protein =
scores=20
are derived from ions scores as a non-probabilistic basis for ranking =
protein=20
hits.
<P><IMG alt=3D"Score Distribution"=20
src=3D"http://localhost/mascot/cgi/score_gif.pl?score_gif_293309909917569=
"=20
width=3D400 height=3D200>=20
<FORM onsubmit=3D"return setReFormatAction(this)" method=3Dget =
name=3DRe-format=20
action=3D./master_results.pl><INPUT value=3D../data/20151226/F019694.dat =
type=3Dhidden=20
name=3Dfile>=20
<H3>Peptide Summary Report</H3>
<TABLE border=3D0 cellSpacing=3D1 cellPadding=3D3>
  <TBODY>
  <TR>
    <TD bgColor=3D#eeeeff noWrap><INPUT value=3D"Format As" =
type=3Dsubmit> </TD>
    <TD bgColor=3D#eeeeff noWrap><SELECT name=3DREPTYPE> <OPTION=20
        value=3Dprotein>Protein Summary (deprecated)</OPTION> <OPTION=20
        value=3Dfamily>Protein Family Summary</OPTION> <OPTION selected=20
        value=3Dpeptide>Peptide Summary</OPTION> <OPTION =
value=3Dselect>Select=20
        Summary (protein hits)</OPTION> <OPTION =
value=3Dunassigned>Select Summary=20
        (unassigned)</OPTION> <OPTION value=3Dexport>Export Search=20
      Results</OPTION></SELECT> </TD>
    <TD bgColor=3D#eeeeff>&nbsp;</TD>
    <TD bgColor=3D#eeeeff noWrap><A=20
      href=3D"http://localhost/mascot/help/msms_summaries_help.html"=20
      target=3D_blank>Help</A> </TD></TR>
  <TR>
    <TD bgColor=3D#eeeeff>&nbsp;</TD>
    <TD bgColor=3D#eeeeff noWrap>Significance threshold p&lt; <INPUT =
value=3D0.05=20
      size=3D8 name=3D_sigthreshold> </TD>
    <TD bgColor=3D#eeeeff noWrap>Max. number of hits <INPUT value=3DAUTO =
size=3D5=20
      name=3DREPORT> </TD>
    <TD bgColor=3D#eeeeff>&nbsp;</TD></TR>
  <TR>
    <TD bgColor=3D#eeeeff>&nbsp;</TD>
    <TD bgColor=3D#eeeeff noWrap>Standard scoring&nbsp;<INPUT =
value=3D99999999=20
      CHECKED type=3Dradio name=3D_server_mudpit_switch>&nbsp;MudPIT=20
      scoring&nbsp;<INPUT value=3D0.000000001 type=3Dradio=20
      name=3D_server_mudpit_switch> </TD>
    <TD bgColor=3D#eeeeff noWrap>Ions score or expect cut-off <INPUT =
value=3D5=20
      size=3D5 name=3D_ignoreionsscorebelow> </TD>
    <TD bgColor=3D#eeeeff noWrap>Show sub-sets <INPUT value=3D0 size=3D2 =

      name=3D_showsubsets> </TD></TR>
  <TR>
    <TD bgColor=3D#eeeeff>&nbsp;</TD>
    <TD bgColor=3D#eeeeff noWrap>Show pop-ups&nbsp;<INPUT value=3DTRUE =
CHECKED=20
      type=3Dradio name=3D_showpopups>&nbsp;Suppress pop-ups&nbsp;<INPUT =
value=3DFALSE=20
      type=3Dradio name=3D_showpopups> </TD>
    <TD bgColor=3D#eeeeff noWrap>Sort unassigned <SELECT =
name=3D_sortunassigned>=20
        <OPTION selected value=3Dscoredown>Decreasing Score</OPTION> =
<OPTION=20
        value=3Dqueryup>Increasing query / Mr</OPTION> <OPTION=20
        value=3Dintdown>Decreasing Intensity</OPTION></SELECT> </TD>
    <TD bgColor=3D#eeeeff noWrap>Require bold red <INPUT=20
      onclick=3D"if (form.rbrchkbox.checked) { =
form._requireboldred.value =3D 1; } else { form._requireboldred.value =
=3D 0; } return true;"=20
      type=3Dcheckbox name=3Drbrchkbox> <INPUT value=3D0 type=3Dhidden=20
      name=3D_requireboldred> </TD></TR></TBODY></TABLE></FORM>
<FORM onsubmit=3D"return makeAccessionString(this)" method=3Dpost =
name=3DResults=20
action=3D./search_form.pl>
<H3>Overview Table</H3>Click on column header to jump to entry in =
results=20
list.<BR>Move mouse over any indicator to highlight identical =
peptides.<BR>Click=20
on an indicator to see details of individual match.<BR>Use check boxes =
to select=20
sub-set of queries for new search.=20
<P>
<TABLE border=3D0 cellSpacing=3D0 cellPadding=3D0 width=3D600>
  <TBODY>
  <TR>
    <TD noWrap><B>Mouse over:&nbsp;</B></TD>
    <TD><INPUT value=3D-Query- size=3D62 name=3DOV_Title></TD></TR>
  <TR>
    <TD>&nbsp;</TD>
    <TD noWrap><INPUT value=3D-Accession- name=3DOV_Accession> =
&nbsp;<INPUT=20
      value=3D-Sequence- size=3D40 name=3DOV_Sequence> =
</TD></TR></TBODY></TABLE>
<P>
<TABLE border=3D1 cellSpacing=3D0 cellPadding=3D1>
  <TBODY>
  <TR>
    <TH bgColor=3D#cccccc align=3Dright>Hit:</TH>
    <TH bgColor=3D#cccccc width=3D16 align=3Dmiddle><A=20
      onmouseover=3D"cover(1,0,''); return true"=20
      onmouseout=3D"uncover(1,0,''); return true"=20
      =
href=3D"http://localhost/mascot/cgi/master_results.pl?file=3D../data/2015=
1226/F019694.dat&amp;_sigthreshold=3D0.05&amp;_mudpit=3D99999999&amp;_ser=
ver_mudpit_switch=3D99999999&amp;_ignoreionsscorebelow=3D5.0&amp;_showsub=
sets=3D0&amp;_requireboldred=3D0&amp;REPORT=3DAUTO#Hit1">1</A></TH></TR>
  <TR>
    <TD bgColor=3D#cccccc noWrap><B><INPUT=20
      value=3D"708.730057 from(709.737333,1+) intensity(2588.7000) =
query(1)"=20
      CHECKED type=3Dcheckbox name=3DQUE> <A=20
      onmouseover=3D"cover(0,1,''); return true"=20
      onmouseout=3D"uncover(0,1,''); return true"=20
      =
href=3D"http://localhost/mascot/cgi/master_results.pl?file=3D../data/2015=
1226/F019694.dat&amp;_sigthreshold=3D0.05&amp;_mudpit=3D99999999&amp;_ser=
ver_mudpit_switch=3D99999999&amp;_ignoreionsscorebelow=3D5.0&amp;_showsub=
sets=3D0&amp;_requireboldred=3D0&amp;REPORT=3DAUTO#Query1">709.7373</A>=20
      (1+) </B></TD>
    <TD>&nbsp;</TD></TR>
  <TR>
    <TD bgColor=3D#cccccc noWrap><B><INPUT=20
      value=3D"725.090253 from(726.097529,1+) intensity(3268.0000) =
query(2)"=20
      CHECKED type=3Dcheckbox name=3DQUE> <A=20
      onmouseover=3D"cover(0,2,''); return true"=20
      onmouseout=3D"uncover(0,2,''); return true"=20
      =
href=3D"http://localhost/mascot/cgi/master_results.pl?file=3D../data/2015=
1226/F019694.dat&amp;_sigthreshold=3D0.05&amp;_mudpit=3D99999999&amp;_ser=
ver_mudpit_switch=3D99999999&amp;_ignoreionsscorebelow=3D5.0&amp;_showsub=
sets=3D0&amp;_requireboldred=3D0&amp;REPORT=3DAUTO#Query2">726.0975</A>=20
      (1+) </B></TD>
    <TD>&nbsp;</TD></TR>
  <TR>
    <TD bgColor=3D#cccccc noWrap><B><INPUT=20
      value=3D"841.560835 from(842.568111,1+) intensity(2909.4000) =
query(3)"=20
      CHECKED type=3Dcheckbox name=3DQUE> <A=20
      onmouseover=3D"cover(0,3,''); return true"=20
      onmouseout=3D"uncover(0,3,''); return true"=20
      =
href=3D"http://localhost/mascot/cgi/master_results.pl?file=3D../data/2015=
1226/F019694.dat&amp;_sigthreshold=3D0.05&amp;_mudpit=3D99999999&amp;_ser=
ver_mudpit_switch=3D99999999&amp;_ignoreionsscorebelow=3D5.0&amp;_showsub=
sets=3D0&amp;_requireboldred=3D0&amp;REPORT=3DAUTO#Query3">842.5681</A>=20
      (1+) </B></TD>
    <TD>&nbsp;</TD></TR>
  <TR>
    <TD bgColor=3D#cccccc noWrap><B><INPUT=20
      value=3D"860.131924 from(861.139200,1+) intensity(10481.6000) =
query(4)"=20
      CHECKED type=3Dcheckbox name=3DQUE> <A=20
      onmouseover=3D"cover(0,4,''); return true"=20
      onmouseout=3D"uncover(0,4,''); return true"=20
      =
href=3D"http://localhost/mascot/cgi/master_results.pl?file=3D../data/2015=
1226/F019694.dat&amp;_sigthreshold=3D0.05&amp;_mudpit=3D99999999&amp;_ser=
ver_mudpit_switch=3D99999999&amp;_ignoreionsscorebelow=3D5.0&amp;_showsub=
sets=3D0&amp;_requireboldred=3D0&amp;REPORT=3DAUTO#Query4">861.1392</A>=20
      (1+) </B></TD>
    <TD>&nbsp;</TD></TR>
  <TR>
    <TD bgColor=3D#cccccc noWrap><B><INPUT=20
      value=3D"872.571369 from(873.578645,1+) intensity(2633.0000) =
query(5)"=20
      CHECKED type=3Dcheckbox name=3DQUE> <A=20
      onmouseover=3D"cover(0,5,''); return true"=20
      onmouseout=3D"uncover(0,5,''); return true"=20
      =
href=3D"http://localhost/mascot/cgi/master_results.pl?file=3D../data/2015=
1226/F019694.dat&amp;_sigthreshold=3D0.05&amp;_mudpit=3D99999999&amp;_ser=
ver_mudpit_switch=3D99999999&amp;_ignoreionsscorebelow=3D5.0&amp;_showsub=
sets=3D0&amp;_requireboldred=3D0&amp;REPORT=3DAUTO#Query5">873.5786</A>=20
      (1+) </B></TD>
    <TD>&nbsp;</TD></TR>
  <TR>
    <TD bgColor=3D#cccccc noWrap><B><INPUT=20
      value=3D"876.108309 from(877.115585,1+) intensity(10980.8000) =
query(6)"=20
      CHECKED type=3Dcheckbox name=3DQUE> <A=20
      onmouseover=3D"cover(0,6,''); return true"=20
      onmouseout=3D"uncover(0,6,''); return true"=20
      =
href=3D"http://localhost/mascot/cgi/master_results.pl?file=3D../data/2015=
1226/F019694.dat&amp;_sigthreshold=3D0.05&amp;_mudpit=3D99999999&amp;_ser=
ver_mudpit_switch=3D99999999&amp;_ignoreionsscorebelow=3D5.0&amp;_showsub=
sets=3D0&amp;_requireboldred=3D0&amp;REPORT=3DAUTO#Query6">877.1156</A>=20
      (1+) </B></TD>
    <TD>&nbsp;</TD></TR>
  <TR>
    <TD bgColor=3D#cccccc noWrap><B><INPUT=20
      value=3D"892.084874 from(893.092150,1+) intensity(3731.6000) =
query(7)"=20
      CHECKED type=3Dcheckbox name=3DQUE> <A=20
      onmouseover=3D"cover(0,7,''); return true"=20
      onmouseout=3D"uncover(0,7,''); return true"=20
      =
href=3D"http://localhost/mascot/cgi/master_results.pl?file=3D../data/2015=
1226/F019694.dat&amp;_sigthreshold=3D0.05&amp;_mudpit=3D99999999&amp;_ser=
ver_mudpit_switch=3D99999999&amp;_ignoreionsscorebelow=3D5.0&amp;_showsub=
sets=3D0&amp;_requireboldred=3D0&amp;REPORT=3DAUTO#Query7">893.0921</A>=20
      (1+) </B></TD>
    <TD>&nbsp;</TD></TR>
  <TR>
    <TD bgColor=3D#cccccc noWrap><B><INPUT=20
      value=3D"978.537860 from(979.545136,1+) intensity(16973.7000) =
query(8)"=20
      CHECKED type=3Dcheckbox name=3DQUE> <A=20
      onmouseover=3D"cover(0,8,''); return true"=20
      onmouseout=3D"uncover(0,8,''); return true"=20
      =
href=3D"http://localhost/mascot/cgi/master_results.pl?file=3D../data/2015=
1226/F019694.dat&amp;_sigthreshold=3D0.05&amp;_mudpit=3D99999999&amp;_ser=
ver_mudpit_switch=3D99999999&amp;_ignoreionsscorebelow=3D5.0&amp;_showsub=
sets=3D0&amp;_requireboldred=3D0&amp;REPORT=3DAUTO#Query8">979.5451</A>=20
      (1+) </B></TD>
    <TD>&nbsp;</TD></TR>
  <TR>
    <TD bgColor=3D#cccccc noWrap><B><INPUT=20
      value=3D"1037.596161 from(1038.603437,1+) intensity(3995.7000) =
query(9)"=20
      CHECKED type=3Dcheckbox name=3DQUE> <A=20
      onmouseover=3D"cover(0,9,''); return true"=20
      onmouseout=3D"uncover(0,9,''); return true"=20
      =
href=3D"http://localhost/mascot/cgi/master_results.pl?file=3D../data/2015=
1226/F019694.dat&amp;_sigthreshold=3D0.05&amp;_mudpit=3D99999999&amp;_ser=
ver_mudpit_switch=3D99999999&amp;_ignoreionsscorebelow=3D5.0&amp;_showsub=
sets=3D0&amp;_requireboldred=3D0&amp;REPORT=3DAUTO#Query9">1038.6034</A> =

      (1+) </B></TD>
    <TD>&nbsp;</TD></TR>
  <TR>
    <TD bgColor=3D#cccccc noWrap><B><INPUT=20
      value=3D"1184.688981 from(1185.696257,1+) intensity(4505.9000) =
query(10)"=20
      CHECKED type=3Dcheckbox name=3DQUE> <A=20
      onmouseover=3D"cover(0,10,''); return true"=20
      onmouseout=3D"uncover(0,10,''); return true"=20
      =
href=3D"http://localhost/mascot/cgi/master_results.pl?file=3D../data/2015=
1226/F019694.dat&amp;_sigthreshold=3D0.05&amp;_mudpit=3D99999999&amp;_ser=
ver_mudpit_switch=3D99999999&amp;_ignoreionsscorebelow=3D5.0&amp;_showsub=
sets=3D0&amp;_requireboldred=3D0&amp;REPORT=3DAUTO#Query10">1185.6963</A>=
=20
      (1+) </B></TD>
    <TD>&nbsp;</TD></TR>
  <TR>
    <TD bgColor=3D#cccccc noWrap><B><INPUT=20
      value=3D"1257.642737 from(1258.650013,1+) intensity(5441.9000) =
title(D%3a%5cDATA%5c2015%5cTEST%5cXIAOMAI%5c1%5c0_D12%5c1%5c1258%2e6500%2=
eLIFT%5c1SREF%5cPDATA%5c1%5c1R) index(0) query(11)"=20
      CHECKED type=3Dcheckbox name=3DQUE> <A=20
      onmouseover=3D"cover(0,11,''); return true"=20
      onmouseout=3D"uncover(0,11,''); return true"=20
      =
href=3D"http://localhost/mascot/cgi/master_results.pl?file=3D../data/2015=
1226/F019694.dat&amp;_sigthreshold=3D0.05&amp;_mudpit=3D99999999&amp;_ser=
ver_mudpit_switch=3D99999999&amp;_ignoreionsscorebelow=3D5.0&amp;_showsub=
sets=3D0&amp;_requireboldred=3D0&amp;REPORT=3DAUTO#Query11">1258.6500</A>=
=20
      (1+) </B></TD>
    <TD>&nbsp;</TD></TR>
  <TR>
    <TD bgColor=3D#cccccc noWrap><B><INPUT=20
      value=3D"1281.737038 from(1282.744314,1+) intensity(4430.6000) =
query(12)"=20
      CHECKED type=3Dcheckbox name=3DQUE> <A=20
      onmouseover=3D"cover(0,12,''); return true"=20
      onmouseout=3D"uncover(0,12,''); return true"=20
      =
href=3D"http://localhost/mascot/cgi/master_results.pl?file=3D../data/2015=
1226/F019694.dat&amp;_sigthreshold=3D0.05&amp;_mudpit=3D99999999&amp;_ser=
ver_mudpit_switch=3D99999999&amp;_ignoreionsscorebelow=3D5.0&amp;_showsub=
sets=3D0&amp;_requireboldred=3D0&amp;REPORT=3DAUTO#Query12">1282.7443</A>=
=20
      (1+) </B></TD>
    <TD>&nbsp;</TD></TR>
  <TR>
    <TD bgColor=3D#cccccc noWrap><B><INPUT=20
      value=3D"1379.817662 from(1380.824938,1+) intensity(4611.5000) =
title(D%3a%5cDATA%5c2015%5cTEST%5cXIAOMAI%5c1%5c0_D12%5c1%5c1380%2e8249%2=
eLIFT%5c1SREF%5cPDATA%5c1%5c1R) index(1) query(13)"=20
      CHECKED type=3Dcheckbox name=3DQUE> <A=20
      onmouseover=3D"cover(0,13,''); return true"=20
      onmouseout=3D"uncover(0,13,''); return true"=20
      =
href=3D"http://localhost/mascot/cgi/master_results.pl?file=3D../data/2015=
1226/F019694.dat&amp;_sigthreshold=3D0.05&amp;_mudpit=3D99999999&amp;_ser=
ver_mudpit_switch=3D99999999&amp;_ignoreionsscorebelow=3D5.0&amp;_showsub=
sets=3D0&amp;_requireboldred=3D0&amp;REPORT=3DAUTO#Query13">1380.8249</A>=
=20
      (1+) </B></TD>
    <TD>&nbsp;</TD></TR>
  <TR>
    <TD bgColor=3D#cccccc noWrap><B><INPUT=20
      value=3D"1413.765097 from(1414.772373,1+) intensity(21098.3000) =
title(D%3a%5cDATA%5c2015%5cTEST%5cXIAOMAI%5c1%5c0_D12%5c1%5c1414%2e7724%2=
eLIFT%5c1SREF%5cPDATA%5c1%5c1R) index(2) query(14)"=20
      CHECKED type=3Dcheckbox name=3DQUE> <A=20
      onmouseover=3D"cover(0,14,''); return true"=20
      onmouseout=3D"uncover(0,14,''); return true"=20
      =
href=3D"http://localhost/mascot/cgi/master_results.pl?file=3D../data/2015=
1226/F019694.dat&amp;_sigthreshold=3D0.05&amp;_mudpit=3D99999999&amp;_ser=
ver_mudpit_switch=3D99999999&amp;_ignoreionsscorebelow=3D5.0&amp;_showsub=
sets=3D0&amp;_requireboldred=3D0&amp;REPORT=3DAUTO#Query14">1414.7724</A>=
=20
      (1+) </B></TD>
    <TD>&nbsp;</TD></TR>
  <TR>
    <TD bgColor=3D#cccccc noWrap><B><INPUT=20
      value=3D"1452.829389 from(1453.836665,1+) intensity(40400.6000) =
title(D%3a%5cDATA%5c2015%5cTEST%5cXIAOMAI%5c1%5c0_D12%5c1%5c1453%2e8367%2=
eLIFT%5c1SREF%5cPDATA%5c1%5c1R) index(3) query(15)"=20
      CHECKED type=3Dcheckbox name=3DQUE> <A=20
      onmouseover=3D"cover(0,15,''); return true"=20
      onmouseout=3D"uncover(0,15,''); return true"=20
      =
href=3D"http://localhost/mascot/cgi/master_results.pl?file=3D../data/2015=
1226/F019694.dat&amp;_sigthreshold=3D0.05&amp;_mudpit=3D99999999&amp;_ser=
ver_mudpit_switch=3D99999999&amp;_ignoreionsscorebelow=3D5.0&amp;_showsub=
sets=3D0&amp;_requireboldred=3D0&amp;REPORT=3DAUTO#Query15">1453.8367</A>=
=20
      (1+) </B></TD>
    <TD align=3Dmiddle><A=20
      onmouseover=3D"cover(1,15,'FVIGGPHGDAGLTGR'); return true"=20
      onmouseout=3D"uncover(1,15,'FVIGGPHGDAGLTGR'); return true"=20
      =
href=3D"http://localhost/mascot/cgi/peptide_view.pl?file=3D../data/201512=
26/F019694.dat&amp;query=3D15&amp;hit=3D1&amp;index=3Dsp%7cB0LXM0%7cMETK_=
WHEAT&amp;px=3D1&amp;section=3D5&amp;ave_thresh=3D33&amp;_ignoreionsscore=
below=3D5&amp;report=3D0&amp;_sigthreshold=3D0.05&amp;_msresflags=3D1025&=
amp;_msresflags2=3D2&amp;percolate=3D-1&amp;percolate_rt=3D0"=20
      target=3D_blank><IMG border=3D0=20
      src=3D"http://localhost/mascot/images/cyan_ball_white.gif" =
width=3D16=20
      height=3D16></A></TD></TR>
  <TR>
    <TD bgColor=3D#cccccc noWrap><B><INPUT=20
      value=3D"1474.823267 from(1475.830543,1+) intensity(7347.0000) =
title(D%3a%5cDATA%5c2015%5cTEST%5cXIAOMAI%5c1%5c0_D12%5c1%5c1475%2e8305%2=
eLIFT%5c1SREF%5cPDATA%5c1%5c1R) index(4) query(16)"=20
      CHECKED type=3Dcheckbox name=3DQUE> <A=20
      onmouseover=3D"cover(0,16,''); return true"=20
      onmouseout=3D"uncover(0,16,''); return true"=20
      =
href=3D"http://localhost/mascot/cgi/master_results.pl?file=3D../data/2015=
1226/F019694.dat&amp;_sigthreshold=3D0.05&amp;_mudpit=3D99999999&amp;_ser=
ver_mudpit_switch=3D99999999&amp;_ignoreionsscorebelow=3D5.0&amp;_showsub=
sets=3D0&amp;_requireboldred=3D0&amp;REPORT=3DAUTO#Query16">1475.8305</A>=
=20
      (1+) </B></TD>
    <TD>&nbsp;</TD></TR>
  <TR>
    <TD bgColor=3D#cccccc noWrap><B><INPUT=20
      value=3D"1491.796178 from(1492.803454,1+) intensity(4452.8000) =
query(17)"=20
      CHECKED type=3Dcheckbox name=3DQUE> <A=20
      onmouseover=3D"cover(0,17,''); return true"=20
      onmouseout=3D"uncover(0,17,''); return true"=20
      =
href=3D"http://localhost/mascot/cgi/master_results.pl?file=3D../data/2015=
1226/F019694.dat&amp;_sigthreshold=3D0.05&amp;_mudpit=3D99999999&amp;_ser=
ver_mudpit_switch=3D99999999&amp;_ignoreionsscorebelow=3D5.0&amp;_showsub=
sets=3D0&amp;_requireboldred=3D0&amp;REPORT=3DAUTO#Query17">1492.8035</A>=
=20
      (1+) </B></TD>
    <TD>&nbsp;</TD></TR>
  <TR>
    <TD bgColor=3D#cccccc noWrap><B><INPUT=20
      value=3D"1519.937877 from(1520.945153,1+) intensity(4571.0000) =
query(18)"=20
      CHECKED type=3Dcheckbox name=3DQUE> <A=20
      onmouseover=3D"cover(0,18,''); return true"=20
      onmouseout=3D"uncover(0,18,''); return true"=20
      =
href=3D"http://localhost/mascot/cgi/master_results.pl?file=3D../data/2015=
1226/F019694.dat&amp;_sigthreshold=3D0.05&amp;_mudpit=3D99999999&amp;_ser=
ver_mudpit_switch=3D99999999&amp;_ignoreionsscorebelow=3D5.0&amp;_showsub=
sets=3D0&amp;_requireboldred=3D0&amp;REPORT=3DAUTO#Query18">1520.9452</A>=
=20
      (1+) </B></TD>
    <TD>&nbsp;</TD></TR>
  <TR>
    <TD bgColor=3D#cccccc noWrap><B><INPUT=20
      value=3D"1541.868736 from(1542.876012,1+) intensity(8449.4000) =
query(19)"=20
      CHECKED type=3Dcheckbox name=3DQUE> <A=20
      onmouseover=3D"cover(0,19,''); return true"=20
      onmouseout=3D"uncover(0,19,''); return true"=20
      =
href=3D"http://localhost/mascot/cgi/master_results.pl?file=3D../data/2015=
1226/F019694.dat&amp;_sigthreshold=3D0.05&amp;_mudpit=3D99999999&amp;_ser=
ver_mudpit_switch=3D99999999&amp;_ignoreionsscorebelow=3D5.0&amp;_showsub=
sets=3D0&amp;_requireboldred=3D0&amp;REPORT=3DAUTO#Query19">1542.8760</A>=
=20
      (1+) </B></TD>
    <TD>&nbsp;</TD></TR>
  <TR>
    <TD bgColor=3D#cccccc noWrap><B><INPUT=20
      value=3D"1554.811037 from(1555.818313,1+) intensity(4926.9000) =
query(20)"=20
      CHECKED type=3Dcheckbox name=3DQUE> <A=20
      onmouseover=3D"cover(0,20,''); return true"=20
      onmouseout=3D"uncover(0,20,''); return true"=20
      =
href=3D"http://localhost/mascot/cgi/master_results.pl?file=3D../data/2015=
1226/F019694.dat&amp;_sigthreshold=3D0.05&amp;_mudpit=3D99999999&amp;_ser=
ver_mudpit_switch=3D99999999&amp;_ignoreionsscorebelow=3D5.0&amp;_showsub=
sets=3D0&amp;_requireboldred=3D0&amp;REPORT=3DAUTO#Query20">1555.8183</A>=
=20
      (1+) </B></TD>
    <TD>&nbsp;</TD></TR>
  <TR>
    <TD bgColor=3D#cccccc noWrap><B><INPUT=20
      value=3D"1571.826163 from(1572.833439,1+) intensity(5199.0000) =
query(21)"=20
      CHECKED type=3Dcheckbox name=3DQUE> <A=20
      onmouseover=3D"cover(0,21,''); return true"=20
      onmouseout=3D"uncover(0,21,''); return true"=20
      =
href=3D"http://localhost/mascot/cgi/master_results.pl?file=3D../data/2015=
1226/F019694.dat&amp;_sigthreshold=3D0.05&amp;_mudpit=3D99999999&amp;_ser=
ver_mudpit_switch=3D99999999&amp;_ignoreionsscorebelow=3D5.0&amp;_showsub=
sets=3D0&amp;_requireboldred=3D0&amp;REPORT=3DAUTO#Query21">1572.8334</A>=
=20
      (1+) </B></TD>
    <TD>&nbsp;</TD></TR>
  <TR>
    <TD bgColor=3D#cccccc noWrap><B><INPUT=20
      value=3D"1580.933299 from(1581.940575,1+) intensity(11389.8000) =
title(D%3a%5cDATA%5c2015%5cTEST%5cXIAOMAI%5c1%5c0_D12%5c1%5c1581%2e9406%2=
eLIFT%5c1SREF%5cPDATA%5c1%5c1R) index(5) query(22)"=20
      CHECKED type=3Dcheckbox name=3DQUE> <A=20
      onmouseover=3D"cover(0,22,''); return true"=20
      onmouseout=3D"uncover(0,22,''); return true"=20
      =
href=3D"http://localhost/mascot/cgi/master_results.pl?file=3D../data/2015=
1226/F019694.dat&amp;_sigthreshold=3D0.05&amp;_mudpit=3D99999999&amp;_ser=
ver_mudpit_switch=3D99999999&amp;_ignoreionsscorebelow=3D5.0&amp;_showsub=
sets=3D0&amp;_requireboldred=3D0&amp;REPORT=3DAUTO#Query22">1581.9406</A>=
=20
      (1+) </B></TD>
    <TD>&nbsp;</TD></TR>
  <TR>
    <TD bgColor=3D#cccccc noWrap><B><INPUT=20
      value=3D"1664.906791 from(1665.914067,1+) intensity(6365.8000) =
title(D%3a%5cDATA%5c2015%5cTEST%5cXIAOMAI%5c1%5c0_D12%5c1%5c1665%2e9141%2=
eLIFT%5c1SREF%5cPDATA%5c1%5c1R) index(6) query(23)"=20
      CHECKED type=3Dcheckbox name=3DQUE> <A=20
      onmouseover=3D"cover(0,23,''); return true"=20
      onmouseout=3D"uncover(0,23,''); return true"=20
      =
href=3D"http://localhost/mascot/cgi/master_results.pl?file=3D../data/2015=
1226/F019694.dat&amp;_sigthreshold=3D0.05&amp;_mudpit=3D99999999&amp;_ser=
ver_mudpit_switch=3D99999999&amp;_ignoreionsscorebelow=3D5.0&amp;_showsub=
sets=3D0&amp;_requireboldred=3D0&amp;REPORT=3DAUTO#Query23">1665.9141</A>=
=20
      (1+) </B></TD>
    <TD>&nbsp;</TD></TR>
  <TR>
    <TD bgColor=3D#cccccc noWrap><B><INPUT=20
      value=3D"1772.990233 from(1773.997509,1+) intensity(4397.7000) =
query(24)"=20
      CHECKED type=3Dcheckbox name=3DQUE> <A=20
      onmouseover=3D"cover(0,24,''); return true"=20
      onmouseout=3D"uncover(0,24,''); return true"=20
      =
href=3D"http://localhost/mascot/cgi/master_results.pl?file=3D../data/2015=
1226/F019694.dat&amp;_sigthreshold=3D0.05&amp;_mudpit=3D99999999&amp;_ser=
ver_mudpit_switch=3D99999999&amp;_ignoreionsscorebelow=3D5.0&amp;_showsub=
sets=3D0&amp;_requireboldred=3D0&amp;REPORT=3DAUTO#Query24">1773.9975</A>=
=20
      (1+) </B></TD>
    <TD>&nbsp;</TD></TR>
  <TR>
    <TD bgColor=3D#cccccc noWrap><B><INPUT=20
      value=3D"1802.932099 from(1803.939375,1+) intensity(7668.3000) =
title(D%3a%5cDATA%5c2015%5cTEST%5cXIAOMAI%5c1%5c0_D12%5c1%5c1803%2e9394%2=
eLIFT%5c1SREF%5cPDATA%5c1%5c1R) index(7) query(25)"=20
      CHECKED type=3Dcheckbox name=3DQUE> <A=20
      onmouseover=3D"cover(0,25,''); return true"=20
      onmouseout=3D"uncover(0,25,''); return true"=20
      =
href=3D"http://localhost/mascot/cgi/master_results.pl?file=3D../data/2015=
1226/F019694.dat&amp;_sigthreshold=3D0.05&amp;_mudpit=3D99999999&amp;_ser=
ver_mudpit_switch=3D99999999&amp;_ignoreionsscorebelow=3D5.0&amp;_showsub=
sets=3D0&amp;_requireboldred=3D0&amp;REPORT=3DAUTO#Query25">1803.9394</A>=
=20
      (1+) </B></TD>
    <TD align=3Dmiddle><A=20
      onmouseover=3D"cover(1,25,'GIGFVSNDVGLDADHCK'); return true"=20
      onmouseout=3D"uncover(1,25,'GIGFVSNDVGLDADHCK'); return true"=20
      =
href=3D"http://localhost/mascot/cgi/peptide_view.pl?file=3D../data/201512=
26/F019694.dat&amp;query=3D25&amp;hit=3D1&amp;index=3Dsp%7cB0LXM0%7cMETK_=
WHEAT&amp;px=3D1&amp;section=3D5&amp;ave_thresh=3D33&amp;_ignoreionsscore=
below=3D5&amp;report=3D0&amp;_sigthreshold=3D0.05&amp;_msresflags=3D1025&=
amp;_msresflags2=3D2&amp;percolate=3D-1&amp;percolate_rt=3D0"=20
      target=3D_blank><IMG border=3D0=20
      src=3D"http://localhost/mascot/images/cyan_ball_white.gif" =
width=3D16=20
      height=3D16></A></TD></TR>
  <TR>
    <TD bgColor=3D#cccccc noWrap><B><INPUT=20
      value=3D"1827.028499 from(1828.035775,1+) intensity(12079.0000) =
title(D%3a%5cDATA%5c2015%5cTEST%5cXIAOMAI%5c1%5c0_D12%5c1%5c1828%2e0358%2=
eLIFT%5c1SREF%5cPDATA%5c1%5c1R) index(8) query(26)"=20
      CHECKED type=3Dcheckbox name=3DQUE> <A=20
      onmouseover=3D"cover(0,26,''); return true"=20
      onmouseout=3D"uncover(0,26,''); return true"=20
      =
href=3D"http://localhost/mascot/cgi/master_results.pl?file=3D../data/2015=
1226/F019694.dat&amp;_sigthreshold=3D0.05&amp;_mudpit=3D99999999&amp;_ser=
ver_mudpit_switch=3D99999999&amp;_ignoreionsscorebelow=3D5.0&amp;_showsub=
sets=3D0&amp;_requireboldred=3D0&amp;REPORT=3DAUTO#Query26">1828.0358</A>=
=20
      (1+) </B></TD>
    <TD>&nbsp;</TD></TR>
  <TR>
    <TD bgColor=3D#cccccc noWrap><B><INPUT=20
      value=3D"1971.100795 from(1972.108071,1+) intensity(4412.6000) =
query(27)"=20
      CHECKED type=3Dcheckbox name=3DQUE> <A=20
      onmouseover=3D"cover(0,27,''); return true"=20
      onmouseout=3D"uncover(0,27,''); return true"=20
      =
href=3D"http://localhost/mascot/cgi/master_results.pl?file=3D../data/2015=
1226/F019694.dat&amp;_sigthreshold=3D0.05&amp;_mudpit=3D99999999&amp;_ser=
ver_mudpit_switch=3D99999999&amp;_ignoreionsscorebelow=3D5.0&amp;_showsub=
sets=3D0&amp;_requireboldred=3D0&amp;REPORT=3DAUTO#Query27">1972.1081</A>=
=20
      (1+) </B></TD>
    <TD>&nbsp;</TD></TR>
  <TR>
    <TD bgColor=3D#cccccc noWrap><B><INPUT=20
      value=3D"2042.091923 from(2043.099199,1+) intensity(6018.9000) =
query(28)"=20
      CHECKED type=3Dcheckbox name=3DQUE> <A=20
      onmouseover=3D"cover(0,28,''); return true"=20
      onmouseout=3D"uncover(0,28,''); return true"=20
      =
href=3D"http://localhost/mascot/cgi/master_results.pl?file=3D../data/2015=
1226/F019694.dat&amp;_sigthreshold=3D0.05&amp;_mudpit=3D99999999&amp;_ser=
ver_mudpit_switch=3D99999999&amp;_ignoreionsscorebelow=3D5.0&amp;_showsub=
sets=3D0&amp;_requireboldred=3D0&amp;REPORT=3DAUTO#Query28">2043.0992</A>=
=20
      (1+) </B></TD>
    <TD>&nbsp;</TD></TR>
  <TR>
    <TD bgColor=3D#cccccc noWrap><B><INPUT=20
      value=3D"2044.090410 from(2045.097686,1+) intensity(14947.1000) =
title(D%3a%5cDATA%5c2015%5cTEST%5cXIAOMAI%5c1%5c0_D12%5c1%5c2045%2e0977%2=
eLIFT%5c1SREF%5cPDATA%5c1%5c1R) index(9) query(29)"=20
      CHECKED type=3Dcheckbox name=3DQUE> <A=20
      onmouseover=3D"cover(0,29,''); return true"=20
      onmouseout=3D"uncover(0,29,''); return true"=20
      =
href=3D"http://localhost/mascot/cgi/master_results.pl?file=3D../data/2015=
1226/F019694.dat&amp;_sigthreshold=3D0.05&amp;_mudpit=3D99999999&amp;_ser=
ver_mudpit_switch=3D99999999&amp;_ignoreionsscorebelow=3D5.0&amp;_showsub=
sets=3D0&amp;_requireboldred=3D0&amp;REPORT=3DAUTO#Query29">2045.0977</A>=
=20
      (1+) </B></TD>
    <TD>&nbsp;</TD></TR>
  <TR>
    <TD bgColor=3D#cccccc noWrap><B><INPUT=20
      value=3D"2059.096492 from(2060.103768,1+) intensity(5994.2000) =
query(30)"=20
      CHECKED type=3Dcheckbox name=3DQUE> <A=20
      onmouseover=3D"cover(0,30,''); return true"=20
      onmouseout=3D"uncover(0,30,''); return true"=20
      =
href=3D"http://localhost/mascot/cgi/master_results.pl?file=3D../data/2015=
1226/F019694.dat&amp;_sigthreshold=3D0.05&amp;_mudpit=3D99999999&amp;_ser=
ver_mudpit_switch=3D99999999&amp;_ignoreionsscorebelow=3D5.0&amp;_showsub=
sets=3D0&amp;_requireboldred=3D0&amp;REPORT=3DAUTO#Query30">2060.1038</A>=
=20
      (1+) </B></TD>
    <TD>&nbsp;</TD></TR>
  <TR>
    <TD bgColor=3D#cccccc noWrap><B><INPUT=20
      value=3D"2099.195771 from(2100.203047,1+) intensity(4151.7000) =
query(31)"=20
      CHECKED type=3Dcheckbox name=3DQUE> <A=20
      onmouseover=3D"cover(0,31,''); return true"=20
      onmouseout=3D"uncover(0,31,''); return true"=20
      =
href=3D"http://localhost/mascot/cgi/master_results.pl?file=3D../data/2015=
1226/F019694.dat&amp;_sigthreshold=3D0.05&amp;_mudpit=3D99999999&amp;_ser=
ver_mudpit_switch=3D99999999&amp;_ignoreionsscorebelow=3D5.0&amp;_showsub=
sets=3D0&amp;_requireboldred=3D0&amp;REPORT=3DAUTO#Query31">2100.2030</A>=
=20
      (1+) </B></TD>
    <TD>&nbsp;</TD></TR>
  <TR>
    <TD bgColor=3D#cccccc noWrap><B><INPUT=20
      value=3D"2232.189886 from(2233.197162,1+) intensity(3745.6000) =
query(32)"=20
      CHECKED type=3Dcheckbox name=3DQUE> <A=20
      onmouseover=3D"cover(0,32,''); return true"=20
      onmouseout=3D"uncover(0,32,''); return true"=20
      =
href=3D"http://localhost/mascot/cgi/master_results.pl?file=3D../data/2015=
1226/F019694.dat&amp;_sigthreshold=3D0.05&amp;_mudpit=3D99999999&amp;_ser=
ver_mudpit_switch=3D99999999&amp;_ignoreionsscorebelow=3D5.0&amp;_showsub=
sets=3D0&amp;_requireboldred=3D0&amp;REPORT=3DAUTO#Query32">2233.1972</A>=
=20
      (1+) </B></TD>
    <TD>&nbsp;</TD></TR>
  <TR>
    <TD bgColor=3D#cccccc noWrap><B><INPUT=20
      value=3D"2316.296232 from(2317.303508,1+) intensity(5363.2000) =
query(33)"=20
      CHECKED type=3Dcheckbox name=3DQUE> <A=20
      onmouseover=3D"cover(0,33,''); return true"=20
      onmouseout=3D"uncover(0,33,''); return true"=20
      =
href=3D"http://localhost/mascot/cgi/master_results.pl?file=3D../data/2015=
1226/F019694.dat&amp;_sigthreshold=3D0.05&amp;_mudpit=3D99999999&amp;_ser=
ver_mudpit_switch=3D99999999&amp;_ignoreionsscorebelow=3D5.0&amp;_showsub=
sets=3D0&amp;_requireboldred=3D0&amp;REPORT=3DAUTO#Query33">2317.3035</A>=
=20
      (1+) </B></TD>
    <TD>&nbsp;</TD></TR>
  <TR>
    <TD bgColor=3D#cccccc noWrap><B><INPUT=20
      value=3D"2338.273947 from(2339.281223,1+) intensity(3646.7000) =
query(34)"=20
      CHECKED type=3Dcheckbox name=3DQUE> <A=20
      onmouseover=3D"cover(0,34,''); return true"=20
      onmouseout=3D"uncover(0,34,''); return true"=20
      =
href=3D"http://localhost/mascot/cgi/master_results.pl?file=3D../data/2015=
1226/F019694.dat&amp;_sigthreshold=3D0.05&amp;_mudpit=3D99999999&amp;_ser=
ver_mudpit_switch=3D99999999&amp;_ignoreionsscorebelow=3D5.0&amp;_showsub=
sets=3D0&amp;_requireboldred=3D0&amp;REPORT=3DAUTO#Query34">2339.2812</A>=
=20
      (1+) </B></TD>
    <TD>&nbsp;</TD></TR>
  <TR>
    <TD bgColor=3D#cccccc noWrap><B><INPUT=20
      value=3D"2416.374627 from(2417.381903,1+) intensity(10603.0000) =
query(35)"=20
      CHECKED type=3Dcheckbox name=3DQUE> <A=20
      onmouseover=3D"cover(0,35,''); return true"=20
      onmouseout=3D"uncover(0,35,''); return true"=20
      =
href=3D"http://localhost/mascot/cgi/master_results.pl?file=3D../data/2015=
1226/F019694.dat&amp;_sigthreshold=3D0.05&amp;_mudpit=3D99999999&amp;_ser=
ver_mudpit_switch=3D99999999&amp;_ignoreionsscorebelow=3D5.0&amp;_showsub=
sets=3D0&amp;_requireboldred=3D0&amp;REPORT=3DAUTO#Query35">2417.3819</A>=
=20
      (1+) </B></TD>
    <TD>&nbsp;</TD></TR>
  <TR>
    <TD bgColor=3D#cccccc noWrap><B><INPUT=20
      value=3D"2438.358056 from(2439.365332,1+) intensity(6551.0000) =
query(36)"=20
      CHECKED type=3Dcheckbox name=3DQUE> <A=20
      onmouseover=3D"cover(0,36,''); return true"=20
      onmouseout=3D"uncover(0,36,''); return true"=20
      =
href=3D"http://localhost/mascot/cgi/master_results.pl?file=3D../data/2015=
1226/F019694.dat&amp;_sigthreshold=3D0.05&amp;_mudpit=3D99999999&amp;_ser=
ver_mudpit_switch=3D99999999&amp;_ignoreionsscorebelow=3D5.0&amp;_showsub=
sets=3D0&amp;_requireboldred=3D0&amp;REPORT=3DAUTO#Query36">2439.3653</A>=
=20
      (1+) </B></TD>
    <TD>&nbsp;</TD></TR>
  <TR>
    <TD bgColor=3D#cccccc noWrap><B><INPUT=20
      value=3D"2454.337820 from(2455.345096,1+) intensity(2883.2000) =
query(37)"=20
      CHECKED type=3Dcheckbox name=3DQUE> <A=20
      onmouseover=3D"cover(0,37,''); return true"=20
      onmouseout=3D"uncover(0,37,''); return true"=20
      =
href=3D"http://localhost/mascot/cgi/master_results.pl?file=3D../data/2015=
1226/F019694.dat&amp;_sigthreshold=3D0.05&amp;_mudpit=3D99999999&amp;_ser=
ver_mudpit_switch=3D99999999&amp;_ignoreionsscorebelow=3D5.0&amp;_showsub=
sets=3D0&amp;_requireboldred=3D0&amp;REPORT=3DAUTO#Query37">2455.3451</A>=
=20
      (1+) </B></TD>
    <TD>&nbsp;</TD></TR>
  <TR>
    <TD bgColor=3D#cccccc noWrap><B><INPUT=20
      value=3D"2494.396137 from(2495.403413,1+) intensity(2534.6000) =
query(38)"=20
      CHECKED type=3Dcheckbox name=3DQUE> <A=20
      onmouseover=3D"cover(0,38,''); return true"=20
      onmouseout=3D"uncover(0,38,''); return true"=20
      =
href=3D"http://localhost/mascot/cgi/master_results.pl?file=3D../data/2015=
1226/F019694.dat&amp;_sigthreshold=3D0.05&amp;_mudpit=3D99999999&amp;_ser=
ver_mudpit_switch=3D99999999&amp;_ignoreionsscorebelow=3D5.0&amp;_showsub=
sets=3D0&amp;_requireboldred=3D0&amp;REPORT=3DAUTO#Query38">2495.4034</A>=
=20
      (1+) </B></TD>
    <TD>&nbsp;</TD></TR>
  <TR>
    <TD bgColor=3D#cccccc noWrap><B><INPUT=20
      value=3D"2597.429993 from(2598.437269,1+) intensity(3071.5000) =
query(39)"=20
      CHECKED type=3Dcheckbox name=3DQUE> <A=20
      onmouseover=3D"cover(0,39,''); return true"=20
      onmouseout=3D"uncover(0,39,''); return true"=20
      =
href=3D"http://localhost/mascot/cgi/master_results.pl?file=3D../data/2015=
1226/F019694.dat&amp;_sigthreshold=3D0.05&amp;_mudpit=3D99999999&amp;_ser=
ver_mudpit_switch=3D99999999&amp;_ignoreionsscorebelow=3D5.0&amp;_showsub=
sets=3D0&amp;_requireboldred=3D0&amp;REPORT=3DAUTO#Query39">2598.4373</A>=
=20
      (1+) </B></TD>
    <TD>&nbsp;</TD></TR>
  <TR>
    <TD bgColor=3D#cccccc noWrap><B><INPUT=20
      value=3D"2774.510805 from(2775.518081,1+) intensity(2041.7000) =
query(40)"=20
      CHECKED type=3Dcheckbox name=3DQUE> <A=20
      onmouseover=3D"cover(0,40,''); return true"=20
      onmouseout=3D"uncover(0,40,''); return true"=20
      =
href=3D"http://localhost/mascot/cgi/master_results.pl?file=3D../data/2015=
1226/F019694.dat&amp;_sigthreshold=3D0.05&amp;_mudpit=3D99999999&amp;_ser=
ver_mudpit_switch=3D99999999&amp;_ignoreionsscorebelow=3D5.0&amp;_showsub=
sets=3D0&amp;_requireboldred=3D0&amp;REPORT=3DAUTO#Query40">2775.5181</A>=
=20
      (1+) </B></TD>
    <TD>&nbsp;</TD></TR>
  <TR>
    <TD bgColor=3D#cccccc noWrap><B><INPUT=20
      value=3D"2902.607010 from(2903.614286,1+) intensity(1255.0000) =
query(41)"=20
      CHECKED type=3Dcheckbox name=3DQUE> <A=20
      onmouseover=3D"cover(0,41,''); return true"=20
      onmouseout=3D"uncover(0,41,''); return true"=20
      =
href=3D"http://localhost/mascot/cgi/master_results.pl?file=3D../data/2015=
1226/F019694.dat&amp;_sigthreshold=3D0.05&amp;_mudpit=3D99999999&amp;_ser=
ver_mudpit_switch=3D99999999&amp;_ignoreionsscorebelow=3D5.0&amp;_showsub=
sets=3D0&amp;_requireboldred=3D0&amp;REPORT=3DAUTO#Query41">2903.6143</A>=
=20
      (1+) </B></TD>
    <TD>&nbsp;</TD></TR>
  <TR>
    <TD bgColor=3D#cccccc noWrap><B><INPUT=20
      value=3D"3044.732702 from(3045.739978,1+) intensity(2922.0000) =
query(42)"=20
      CHECKED type=3Dcheckbox name=3DQUE> <A=20
      onmouseover=3D"cover(0,42,''); return true"=20
      onmouseout=3D"uncover(0,42,''); return true"=20
      =
href=3D"http://localhost/mascot/cgi/master_results.pl?file=3D../data/2015=
1226/F019694.dat&amp;_sigthreshold=3D0.05&amp;_mudpit=3D99999999&amp;_ser=
ver_mudpit_switch=3D99999999&amp;_ignoreionsscorebelow=3D5.0&amp;_showsub=
sets=3D0&amp;_requireboldred=3D0&amp;REPORT=3DAUTO#Query42">3045.7400</A>=
=20
      (1+) </B></TD>
    <TD>&nbsp;</TD></TR></TBODY></TABLE>
<SCRIPT language=3DJavaScript>=0A=
<!-- =0A=
=0A=
FVIGGPHGDAGLTGR =3D new Array(1);=0A=
FVIGGPHGDAGLTGR[0] =3D 2;=0A=
GIGFVSNDVGLDADHCK =3D new Array(1);=0A=
GIGFVSNDVGLDADHCK[0] =3D 3;=0A=
arrayReady =3D 1;=0A=
=0A=
// -->=0A=
</SCRIPT>
<INPUT value=3D2 type=3Dhidden name=3DFORMVER> <INPUT value=3DMIS =
type=3Dhidden=20
name=3DSEARCH> <INPUT type=3Dhidden name=3DUSERNAME> <INPUT =
type=3Dhidden=20
name=3DUSEREMAIL> <INPUT value=3D"Auto submitted by BioTools" =
type=3Dhidden name=3DCOM>=20
<INPUT value=3D"Carbamidomethyl (C)" type=3Dhidden name=3DMODS> <INPUT=20
value=3D"Oxidation (M)" type=3Dhidden name=3DIT_MODS> <INPUT =
value=3DTrypsin type=3Dhidden=20
name=3DCLE> <INPUT value=3DMonoisotopic type=3Dhidden name=3DMASS> =
<INPUT type=3Dhidden=20
name=3DSEG> <INPUT value=3D150 type=3Dhidden name=3DTOL> <INPUT =
value=3Dppm type=3Dhidden=20
name=3DTOLU> <INPUT value=3D0.7 type=3Dhidden name=3DITOL> <INPUT =
value=3DDa type=3Dhidden=20
name=3DITOLU> <INPUT value=3DTriticum type=3Dhidden name=3DDB> <INPUT =
value=3D1+=20
type=3Dhidden name=3DCHARGE> <INPUT value=3D1 type=3Dhidden name=3DPFA> =
<INPUT type=3Dhidden=20
name=3DFILE> <INPUT value=3D"Mascot generic" type=3Dhidden =
name=3DFORMAT> <INPUT=20
value=3D../data/20151226/F019694.dat type=3Dhidden name=3DINTERMEDIATE> =
<INPUT=20
value=3DAUTO type=3Dhidden name=3DREPORT> <INPUT value=3DON =
type=3Dhidden name=3DOVERVIEW>=20
<INPUT type=3Dhidden name=3DPRECURSOR> <INPUT value=3D"All entries" =
type=3Dhidden=20
name=3DTAXONOMY> <INPUT type=3Dhidden name=3DREPTYPE> <INPUT =
value=3D"not again"=20
type=3Dhidden name=3DrepeatSearch> <INPUT value=3DMALDI-TOF-TOF =
type=3Dhidden=20
name=3DINSTRUMENT> <INPUT type=3Dhidden name=3DACCESSION> <INPUT =
value=3D0 type=3Dhidden=20
name=3DDECOY> <INPUT value=3DNone type=3Dhidden name=3DQUANTITATION> =
<INPUT value=3D0=20
type=3Dhidden name=3DPEP_ISOTOPE_ERROR>=20
<P><INPUT onclick=3D"checkQuery(1,42, this.form)" value=3D"Select All" =
type=3Dbutton>=20
&nbsp;&nbsp;<INPUT onclick=3D"checkQuery(0,42, this.form)" =
value=3D"Select None" type=3Dbutton>=20
&nbsp;&nbsp;<INPUT value=3D"Search Selected" type=3Dsubmit> =
&nbsp;&nbsp;<INPUT=20
onclick=3D"checkQuery(1,42, this.form)" value=3D1 type=3Dcheckbox=20
name=3DErrTolRepeat><B>Error&nbsp;tolerant</B>&nbsp;&nbsp;&nbsp; <INPUT =
onclick=3D"makeArchive(this.form); return true" value=3D"Archive Report" =
type=3Dbutton>=20

<P>
<TABLE border=3D0 cellSpacing=3D0>
  <TBODY>
  <TR>
    <TD><TT><B><A =
name=3DHit1>1.</A>&nbsp;&nbsp;&nbsp;&nbsp;</B></TT></TD>
    <TD noWrap><TT><A=20
      =
href=3D"http://localhost/mascot/cgi/protein_view.pl?file=3D../data/201512=
26/F019694.dat&amp;hit=3Dsp%7cB0LXM0%7cMETK_WHEAT&amp;db_idx=3D1&amp;px=3D=
1&amp;ave_thresh=3D33&amp;_ignoreionsscorebelow=3D5&amp;report=3D0&amp;_s=
igthreshold=3D0.05&amp;_msresflags=3D1025&amp;_msresflags2=3D2&amp;percol=
ate=3D-1&amp;percolate_rt=3D0"=20
      =
target=3D_blank>sp|B0LXM0|METK_WHEAT</A>&nbsp;&nbsp;&nbsp;&nbsp;<B>Mass:<=
/B>&nbsp;43609&nbsp;&nbsp;&nbsp;&nbsp;<B>Score:</B>&nbsp;48&nbsp;&nbsp;&n=
bsp;&nbsp;&nbsp;<B>Matches:</B>&nbsp;2(0)&nbsp;&nbsp;<B>Sequences:</B>&nb=
sp;2(0)</TT></TD></TR>
  <TR>
    <TD>&nbsp;</TD>
    <TD noWrap><TT>sp|B0LXM0|METK_WHEAT</TT></TD></TR></TBODY></TABLE>
<TABLE border=3D0 cellSpacing=3D0>
  <TBODY>
  <TR>
    <TD align=3Dright><INPUT value=3D1 type=3Dcheckbox =
name=3DINCLUDE></TD>
    <TD noWrap><TT>Check to include this hit in error tolerant search or =

      archive report</TT></TD></TR>
  <TR>
    <TD><TT>&nbsp;&nbsp;&nbsp;&nbsp;&nbsp;&nbsp;</TT></TD>
    <TD>&nbsp;</TD></TR></TBODY></TABLE>
<TABLE border=3D0 cellSpacing=3D0 cellPadding=3D0>
  <TBODY>
  <TR>
    <TD><TT>&nbsp;&nbsp;&nbsp;&nbsp;&nbsp;&nbsp;</TT></TD>
    <TD align=3Dright><TT><B>Query&nbsp;&nbsp;</B></TT></TD>
    <TD align=3Dright><TT><B>Observed&nbsp;&nbsp;</B></TT></TD>
    <TD noWrap align=3Dright><TT><B>Mr(expt)&nbsp;&nbsp;</B></TT></TD>
    <TD noWrap align=3Dright><TT><B>Mr(calc)&nbsp;&nbsp;</B></TT></TD>
    <TD align=3Dright><TT><B>&nbsp;ppm&nbsp;&nbsp;</B></TT></TD>
    <TD align=3Dright><TT><B>Miss&nbsp;</B></TT></TD>
    <TD align=3Dright><TT><B>Score&nbsp;</B></TT></TD>
    <TD align=3Dright><TT><B>Expect&nbsp;</B></TT></TD>
    <TD align=3Dright><TT><B>Rank&nbsp;</B></TT></TD>
    <TD align=3Dright><TT><B>Unique&nbsp;</B></TT></TD>
    <TD><TT><B>&nbsp;Peptide</B></TT></TD></TR>
  <TR>
    <TD align=3Dright>&nbsp;</TD>
    <TD align=3Dright><TT><A=20
      onmouseover=3D"if (!browser_EXCLUDE) activateEl('Q15', event)"=20
      onmouseout=3DclearEl()=20
      =
href=3D"http://localhost/mascot/cgi/peptide_view.pl?file=3D../data/201512=
26/F019694.dat&amp;query=3D15&amp;hit=3D1&amp;index=3Dsp%7cB0LXM0%7cMETK_=
WHEAT&amp;px=3D1&amp;section=3D5&amp;ave_thresh=3D33&amp;_ignoreionsscore=
below=3D5&amp;report=3D0&amp;_sigthreshold=3D0.05&amp;_msresflags=3D1025&=
amp;_msresflags2=3D2&amp;percolate=3D-1&amp;percolate_rt=3D0"=20
      target=3D_blank>15</A>&nbsp;&nbsp;</TT></TD>
    <TD align=3Dright><TT><FONT=20
      color=3D#ff0000><B>1453.8367&nbsp;&nbsp;</B></FONT></TT></TD>
    <TD align=3Dright><TT><FONT=20
      color=3D#ff0000><B>1452.8294&nbsp;&nbsp;</B></FONT></TT></TD>
    <TD align=3Dright><TT><FONT=20
      color=3D#ff0000><B>1452.7474&nbsp;&nbsp;</B></FONT></TT></TD>
    <TD noWrap align=3Dright><TT><FONT=20
      color=3D#ff0000><B>56.4&nbsp;</B></FONT></TT></TD>
    <TD align=3Dright><TT><FONT=20
color=3D#ff0000><B>0&nbsp;&nbsp;</B></FONT></TT></TD>
    <TD noWrap align=3Dright><TT><FONT=20
      color=3D#ff0000><B>32&nbsp;&nbsp;</B></FONT></TT></TD>
    <TD noWrap align=3Dright><TT><FONT=20
      color=3D#ff0000><B>0.061&nbsp;</B></FONT></TT></TD>
    <TD align=3Dright><TT><FONT=20
color=3D#ff0000><B>1&nbsp;&nbsp;</B></FONT></TT></TD>
    <TD align=3Dright><TT><FONT=20
      color=3D#ff0000><B>U&nbsp;&nbsp;&nbsp;</B></FONT></TT></TD>
    <TD noWrap><TT><FONT=20
      =
color=3D#ff0000><B>&nbsp;R.FVIGGPHGDAGLTGR.K</B></FONT></TT></TD></TR>
  <TR>
    <TD align=3Dright>&nbsp;</TD>
    <TD align=3Dright><TT><A=20
      onmouseover=3D"if (!browser_EXCLUDE) activateEl('Q25', event)"=20
      onmouseout=3DclearEl()=20
      =
href=3D"http://localhost/mascot/cgi/peptide_view.pl?file=3D../data/201512=
26/F019694.dat&amp;query=3D25&amp;hit=3D1&amp;index=3Dsp%7cB0LXM0%7cMETK_=
WHEAT&amp;px=3D1&amp;section=3D5&amp;ave_thresh=3D33&amp;_ignoreionsscore=
below=3D5&amp;report=3D0&amp;_sigthreshold=3D0.05&amp;_msresflags=3D1025&=
amp;_msresflags2=3D2&amp;percolate=3D-1&amp;percolate_rt=3D0"=20
      target=3D_blank>25</A>&nbsp;&nbsp;</TT></TD>
    <TD align=3Dright><TT><FONT=20
      color=3D#ff0000><B>1803.9394&nbsp;&nbsp;</B></FONT></TT></TD>
    <TD align=3Dright><TT><FONT=20
      color=3D#ff0000><B>1802.9321&nbsp;&nbsp;</B></FONT></TT></TD>
    <TD align=3Dright><TT><FONT=20
      color=3D#ff0000><B>1802.8258&nbsp;&nbsp;</B></FONT></TT></TD>
    <TD noWrap align=3Dright><TT><FONT=20
      color=3D#ff0000><B>59.0&nbsp;</B></FONT></TT></TD>
    <TD align=3Dright><TT><FONT=20
color=3D#ff0000><B>0&nbsp;&nbsp;</B></FONT></TT></TD>
    <TD noWrap align=3Dright><TT><FONT=20
      color=3D#ff0000><B>16&nbsp;&nbsp;</B></FONT></TT></TD>
    <TD noWrap align=3Dright><TT><FONT=20
    color=3D#ff0000><B>2.6&nbsp;</B></FONT></TT></TD>
    <TD align=3Dright><TT><FONT=20
color=3D#ff0000><B>1&nbsp;&nbsp;</B></FONT></TT></TD>
    <TD align=3Dright><TT><FONT=20
      color=3D#ff0000><B>U&nbsp;&nbsp;&nbsp;</B></FONT></TT></TD>
    <TD noWrap><TT><FONT=20
      =
color=3D#ff0000><B>&nbsp;R.GIGFVSNDVGLDADHCK.V</B></FONT></TT></TD></TR><=
/TBODY></TABLE><BR>
<TABLE border=3D0 cellSpacing=3D0>
  <TBODY>
  <TR>
    <TD colSpan=3D2><TT>&nbsp;</TT></TD></TR>
  <TR>
    <TD><TT>&nbsp;&nbsp;&nbsp;&nbsp;&nbsp;&nbsp;</TT></TD>
    <TD><TT><B>Proteins matching the same set of=20
  peptides:</B></TT></TD></TR></TBODY></TABLE>
<TABLE border=3D0 cellSpacing=3D0>
  <TBODY>
  <TR>
    <TD><TT><B>&nbsp;&nbsp;&nbsp;&nbsp;&nbsp;&nbsp;</B></TT></TD>
    <TD noWrap><TT><A=20
      =
href=3D"http://localhost/mascot/cgi/protein_view.pl?file=3D../data/201512=
26/F019694.dat&amp;hit=3Dtr%7cW5GBW4%7cW5GBW4_WHEAT&amp;db_idx=3D1&amp;px=
=3D1&amp;ave_thresh=3D33&amp;_ignoreionsscorebelow=3D5&amp;report=3D0&amp=
;_sigthreshold=3D0.05&amp;_msresflags=3D1025&amp;_msresflags2=3D2&amp;per=
colate=3D-1&amp;percolate_rt=3D0"=20
      =
target=3D_blank>tr|W5GBW4|W5GBW4_WHEAT</A>&nbsp;&nbsp;&nbsp;&nbsp;<B>Mass=
:</B>&nbsp;43681&nbsp;&nbsp;&nbsp;&nbsp;<B>Score:</B>&nbsp;48&nbsp;&nbsp;=
&nbsp;&nbsp;&nbsp;<B>Matches:</B>&nbsp;2(0)&nbsp;&nbsp;<B>Sequences:</B>&=
nbsp;2(0)</TT></TD></TR>
  <TR>
    <TD>&nbsp;</TD>
    <TD noWrap><TT>tr|W5GBW4|W5GBW4_WHEAT</TT></TD></TR></TBODY></TABLE>
<TABLE border=3D0 cellSpacing=3D0>
  <TBODY>
  <TR>
    <TD><TT><B>&nbsp;&nbsp;&nbsp;&nbsp;&nbsp;&nbsp;</B></TT></TD>
    <TD noWrap><TT><A=20
      =
href=3D"http://localhost/mascot/cgi/protein_view.pl?file=3D../data/201512=
26/F019694.dat&amp;hit=3Dtr%7cW5GR94%7cW5GR94_WHEAT&amp;db_idx=3D1&amp;px=
=3D1&amp;ave_thresh=3D33&amp;_ignoreionsscorebelow=3D5&amp;report=3D0&amp=
;_sigthreshold=3D0.05&amp;_msresflags=3D1025&amp;_msresflags2=3D2&amp;per=
colate=3D-1&amp;percolate_rt=3D0"=20
      =
target=3D_blank>tr|W5GR94|W5GR94_WHEAT</A>&nbsp;&nbsp;&nbsp;&nbsp;<B>Mass=
:</B>&nbsp;43809&nbsp;&nbsp;&nbsp;&nbsp;<B>Score:</B>&nbsp;48&nbsp;&nbsp;=
&nbsp;&nbsp;&nbsp;<B>Matches:</B>&nbsp;2(0)&nbsp;&nbsp;<B>Sequences:</B>&=
nbsp;2(0)</TT></TD></TR>
  <TR>
    <TD>&nbsp;</TD>
    <TD noWrap><TT>tr|W5GR94|W5GR94_WHEAT</TT></TD></TR></TBODY></TABLE>
<TABLE border=3D0 cellSpacing=3D0>
  <TBODY>
  <TR>
    <TD><TT><B>&nbsp;&nbsp;&nbsp;&nbsp;&nbsp;&nbsp;</B></TT></TD>
    <TD noWrap><TT><A=20
      =
href=3D"http://localhost/mascot/cgi/protein_view.pl?file=3D../data/201512=
26/F019694.dat&amp;hit=3Dtr%7cW5H395%7cW5H395_WHEAT&amp;db_idx=3D1&amp;px=
=3D1&amp;ave_thresh=3D33&amp;_ignoreionsscorebelow=3D5&amp;report=3D0&amp=
;_sigthreshold=3D0.05&amp;_msresflags=3D1025&amp;_msresflags2=3D2&amp;per=
colate=3D-1&amp;percolate_rt=3D0"=20
      =
target=3D_blank>tr|W5H395|W5H395_WHEAT</A>&nbsp;&nbsp;&nbsp;&nbsp;<B>Mass=
:</B>&nbsp;35391&nbsp;&nbsp;&nbsp;&nbsp;<B>Score:</B>&nbsp;48&nbsp;&nbsp;=
&nbsp;&nbsp;&nbsp;<B>Matches:</B>&nbsp;2(0)&nbsp;&nbsp;<B>Sequences:</B>&=
nbsp;2(0)</TT></TD></TR>
  <TR>
    <TD>&nbsp;</TD>
    <TD noWrap><TT>tr|W5H395|W5H395_WHEAT</TT></TD></TR></TBODY></TABLE>
<HR>
<TT><B>Peptide matches not assigned to protein hits:</B> (no details =
means no=20
match)</TT><BR><BR>
<TABLE border=3D0 cellSpacing=3D0 cellPadding=3D0>
  <TBODY>
  <TR>
    <TD><TT>&nbsp;&nbsp;&nbsp;&nbsp;&nbsp;&nbsp;</TT></TD>
    <TD align=3Dright><TT><B>Query&nbsp;&nbsp;</B></TT></TD>
    <TD align=3Dright><TT><B>Observed&nbsp;&nbsp;</B></TT></TD>
    <TD noWrap align=3Dright><TT><B>Mr(expt)&nbsp;&nbsp;</B></TT></TD>
    <TD noWrap align=3Dright><TT><B>Mr(calc)&nbsp;&nbsp;</B></TT></TD>
    <TD align=3Dright><TT><B>&nbsp;ppm&nbsp;&nbsp;</B></TT></TD>
    <TD align=3Dright><TT><B>Miss&nbsp;</B></TT></TD>
    <TD align=3Dright><TT><B>Score&nbsp;</B></TT></TD>
    <TD align=3Dright><TT><B>Expect&nbsp;</B></TT></TD>
    <TD align=3Dright><TT><B>Rank&nbsp;</B></TT></TD>
    <TD align=3Dright><TT><B>Unique&nbsp;</B></TT></TD>
    <TD><TT><B>&nbsp;Peptide</B></TT></TD></TR>
  <TR>
    <TD align=3Dright><INPUT=20
      value=3D"2044.090410 from(2045.097686,1+) intensity(14947.1000) =
title(D%3a%5cDATA%5c2015%5cTEST%5cXIAOMAI%5c1%5c0_D12%5c1%5c2045%2e0977%2=
eLIFT%5c1SREF%5cPDATA%5c1%5c1R) index(9) query(29)"=20
      CHECKED type=3Dcheckbox name=3DQUE></TD>
    <TD align=3Dright><TT><A=20
      onmouseover=3D"if (!browser_EXCLUDE) activateEl('Q29', event)"=20
      onmouseout=3DclearEl()=20
      =
href=3D"http://localhost/mascot/cgi/peptide_view.pl?file=3D../data/201512=
26/F019694.dat&amp;query=3D29&amp;hit=3D1&amp;index=3D&amp;px=3D1&amp;sec=
tion=3D5&amp;ave_thresh=3D33&amp;_ignoreionsscorebelow=3D5&amp;report=3D0=
&amp;_sigthreshold=3D0.05&amp;_msresflags=3D1025&amp;_msresflags2=3D2&amp=
;percolate=3D-1&amp;percolate_rt=3D0"=20
      target=3D_blank>29</A>&nbsp;&nbsp;</TT></TD>
    <TD align=3Dright><TT><FONT=20
      color=3D#ff0000><B>2045.0977&nbsp;&nbsp;</B></FONT></TT></TD>
    <TD align=3Dright><TT><FONT=20
      color=3D#ff0000><B>2044.0904&nbsp;&nbsp;</B></FONT></TT></TD>
    <TD align=3Dright><TT><FONT=20
      color=3D#ff0000><B>2043.9167&nbsp;&nbsp;</B></FONT></TT></TD>
    <TD noWrap align=3Dright><TT><FONT=20
      color=3D#ff0000><B>85.0&nbsp;</B></FONT></TT></TD>
    <TD align=3Dright><TT><FONT=20
color=3D#ff0000><B>1&nbsp;&nbsp;</B></FONT></TT></TD>
    <TD noWrap align=3Dright><TT><FONT=20
      color=3D#ff0000><B>13&nbsp;&nbsp;</B></FONT></TT></TD>
    <TD noWrap align=3Dright><TT><FONT=20
    color=3D#ff0000><B>4.6&nbsp;</B></FONT></TT></TD>
    <TD align=3Dright><TT><FONT=20
color=3D#ff0000><B>1&nbsp;&nbsp;</B></FONT></TT></TD>
    <TD align=3Dright><TT><FONT=20
      color=3D#ff0000><B>&nbsp;&nbsp;&nbsp;&nbsp;</B></FONT></TT></TD>
    <TD noWrap><TT><FONT =
color=3D#ff0000><B>&nbsp;DERA<U>M</U>EVVELISDDDHR +=20
      Oxidation (M)</B></FONT></TT></TD></TR>
  <TR>
    <TD align=3Dright><INPUT=20
      value=3D"1474.823267 from(1475.830543,1+) intensity(7347.0000) =
title(D%3a%5cDATA%5c2015%5cTEST%5cXIAOMAI%5c1%5c0_D12%5c1%5c1475%2e8305%2=
eLIFT%5c1SREF%5cPDATA%5c1%5c1R) index(4) query(16)"=20
      CHECKED type=3Dcheckbox name=3DQUE></TD>
    <TD align=3Dright><TT><A=20
      onmouseover=3D"if (!browser_EXCLUDE) activateEl('Q16', event)"=20
      onmouseout=3DclearEl()=20
      =
href=3D"http://localhost/mascot/cgi/peptide_view.pl?file=3D../data/201512=
26/F019694.dat&amp;query=3D16&amp;hit=3D1&amp;index=3D&amp;px=3D1&amp;sec=
tion=3D5&amp;ave_thresh=3D33&amp;_ignoreionsscorebelow=3D5&amp;report=3D0=
&amp;_sigthreshold=3D0.05&amp;_msresflags=3D1025&amp;_msresflags2=3D2&amp=
;percolate=3D-1&amp;percolate_rt=3D0"=20
      target=3D_blank>16</A>&nbsp;&nbsp;</TT></TD>
    <TD align=3Dright><TT><FONT=20
      color=3D#ff0000><B>1475.8305&nbsp;&nbsp;</B></FONT></TT></TD>
    <TD align=3Dright><TT><FONT=20
      color=3D#ff0000><B>1474.8233&nbsp;&nbsp;</B></FONT></TT></TD>
    <TD align=3Dright><TT><FONT=20
      color=3D#ff0000><B>1474.7337&nbsp;&nbsp;</B></FONT></TT></TD>
    <TD noWrap align=3Dright><TT><FONT=20
      color=3D#ff0000><B>60.7&nbsp;</B></FONT></TT></TD>
    <TD align=3Dright><TT><FONT=20
color=3D#ff0000><B>0&nbsp;&nbsp;</B></FONT></TT></TD>
    <TD noWrap align=3Dright><TT><FONT=20
      color=3D#ff0000><B>9&nbsp;&nbsp;</B></FONT></TT></TD>
    <TD noWrap align=3Dright><TT><FONT=20
    color=3D#ff0000><B>14&nbsp;</B></FONT></TT></TD>
    <TD align=3Dright><TT><FONT=20
color=3D#ff0000><B>1&nbsp;&nbsp;</B></FONT></TT></TD>
    <TD align=3Dright><TT><FONT=20
      color=3D#ff0000><B>&nbsp;&nbsp;&nbsp;&nbsp;</B></FONT></TT></TD>
    <TD noWrap><TT><FONT=20
    color=3D#ff0000><B>&nbsp;SMEILDVLESSPR</B></FONT></TT></TD></TR>
  <TR>
    <TD align=3Dright><INPUT=20
      value=3D"1413.765097 from(1414.772373,1+) intensity(21098.3000) =
title(D%3a%5cDATA%5c2015%5cTEST%5cXIAOMAI%5c1%5c0_D12%5c1%5c1414%2e7724%2=
eLIFT%5c1SREF%5cPDATA%5c1%5c1R) index(2) query(14)"=20
      CHECKED type=3Dcheckbox name=3DQUE></TD>
    <TD align=3Dright><TT><A=20
      onmouseover=3D"if (!browser_EXCLUDE) activateEl('Q14', event)"=20
      onmouseout=3DclearEl()=20
      =
href=3D"http://localhost/mascot/cgi/peptide_view.pl?file=3D../data/201512=
26/F019694.dat&amp;query=3D14&amp;hit=3D1&amp;index=3D&amp;px=3D1&amp;sec=
tion=3D5&amp;ave_thresh=3D33&amp;_ignoreionsscorebelow=3D5&amp;report=3D0=
&amp;_sigthreshold=3D0.05&amp;_msresflags=3D1025&amp;_msresflags2=3D2&amp=
;percolate=3D-1&amp;percolate_rt=3D0"=20
      target=3D_blank>14</A>&nbsp;&nbsp;</TT></TD>
    <TD align=3Dright><TT><FONT=20
      color=3D#ff0000><B>1414.7724&nbsp;&nbsp;</B></FONT></TT></TD>
    <TD align=3Dright><TT><FONT=20
      color=3D#ff0000><B>1413.7651&nbsp;&nbsp;</B></FONT></TT></TD>
    <TD align=3Dright><TT><FONT=20
      color=3D#ff0000><B>1413.6646&nbsp;&nbsp;</B></FONT></TT></TD>
    <TD noWrap align=3Dright><TT><FONT=20
      color=3D#ff0000><B>71.1&nbsp;</B></FONT></TT></TD>
    <TD align=3Dright><TT><FONT=20
color=3D#ff0000><B>1&nbsp;&nbsp;</B></FONT></TT></TD>
    <TD noWrap align=3Dright><TT><FONT=20
      color=3D#ff0000><B>7&nbsp;&nbsp;</B></FONT></TT></TD>
    <TD noWrap align=3Dright><TT><FONT=20
    color=3D#ff0000><B>22&nbsp;</B></FONT></TT></TD>
    <TD align=3Dright><TT><FONT=20
color=3D#ff0000><B>1&nbsp;&nbsp;</B></FONT></TT></TD>
    <TD align=3Dright><TT><FONT=20
      color=3D#ff0000><B>&nbsp;&nbsp;&nbsp;&nbsp;</B></FONT></TT></TD>
    <TD noWrap><TT><FONT =
color=3D#ff0000><B>&nbsp;V<U>M</U>Y<U>M</U>NGGRWLR + 2=20
      Oxidation (M)</B></FONT></TT></TD></TR>
  <TR>
    <TD align=3Dright><INPUT=20
      value=3D"1580.933299 from(1581.940575,1+) intensity(11389.8000) =
title(D%3a%5cDATA%5c2015%5cTEST%5cXIAOMAI%5c1%5c0_D12%5c1%5c1581%2e9406%2=
eLIFT%5c1SREF%5cPDATA%5c1%5c1R) index(5) query(22)"=20
      CHECKED type=3Dcheckbox name=3DQUE></TD>
    <TD align=3Dright><TT><A=20
      onmouseover=3D"if (!browser_EXCLUDE) activateEl('Q22', event)"=20
      onmouseout=3DclearEl()=20
      =
href=3D"http://localhost/mascot/cgi/peptide_view.pl?file=3D../data/201512=
26/F019694.dat&amp;query=3D22&amp;hit=3D1&amp;index=3D&amp;px=3D1&amp;sec=
tion=3D5&amp;ave_thresh=3D33&amp;_ignoreionsscorebelow=3D5&amp;report=3D0=
&amp;_sigthreshold=3D0.05&amp;_msresflags=3D1025&amp;_msresflags2=3D2&amp=
;percolate=3D-1&amp;percolate_rt=3D0"=20
      target=3D_blank>22</A>&nbsp;&nbsp;</TT></TD>
    <TD align=3Dright><TT><FONT=20
      color=3D#ff0000><B>1581.9406&nbsp;&nbsp;</B></FONT></TT></TD>
    <TD align=3Dright><TT><FONT=20
      color=3D#ff0000><B>1580.9333&nbsp;&nbsp;</B></FONT></TT></TD>
    <TD align=3Dright><TT><FONT=20
      color=3D#ff0000><B>1580.7001&nbsp;&nbsp;</B></FONT></TT></TD>
    <TD noWrap align=3Dright><TT><FONT=20
    color=3D#ff0000><B>147&nbsp;</B></FONT></TT></TD>
    <TD align=3Dright><TT><FONT=20
color=3D#ff0000><B>0&nbsp;&nbsp;</B></FONT></TT></TD>
    <TD noWrap align=3Dright><TT><FONT=20
      color=3D#ff0000><B>7&nbsp;&nbsp;</B></FONT></TT></TD>
    <TD noWrap align=3Dright><TT><FONT=20
    color=3D#ff0000><B>22&nbsp;</B></FONT></TT></TD>
    <TD align=3Dright><TT><FONT=20
color=3D#ff0000><B>1&nbsp;&nbsp;</B></FONT></TT></TD>
    <TD align=3Dright><TT><FONT=20
      color=3D#ff0000><B>&nbsp;&nbsp;&nbsp;&nbsp;</B></FONT></TT></TD>
    <TD noWrap><TT><FONT=20
      =
color=3D#ff0000><B>&nbsp;AAETNAGGGCGYVAQR</B></FONT></TT></TD></TR>
  <TR>
    <TD align=3Dright><INPUT=20
      value=3D"1827.028499 from(1828.035775,1+) intensity(12079.0000) =
title(D%3a%5cDATA%5c2015%5cTEST%5cXIAOMAI%5c1%5c0_D12%5c1%5c1828%2e0358%2=
eLIFT%5c1SREF%5cPDATA%5c1%5c1R) index(8) query(26)"=20
      CHECKED type=3Dcheckbox name=3DQUE></TD>
    <TD align=3Dright><TT><A=20
      onmouseover=3D"if (!browser_EXCLUDE) activateEl('Q26', event)"=20
      onmouseout=3DclearEl()=20
      =
href=3D"http://localhost/mascot/cgi/peptide_view.pl?file=3D../data/201512=
26/F019694.dat&amp;query=3D26&amp;hit=3D1&amp;index=3D&amp;px=3D1&amp;sec=
tion=3D5&amp;ave_thresh=3D33&amp;_ignoreionsscorebelow=3D5&amp;report=3D0=
&amp;_sigthreshold=3D0.05&amp;_msresflags=3D1025&amp;_msresflags2=3D2&amp=
;percolate=3D-1&amp;percolate_rt=3D0"=20
      target=3D_blank>26</A>&nbsp;&nbsp;</TT></TD>
    <TD align=3Dright><TT><FONT=20
      color=3D#ff0000><B>1828.0358&nbsp;&nbsp;</B></FONT></TT></TD>
    <TD align=3Dright><TT><FONT=20
      color=3D#ff0000><B>1827.0285&nbsp;&nbsp;</B></FONT></TT></TD>
    <TD align=3Dright><TT><FONT=20
      color=3D#ff0000><B>1826.8621&nbsp;&nbsp;</B></FONT></TT></TD>
    <TD noWrap align=3Dright><TT><FONT=20
      color=3D#ff0000><B>91.1&nbsp;</B></FONT></TT></TD>
    <TD align=3Dright><TT><FONT=20
color=3D#ff0000><B>1&nbsp;&nbsp;</B></FONT></TT></TD>
    <TD noWrap align=3Dright><TT><FONT=20
      color=3D#ff0000><B>6&nbsp;&nbsp;</B></FONT></TT></TD>
    <TD noWrap align=3Dright><TT><FONT=20
    color=3D#ff0000><B>25&nbsp;</B></FONT></TT></TD>
    <TD align=3Dright><TT><FONT=20
color=3D#ff0000><B>1&nbsp;&nbsp;</B></FONT></TT></TD>
    <TD align=3Dright><TT><FONT=20
      color=3D#ff0000><B>&nbsp;&nbsp;&nbsp;&nbsp;</B></FONT></TT></TD>
    <TD noWrap><TT><FONT=20
    color=3D#ff0000><B>&nbsp;SAEENFFVIVDCNRK</B></FONT></TT></TD></TR>
  <TR>
    <TD align=3Dright><INPUT=20
      value=3D"1664.906791 from(1665.914067,1+) intensity(6365.8000) =
title(D%3a%5cDATA%5c2015%5cTEST%5cXIAOMAI%5c1%5c0_D12%5c1%5c1665%2e9141%2=
eLIFT%5c1SREF%5cPDATA%5c1%5c1R) index(6) query(23)"=20
      CHECKED type=3Dcheckbox name=3DQUE></TD>
    <TD align=3Dright><TT><A=20
      onmouseover=3D"if (!browser_EXCLUDE) activateEl('Q23', event)"=20
      onmouseout=3DclearEl()=20
      =
href=3D"http://localhost/mascot/cgi/peptide_view.pl?file=3D../data/201512=
26/F019694.dat&amp;query=3D23&amp;hit=3D1&amp;index=3D&amp;px=3D1&amp;sec=
tion=3D5&amp;ave_thresh=3D33&amp;_ignoreionsscorebelow=3D5&amp;report=3D0=
&amp;_sigthreshold=3D0.05&amp;_msresflags=3D1025&amp;_msresflags2=3D2&amp=
;percolate=3D-1&amp;percolate_rt=3D0"=20
      target=3D_blank>23</A>&nbsp;&nbsp;</TT></TD>
    <TD align=3Dright><TT><FONT=20
      color=3D#ff0000><B>1665.9141&nbsp;&nbsp;</B></FONT></TT></TD>
    <TD align=3Dright><TT><FONT=20
      color=3D#ff0000><B>1664.9068&nbsp;&nbsp;</B></FONT></TT></TD>
    <TD align=3Dright><TT><FONT=20
      color=3D#ff0000><B>1664.8491&nbsp;&nbsp;</B></FONT></TT></TD>
    <TD noWrap align=3Dright><TT><FONT=20
      color=3D#ff0000><B>34.7&nbsp;</B></FONT></TT></TD>
    <TD align=3Dright><TT><FONT=20
color=3D#ff0000><B>1&nbsp;&nbsp;</B></FONT></TT></TD>
    <TD noWrap align=3Dright><TT><FONT=20
      color=3D#ff0000><B>4&nbsp;&nbsp;</B></FONT></TT></TD>
    <TD noWrap align=3Dright><TT><FONT=20
    color=3D#ff0000><B>46&nbsp;</B></FONT></TT></TD>
    <TD align=3Dright><TT><FONT=20
color=3D#ff0000><B>1&nbsp;&nbsp;</B></FONT></TT></TD>
    <TD align=3Dright><TT><FONT=20
      color=3D#ff0000><B>&nbsp;&nbsp;&nbsp;&nbsp;</B></FONT></TT></TD>
    <TD noWrap><TT><FONT=20
    color=3D#ff0000><B>&nbsp;HPLVDPMVVSEMRR</B></FONT></TT></TD></TR>
  <TR>
    <TD align=3Dright><INPUT=20
      value=3D"1379.817662 from(1380.824938,1+) intensity(4611.5000) =
title(D%3a%5cDATA%5c2015%5cTEST%5cXIAOMAI%5c1%5c0_D12%5c1%5c1380%2e8249%2=
eLIFT%5c1SREF%5cPDATA%5c1%5c1R) index(1) query(13)"=20
      CHECKED type=3Dcheckbox name=3DQUE></TD>
    <TD align=3Dright><TT><A=20
      onmouseover=3D"if (!browser_EXCLUDE) activateEl('Q13', event)"=20
      onmouseout=3DclearEl()=20
      =
href=3D"http://localhost/mascot/cgi/peptide_view.pl?file=3D../data/201512=
26/F019694.dat&amp;query=3D13&amp;hit=3D1&amp;index=3D&amp;px=3D1&amp;sec=
tion=3D5&amp;ave_thresh=3D33&amp;_ignoreionsscorebelow=3D5&amp;report=3D0=
&amp;_sigthreshold=3D0.05&amp;_msresflags=3D1025&amp;_msresflags2=3D2&amp=
;percolate=3D-1&amp;percolate_rt=3D0"=20
      target=3D_blank>13</A>&nbsp;&nbsp;</TT></TD>
    <TD align=3Dright><TT><FONT=20
      color=3D#ff0000><B>1380.8249&nbsp;&nbsp;</B></FONT></TT></TD>
    <TD align=3Dright><TT><FONT=20
      color=3D#ff0000><B>1379.8177&nbsp;&nbsp;</B></FONT></TT></TD>
    <TD align=3Dright><TT><FONT=20
      color=3D#ff0000><B>1379.6793&nbsp;&nbsp;</B></FONT></TT></TD>
    <TD noWrap align=3Dright><TT><FONT=20
    color=3D#ff0000><B>100&nbsp;</B></FONT></TT></TD>
    <TD align=3Dright><TT><FONT=20
color=3D#ff0000><B>1&nbsp;&nbsp;</B></FONT></TT></TD>
    <TD noWrap align=3Dright><TT><FONT=20
      color=3D#ff0000><B>3&nbsp;&nbsp;</B></FONT></TT></TD>
    <TD noWrap align=3Dright><TT><FONT=20
    color=3D#ff0000><B>57&nbsp;</B></FONT></TT></TD>
    <TD align=3Dright><TT><FONT=20
color=3D#ff0000><B>1&nbsp;&nbsp;</B></FONT></TT></TD>
    <TD align=3Dright><TT><FONT=20
      color=3D#ff0000><B>&nbsp;&nbsp;&nbsp;&nbsp;</B></FONT></TT></TD>
    <TD noWrap><TT><FONT=20
    color=3D#ff0000><B>&nbsp;AGVDGSLSESFRR</B></FONT></TT></TD></TR>
  <TR>
    <TD align=3Dright><INPUT=20
      value=3D"1257.642737 from(1258.650013,1+) intensity(5441.9000) =
title(D%3a%5cDATA%5c2015%5cTEST%5cXIAOMAI%5c1%5c0_D12%5c1%5c1258%2e6500%2=
eLIFT%5c1SREF%5cPDATA%5c1%5c1R) index(0) query(11)"=20
      CHECKED type=3Dcheckbox name=3DQUE></TD>
    <TD align=3Dright><TT><A=20
      onmouseover=3D"if (!browser_EXCLUDE) activateEl('Q11', event)"=20
      onmouseout=3DclearEl()=20
      =
href=3D"http://localhost/mascot/cgi/peptide_view.pl?file=3D../data/201512=
26/F019694.dat&amp;query=3D11&amp;hit=3D1&amp;index=3D&amp;px=3D1&amp;sec=
tion=3D5&amp;ave_thresh=3D33&amp;_ignoreionsscorebelow=3D5&amp;report=3D0=
&amp;_sigthreshold=3D0.05&amp;_msresflags=3D1025&amp;_msresflags2=3D2&amp=
;percolate=3D-1&amp;percolate_rt=3D0"=20
      target=3D_blank>11</A>&nbsp;&nbsp;</TT></TD>
    <TD align=3Dright><TT><FONT=20
      color=3D#ff0000><B>1258.6500&nbsp;&nbsp;</B></FONT></TT></TD>
    <TD align=3Dright><TT><FONT=20
      color=3D#ff0000><B>1257.6427&nbsp;&nbsp;</B></FONT></TT></TD>
    <TD align=3Dright><TT><FONT=20
      color=3D#ff0000><B>1257.6717&nbsp;&nbsp;</B></FONT></TT></TD>
    <TD noWrap align=3Dright><TT><FONT=20
      color=3D#ff0000><B>-23.06&nbsp;</B></FONT></TT></TD>
    <TD align=3Dright><TT><FONT=20
color=3D#ff0000><B>0&nbsp;&nbsp;</B></FONT></TT></TD>
    <TD noWrap align=3Dright><TT><FONT=20
      color=3D#ff0000><B>0&nbsp;&nbsp;</B></FONT></TT></TD>
    <TD noWrap align=3Dright><TT><FONT=20
      color=3D#ff0000><B>1.3e+002&nbsp;</B></FONT></TT></TD>
    <TD align=3Dright><TT><FONT=20
color=3D#ff0000><B>1&nbsp;&nbsp;</B></FONT></TT></TD>
    <TD align=3Dright><TT><FONT=20
      color=3D#ff0000><B>&nbsp;&nbsp;&nbsp;&nbsp;</B></FONT></TT></TD>
    <TD noWrap><TT><FONT=20
  color=3D#ff0000><B>&nbsp;IVPGSEVPASFR</B></FONT></TT></TD></TR>
  <TR>
    <TD align=3Dright><INPUT=20
      value=3D"708.730057 from(709.737333,1+) intensity(2588.7000) =
query(1)"=20
      CHECKED type=3Dcheckbox name=3DQUE></TD>
    <TD align=3Dright><TT><A=20
      onmouseover=3D"if (!browser_EXCLUDE) activateEl('Q1', event)"=20
      onmouseout=3DclearEl()=20
      =
href=3D"http://localhost/mascot/cgi/peptide_view.pl?file=3D../data/201512=
26/F019694.dat&amp;query=3D1&amp;hit=3D1&amp;index=3D&amp;px=3D1&amp;sect=
ion=3D5&amp;ave_thresh=3D33&amp;_ignoreionsscorebelow=3D5&amp;report=3D0&=
amp;_sigthreshold=3D0.05&amp;_msresflags=3D1025&amp;_msresflags2=3D2&amp;=
percolate=3D-1&amp;percolate_rt=3D0"=20
      target=3D_blank>1</A>&nbsp;&nbsp;</TT></TD>
    <TD align=3Dright><TT><I><B>709.7373&nbsp;&nbsp;</B></I></TT></TD>
    <TD align=3Dright><TT><I><B>708.7301&nbsp;&nbsp;</B></I></TT></TD>
    <TD>&nbsp;</TD>
    <TD>&nbsp;</TD>
    <TD>&nbsp;</TD>
    <TD>&nbsp;</TD>
    <TD>&nbsp;</TD>
    <TD>&nbsp;</TD>
    <TD>&nbsp;</TD></TD></TR>
  <TR>
    <TD align=3Dright><INPUT=20
      value=3D"725.090253 from(726.097529,1+) intensity(3268.0000) =
query(2)"=20
      CHECKED type=3Dcheckbox name=3DQUE></TD>
    <TD align=3Dright><TT><A=20
      onmouseover=3D"if (!browser_EXCLUDE) activateEl('Q2', event)"=20
      onmouseout=3DclearEl()=20
      =
href=3D"http://localhost/mascot/cgi/peptide_view.pl?file=3D../data/201512=
26/F019694.dat&amp;query=3D2&amp;hit=3D1&amp;index=3D&amp;px=3D1&amp;sect=
ion=3D5&amp;ave_thresh=3D33&amp;_ignoreionsscorebelow=3D5&amp;report=3D0&=
amp;_sigthreshold=3D0.05&amp;_msresflags=3D1025&amp;_msresflags2=3D2&amp;=
percolate=3D-1&amp;percolate_rt=3D0"=20
      target=3D_blank>2</A>&nbsp;&nbsp;</TT></TD>
    <TD align=3Dright><TT><I><B>726.0975&nbsp;&nbsp;</B></I></TT></TD>
    <TD align=3Dright><TT><I><B>725.0903&nbsp;&nbsp;</B></I></TT></TD>
    <TD>&nbsp;</TD>
    <TD>&nbsp;</TD>
    <TD>&nbsp;</TD>
    <TD>&nbsp;</TD>
    <TD>&nbsp;</TD>
    <TD>&nbsp;</TD>
    <TD>&nbsp;</TD></TD></TR>
  <TR>
    <TD align=3Dright><INPUT=20
      value=3D"841.560835 from(842.568111,1+) intensity(2909.4000) =
query(3)"=20
      CHECKED type=3Dcheckbox name=3DQUE></TD>
    <TD align=3Dright><TT><A=20
      onmouseover=3D"if (!browser_EXCLUDE) activateEl('Q3', event)"=20
      onmouseout=3DclearEl()=20
      =
href=3D"http://localhost/mascot/cgi/peptide_view.pl?file=3D../data/201512=
26/F019694.dat&amp;query=3D3&amp;hit=3D1&amp;index=3D&amp;px=3D1&amp;sect=
ion=3D5&amp;ave_thresh=3D33&amp;_ignoreionsscorebelow=3D5&amp;report=3D0&=
amp;_sigthreshold=3D0.05&amp;_msresflags=3D1025&amp;_msresflags2=3D2&amp;=
percolate=3D-1&amp;percolate_rt=3D0"=20
      target=3D_blank>3</A>&nbsp;&nbsp;</TT></TD>
    <TD align=3Dright><TT><I><B>842.5681&nbsp;&nbsp;</B></I></TT></TD>
    <TD align=3Dright><TT><I><B>841.5608&nbsp;&nbsp;</B></I></TT></TD>
    <TD>&nbsp;</TD>
    <TD>&nbsp;</TD>
    <TD>&nbsp;</TD>
    <TD>&nbsp;</TD>
    <TD>&nbsp;</TD>
    <TD>&nbsp;</TD>
    <TD>&nbsp;</TD></TD></TR>
  <TR>
    <TD align=3Dright><INPUT=20
      value=3D"860.131924 from(861.139200,1+) intensity(10481.6000) =
query(4)"=20
      CHECKED type=3Dcheckbox name=3DQUE></TD>
    <TD align=3Dright><TT><A=20
      onmouseover=3D"if (!browser_EXCLUDE) activateEl('Q4', event)"=20
      onmouseout=3DclearEl()=20
      =
href=3D"http://localhost/mascot/cgi/peptide_view.pl?file=3D../data/201512=
26/F019694.dat&amp;query=3D4&amp;hit=3D1&amp;index=3D&amp;px=3D1&amp;sect=
ion=3D5&amp;ave_thresh=3D33&amp;_ignoreionsscorebelow=3D5&amp;report=3D0&=
amp;_sigthreshold=3D0.05&amp;_msresflags=3D1025&amp;_msresflags2=3D2&amp;=
percolate=3D-1&amp;percolate_rt=3D0"=20
      target=3D_blank>4</A>&nbsp;&nbsp;</TT></TD>
    <TD align=3Dright><TT><I><B>861.1392&nbsp;&nbsp;</B></I></TT></TD>
    <TD align=3Dright><TT><I><B>860.1319&nbsp;&nbsp;</B></I></TT></TD>
    <TD>&nbsp;</TD>
    <TD>&nbsp;</TD>
    <TD>&nbsp;</TD>
    <TD>&nbsp;</TD>
    <TD>&nbsp;</TD>
    <TD>&nbsp;</TD>
    <TD>&nbsp;</TD></TD></TR>
  <TR>
    <TD align=3Dright><INPUT=20
      value=3D"872.571369 from(873.578645,1+) intensity(2633.0000) =
query(5)"=20
      CHECKED type=3Dcheckbox name=3DQUE></TD>
    <TD align=3Dright><TT><A=20
      onmouseover=3D"if (!browser_EXCLUDE) activateEl('Q5', event)"=20
      onmouseout=3DclearEl()=20
      =
href=3D"http://localhost/mascot/cgi/peptide_view.pl?file=3D../data/201512=
26/F019694.dat&amp;query=3D5&amp;hit=3D1&amp;index=3D&amp;px=3D1&amp;sect=
ion=3D5&amp;ave_thresh=3D33&amp;_ignoreionsscorebelow=3D5&amp;report=3D0&=
amp;_sigthreshold=3D0.05&amp;_msresflags=3D1025&amp;_msresflags2=3D2&amp;=
percolate=3D-1&amp;percolate_rt=3D0"=20
      target=3D_blank>5</A>&nbsp;&nbsp;</TT></TD>
    <TD align=3Dright><TT><I><B>873.5786&nbsp;&nbsp;</B></I></TT></TD>
    <TD align=3Dright><TT><I><B>872.5714&nbsp;&nbsp;</B></I></TT></TD>
    <TD>&nbsp;</TD>
    <TD>&nbsp;</TD>
    <TD>&nbsp;</TD>
    <TD>&nbsp;</TD>
    <TD>&nbsp;</TD>
    <TD>&nbsp;</TD>
    <TD>&nbsp;</TD></TD></TR>
  <TR>
    <TD align=3Dright><INPUT=20
      value=3D"876.108309 from(877.115585,1+) intensity(10980.8000) =
query(6)"=20
      CHECKED type=3Dcheckbox name=3DQUE></TD>
    <TD align=3Dright><TT><A=20
      onmouseover=3D"if (!browser_EXCLUDE) activateEl('Q6', event)"=20
      onmouseout=3DclearEl()=20
      =
href=3D"http://localhost/mascot/cgi/peptide_view.pl?file=3D../data/201512=
26/F019694.dat&amp;query=3D6&amp;hit=3D1&amp;index=3D&amp;px=3D1&amp;sect=
ion=3D5&amp;ave_thresh=3D33&amp;_ignoreionsscorebelow=3D5&amp;report=3D0&=
amp;_sigthreshold=3D0.05&amp;_msresflags=3D1025&amp;_msresflags2=3D2&amp;=
percolate=3D-1&amp;percolate_rt=3D0"=20
      target=3D_blank>6</A>&nbsp;&nbsp;</TT></TD>
    <TD align=3Dright><TT><I><B>877.1156&nbsp;&nbsp;</B></I></TT></TD>
    <TD align=3Dright><TT><I><B>876.1083&nbsp;&nbsp;</B></I></TT></TD>
    <TD>&nbsp;</TD>
    <TD>&nbsp;</TD>
    <TD>&nbsp;</TD>
    <TD>&nbsp;</TD>
    <TD>&nbsp;</TD>
    <TD>&nbsp;</TD>
    <TD>&nbsp;</TD></TD></TR>
  <TR>
    <TD align=3Dright><INPUT=20
      value=3D"892.084874 from(893.092150,1+) intensity(3731.6000) =
query(7)"=20
      CHECKED type=3Dcheckbox name=3DQUE></TD>
    <TD align=3Dright><TT><A=20
      onmouseover=3D"if (!browser_EXCLUDE) activateEl('Q7', event)"=20
      onmouseout=3DclearEl()=20
      =
href=3D"http://localhost/mascot/cgi/peptide_view.pl?file=3D../data/201512=
26/F019694.dat&amp;query=3D7&amp;hit=3D1&amp;index=3D&amp;px=3D1&amp;sect=
ion=3D5&amp;ave_thresh=3D33&amp;_ignoreionsscorebelow=3D5&amp;report=3D0&=
amp;_sigthreshold=3D0.05&amp;_msresflags=3D1025&amp;_msresflags2=3D2&amp;=
percolate=3D-1&amp;percolate_rt=3D0"=20
      target=3D_blank>7</A>&nbsp;&nbsp;</TT></TD>
    <TD align=3Dright><TT><I><B>893.0921&nbsp;&nbsp;</B></I></TT></TD>
    <TD align=3Dright><TT><I><B>892.0849&nbsp;&nbsp;</B></I></TT></TD>
    <TD>&nbsp;</TD>
    <TD>&nbsp;</TD>
    <TD>&nbsp;</TD>
    <TD>&nbsp;</TD>
    <TD>&nbsp;</TD>
    <TD>&nbsp;</TD>
    <TD>&nbsp;</TD></TD></TR>
  <TR>
    <TD align=3Dright><INPUT=20
      value=3D"978.537860 from(979.545136,1+) intensity(16973.7000) =
query(8)"=20
      CHECKED type=3Dcheckbox name=3DQUE></TD>
    <TD align=3Dright><TT><A=20
      onmouseover=3D"if (!browser_EXCLUDE) activateEl('Q8', event)"=20
      onmouseout=3DclearEl()=20
      =
href=3D"http://localhost/mascot/cgi/peptide_view.pl?file=3D../data/201512=
26/F019694.dat&amp;query=3D8&amp;hit=3D1&amp;index=3D&amp;px=3D1&amp;sect=
ion=3D5&amp;ave_thresh=3D33&amp;_ignoreionsscorebelow=3D5&amp;report=3D0&=
amp;_sigthreshold=3D0.05&amp;_msresflags=3D1025&amp;_msresflags2=3D2&amp;=
percolate=3D-1&amp;percolate_rt=3D0"=20
      target=3D_blank>8</A>&nbsp;&nbsp;</TT></TD>
    <TD align=3Dright><TT><I><B>979.5451&nbsp;&nbsp;</B></I></TT></TD>
    <TD align=3Dright><TT><I><B>978.5379&nbsp;&nbsp;</B></I></TT></TD>
    <TD>&nbsp;</TD>
    <TD>&nbsp;</TD>
    <TD>&nbsp;</TD>
    <TD>&nbsp;</TD>
    <TD>&nbsp;</TD>
    <TD>&nbsp;</TD>
    <TD>&nbsp;</TD></TD></TR>
  <TR>
    <TD align=3Dright><INPUT=20
      value=3D"1037.596161 from(1038.603437,1+) intensity(3995.7000) =
query(9)"=20
      CHECKED type=3Dcheckbox name=3DQUE></TD>
    <TD align=3Dright><TT><A=20
      onmouseover=3D"if (!browser_EXCLUDE) activateEl('Q9', event)"=20
      onmouseout=3DclearEl()=20
      =
href=3D"http://localhost/mascot/cgi/peptide_view.pl?file=3D../data/201512=
26/F019694.dat&amp;query=3D9&amp;hit=3D1&amp;index=3D&amp;px=3D1&amp;sect=
ion=3D5&amp;ave_thresh=3D33&amp;_ignoreionsscorebelow=3D5&amp;report=3D0&=
amp;_sigthreshold=3D0.05&amp;_msresflags=3D1025&amp;_msresflags2=3D2&amp;=
percolate=3D-1&amp;percolate_rt=3D0"=20
      target=3D_blank>9</A>&nbsp;&nbsp;</TT></TD>
    <TD align=3Dright><TT><I><B>1038.6034&nbsp;&nbsp;</B></I></TT></TD>
    <TD align=3Dright><TT><I><B>1037.5962&nbsp;&nbsp;</B></I></TT></TD>
    <TD>&nbsp;</TD>
    <TD>&nbsp;</TD>
    <TD>&nbsp;</TD>
    <TD>&nbsp;</TD>
    <TD>&nbsp;</TD>
    <TD>&nbsp;</TD>
    <TD>&nbsp;</TD></TD></TR>
  <TR>
    <TD align=3Dright><INPUT=20
      value=3D"1184.688981 from(1185.696257,1+) intensity(4505.9000) =
query(10)"=20
      CHECKED type=3Dcheckbox name=3DQUE></TD>
    <TD align=3Dright><TT><A=20
      onmouseover=3D"if (!browser_EXCLUDE) activateEl('Q10', event)"=20
      onmouseout=3DclearEl()=20
      =
href=3D"http://localhost/mascot/cgi/peptide_view.pl?file=3D../data/201512=
26/F019694.dat&amp;query=3D10&amp;hit=3D1&amp;index=3D&amp;px=3D1&amp;sec=
tion=3D5&amp;ave_thresh=3D33&amp;_ignoreionsscorebelow=3D5&amp;report=3D0=
&amp;_sigthreshold=3D0.05&amp;_msresflags=3D1025&amp;_msresflags2=3D2&amp=
;percolate=3D-1&amp;percolate_rt=3D0"=20
      target=3D_blank>10</A>&nbsp;&nbsp;</TT></TD>
    <TD align=3Dright><TT><I><B>1185.6963&nbsp;&nbsp;</B></I></TT></TD>
    <TD align=3Dright><TT><I><B>1184.6890&nbsp;&nbsp;</B></I></TT></TD>
    <TD>&nbsp;</TD>
    <TD>&nbsp;</TD>
    <TD>&nbsp;</TD>
    <TD>&nbsp;</TD>
    <TD>&nbsp;</TD>
    <TD>&nbsp;</TD>
    <TD>&nbsp;</TD></TD></TR>
  <TR>
    <TD align=3Dright><INPUT=20
      value=3D"1281.737038 from(1282.744314,1+) intensity(4430.6000) =
query(12)"=20
      CHECKED type=3Dcheckbox name=3DQUE></TD>
    <TD align=3Dright><TT><A=20
      onmouseover=3D"if (!browser_EXCLUDE) activateEl('Q12', event)"=20
      onmouseout=3DclearEl()=20
      =
href=3D"http://localhost/mascot/cgi/peptide_view.pl?file=3D../data/201512=
26/F019694.dat&amp;query=3D12&amp;hit=3D1&amp;index=3D&amp;px=3D1&amp;sec=
tion=3D5&amp;ave_thresh=3D33&amp;_ignoreionsscorebelow=3D5&amp;report=3D0=
&amp;_sigthreshold=3D0.05&amp;_msresflags=3D1025&amp;_msresflags2=3D2&amp=
;percolate=3D-1&amp;percolate_rt=3D0"=20
      target=3D_blank>12</A>&nbsp;&nbsp;</TT></TD>
    <TD align=3Dright><TT><I><B>1282.7443&nbsp;&nbsp;</B></I></TT></TD>
    <TD align=3Dright><TT><I><B>1281.7370&nbsp;&nbsp;</B></I></TT></TD>
    <TD>&nbsp;</TD>
    <TD>&nbsp;</TD>
    <TD>&nbsp;</TD>
    <TD>&nbsp;</TD>
    <TD>&nbsp;</TD>
    <TD>&nbsp;</TD>
    <TD>&nbsp;</TD></TD></TR>
  <TR>
    <TD align=3Dright><INPUT=20
      value=3D"1491.796178 from(1492.803454,1+) intensity(4452.8000) =
query(17)"=20
      CHECKED type=3Dcheckbox name=3DQUE></TD>
    <TD align=3Dright><TT><A=20
      onmouseover=3D"if (!browser_EXCLUDE) activateEl('Q17', event)"=20
      onmouseout=3DclearEl()=20
      =
href=3D"http://localhost/mascot/cgi/peptide_view.pl?file=3D../data/201512=
26/F019694.dat&amp;query=3D17&amp;hit=3D1&amp;index=3D&amp;px=3D1&amp;sec=
tion=3D5&amp;ave_thresh=3D33&amp;_ignoreionsscorebelow=3D5&amp;report=3D0=
&amp;_sigthreshold=3D0.05&amp;_msresflags=3D1025&amp;_msresflags2=3D2&amp=
;percolate=3D-1&amp;percolate_rt=3D0"=20
      target=3D_blank>17</A>&nbsp;&nbsp;</TT></TD>
    <TD align=3Dright><TT><I><B>1492.8035&nbsp;&nbsp;</B></I></TT></TD>
    <TD align=3Dright><TT><I><B>1491.7962&nbsp;&nbsp;</B></I></TT></TD>
    <TD>&nbsp;</TD>
    <TD>&nbsp;</TD>
    <TD>&nbsp;</TD>
    <TD>&nbsp;</TD>
    <TD>&nbsp;</TD>
    <TD>&nbsp;</TD>
    <TD>&nbsp;</TD></TD></TR>
  <TR>
    <TD align=3Dright><INPUT=20
      value=3D"1519.937877 from(1520.945153,1+) intensity(4571.0000) =
query(18)"=20
      CHECKED type=3Dcheckbox name=3DQUE></TD>
    <TD align=3Dright><TT><A=20
      onmouseover=3D"if (!browser_EXCLUDE) activateEl('Q18', event)"=20
      onmouseout=3DclearEl()=20
      =
href=3D"http://localhost/mascot/cgi/peptide_view.pl?file=3D../data/201512=
26/F019694.dat&amp;query=3D18&amp;hit=3D1&amp;index=3D&amp;px=3D1&amp;sec=
tion=3D5&amp;ave_thresh=3D33&amp;_ignoreionsscorebelow=3D5&amp;report=3D0=
&amp;_sigthreshold=3D0.05&amp;_msresflags=3D1025&amp;_msresflags2=3D2&amp=
;percolate=3D-1&amp;percolate_rt=3D0"=20
      target=3D_blank>18</A>&nbsp;&nbsp;</TT></TD>
    <TD align=3Dright><TT><I><B>1520.9452&nbsp;&nbsp;</B></I></TT></TD>
    <TD align=3Dright><TT><I><B>1519.9379&nbsp;&nbsp;</B></I></TT></TD>
    <TD>&nbsp;</TD>
    <TD>&nbsp;</TD>
    <TD>&nbsp;</TD>
    <TD>&nbsp;</TD>
    <TD>&nbsp;</TD>
    <TD>&nbsp;</TD>
    <TD>&nbsp;</TD></TD></TR>
  <TR>
    <TD align=3Dright><INPUT=20
      value=3D"1541.868736 from(1542.876012,1+) intensity(8449.4000) =
query(19)"=20
      CHECKED type=3Dcheckbox name=3DQUE></TD>
    <TD align=3Dright><TT><A=20
      onmouseover=3D"if (!browser_EXCLUDE) activateEl('Q19', event)"=20
      onmouseout=3DclearEl()=20
      =
href=3D"http://localhost/mascot/cgi/peptide_view.pl?file=3D../data/201512=
26/F019694.dat&amp;query=3D19&amp;hit=3D1&amp;index=3D&amp;px=3D1&amp;sec=
tion=3D5&amp;ave_thresh=3D33&amp;_ignoreionsscorebelow=3D5&amp;report=3D0=
&amp;_sigthreshold=3D0.05&amp;_msresflags=3D1025&amp;_msresflags2=3D2&amp=
;percolate=3D-1&amp;percolate_rt=3D0"=20
      target=3D_blank>19</A>&nbsp;&nbsp;</TT></TD>
    <TD align=3Dright><TT><I><B>1542.8760&nbsp;&nbsp;</B></I></TT></TD>
    <TD align=3Dright><TT><I><B>1541.8687&nbsp;&nbsp;</B></I></TT></TD>
    <TD>&nbsp;</TD>
    <TD>&nbsp;</TD>
    <TD>&nbsp;</TD>
    <TD>&nbsp;</TD>
    <TD>&nbsp;</TD>
    <TD>&nbsp;</TD>
    <TD>&nbsp;</TD></TD></TR>
  <TR>
    <TD align=3Dright><INPUT=20
      value=3D"1554.811037 from(1555.818313,1+) intensity(4926.9000) =
query(20)"=20
      CHECKED type=3Dcheckbox name=3DQUE></TD>
    <TD align=3Dright><TT><A=20
      onmouseover=3D"if (!browser_EXCLUDE) activateEl('Q20', event)"=20
      onmouseout=3DclearEl()=20
      =
href=3D"http://localhost/mascot/cgi/peptide_view.pl?file=3D../data/201512=
26/F019694.dat&amp;query=3D20&amp;hit=3D1&amp;index=3D&amp;px=3D1&amp;sec=
tion=3D5&amp;ave_thresh=3D33&amp;_ignoreionsscorebelow=3D5&amp;report=3D0=
&amp;_sigthreshold=3D0.05&amp;_msresflags=3D1025&amp;_msresflags2=3D2&amp=
;percolate=3D-1&amp;percolate_rt=3D0"=20
      target=3D_blank>20</A>&nbsp;&nbsp;</TT></TD>
    <TD align=3Dright><TT><I><B>1555.8183&nbsp;&nbsp;</B></I></TT></TD>
    <TD align=3Dright><TT><I><B>1554.8110&nbsp;&nbsp;</B></I></TT></TD>
    <TD>&nbsp;</TD>
    <TD>&nbsp;</TD>
    <TD>&nbsp;</TD>
    <TD>&nbsp;</TD>
    <TD>&nbsp;</TD>
    <TD>&nbsp;</TD>
    <TD>&nbsp;</TD></TD></TR>
  <TR>
    <TD align=3Dright><INPUT=20
      value=3D"1571.826163 from(1572.833439,1+) intensity(5199.0000) =
query(21)"=20
      CHECKED type=3Dcheckbox name=3DQUE></TD>
    <TD align=3Dright><TT><A=20
      onmouseover=3D"if (!browser_EXCLUDE) activateEl('Q21', event)"=20
      onmouseout=3DclearEl()=20
      =
href=3D"http://localhost/mascot/cgi/peptide_view.pl?file=3D../data/201512=
26/F019694.dat&amp;query=3D21&amp;hit=3D1&amp;index=3D&amp;px=3D1&amp;sec=
tion=3D5&amp;ave_thresh=3D33&amp;_ignoreionsscorebelow=3D5&amp;report=3D0=
&amp;_sigthreshold=3D0.05&amp;_msresflags=3D1025&amp;_msresflags2=3D2&amp=
;percolate=3D-1&amp;percolate_rt=3D0"=20
      target=3D_blank>21</A>&nbsp;&nbsp;</TT></TD>
    <TD align=3Dright><TT><I><B>1572.8334&nbsp;&nbsp;</B></I></TT></TD>
    <TD align=3Dright><TT><I><B>1571.8262&nbsp;&nbsp;</B></I></TT></TD>
    <TD>&nbsp;</TD>
    <TD>&nbsp;</TD>
    <TD>&nbsp;</TD>
    <TD>&nbsp;</TD>
    <TD>&nbsp;</TD>
    <TD>&nbsp;</TD>
    <TD>&nbsp;</TD></TD></TR>
  <TR>
    <TD align=3Dright><INPUT=20
      value=3D"1772.990233 from(1773.997509,1+) intensity(4397.7000) =
query(24)"=20
      CHECKED type=3Dcheckbox name=3DQUE></TD>
    <TD align=3Dright><TT><A=20
      onmouseover=3D"if (!browser_EXCLUDE) activateEl('Q24', event)"=20
      onmouseout=3DclearEl()=20
      =
href=3D"http://localhost/mascot/cgi/peptide_view.pl?file=3D../data/201512=
26/F019694.dat&amp;query=3D24&amp;hit=3D1&amp;index=3D&amp;px=3D1&amp;sec=
tion=3D5&amp;ave_thresh=3D33&amp;_ignoreionsscorebelow=3D5&amp;report=3D0=
&amp;_sigthreshold=3D0.05&amp;_msresflags=3D1025&amp;_msresflags2=3D2&amp=
;percolate=3D-1&amp;percolate_rt=3D0"=20
      target=3D_blank>24</A>&nbsp;&nbsp;</TT></TD>
    <TD align=3Dright><TT><I><B>1773.9975&nbsp;&nbsp;</B></I></TT></TD>
    <TD align=3Dright><TT><I><B>1772.9902&nbsp;&nbsp;</B></I></TT></TD>
    <TD>&nbsp;</TD>
    <TD>&nbsp;</TD>
    <TD>&nbsp;</TD>
    <TD>&nbsp;</TD>
    <TD>&nbsp;</TD>
    <TD>&nbsp;</TD>
    <TD>&nbsp;</TD></TD></TR>
  <TR>
    <TD align=3Dright><INPUT=20
      value=3D"1971.100795 from(1972.108071,1+) intensity(4412.6000) =
query(27)"=20
      CHECKED type=3Dcheckbox name=3DQUE></TD>
    <TD align=3Dright><TT><A=20
      onmouseover=3D"if (!browser_EXCLUDE) activateEl('Q27', event)"=20
      onmouseout=3DclearEl()=20
      =
href=3D"http://localhost/mascot/cgi/peptide_view.pl?file=3D../data/201512=
26/F019694.dat&amp;query=3D27&amp;hit=3D1&amp;index=3D&amp;px=3D1&amp;sec=
tion=3D5&amp;ave_thresh=3D33&amp;_ignoreionsscorebelow=3D5&amp;report=3D0=
&amp;_sigthreshold=3D0.05&amp;_msresflags=3D1025&amp;_msresflags2=3D2&amp=
;percolate=3D-1&amp;percolate_rt=3D0"=20
      target=3D_blank>27</A>&nbsp;&nbsp;</TT></TD>
    <TD align=3Dright><TT><I><B>1972.1081&nbsp;&nbsp;</B></I></TT></TD>
    <TD align=3Dright><TT><I><B>1971.1008&nbsp;&nbsp;</B></I></TT></TD>
    <TD>&nbsp;</TD>
    <TD>&nbsp;</TD>
    <TD>&nbsp;</TD>
    <TD>&nbsp;</TD>
    <TD>&nbsp;</TD>
    <TD>&nbsp;</TD>
    <TD>&nbsp;</TD></TD></TR>
  <TR>
    <TD align=3Dright><INPUT=20
      value=3D"2042.091923 from(2043.099199,1+) intensity(6018.9000) =
query(28)"=20
      CHECKED type=3Dcheckbox name=3DQUE></TD>
    <TD align=3Dright><TT><A=20
      onmouseover=3D"if (!browser_EXCLUDE) activateEl('Q28', event)"=20
      onmouseout=3DclearEl()=20
      =
href=3D"http://localhost/mascot/cgi/peptide_view.pl?file=3D../data/201512=
26/F019694.dat&amp;query=3D28&amp;hit=3D1&amp;index=3D&amp;px=3D1&amp;sec=
tion=3D5&amp;ave_thresh=3D33&amp;_ignoreionsscorebelow=3D5&amp;report=3D0=
&amp;_sigthreshold=3D0.05&amp;_msresflags=3D1025&amp;_msresflags2=3D2&amp=
;percolate=3D-1&amp;percolate_rt=3D0"=20
      target=3D_blank>28</A>&nbsp;&nbsp;</TT></TD>
    <TD align=3Dright><TT><I><B>2043.0992&nbsp;&nbsp;</B></I></TT></TD>
    <TD align=3Dright><TT><I><B>2042.0919&nbsp;&nbsp;</B></I></TT></TD>
    <TD>&nbsp;</TD>
    <TD>&nbsp;</TD>
    <TD>&nbsp;</TD>
    <TD>&nbsp;</TD>
    <TD>&nbsp;</TD>
    <TD>&nbsp;</TD>
    <TD>&nbsp;</TD></TD></TR>
  <TR>
    <TD align=3Dright><INPUT=20
      value=3D"2059.096492 from(2060.103768,1+) intensity(5994.2000) =
query(30)"=20
      CHECKED type=3Dcheckbox name=3DQUE></TD>
    <TD align=3Dright><TT><A=20
      onmouseover=3D"if (!browser_EXCLUDE) activateEl('Q30', event)"=20
      onmouseout=3DclearEl()=20
      =
href=3D"http://localhost/mascot/cgi/peptide_view.pl?file=3D../data/201512=
26/F019694.dat&amp;query=3D30&amp;hit=3D1&amp;index=3D&amp;px=3D1&amp;sec=
tion=3D5&amp;ave_thresh=3D33&amp;_ignoreionsscorebelow=3D5&amp;report=3D0=
&amp;_sigthreshold=3D0.05&amp;_msresflags=3D1025&amp;_msresflags2=3D2&amp=
;percolate=3D-1&amp;percolate_rt=3D0"=20
      target=3D_blank>30</A>&nbsp;&nbsp;</TT></TD>
    <TD align=3Dright><TT><I><B>2060.1038&nbsp;&nbsp;</B></I></TT></TD>
    <TD align=3Dright><TT><I><B>2059.0965&nbsp;&nbsp;</B></I></TT></TD>
    <TD>&nbsp;</TD>
    <TD>&nbsp;</TD>
    <TD>&nbsp;</TD>
    <TD>&nbsp;</TD>
    <TD>&nbsp;</TD>
    <TD>&nbsp;</TD>
    <TD>&nbsp;</TD></TD></TR>
  <TR>
    <TD align=3Dright><INPUT=20
      value=3D"2099.195771 from(2100.203047,1+) intensity(4151.7000) =
query(31)"=20
      CHECKED type=3Dcheckbox name=3DQUE></TD>
    <TD align=3Dright><TT><A=20
      onmouseover=3D"if (!browser_EXCLUDE) activateEl('Q31', event)"=20
      onmouseout=3DclearEl()=20
      =
href=3D"http://localhost/mascot/cgi/peptide_view.pl?file=3D../data/201512=
26/F019694.dat&amp;query=3D31&amp;hit=3D1&amp;index=3D&amp;px=3D1&amp;sec=
tion=3D5&amp;ave_thresh=3D33&amp;_ignoreionsscorebelow=3D5&amp;report=3D0=
&amp;_sigthreshold=3D0.05&amp;_msresflags=3D1025&amp;_msresflags2=3D2&amp=
;percolate=3D-1&amp;percolate_rt=3D0"=20
      target=3D_blank>31</A>&nbsp;&nbsp;</TT></TD>
    <TD align=3Dright><TT><I><B>2100.2030&nbsp;&nbsp;</B></I></TT></TD>
    <TD align=3Dright><TT><I><B>2099.1958&nbsp;&nbsp;</B></I></TT></TD>
    <TD>&nbsp;</TD>
    <TD>&nbsp;</TD>
    <TD>&nbsp;</TD>
    <TD>&nbsp;</TD>
    <TD>&nbsp;</TD>
    <TD>&nbsp;</TD>
    <TD>&nbsp;</TD></TD></TR>
  <TR>
    <TD align=3Dright><INPUT=20
      value=3D"2232.189886 from(2233.197162,1+) intensity(3745.6000) =
query(32)"=20
      CHECKED type=3Dcheckbox name=3DQUE></TD>
    <TD align=3Dright><TT><A=20
      onmouseover=3D"if (!browser_EXCLUDE) activateEl('Q32', event)"=20
      onmouseout=3DclearEl()=20
      =
href=3D"http://localhost/mascot/cgi/peptide_view.pl?file=3D../data/201512=
26/F019694.dat&amp;query=3D32&amp;hit=3D1&amp;index=3D&amp;px=3D1&amp;sec=
tion=3D5&amp;ave_thresh=3D33&amp;_ignoreionsscorebelow=3D5&amp;report=3D0=
&amp;_sigthreshold=3D0.05&amp;_msresflags=3D1025&amp;_msresflags2=3D2&amp=
;percolate=3D-1&amp;percolate_rt=3D0"=20
      target=3D_blank>32</A>&nbsp;&nbsp;</TT></TD>
    <TD align=3Dright><TT><I><B>2233.1972&nbsp;&nbsp;</B></I></TT></TD>
    <TD align=3Dright><TT><I><B>2232.1899&nbsp;&nbsp;</B></I></TT></TD>
    <TD>&nbsp;</TD>
    <TD>&nbsp;</TD>
    <TD>&nbsp;</TD>
    <TD>&nbsp;</TD>
    <TD>&nbsp;</TD>
    <TD>&nbsp;</TD>
    <TD>&nbsp;</TD></TD></TR>
  <TR>
    <TD align=3Dright><INPUT=20
      value=3D"2316.296232 from(2317.303508,1+) intensity(5363.2000) =
query(33)"=20
      CHECKED type=3Dcheckbox name=3DQUE></TD>
    <TD align=3Dright><TT><A=20
      onmouseover=3D"if (!browser_EXCLUDE) activateEl('Q33', event)"=20
      onmouseout=3DclearEl()=20
      =
href=3D"http://localhost/mascot/cgi/peptide_view.pl?file=3D../data/201512=
26/F019694.dat&amp;query=3D33&amp;hit=3D1&amp;index=3D&amp;px=3D1&amp;sec=
tion=3D5&amp;ave_thresh=3D33&amp;_ignoreionsscorebelow=3D5&amp;report=3D0=
&amp;_sigthreshold=3D0.05&amp;_msresflags=3D1025&amp;_msresflags2=3D2&amp=
;percolate=3D-1&amp;percolate_rt=3D0"=20
      target=3D_blank>33</A>&nbsp;&nbsp;</TT></TD>
    <TD align=3Dright><TT><I><B>2317.3035&nbsp;&nbsp;</B></I></TT></TD>
    <TD align=3Dright><TT><I><B>2316.2962&nbsp;&nbsp;</B></I></TT></TD>
    <TD>&nbsp;</TD>
    <TD>&nbsp;</TD>
    <TD>&nbsp;</TD>
    <TD>&nbsp;</TD>
    <TD>&nbsp;</TD>
    <TD>&nbsp;</TD>
    <TD>&nbsp;</TD></TD></TR>
  <TR>
    <TD align=3Dright><INPUT=20
      value=3D"2338.273947 from(2339.281223,1+) intensity(3646.7000) =
query(34)"=20
      CHECKED type=3Dcheckbox name=3DQUE></TD>
    <TD align=3Dright><TT><A=20
      onmouseover=3D"if (!browser_EXCLUDE) activateEl('Q34', event)"=20
      onmouseout=3DclearEl()=20
      =
href=3D"http://localhost/mascot/cgi/peptide_view.pl?file=3D../data/201512=
26/F019694.dat&amp;query=3D34&amp;hit=3D1&amp;index=3D&amp;px=3D1&amp;sec=
tion=3D5&amp;ave_thresh=3D33&amp;_ignoreionsscorebelow=3D5&amp;report=3D0=
&amp;_sigthreshold=3D0.05&amp;_msresflags=3D1025&amp;_msresflags2=3D2&amp=
;percolate=3D-1&amp;percolate_rt=3D0"=20
      target=3D_blank>34</A>&nbsp;&nbsp;</TT></TD>
    <TD align=3Dright><TT><I><B>2339.2812&nbsp;&nbsp;</B></I></TT></TD>
    <TD align=3Dright><TT><I><B>2338.2739&nbsp;&nbsp;</B></I></TT></TD>
    <TD>&nbsp;</TD>
    <TD>&nbsp;</TD>
    <TD>&nbsp;</TD>
    <TD>&nbsp;</TD>
    <TD>&nbsp;</TD>
    <TD>&nbsp;</TD>
    <TD>&nbsp;</TD></TD></TR>
  <TR>
    <TD align=3Dright><INPUT=20
      value=3D"2416.374627 from(2417.381903,1+) intensity(10603.0000) =
query(35)"=20
      CHECKED type=3Dcheckbox name=3DQUE></TD>
    <TD align=3Dright><TT><A=20
      onmouseover=3D"if (!browser_EXCLUDE) activateEl('Q35', event)"=20
      onmouseout=3DclearEl()=20
      =
href=3D"http://localhost/mascot/cgi/peptide_view.pl?file=3D../data/201512=
26/F019694.dat&amp;query=3D35&amp;hit=3D1&amp;index=3D&amp;px=3D1&amp;sec=
tion=3D5&amp;ave_thresh=3D33&amp;_ignoreionsscorebelow=3D5&amp;report=3D0=
&amp;_sigthreshold=3D0.05&amp;_msresflags=3D1025&amp;_msresflags2=3D2&amp=
;percolate=3D-1&amp;percolate_rt=3D0"=20
      target=3D_blank>35</A>&nbsp;&nbsp;</TT></TD>
    <TD align=3Dright><TT><I><B>2417.3819&nbsp;&nbsp;</B></I></TT></TD>
    <TD align=3Dright><TT><I><B>2416.3746&nbsp;&nbsp;</B></I></TT></TD>
    <TD>&nbsp;</TD>
    <TD>&nbsp;</TD>
    <TD>&nbsp;</TD>
    <TD>&nbsp;</TD>
    <TD>&nbsp;</TD>
    <TD>&nbsp;</TD>
    <TD>&nbsp;</TD></TD></TR>
  <TR>
    <TD align=3Dright><INPUT=20
      value=3D"2438.358056 from(2439.365332,1+) intensity(6551.0000) =
query(36)"=20
      CHECKED type=3Dcheckbox name=3DQUE></TD>
    <TD align=3Dright><TT><A=20
      onmouseover=3D"if (!browser_EXCLUDE) activateEl('Q36', event)"=20
      onmouseout=3DclearEl()=20
      =
href=3D"http://localhost/mascot/cgi/peptide_view.pl?file=3D../data/201512=
26/F019694.dat&amp;query=3D36&amp;hit=3D1&amp;index=3D&amp;px=3D1&amp;sec=
tion=3D5&amp;ave_thresh=3D33&amp;_ignoreionsscorebelow=3D5&amp;report=3D0=
&amp;_sigthreshold=3D0.05&amp;_msresflags=3D1025&amp;_msresflags2=3D2&amp=
;percolate=3D-1&amp;percolate_rt=3D0"=20
      target=3D_blank>36</A>&nbsp;&nbsp;</TT></TD>
    <TD align=3Dright><TT><I><B>2439.3653&nbsp;&nbsp;</B></I></TT></TD>
    <TD align=3Dright><TT><I><B>2438.3581&nbsp;&nbsp;</B></I></TT></TD>
    <TD>&nbsp;</TD>
    <TD>&nbsp;</TD>
    <TD>&nbsp;</TD>
    <TD>&nbsp;</TD>
    <TD>&nbsp;</TD>
    <TD>&nbsp;</TD>
    <TD>&nbsp;</TD></TD></TR>
  <TR>
    <TD align=3Dright><INPUT=20
      value=3D"2454.337820 from(2455.345096,1+) intensity(2883.2000) =
query(37)"=20
      CHECKED type=3Dcheckbox name=3DQUE></TD>
    <TD align=3Dright><TT><A=20
      onmouseover=3D"if (!browser_EXCLUDE) activateEl('Q37', event)"=20
      onmouseout=3DclearEl()=20
      =
href=3D"http://localhost/mascot/cgi/peptide_view.pl?file=3D../data/201512=
26/F019694.dat&amp;query=3D37&amp;hit=3D1&amp;index=3D&amp;px=3D1&amp;sec=
tion=3D5&amp;ave_thresh=3D33&amp;_ignoreionsscorebelow=3D5&amp;report=3D0=
&amp;_sigthreshold=3D0.05&amp;_msresflags=3D1025&amp;_msresflags2=3D2&amp=
;percolate=3D-1&amp;percolate_rt=3D0"=20
      target=3D_blank>37</A>&nbsp;&nbsp;</TT></TD>
    <TD align=3Dright><TT><I><B>2455.3451&nbsp;&nbsp;</B></I></TT></TD>
    <TD align=3Dright><TT><I><B>2454.3378&nbsp;&nbsp;</B></I></TT></TD>
    <TD>&nbsp;</TD>
    <TD>&nbsp;</TD>
    <TD>&nbsp;</TD>
    <TD>&nbsp;</TD>
    <TD>&nbsp;</TD>
    <TD>&nbsp;</TD>
    <TD>&nbsp;</TD></TD></TR>
  <TR>
    <TD align=3Dright><INPUT=20
      value=3D"2494.396137 from(2495.403413,1+) intensity(2534.6000) =
query(38)"=20
      CHECKED type=3Dcheckbox name=3DQUE></TD>
    <TD align=3Dright><TT><A=20
      onmouseover=3D"if (!browser_EXCLUDE) activateEl('Q38', event)"=20
      onmouseout=3DclearEl()=20
      =
href=3D"http://localhost/mascot/cgi/peptide_view.pl?file=3D../data/201512=
26/F019694.dat&amp;query=3D38&amp;hit=3D1&amp;index=3D&amp;px=3D1&amp;sec=
tion=3D5&amp;ave_thresh=3D33&amp;_ignoreionsscorebelow=3D5&amp;report=3D0=
&amp;_sigthreshold=3D0.05&amp;_msresflags=3D1025&amp;_msresflags2=3D2&amp=
;percolate=3D-1&amp;percolate_rt=3D0"=20
      target=3D_blank>38</A>&nbsp;&nbsp;</TT></TD>
    <TD align=3Dright><TT><I><B>2495.4034&nbsp;&nbsp;</B></I></TT></TD>
    <TD align=3Dright><TT><I><B>2494.3961&nbsp;&nbsp;</B></I></TT></TD>
    <TD>&nbsp;</TD>
    <TD>&nbsp;</TD>
    <TD>&nbsp;</TD>
    <TD>&nbsp;</TD>
    <TD>&nbsp;</TD>
    <TD>&nbsp;</TD>
    <TD>&nbsp;</TD></TD></TR>
  <TR>
    <TD align=3Dright><INPUT=20
      value=3D"2597.429993 from(2598.437269,1+) intensity(3071.5000) =
query(39)"=20
      CHECKED type=3Dcheckbox name=3DQUE></TD>
    <TD align=3Dright><TT><A=20
      onmouseover=3D"if (!browser_EXCLUDE) activateEl('Q39', event)"=20
      onmouseout=3DclearEl()=20
      =
href=3D"http://localhost/mascot/cgi/peptide_view.pl?file=3D../data/201512=
26/F019694.dat&amp;query=3D39&amp;hit=3D1&amp;index=3D&amp;px=3D1&amp;sec=
tion=3D5&amp;ave_thresh=3D33&amp;_ignoreionsscorebelow=3D5&amp;report=3D0=
&amp;_sigthreshold=3D0.05&amp;_msresflags=3D1025&amp;_msresflags2=3D2&amp=
;percolate=3D-1&amp;percolate_rt=3D0"=20
      target=3D_blank>39</A>&nbsp;&nbsp;</TT></TD>
    <TD align=3Dright><TT><I><B>2598.4373&nbsp;&nbsp;</B></I></TT></TD>
    <TD align=3Dright><TT><I><B>2597.4300&nbsp;&nbsp;</B></I></TT></TD>
    <TD>&nbsp;</TD>
    <TD>&nbsp;</TD>
    <TD>&nbsp;</TD>
    <TD>&nbsp;</TD>
    <TD>&nbsp;</TD>
    <TD>&nbsp;</TD>
    <TD>&nbsp;</TD></TD></TR>
  <TR>
    <TD align=3Dright><INPUT=20
      value=3D"2774.510805 from(2775.518081,1+) intensity(2041.7000) =
query(40)"=20
      CHECKED type=3Dcheckbox name=3DQUE></TD>
    <TD align=3Dright><TT><A=20
      onmouseover=3D"if (!browser_EXCLUDE) activateEl('Q40', event)"=20
      onmouseout=3DclearEl()=20
      =
href=3D"http://localhost/mascot/cgi/peptide_view.pl?file=3D../data/201512=
26/F019694.dat&amp;query=3D40&amp;hit=3D1&amp;index=3D&amp;px=3D1&amp;sec=
tion=3D5&amp;ave_thresh=3D33&amp;_ignoreionsscorebelow=3D5&amp;report=3D0=
&amp;_sigthreshold=3D0.05&amp;_msresflags=3D1025&amp;_msresflags2=3D2&amp=
;percolate=3D-1&amp;percolate_rt=3D0"=20
      target=3D_blank>40</A>&nbsp;&nbsp;</TT></TD>
    <TD align=3Dright><TT><I><B>2775.5181&nbsp;&nbsp;</B></I></TT></TD>
    <TD align=3Dright><TT><I><B>2774.5108&nbsp;&nbsp;</B></I></TT></TD>
    <TD>&nbsp;</TD>
    <TD>&nbsp;</TD>
    <TD>&nbsp;</TD>
    <TD>&nbsp;</TD>
    <TD>&nbsp;</TD>
    <TD>&nbsp;</TD>
    <TD>&nbsp;</TD></TD></TR>
  <TR>
    <TD align=3Dright><INPUT=20
      value=3D"2902.607010 from(2903.614286,1+) intensity(1255.0000) =
query(41)"=20
      CHECKED type=3Dcheckbox name=3DQUE></TD>
    <TD align=3Dright><TT><A=20
      onmouseover=3D"if (!browser_EXCLUDE) activateEl('Q41', event)"=20
      onmouseout=3DclearEl()=20
      =
href=3D"http://localhost/mascot/cgi/peptide_view.pl?file=3D../data/201512=
26/F019694.dat&amp;query=3D41&amp;hit=3D1&amp;index=3D&amp;px=3D1&amp;sec=
tion=3D5&amp;ave_thresh=3D33&amp;_ignoreionsscorebelow=3D5&amp;report=3D0=
&amp;_sigthreshold=3D0.05&amp;_msresflags=3D1025&amp;_msresflags2=3D2&amp=
;percolate=3D-1&amp;percolate_rt=3D0"=20
      target=3D_blank>41</A>&nbsp;&nbsp;</TT></TD>
    <TD align=3Dright><TT><I><B>2903.6143&nbsp;&nbsp;</B></I></TT></TD>
    <TD align=3Dright><TT><I><B>2902.6070&nbsp;&nbsp;</B></I></TT></TD>
    <TD>&nbsp;</TD>
    <TD>&nbsp;</TD>
    <TD>&nbsp;</TD>
    <TD>&nbsp;</TD>
    <TD>&nbsp;</TD>
    <TD>&nbsp;</TD>
    <TD>&nbsp;</TD></TD></TR>
  <TR>
    <TD align=3Dright><INPUT=20
      value=3D"3044.732702 from(3045.739978,1+) intensity(2922.0000) =
query(42)"=20
      CHECKED type=3Dcheckbox name=3DQUE></TD>
    <TD align=3Dright><TT><A=20
      onmouseover=3D"if (!browser_EXCLUDE) activateEl('Q42', event)"=20
      onmouseout=3DclearEl()=20
      =
href=3D"http://localhost/mascot/cgi/peptide_view.pl?file=3D../data/201512=
26/F019694.dat&amp;query=3D42&amp;hit=3D1&amp;index=3D&amp;px=3D1&amp;sec=
tion=3D5&amp;ave_thresh=3D33&amp;_ignoreionsscorebelow=3D5&amp;report=3D0=
&amp;_sigthreshold=3D0.05&amp;_msresflags=3D1025&amp;_msresflags2=3D2&amp=
;percolate=3D-1&amp;percolate_rt=3D0"=20
      target=3D_blank>42</A>&nbsp;&nbsp;</TT></TD>
    <TD align=3Dright><TT><I><B>3045.7400&nbsp;&nbsp;</B></I></TT></TD>
    <TD align=3Dright><TT><I><B>3044.7327&nbsp;&nbsp;</B></I></TT></TD>
    <TD>&nbsp;</TD>
    <TD>&nbsp;</TD>
    <TD>&nbsp;</TD>
    <TD>&nbsp;</TD>
    <TD>&nbsp;</TD>
    <TD>&nbsp;</TD>
    <TD>&nbsp;</TD></TD></TR></TBODY></TABLE>
<HR>
</FORM>
<H3>Search Parameters</H3><FONT face=3D"Courier =
New,Courier,monospace"><PRE><B>Type of search         : MS/MS Ion =
Search</B>
<B>Enzyme                 : Trypsin</B>
<B>Fixed modifications    : <A =
href=3D"http://localhost/mascot/cgi/client.pl?modification&amp;mod_name=3D=
Carbamidomethyl+%28C%29&amp;file=3D../data/20151226/F019694.dat" =
target=3D_blank>Carbamidomethyl (C)</A></B>
<B>Variable modifications : <A =
href=3D"http://localhost/mascot/cgi/client.pl?modification&amp;mod_name=3D=
Oxidation+%28M%29&amp;file=3D../data/20151226/F019694.dat" =
target=3D_blank>Oxidation (M)</A></B>
<B>Mass values            : Monoisotopic</B>
<B>Protein Mass           : Unrestricted</B>
<B>Peptide Mass Tolerance : =C2=B1 150 ppm</B>
<B>Fragment Mass Tolerance: =C2=B1 0.7 Da</B>
<B>Max Missed Cleavages   : 1</B>
<B>Instrument type        : MALDI-TOF-TOF</B>
<B>Number of queries      : 42</B>
</PRE></FONT>
<P>
<TABLE border=3D2 cellSpacing=3D2 cellPadding=3D1 width=3D"100%">
  <TBODY>
  <TR>
    <TD noWrap align=3Dmiddle><B>Mascot:</B>&nbsp; <A=20
      =
href=3D"http://www.matrixscience.com/">http://www.matrixscience.com/</A> =

  </TD></TR></TBODY></TABLE>
<SCRIPT language=3DJavaScript1.2>=0A=
<!--=0A=
var timerID =3D null;=0A=
var active =3D null;=0A=
=0A=
function redo() {=0A=
  window.location.reload();=0A=
}=0A=
=0A=
function init() {=0A=
  setTimeout("window.onresize =3D redo", 1000);=0A=
}=0A=
=0A=
function displayEl(left, top) {=0A=
  if (browser_NS4||browser_NS6||browser_NS7||browser_MZ7) =
document.releaseEvents(Event.MOUSEMOVE);=0A=
  document.onmousemove =3D null;=0A=
  if (browser_NS4) {=0A=
    var whichEl =3D document[active];=0A=
  } else if =
(browser_NS6||browser_NS7||browser_MZ7||browser_OP5||browser_OP6||browser=
_OP7) {=0A=
    var whichEl =3D document.getElementById(active).style;=0A=
  } else {=0A=
    var whichEl =3D document.all[active].style;=0A=
  }=0A=
  whichEl.left =3D left;=0A=
  whichEl.top =3D top;=0A=
  whichEl.visibility =3D (browser_NS4) ? "show" : "visible";=0A=
}=0A=
=0A=
function clearEl() {=0A=
  self.status =3D "";=0A=
  if (browser_EXCLUDE) return;=0A=
  if (browser_NS4) {=0A=
    var whichEl =3D document[active];=0A=
  } else if =
(browser_NS6||browser_NS7||browser_MZ7||browser_OP5||browser_OP6||browser=
_OP7) {=0A=
    var whichEl =3D document.getElementById(active).style;=0A=
  } else {=0A=
    var whichEl =3D document.all[active].style;=0A=
  }=0A=
  whichEl.visibility =3D (browser_NS4) ? "hide" : "hidden";=0A=
  active =3D null;=0A=
  if (timerID) clearTimeout(timerID);=0A=
  if (browser_NS4||browser_NS6||browser_NS7||browser_MZ7) =
document.releaseEvents(Event.MOUSEMOVE);=0A=
  document.onmousemove =3D null;=0A=
}=0A=
=0A=
function activateEl(id, e) {=0A=
  if (browser_EXCLUDE) return;=0A=
  active =3D id;=0A=
  if (browser_NS4||browser_NS6||browser_NS7||browser_MZ7) =
document.captureEvents(Event.MOUSEMOVE);=0A=
  document.onmousemove =3D checkEl;=0A=
  checkEl(e);=0A=
}=0A=
=0A=
function checkEl(e) {=0A=
  if (timerID) clearTimeout(timerID);=0A=
  if (browser_OP5||browser_OP6||browser_KDE) {=0A=
    var left =3D event.clientX;=0A=
  } else if =
(browser_NS4||browser_NS6||browser_NS7||browser_MZ7||browser_OP7) {=0A=
    var left =3D e.pageX;=0A=
  } else {=0A=
    var left =3D event.clientX + document.body.scrollLeft;=0A=
  }=0A=
  if (browser_OP5||browser_OP6||browser_KDE) {=0A=
    var top =3D event.clientY + 20;=0A=
  } else if =
(browser_NS4||browser_NS6||browser_NS7||browser_MZ7||browser_OP7) {=0A=
    var top =3D e.pageY + 20;=0A=
  } else {=0A=
    var top =3D event.clientY + document.body.scrollTop + 20;=0A=
  }=0A=
  timerID =3D setTimeout("displayEl(" + left + ", " + top + ")", 300);=0A=
}=0A=
=0A=
// -->=0A=
</SCRIPT>
</P>
<DIV id=3DQ1 class=3Dtooltip>
<TABLE border=3D0 cellSpacing=3D0 cellPadding=3D2 bgColor=3D#0000ff>
  <TBODY>
  <TR>
    <TD>
      <TABLE border=3D0 cellSpacing=3D0 cellPadding=3D5 =
bgColor=3D#ffffcc>
        <TBODY>
        <TR>
          <TD><TT>Top scoring peptide matches to query 1<BR>Score =
greater than=20
            13 indicates identity</TT><PRE><B>Score    Expect      ppm   =
Hit  Protein =
Peptide</B></PRE></TD></TR></TBODY></TABLE></TD></TR></TBODY></TABLE></DI=
V>
<DIV id=3DQ2 class=3Dtooltip>
<TABLE border=3D0 cellSpacing=3D0 cellPadding=3D2 bgColor=3D#0000ff>
  <TBODY>
  <TR>
    <TD>
      <TABLE border=3D0 cellSpacing=3D0 cellPadding=3D5 =
bgColor=3D#ffffcc>
        <TBODY>
        <TR>
          <TD><TT>Top scoring peptide matches to query 2<BR>Score =
greater than=20
            13 indicates identity</TT><PRE><B>Score    Expect      ppm   =
Hit  Protein =
Peptide</B></PRE></TD></TR></TBODY></TABLE></TD></TR></TBODY></TABLE></DI=
V>
<DIV id=3DQ3 class=3Dtooltip>
<TABLE border=3D0 cellSpacing=3D0 cellPadding=3D2 bgColor=3D#0000ff>
  <TBODY>
  <TR>
    <TD>
      <TABLE border=3D0 cellSpacing=3D0 cellPadding=3D5 =
bgColor=3D#ffffcc>
        <TBODY>
        <TR>
          <TD><TT>Top scoring peptide matches to query 3<BR>Score =
greater than=20
            13 indicates identity</TT><PRE><B>Score    Expect      ppm   =
Hit  Protein =
Peptide</B></PRE></TD></TR></TBODY></TABLE></TD></TR></TBODY></TABLE></DI=
V>
<DIV id=3DQ4 class=3Dtooltip>
<TABLE border=3D0 cellSpacing=3D0 cellPadding=3D2 bgColor=3D#0000ff>
  <TBODY>
  <TR>
    <TD>
      <TABLE border=3D0 cellSpacing=3D0 cellPadding=3D5 =
bgColor=3D#ffffcc>
        <TBODY>
        <TR>
          <TD><TT>Top scoring peptide matches to query 4<BR>Score =
greater than=20
            13 indicates identity</TT><PRE><B>Score    Expect      ppm   =
Hit  Protein =
Peptide</B></PRE></TD></TR></TBODY></TABLE></TD></TR></TBODY></TABLE></DI=
V>
<DIV id=3DQ5 class=3Dtooltip>
<TABLE border=3D0 cellSpacing=3D0 cellPadding=3D2 bgColor=3D#0000ff>
  <TBODY>
  <TR>
    <TD>
      <TABLE border=3D0 cellSpacing=3D0 cellPadding=3D5 =
bgColor=3D#ffffcc>
        <TBODY>
        <TR>
          <TD><TT>Top scoring peptide matches to query 5<BR>Score =
greater than=20
            13 indicates identity</TT><PRE><B>Score    Expect      ppm   =
Hit  Protein =
Peptide</B></PRE></TD></TR></TBODY></TABLE></TD></TR></TBODY></TABLE></DI=
V>
<DIV id=3DQ6 class=3Dtooltip>
<TABLE border=3D0 cellSpacing=3D0 cellPadding=3D2 bgColor=3D#0000ff>
  <TBODY>
  <TR>
    <TD>
      <TABLE border=3D0 cellSpacing=3D0 cellPadding=3D5 =
bgColor=3D#ffffcc>
        <TBODY>
        <TR>
          <TD><TT>Top scoring peptide matches to query 6<BR>Score =
greater than=20
            13 indicates identity</TT><PRE><B>Score    Expect      ppm   =
Hit  Protein =
Peptide</B></PRE></TD></TR></TBODY></TABLE></TD></TR></TBODY></TABLE></DI=
V>
<DIV id=3DQ7 class=3Dtooltip>
<TABLE border=3D0 cellSpacing=3D0 cellPadding=3D2 bgColor=3D#0000ff>
  <TBODY>
  <TR>
    <TD>
      <TABLE border=3D0 cellSpacing=3D0 cellPadding=3D5 =
bgColor=3D#ffffcc>
        <TBODY>
        <TR>
          <TD><TT>Top scoring peptide matches to query 7<BR>Score =
greater than=20
            13 indicates identity</TT><PRE><B>Score    Expect      ppm   =
Hit  Protein =
Peptide</B></PRE></TD></TR></TBODY></TABLE></TD></TR></TBODY></TABLE></DI=
V>
<DIV id=3DQ8 class=3Dtooltip>
<TABLE border=3D0 cellSpacing=3D0 cellPadding=3D2 bgColor=3D#0000ff>
  <TBODY>
  <TR>
    <TD>
      <TABLE border=3D0 cellSpacing=3D0 cellPadding=3D5 =
bgColor=3D#ffffcc>
        <TBODY>
        <TR>
          <TD><TT>Top scoring peptide matches to query 8<BR>Score =
greater than=20
            13 indicates identity</TT><PRE><B>Score    Expect      ppm   =
Hit  Protein =
Peptide</B></PRE></TD></TR></TBODY></TABLE></TD></TR></TBODY></TABLE></DI=
V>
<DIV id=3DQ9 class=3Dtooltip>
<TABLE border=3D0 cellSpacing=3D0 cellPadding=3D2 bgColor=3D#0000ff>
  <TBODY>
  <TR>
    <TD>
      <TABLE border=3D0 cellSpacing=3D0 cellPadding=3D5 =
bgColor=3D#ffffcc>
        <TBODY>
        <TR>
          <TD><TT>Top scoring peptide matches to query 9<BR>Score =
greater than=20
            13 indicates identity</TT><PRE><B>Score    Expect      ppm   =
Hit  Protein =
Peptide</B></PRE></TD></TR></TBODY></TABLE></TD></TR></TBODY></TABLE></DI=
V>
<DIV id=3DQ10 class=3Dtooltip>
<TABLE border=3D0 cellSpacing=3D0 cellPadding=3D2 bgColor=3D#0000ff>
  <TBODY>
  <TR>
    <TD>
      <TABLE border=3D0 cellSpacing=3D0 cellPadding=3D5 =
bgColor=3D#ffffcc>
        <TBODY>
        <TR>
          <TD><TT>Top scoring peptide matches to query 10<BR>Score =
greater=20
            than 13 indicates identity</TT><PRE><B>Score    Expect      =
ppm   Hit  Protein =
Peptide</B></PRE></TD></TR></TBODY></TABLE></TD></TR></TBODY></TABLE></DI=
V>
<DIV id=3DQ11 class=3Dtooltip>
<TABLE border=3D0 cellSpacing=3D0 cellPadding=3D2 bgColor=3D#0000ff>
  <TBODY>
  <TR>
    <TD>
      <TABLE border=3D0 cellSpacing=3D0 cellPadding=3D5 =
bgColor=3D#ffffcc>
        <TBODY>
        <TR>
          <TD><TT>Top scoring peptide matches to query=20
            =
11<BR>D:\DATA\2015\TEST\XIAOMAI\1\0_D12\1\1258.6500.LIFT\1SREF\PDATA\1\1R=
<BR>Score=20
            greater than 13 indicates homology<BR>Score greater than 34=20
            indicates identity</TT><PRE><B>Score    Expect      ppm   =
Hit  Protein Peptide</B><BR>  0.2  1.3e+002    -23.06        =
K.IVPGSEVPASFR.Q</PRE></TD></TR></TBODY></TABLE></TD></TR></TBODY></TABLE=
></DIV>
<DIV id=3DQ12 class=3Dtooltip>
<TABLE border=3D0 cellSpacing=3D0 cellPadding=3D2 bgColor=3D#0000ff>
  <TBODY>
  <TR>
    <TD>
      <TABLE border=3D0 cellSpacing=3D0 cellPadding=3D5 =
bgColor=3D#ffffcc>
        <TBODY>
        <TR>
          <TD><TT>Top scoring peptide matches to query 12<BR>Score =
greater=20
            than 13 indicates identity</TT><PRE><B>Score    Expect      =
ppm   Hit  Protein =
Peptide</B></PRE></TD></TR></TBODY></TABLE></TD></TR></TBODY></TABLE></DI=
V>
<DIV id=3DQ13 class=3Dtooltip>
<TABLE border=3D0 cellSpacing=3D0 cellPadding=3D2 bgColor=3D#0000ff>
  <TBODY>
  <TR>
    <TD>
      <TABLE border=3D0 cellSpacing=3D0 cellPadding=3D5 =
bgColor=3D#ffffcc>
        <TBODY>
        <TR>
          <TD><TT>Top scoring peptide matches to query=20
            =
13<BR>D:\DATA\2015\TEST\XIAOMAI\1\0_D12\1\1380.8249.LIFT\1SREF\PDATA\1\1R=
<BR>Score=20
            greater than 15 indicates homology<BR>Score greater than 33=20
            indicates identity</TT><PRE><B>Score    Expect      ppm   =
Hit  Protein Peptide</B><BR>  2.8        57       100        =
R.AGVDGSLSESFRR.T</PRE></TD></TR></TBODY></TABLE></TD></TR></TBODY></TABL=
E></DIV>
<DIV id=3DQ14 class=3Dtooltip>
<TABLE border=3D0 cellSpacing=3D0 cellPadding=3D2 bgColor=3D#0000ff>
  <TBODY>
  <TR>
    <TD>
      <TABLE border=3D0 cellSpacing=3D0 cellPadding=3D5 =
bgColor=3D#ffffcc>
        <TBODY>
        <TR>
          <TD><TT>Top scoring peptide matches to query=20
            =
14<BR>D:\DATA\2015\TEST\XIAOMAI\1\0_D12\1\1414.7724.LIFT\1SREF\PDATA\1\1R=
<BR>Score=20
            greater than 19 indicates homology<BR>Score greater than 33=20
            indicates identity</TT><PRE><B>Score    Expect      ppm   =
Hit  Protein Peptide</B><BR>  7.3        22      71.1        =
K.V<U>M</U>Y<U>M</U>NGGRWLR.I<BR>  5.7        32      39.0        =
R.LVIEEEEGAAAQR.W<BR>  4.3        45    -39.15        FRPGTVALREIR<BR>  =
3.6        52      1.52        K.FSGQIPHFGRLR.E<BR>  3.6        53      =
17.9        R.RVV<U>M</U>QVDPDLAR.T<BR>  3.4        55      28.2        =
R.XPPADAGKEVDLR.D<BR>  2.4        69      51.6        =
R.<U>X</U>PPADAGKEVDLR.D<BR>  1.1        95      23.1        =
R.VLESGGAADGGGRLR.R<BR>  0.8    1e+002      31.1        =
R.AEDGVLEAGELRR.C<BR>  0.6    1e+002    -10.70        =
K.LHE<U>M</U>AFLLGVIR.S</PRE></TD></TR></TBODY></TABLE></TD></TR></TBODY>=
</TABLE></DIV>
<DIV id=3DQ15 class=3Dtooltip>
<TABLE border=3D0 cellSpacing=3D0 cellPadding=3D2 bgColor=3D#0000ff>
  <TBODY>
  <TR>
    <TD>
      <TABLE border=3D0 cellSpacing=3D0 cellPadding=3D5 =
bgColor=3D#ffffcc>
        <TBODY>
        <TR>
          <TD><TT>Top scoring peptide matches to query=20
            =
15<BR>D:\DATA\2015\TEST\XIAOMAI\1\0_D12\1\1453.8367.LIFT\1SREF\PDATA\1\1R=
<BR>Score=20
            greater than 25 indicates homology<BR>Score greater than 33=20
            indicates identity</TT><PRE><B>Score    Expect      ppm   =
Hit  Protein               Peptide</B><BR> 32.4     0.061      56.4    1 =
  sp|B0LXM0|METK_WHEAT R.FVIGGPHGDAGLTGR.K<BR> 10.5       9.5      79.2  =
                           K.RYLADGCTTVAAR.C<BR>  7.4        20       =
130                             R.GSPST<U>M</U>EKADESAK.K<BR>  6.3       =
 25      54.1                             K.HNPLVVADK<U>M</U>TGR.I<BR>  =
6.2        26      89.2                             =
K.AGVFTDDNLAFQR.K<BR>  6.0        27      34.2                           =
  R.AGSETXPGGRLQPR.V<BR>  6.0        27      59.2                        =
     R.AGSETXPGGRLQPR.V<BR>  5.4        31      16.9                     =
        R.ARSSPPLPVLSSSR.R<BR>  5.2        33      13.7                  =
           R.QVQRPRPASKMR.L<BR>  4.9        35       110                 =
            =
K.ICCSATGETQAKK.E</PRE></TD></TR></TBODY></TABLE></TD></TR></TBODY></TABL=
E></DIV>
<DIV id=3DQ16 class=3Dtooltip>
<TABLE border=3D0 cellSpacing=3D0 cellPadding=3D2 bgColor=3D#0000ff>
  <TBODY>
  <TR>
    <TD>
      <TABLE border=3D0 cellSpacing=3D0 cellPadding=3D5 =
bgColor=3D#ffffcc>
        <TBODY>
        <TR>
          <TD><TT>Top scoring peptide matches to query=20
            =
16<BR>D:\DATA\2015\TEST\XIAOMAI\1\0_D12\1\1475.8305.LIFT\1SREF\PDATA\1\1R=
<BR>Score=20
            greater than 18 indicates homology<BR>Score greater than 33=20
            indicates identity</TT><PRE><B>Score    Expect      ppm   =
Hit  Protein Peptide</B><BR>  9.1        14      60.7        =
R.SMEILDVLESSPR.G<BR>  4.8        38      58.1        =
K.TNIVEDTKASNQR.E<BR>  0.6    1e+002      55.4        =
R.IGYTAAVPEEAAQR.Q<BR>  0.3  1.1e+002      80.1        =
K.YIEEHGTAGEGGKK.M<BR>  0.3  1.1e+002       140        =
R.GDDQIEEDQVGDR.R<BR>  0.1  1.1e+002      11.4        =
K.L<U>M</U>ATSGIVIDKPSK.L<BR>  0.1  1.1e+002       132        =
R.CAAAHLG<U>M</U>SEAADR.G</PRE></TD></TR></TBODY></TABLE></TD></TR></TBOD=
Y></TABLE></DIV>
<DIV id=3DQ17 class=3Dtooltip>
<TABLE border=3D0 cellSpacing=3D0 cellPadding=3D2 bgColor=3D#0000ff>
  <TBODY>
  <TR>
    <TD>
      <TABLE border=3D0 cellSpacing=3D0 cellPadding=3D5 =
bgColor=3D#ffffcc>
        <TBODY>
        <TR>
          <TD><TT>Top scoring peptide matches to query 17<BR>Score =
greater=20
            than 13 indicates identity</TT><PRE><B>Score    Expect      =
ppm   Hit  Protein =
Peptide</B></PRE></TD></TR></TBODY></TABLE></TD></TR></TBODY></TABLE></DI=
V>
<DIV id=3DQ18 class=3Dtooltip>
<TABLE border=3D0 cellSpacing=3D0 cellPadding=3D2 bgColor=3D#0000ff>
  <TBODY>
  <TR>
    <TD>
      <TABLE border=3D0 cellSpacing=3D0 cellPadding=3D5 =
bgColor=3D#ffffcc>
        <TBODY>
        <TR>
          <TD><TT>Top scoring peptide matches to query 18<BR>Score =
greater=20
            than 13 indicates identity</TT><PRE><B>Score    Expect      =
ppm   Hit  Protein =
Peptide</B></PRE></TD></TR></TBODY></TABLE></TD></TR></TBODY></TABLE></DI=
V>
<DIV id=3DQ19 class=3Dtooltip>
<TABLE border=3D0 cellSpacing=3D0 cellPadding=3D2 bgColor=3D#0000ff>
  <TBODY>
  <TR>
    <TD>
      <TABLE border=3D0 cellSpacing=3D0 cellPadding=3D5 =
bgColor=3D#ffffcc>
        <TBODY>
        <TR>
          <TD><TT>Top scoring peptide matches to query 19<BR>Score =
greater=20
            than 13 indicates identity</TT><PRE><B>Score    Expect      =
ppm   Hit  Protein =
Peptide</B></PRE></TD></TR></TBODY></TABLE></TD></TR></TBODY></TABLE></DI=
V>
<DIV id=3DQ20 class=3Dtooltip>
<TABLE border=3D0 cellSpacing=3D0 cellPadding=3D2 bgColor=3D#0000ff>
  <TBODY>
  <TR>
    <TD>
      <TABLE border=3D0 cellSpacing=3D0 cellPadding=3D5 =
bgColor=3D#ffffcc>
        <TBODY>
        <TR>
          <TD><TT>Top scoring peptide matches to query 20<BR>Score =
greater=20
            than 13 indicates identity</TT><PRE><B>Score    Expect      =
ppm   Hit  Protein =
Peptide</B></PRE></TD></TR></TBODY></TABLE></TD></TR></TBODY></TABLE></DI=
V>
<DIV id=3DQ21 class=3Dtooltip>
<TABLE border=3D0 cellSpacing=3D0 cellPadding=3D2 bgColor=3D#0000ff>
  <TBODY>
  <TR>
    <TD>
      <TABLE border=3D0 cellSpacing=3D0 cellPadding=3D5 =
bgColor=3D#ffffcc>
        <TBODY>
        <TR>
          <TD><TT>Top scoring peptide matches to query 21<BR>Score =
greater=20
            than 13 indicates identity</TT><PRE><B>Score    Expect      =
ppm   Hit  Protein =
Peptide</B></PRE></TD></TR></TBODY></TABLE></TD></TR></TBODY></TABLE></DI=
V>
<DIV id=3DQ22 class=3Dtooltip>
<TABLE border=3D0 cellSpacing=3D0 cellPadding=3D2 bgColor=3D#0000ff>
  <TBODY>
  <TR>
    <TD>
      <TABLE border=3D0 cellSpacing=3D0 cellPadding=3D5 =
bgColor=3D#ffffcc>
        <TBODY>
        <TR>
          <TD><TT>Top scoring peptide matches to query=20
            =
22<BR>D:\DATA\2015\TEST\XIAOMAI\1\0_D12\1\1581.9406.LIFT\1SREF\PDATA\1\1R=
<BR>Score=20
            greater than 18 indicates homology<BR>Score greater than 33=20
            indicates identity</TT><PRE><B>Score    Expect      ppm   =
Hit  Protein Peptide</B><BR>  6.6        22       147        =
R.AAETNAGGGCGYVAQR.A<BR>  5.6        28      87.7        =
K.YLRAATAYDPGVER.F<BR>  4.4        36      85.6        =
R.KLNCQYLSAELSR.E<BR>  4.0        40       101        =
-.<U>M</U>ARSVSYVSAAXGNR.V<BR>  4.0        40      94.8        =
R.KSFDPGLVYDVDAR.E<BR>  2.8        52      62.5        =
K.EAISSMIFSITARR.L<BR>  2.5        56       124        =
K.EHQHS<U>M</U>IETAVQR.E<BR>  1.9        64      87.7        =
R.GRADADFLIYLGDR.Y<BR>  1.4        73      81.4        =
R.ESPSPPGEGTTPAVKK.R<BR>  1.1        77       115        =
R.RCLVFEASGYSHR.T</PRE></TD></TR></TBODY></TABLE></TD></TR></TBODY></TABL=
E></DIV>
<DIV id=3DQ23 class=3Dtooltip>
<TABLE border=3D0 cellSpacing=3D0 cellPadding=3D2 bgColor=3D#0000ff>
  <TBODY>
  <TR>
    <TD>
      <TABLE border=3D0 cellSpacing=3D0 cellPadding=3D5 =
bgColor=3D#ffffcc>
        <TBODY>
        <TR>
          <TD><TT>Top scoring peptide matches to query=20
            =
23<BR>D:\DATA\2015\TEST\XIAOMAI\1\0_D12\1\1665.9141.LIFT\1SREF\PDATA\1\1R=
<BR>Score=20
            greater than 16 indicates homology<BR>Score greater than 33=20
            indicates identity</TT><PRE><B>Score    Expect      ppm   =
Hit  Protein Peptide</B><BR>  3.7        46      34.7        =
R.HPLVDPMVVSEMRR.C<BR>  3.3        50      14.8        =
R.FIAHTPCLSHLTLR.V<BR>  3.3        50      14.8        =
R.FLAHTPCLSHLTLR.V<BR>  2.8        56    -15.25        =
R.LIITTREGAVAAHASR.G<BR>  1.7        72      8.91        =
K.EDLHDVPKI<U>M</U>ALLR.L<BR>  1.5        76      47.9        =
R.TQYPSFTDRPANLR.V<BR>  1.2        80      85.6        =
R.SGXTDGKATVFEGPER.G<BR>  1.2        81     -1.76        =
R.VAEKTQVLAPLPEDR.F<BR>  0.7        90      67.7        =
K.AHGALLIEAS<U>M</U>EDHR.S<BR>  0.6        93      12.5        =
R.HVANRPGIDPHSLPR.E</PRE></TD></TR></TBODY></TABLE></TD></TR></TBODY></TA=
BLE></DIV>
<DIV id=3DQ24 class=3Dtooltip>
<TABLE border=3D0 cellSpacing=3D0 cellPadding=3D2 bgColor=3D#0000ff>
  <TBODY>
  <TR>
    <TD>
      <TABLE border=3D0 cellSpacing=3D0 cellPadding=3D5 =
bgColor=3D#ffffcc>
        <TBODY>
        <TR>
          <TD><TT>Top scoring peptide matches to query 24<BR>Score =
greater=20
            than 13 indicates identity</TT><PRE><B>Score    Expect      =
ppm   Hit  Protein =
Peptide</B></PRE></TD></TR></TBODY></TABLE></TD></TR></TBODY></TABLE></DI=
V>
<DIV id=3DQ25 class=3Dtooltip>
<TABLE border=3D0 cellSpacing=3D0 cellPadding=3D2 bgColor=3D#0000ff>
  <TBODY>
  <TR>
    <TD>
      <TABLE border=3D0 cellSpacing=3D0 cellPadding=3D5 =
bgColor=3D#ffffcc>
        <TBODY>
        <TR>
          <TD><TT>Top scoring peptide matches to query=20
            =
25<BR>D:\DATA\2015\TEST\XIAOMAI\1\0_D12\1\1803.9394.LIFT\1SREF\PDATA\1\1R=
<BR>Score=20
            greater than 22 indicates homology<BR>Score greater than 32=20
            indicates identity</TT><PRE><B>Score    Expect      ppm   =
Hit  Protein               Peptide</B><BR> 15.8       2.6      59.0    1 =
  sp|B0LXM0|METK_WHEAT R.GIGFVSNDVGLDADHCK.V<BR>  8.2        15    =
-31.58                             K.DINTAFDLLLQGKSLR.C<BR>  6.4        =
23      63.1                             R.DPGAPFDLGRADGSGSER.R<BR>  6.3 =
       23      28.5                             R.FPMMPVSRLNEEPTR.M<BR>  =
4.9        32      43.2                             =
K.MGDAEVDLEPLLQ<U>M</U>AR.M<BR>  3.9        40    -33.44                 =
            K.TSNIPSSILLSMLGKSR.V<BR>  3.8        41      30.7           =
                  K.ITIMQSGEHT<U>M</U>RVER.S<BR>  3.5        44     =
-3.42                             R.<U>M</U>VAKVEPLVN<U>M</U>GQISR.A<BR> =
 3.4        45      37.4                             =
K.ESQRSLGEATADSDLPK.S<BR>  3.4        45      49.1                       =
      =
K.DLSDVTHGWSEISTTR.W</PRE></TD></TR></TBODY></TABLE></TD></TR></TBODY></T=
ABLE></DIV>
<DIV id=3DQ26 class=3Dtooltip>
<TABLE border=3D0 cellSpacing=3D0 cellPadding=3D2 bgColor=3D#0000ff>
  <TBODY>
  <TR>
    <TD>
      <TABLE border=3D0 cellSpacing=3D0 cellPadding=3D5 =
bgColor=3D#ffffcc>
        <TBODY>
        <TR>
          <TD><TT>Top scoring peptide matches to query=20
            =
26<BR>D:\DATA\2015\TEST\XIAOMAI\1\0_D12\1\1828.0358.LIFT\1SREF\PDATA\1\1R=
<BR>Score=20
            greater than 17 indicates homology<BR>Score greater than 32=20
            indicates identity</TT><PRE><B>Score    Expect      ppm   =
Hit  Protein Peptide</B><BR>  5.8        25      91.1        =
K.SAEENFFVIVDCNRK.N<BR>  4.3        36       119        =
R.<U>M</U>FPSGSNGPEDHAPGRR.K<BR>  3.1        48       143        =
K.SIKSDGDCAAGPEMMMK.M<BR>  3.1        48      73.3        =
R.AVSTASQPLDGLPGQACR.D<BR>  2.8        51     -4.45        =
M.ATISAALSVSFLPPAARR.A<BR>  2.8        51      45.8        =
K.GELPNGVPVAVKMLESST.-<BR>  2.5        54      7.47        =
-.AALAACSGVATLLLARNR.L<BR>  2.4        56      55.3        =
R.SSLFGHPTVVSADAGLNR.Y<BR>  2.3        57      53.1        =
R.GIYAYGFEKPSAIQQR.G<BR>  1.8        64      94.6        =
K.AINDEGMPQHGRPFMK.G</PRE></TD></TR></TBODY></TABLE></TD></TR></TBODY></T=
ABLE></DIV>
<DIV id=3DQ27 class=3Dtooltip>
<TABLE border=3D0 cellSpacing=3D0 cellPadding=3D2 bgColor=3D#0000ff>
  <TBODY>
  <TR>
    <TD>
      <TABLE border=3D0 cellSpacing=3D0 cellPadding=3D5 =
bgColor=3D#ffffcc>
        <TBODY>
        <TR>
          <TD><TT>Top scoring peptide matches to query 27<BR>Score =
greater=20
            than 13 indicates identity</TT><PRE><B>Score    Expect      =
ppm   Hit  Protein =
Peptide</B></PRE></TD></TR></TBODY></TABLE></TD></TR></TBODY></TABLE></DI=
V>
<DIV id=3DQ28 class=3Dtooltip>
<TABLE border=3D0 cellSpacing=3D0 cellPadding=3D2 bgColor=3D#0000ff>
  <TBODY>
  <TR>
    <TD>
      <TABLE border=3D0 cellSpacing=3D0 cellPadding=3D5 =
bgColor=3D#ffffcc>
        <TBODY>
        <TR>
          <TD><TT>Top scoring peptide matches to query 28<BR>Score =
greater=20
            than 13 indicates identity</TT><PRE><B>Score    Expect      =
ppm   Hit  Protein =
Peptide</B></PRE></TD></TR></TBODY></TABLE></TD></TR></TBODY></TABLE></DI=
V>
<DIV id=3DQ29 class=3Dtooltip>
<TABLE border=3D0 cellSpacing=3D0 cellPadding=3D2 bgColor=3D#0000ff>
  <TBODY>
  <TR>
    <TD>
      <TABLE border=3D0 cellSpacing=3D0 cellPadding=3D5 =
bgColor=3D#ffffcc>
        <TBODY>
        <TR>
          <TD><TT>Top scoring peptide matches to query=20
            =
29<BR>D:\DATA\2015\TEST\XIAOMAI\1\0_D12\1\2045.0977.LIFT\1SREF\PDATA\1\1R=
<BR>Score=20
            greater than 24 indicates homology<BR>Score greater than 32=20
            indicates identity</TT><PRE><B>Score    Expect      ppm   =
Hit  Protein Peptide</B><BR> 12.7       4.6      85.0        =
R.DERA<U>M</U>EVVELISDDDHR.V<BR> 12.5       4.7      51.0        =
R.HDVYQENVASELDSLLGR.L<BR> 10.7       7.2      38.1        =
R.APEVTSSAAPYRQPFNGPR.G<BR> 10.1       8.4      77.5        =
K.KLVEEWAGSDGEVHAD<U>M</U>R.K<BR>  7.9        14      52.6        =
-.MACSHLAAASSSPATTAAALR.A<BR>  6.8        18      93.7        =
K.ATAVPVDSAQCSYSMSTNR.I<BR>  5.6        23      11.8        =
R.DIMLAKADDASGVYVIHVK.K<BR>  5.6        23      32.8        =
K.LDNVNTGLY<U>M</U>LHCLPLR.L<BR>  5.3        25      49.4        =
R.QQQEEATAAVTDAAPGMAKK.R<BR>  4.6        29      92.1        =
R.SPSDEGAVNANYYDAESKK.D</PRE></TD></TR></TBODY></TABLE></TD></TR></TBODY>=
</TABLE></DIV>
<DIV id=3DQ30 class=3Dtooltip>
<TABLE border=3D0 cellSpacing=3D0 cellPadding=3D2 bgColor=3D#0000ff>
  <TBODY>
  <TR>
    <TD>
      <TABLE border=3D0 cellSpacing=3D0 cellPadding=3D5 =
bgColor=3D#ffffcc>
        <TBODY>
        <TR>
          <TD><TT>Top scoring peptide matches to query 30<BR>Score =
greater=20
            than 13 indicates identity</TT><PRE><B>Score    Expect      =
ppm   Hit  Protein =
Peptide</B></PRE></TD></TR></TBODY></TABLE></TD></TR></TBODY></TABLE></DI=
V>
<DIV id=3DQ31 class=3Dtooltip>
<TABLE border=3D0 cellSpacing=3D0 cellPadding=3D2 bgColor=3D#0000ff>
  <TBODY>
  <TR>
    <TD>
      <TABLE border=3D0 cellSpacing=3D0 cellPadding=3D5 =
bgColor=3D#ffffcc>
        <TBODY>
        <TR>
          <TD><TT>Top scoring peptide matches to query 31<BR>Score =
greater=20
            than 13 indicates identity</TT><PRE><B>Score    Expect      =
ppm   Hit  Protein =
Peptide</B></PRE></TD></TR></TBODY></TABLE></TD></TR></TBODY></TABLE></DI=
V>
<DIV id=3DQ32 class=3Dtooltip>
<TABLE border=3D0 cellSpacing=3D0 cellPadding=3D2 bgColor=3D#0000ff>
  <TBODY>
  <TR>
    <TD>
      <TABLE border=3D0 cellSpacing=3D0 cellPadding=3D5 =
bgColor=3D#ffffcc>
        <TBODY>
        <TR>
          <TD><TT>Top scoring peptide matches to query 32<BR>Score =
greater=20
            than 13 indicates identity</TT><PRE><B>Score    Expect      =
ppm   Hit  Protein =
Peptide</B></PRE></TD></TR></TBODY></TABLE></TD></TR></TBODY></TABLE></DI=
V>
<DIV id=3DQ33 class=3Dtooltip>
<TABLE border=3D0 cellSpacing=3D0 cellPadding=3D2 bgColor=3D#0000ff>
  <TBODY>
  <TR>
    <TD>
      <TABLE border=3D0 cellSpacing=3D0 cellPadding=3D5 =
bgColor=3D#ffffcc>
        <TBODY>
        <TR>
          <TD><TT>Top scoring peptide matches to query 33<BR>Score =
greater=20
            than 13 indicates identity</TT><PRE><B>Score    Expect      =
ppm   Hit  Protein =
Peptide</B></PRE></TD></TR></TBODY></TABLE></TD></TR></TBODY></TABLE></DI=
V>
<DIV id=3DQ34 class=3Dtooltip>
<TABLE border=3D0 cellSpacing=3D0 cellPadding=3D2 bgColor=3D#0000ff>
  <TBODY>
  <TR>
    <TD>
      <TABLE border=3D0 cellSpacing=3D0 cellPadding=3D5 =
bgColor=3D#ffffcc>
        <TBODY>
        <TR>
          <TD><TT>Top scoring peptide matches to query 34<BR>Score =
greater=20
            than 13 indicates identity</TT><PRE><B>Score    Expect      =
ppm   Hit  Protein =
Peptide</B></PRE></TD></TR></TBODY></TABLE></TD></TR></TBODY></TABLE></DI=
V>
<DIV id=3DQ35 class=3Dtooltip>
<TABLE border=3D0 cellSpacing=3D0 cellPadding=3D2 bgColor=3D#0000ff>
  <TBODY>
  <TR>
    <TD>
      <TABLE border=3D0 cellSpacing=3D0 cellPadding=3D5 =
bgColor=3D#ffffcc>
        <TBODY>
        <TR>
          <TD><TT>Top scoring peptide matches to query 35<BR>Score =
greater=20
            than 13 indicates identity</TT><PRE><B>Score    Expect      =
ppm   Hit  Protein =
Peptide</B></PRE></TD></TR></TBODY></TABLE></TD></TR></TBODY></TABLE></DI=
V>
<DIV id=3DQ36 class=3Dtooltip>
<TABLE border=3D0 cellSpacing=3D0 cellPadding=3D2 bgColor=3D#0000ff>
  <TBODY>
  <TR>
    <TD>
      <TABLE border=3D0 cellSpacing=3D0 cellPadding=3D5 =
bgColor=3D#ffffcc>
        <TBODY>
        <TR>
          <TD><TT>Top scoring peptide matches to query 36<BR>Score =
greater=20
            than 13 indicates identity</TT><PRE><B>Score    Expect      =
ppm   Hit  Protein =
Peptide</B></PRE></TD></TR></TBODY></TABLE></TD></TR></TBODY></TABLE></DI=
V>
<DIV id=3DQ37 class=3Dtooltip>
<TABLE border=3D0 cellSpacing=3D0 cellPadding=3D2 bgColor=3D#0000ff>
  <TBODY>
  <TR>
    <TD>
      <TABLE border=3D0 cellSpacing=3D0 cellPadding=3D5 =
bgColor=3D#ffffcc>
        <TBODY>
        <TR>
          <TD><TT>Top scoring peptide matches to query 37<BR>Score =
greater=20
            than 13 indicates identity</TT><PRE><B>Score    Expect      =
ppm   Hit  Protein =
Peptide</B></PRE></TD></TR></TBODY></TABLE></TD></TR></TBODY></TABLE></DI=
V>
<DIV id=3DQ38 class=3Dtooltip>
<TABLE border=3D0 cellSpacing=3D0 cellPadding=3D2 bgColor=3D#0000ff>
  <TBODY>
  <TR>
    <TD>
      <TABLE border=3D0 cellSpacing=3D0 cellPadding=3D5 =
bgColor=3D#ffffcc>
        <TBODY>
        <TR>
          <TD><TT>Top scoring peptide matches to query 38<BR>Score =
greater=20
            than 13 indicates identity</TT><PRE><B>Score    Expect      =
ppm   Hit  Protein =
Peptide</B></PRE></TD></TR></TBODY></TABLE></TD></TR></TBODY></TABLE></DI=
V>
<DIV id=3DQ39 class=3Dtooltip>
<TABLE border=3D0 cellSpacing=3D0 cellPadding=3D2 bgColor=3D#0000ff>
  <TBODY>
  <TR>
    <TD>
      <TABLE border=3D0 cellSpacing=3D0 cellPadding=3D5 =
bgColor=3D#ffffcc>
        <TBODY>
        <TR>
          <TD><TT>Top scoring peptide matches to query 39<BR>Score =
greater=20
            than 13 indicates identity</TT><PRE><B>Score    Expect      =
ppm   Hit  Protein =
Peptide</B></PRE></TD></TR></TBODY></TABLE></TD></TR></TBODY></TABLE></DI=
V>
<DIV id=3DQ40 class=3Dtooltip>
<TABLE border=3D0 cellSpacing=3D0 cellPadding=3D2 bgColor=3D#0000ff>
  <TBODY>
  <TR>
    <TD>
      <TABLE border=3D0 cellSpacing=3D0 cellPadding=3D5 =
bgColor=3D#ffffcc>
        <TBODY>
        <TR>
          <TD><TT>Top scoring peptide matches to query 40<BR>Score =
greater=20
            than 13 indicates identity</TT><PRE><B>Score    Expect      =
ppm   Hit  Protein =
Peptide</B></PRE></TD></TR></TBODY></TABLE></TD></TR></TBODY></TABLE></DI=
V>
<DIV id=3DQ41 class=3Dtooltip>
<TABLE border=3D0 cellSpacing=3D0 cellPadding=3D2 bgColor=3D#0000ff>
  <TBODY>
  <TR>
    <TD>
      <TABLE border=3D0 cellSpacing=3D0 cellPadding=3D5 =
bgColor=3D#ffffcc>
        <TBODY>
        <TR>
          <TD><TT>Top scoring peptide matches to query 41<BR>Score =
greater=20
            than 13 indicates identity</TT><PRE><B>Score    Expect      =
ppm   Hit  Protein =
Peptide</B></PRE></TD></TR></TBODY></TABLE></TD></TR></TBODY></TABLE></DI=
V>
<DIV id=3DQ42 class=3Dtooltip>
<TABLE border=3D0 cellSpacing=3D0 cellPadding=3D2 bgColor=3D#0000ff>
  <TBODY>
  <TR>
    <TD>
      <TABLE border=3D0 cellSpacing=3D0 cellPadding=3D5 =
bgColor=3D#ffffcc>
        <TBODY>
        <TR>
          <TD><TT>Top scoring peptide matches to query 42<BR>Score =
greater=20
            than 13 indicates identity</TT><PRE><B>Score    Expect      =
ppm   Hit  Protein =
Peptide</B></PRE></TD></TR></TBODY></TABLE></TD></TR></TBODY></TABLE></DI=
V></BODY></HTML>

------=_NextPart_000_0000_01D13FCF.4A1B2C50
Content-Type: image/gif
Content-Transfer-Encoding: base64
Content-Location: http://localhost/mascot/images/88x31_logo_white.gif

R0lGODlhWAAfANX/AMDAwP/v7//f3//Pz/+/v/+vr/+fn/+Pj/9/f/9wcP9gYP9QUP9AQP8wMP8g
IP8QEP8AAO/v/+/v79/f/9/f38/P/8/Pz7+//7+/v6+v/6+vr5+f/5+fn4+P/4+Pj39//39/f3Bw
/3BwcGBg/2BgYFBQ/1BQUEBA/0BAQDAw/zAwMCAg/yAgIBAQ/xAQEAAA/wAAAAAAAAAAAAAAAAAA
AAAAAAAAAAAAAAAAAAAAAAAAAAAAAAAAAAAAAAAAAAAAACH5BAEAAAAALAAAAABYAB8AQAb/QIBw
SCwaj8ikcslsEl0wTDHz+bxOgMrp8mpFiJFThfsyjl4j82tVLaVGk+Hq1TF2ut8jCkYRSkgcToKD
hIQUKiBCHnxEAghDBA8QQg4QBEQBQwyWQ5ICAAsBAZcACKQJEAsMQgQQk5hCAhAPlAACn0MkUYMS
HCIaABMfJychRSPEH0YbWEMXJyUhxCPSJQAb0icjH8gfeRvIxRnXxCfeGcQlFwAWIn1HLC7vQhtl
AFZ1ES0v6/QrRGSIWPlXpF6LISWuVNgA4EyaIRta9Jvw4kUcInsCDZEARcqQBQ6I0AJQAEIDIgQU
xJo1pOQqIQFUCmFQyYAQAzZBQXikqYAQ/wQQZAIgkFPIHmCFkipdyrSp06eDSLiQUDBhM3JrjFSY
Y++aMgAnXnwdUUFIwodgX1gTso/hkAgVK0w4Ma4IBxZHQMDACzCNlRJiKFokEu5EiopFrFwdYiWF
EC5rhYQ1BqbEhsN1inCE4YGIBBAo5kEdrRS0EQkwEhEp0AABAgYGeA6liUBBAgOXFDDYvUDA7t+/
LxHYzTPAb1wHHCxAsMBAgtnAf2cawsGFhSIUYOwiAtSVgwFCDphM4mmlpQQhiSgQMMBVAAEyNx1A
UtJBgQVCh2DQjoRE5yEOODDdAA+AV0oqMClgoAIQzDcTJwAE8Fp4zwEIwXQANABBTillEv9AeREu
px8LGpFm4okopqjiiiyOxoEKHg2xz2Jn8KPVPkSYA0AGeDT0EI8v5HEYWiG84BhEiAEQARueoXDd
EYv8R0QKij2GzAtuvVUCkIwJUUFFF30l2EVf2nhNVkWEBVhZRnDASBH7wUBVjhEoFkYEZ3w1BFkA
BESEYGy+1dYFH6wQaJ89HgMmlDC4cIQIMJBQRAlxWNHCOEWi5ZUzSQqhzwt1ETGHW1UKMSYRFaRQ
1h1HErEIX3ZZl2NFjo2QRglcpZBBBIehIcQIuQpzwj4tnHDRXMSKseMaHzxT0QppZNArFh/0ukI/
RqlQhAkmiNbitwBIoMKTG71ZxC1JEIDsYYqjJEUBCSB4q5dqQrSHS3s5GRDUEAmMpFNRlZBigL/i
PTCggBFqCLBMAcwyHQInDWFBpEfooi0RmzBAyiMfQhieTwdW+C8ABxCA7lAIoLKAEKGQBEF6H1n4
SSjqDpHddkS4KakRBWzCEgDyIaHvyj8FVcADRdkiU00JgNcwBLgYsQkC+pJChF4oHDFxEQnIBnTE
AauXSXswDy2ETwl8YtwQ7TVY78uNyMQgT5e0LMTEUua1swAF9MybgT8FiN8n8Emi8QALuLJAAgxI
ou4mD8h2QH4BLPBAA8tlMpwrtvmcCQgieDAnuKQXEgQAOw==

------=_NextPart_000_0000_01D13FCF.4A1B2C50
Content-Type: application/octet-stream
Content-Transfer-Encoding: base64
Content-Location: http://localhost/mascot/cgi/score_gif.pl?score_gif_293309909917569

R0lGODlhkAHIAMIAAP///wAAAP8AAAD/AAAA/////wAAAAAAACH5BAEAAAAALAAAAACQAcgAAAP+
CLrc/jDKSau9OOvNu/9gKI5kaZ5oqq5s675wLM90bd94ru987//AoHBILBqPyKRyyWw6n9CodEqt
Wq/YrHbL7Xq/4LB4TC6bz+i0es1uu9/wuHxOr98I+AFDv+Ar/ACAggsCAwKHhYd/e4x9jYuOkZCT
gY+VkpeUg5ibmpadmaGgoHZcBKKfqZGHhoiGnKqesLOytai0t7ajsbm9gKU0AQrCKae+vIOuiIXI
zbi7z8660sfR1sAzxMLEJ8bV033LrazU0ODn3+nm6uXU2C/bw8Xtz+KI7Nf46Ov89Pvu72LEA8DN
BIF+1xIpE/AvH8KGEPVJfBgqoEB5Frzh2Sj+4RRFaKzsOfQ3keRHkygtEsGzwNsEYydhLSQ3smbE
mDdT5lSZrcIpjRw72vRlz5XOkkNxIt2JjqeKggWFKtDIYKPVo4KKMlTKFavXpCSdtoCa8YFLBwe/
AlAYkuHSt13BymVaUSyKAHjzRpXa4GxfuI3ahpwLmHBcukrtptjrs6XjCDC9zmRmWG1hxJZJKcZh
1VhQyJXDTT58uTTp07w2M3F5WqvpzLBD01U9thhqBWwVYpb9mvdt2ia26WUswuNXwYl8x97NvDRw
EmRRRK48ennv5r/fPk/irXV15eCxW6e4vchn066zqx/PHlP5EMPz2labu5X48Nfzk38Pv4X+8dDI
vXLfgPq1Zwt/IBBXwnSYfUfgevhBeCCCHShIQndYaUXZgwYWGCGFFcZn4QesZTiThxx+qCKIR6Ql
W32KoCijhDKyOMR/uwXo1owd0pidjUEwCJiDPK5YZHNA9vCZdwH26KSRpCWpZGbpPZnilc5J+YOL
zMHolo9WHqmdllPepiOUYYJJGJkUjHiheESqiaWcWbL5ADdugoChYRrS6WeaYdnpAJ4slMjniX+i
qWhEgk4g4nwvjqObmInOGWijEuRJYm9nWroopZdiSoOQXcUJ6KeV9iLqnfJ1wxJ2fZ7q6awSrcpA
dN1QiaisoKJqia133gppl5La1yutqa7+A2wDuBrEKYy+RotsassuoJcKpKJkqrTHdvtLtS/siVis
3CbL67fgFqqrYN6ey2u6MXB5mZfTlusuvDLgWFin7drLLb4rBIXatvUW3C/A/vlGrsHm+otwwOuy
dfDEqQKsKYm/0UvxvbTCe/GmZkLLMMfdpvuxB9mCRfDGDtcI7skAnOUXWgqv3PDIn1Ybn08u/fRS
xOOwjHPHD5dF1VQdZVxsjDcLLSa+eGVwdMxChbx0y01X/DJBGFEwdc+dpZyTzSRnbd3W2pSF9NoQ
iAvXwk6bbaTOXNftdVVU84XerliXfTbUrb50FduQKV3U0HF3WDS2z16NuNxEvxx4rq/+kd335UjS
be08sFr+uN+8ad61szWzC3ni+Fk8ukGGL/Q55i4vKyLMPOsbF7+n5/734qQP3CTsuqcu+eQLll4f
6K9jKTrExgcdfPL5WUz8gq23Bf3z0Zvsgu0p4Y486pnrPBznvh8P/Pc/8l58579fj75l4l8rHdD3
YG//UUXTfoG8h2l8//lrepj+BMc9uXgPgO4LoOrmV7n2ge+BUYpf1Di3Nwf+L4GzUd8IDDUuvmEQ
gqEC1uyGNa+lfel9CBwT4BhnNZF88IIqFJ+6Gmi+F6IwgyIcoNSaJ44bglCBohohA9knMRgaESAa
3GAe6GNCG6YwMUl8UwuV8UQfQjH+iiEQW0k890MnTgiLmyJisaxIxqGAMYxirF8ZvZiOMxanepM6
YhXz4UY9Nc6FXczjfurIAS2ehItyZCO6+LjDNBpljoJEIiH3Rz9FBFKP1Fqk1JYYqcNBEpFtlKQG
CriTAyYSk5rRJCNpOEZQrjGTomyMIWnyyVaqKpV346EjT/nIUMLSJ3A0Vi1p+Ss+dgYDnESKJy/p
ykGCcWaqLF8pi8lL97hxcKOsYA2JSU1bRnFqZglbI7cSGJFV83upRGbbcsk0RgCymQYTpTjNckcq
agJuu4SdLx+jNmX2kBNVMmUKffmqaDJpmn7wHzofeMufyZKbq/BmPKFX0IyQ84T+jjinPtPZ0J9N
cTDvlCgzc1ZR0JDynhk13UCx19G2HXRDmRDoRAla0pb0U5rO66bjvinPlo6TiZZMhgVHSjKbsvOi
yQkpQHnaMp/+5aOHFGpMV0pSo7Ltn8tMaRNp+kGn5m2VtxjmQidm1ao81BMaperTuko1oApIFPAk
KuLI6sd22CyfG2WoUZdkop3iZqpbbepct5lVhaqVq2SN2VdREda8Ko6t7cQoWgv7VxohFqmsXKxI
mQpOq7qNK2m9a04b21OncvBtHryEVjnLUbYOVqdDpWxREWvWHWWFsapVXlfbOpK3htawq/UpXWVi
1z9kdi14lSkecSvbvdbDtpP+hcRoYRvXWgWWf5+Aq1Q3G9HeBuK3Yk3fbL+hUuX6VTTWNSFCm+vY
7VZjueGVbkCDG9vYGfcYyE0tcKnr3ZkS1702/exr03tb3Hx3EczNriItyw/1EoK9AOZveEmLQ8ty
F8Gi/e9147tU8u5Ot68CiYT1QGE1SqK7AhYeF5ZB4jRc1pwKli+I+TDa9mpXCyRehomRgV3x9tW+
KJZviMPnhRjfAw3QxWd/Nes6wqY4qvd98Yh9vCMzBHO99I0wjsGrYxsn+cJbYHKTy0Bb9FbZwES2
3o7xmwUtW2GdJp1Gh5M63SJvosUWDt2SfVwFnwGTxmser5SHm2MkM7hOPWb+MhWw6bUCD3m+bu4z
SCVb5T9fsQtmngKhLRqLFft3yr7N85jLC2lBS5qe2QybqEdN6lKb+tSoTrWqV83qVrv61bCOtaxn
TetalzphhIvlm9a3615vkHS+Lg6wf81riKGZZsUWdrKzOGxlB5vZy7ZjtIcYTWI/W9rXRqO1t+1s
bkM72zo49iab/W1vY9vc2u62usu9bh6Iu5Dg7sC77zxtlJH73O1ON7sDy+9++/vfAI/CvGcgMx+c
Z+DbeynCw4U3d0Nz4Uuws8F7dtUcHE3iFn8MxsNNFYhT0DEebxGow33VSWfc5JwpubvzhnKCB6Xl
Ah/5Dr5mcLaFXDqekXn1DXKucpIjDeZQAPrO6XlzyvV8SkJnOMt1nvKkN8Hp+SL6yqVec6gX6ipW
Z3jWlbDxqf/c6yD3es6LPsSu2+DiFc8C2XH+mbVf6OETp/iWGu5wuQf87njPu973zve++/3vgC+D
/Crgpo9NL/D8IRThobM5xIOIUMKx1gQHH7gJcs3yzBqU5VsV+WFg3vFzgHzaFI8rxRMkbaxq/OU3
N3m76RD0X5BfVEh/K8qr3kKov73dPH942Ldh9pnHSLN0v7pB7d71x3+978EAfGEJXx6MMX30WU99
6Ad/+XRofu2hgqfNt774vJd893Mvfuyb//zoT79KEgAAOw==

------=_NextPart_000_0000_01D13FCF.4A1B2C50
Content-Type: image/gif
Content-Transfer-Encoding: base64
Content-Location: http://localhost/mascot/images/cyan_ball_white.gif

R0lGODlhEAAQAOb/AP////7+/v39/fz8/Pv7+/n5+ff39/Hx8e7u7u3t7evr6+rq6t3d3czMzMvL
y729vbi4uLbc3Kamppu/v5iYmJbR0YODg3SXl2xsbGtra2qiomRkZGNjY2LBwVSuri9QUCyCgin/
/yWysiKrqyC2th9SUhf//xWhoRNlZRJlZRCYmAuLiwaEhASsrAP//wOFhQGZmQD//wD29gDw8ADu
7gDo6ADm5gDg4ADe3gDY2ADU1ADS0gDQ0ADOzgDGxgDCwgDAwAC+vgC6ugCysgCsrACoqACmpgCi
ogAAAAAAAAAAAAAAAAAAAAAAAAAAAAAAAAAAAAAAAAAAAAAAAAAAAAAAAAAAAAAAAAAAAAAAAAAA
AAAAAAAAAAAAAAAAAAAAAAAAAAAAAAAAAAAAAAAAAAAAAAAAAAAAAAAAAAAAAAAAAAAAAAAAAAAA
AAAAAAAAAAAAAAAAAAAAAAAAAAAAAAAAAAAAAAAAAAAAAAAAAAAAAAAAAAAAAAAAAAAAAAAAACwA
AAAAEAAQAEAHuIAAggAGBgiHhYOCCB4tPj06Oj1BQ0YoGA8IhB1BOC4mLjaTRiASDAaDCA0SFhgb
GBYSDZqKFSJBPj6UJxoNDKmOnqAyOj4tMJiaBgwaKkYtLUZGLCUbpqiKhYcIiYqDER0jLSMeEwy0
3yI+ODY4PT5DKhezggbqNiYhJsRBLSsWDVAhGBGkBw0ZNNwFmbYhE6EJJ4YEmUhp2geAtFRdALEC
BgsUHzZQoDfIEIMGD1L64uatpUsAgQAAOw==

------=_NextPart_000_0000_01D13FCF.4A1B2C50
Content-Type: application/octet-stream
Content-Transfer-Encoding: quoted-printable
Content-Location: http://localhost/mascot/templates/browser.js

	var browser_EXCLUDE =3D 1;=20
	var browser_IE =3D 0;=20
	var browser_IE4 =3D 0;=20
	var browser_IE5 =3D 0;=20
	var browser_IE6 =3D 0;
	var browser_MZ7 =3D 0;
	var browser_NS3 =3D 0;
	var browser_NS4 =3D 0;
	var browser_NS6 =3D 0;=20
	var browser_NS7 =3D 0;=20
	var browser_OP5 =3D 0;=20
	var browser_OP6 =3D 0;
	var browser_OP7 =3D 0;
	var browser_KDE =3D 0;
	var browser_SAF =3D 0;

	var agt=3Dnavigator.userAgent.toLowerCase();

  if(typeof navigator.vendor !=3D "undefined" && navigator.vendor =3D=3D =
"KDE"){
  	var thisKDE =3D agt;
  	var splitKDE =3D thisKDE.split("konqueror/");
  	var aKDE =3D splitKDE[1] . split("; ");
  	var KDEn =3D parseFloat(aKDE[0]);
  	if (KDEn >=3D 2.2) {
  		browser_KDE =3D 1;
  //		browser_NS6 =3D 1;
  		browser_EXCLUDE =3D 0;
  	}
  }

  else if(agt.indexOf('webtv') !=3D -1){browser_EXCLUDE =3D 1;}
 =20
  else if(typeof window.opera !=3D "undefined"){
  	browser_EXCLUDE =3D 0;
  	if(agt.indexOf("opera/5") !=3D -1 || agt.indexOf("opera 5") !=3D =
-1){browser_OP5 =3D 1;}
  	if(agt.indexOf("opera/6") !=3D -1 || agt.indexOf("opera 6") !=3D =
-1){browser_OP6 =3D 1;}
  	if(agt.indexOf("opera/7") !=3D -1 || agt.indexOf("opera 7") !=3D =
-1){browser_OP7 =3D 1;}
  }
 =20
  else if(typeof document.all !=3D "undefined"){
  	browser_EXCLUDE =3D 0;
  	browser_IE =3D 1;
  	if(typeof document.getElementById !=3D "undefined"){
  		browser_IE5 =3D 1;
  		if(agt.indexOf("msie 6") !=3D -1){
  			browser_IE6 =3D 1;
  		}
  	}
  	else{browser_IE4 =3D 1;}
  }
 =20
  else if(typeof document.getElementById !=3D "undefined"){
  	browser_EXCLUDE =3D 0;
  	if(agt.indexOf("netscape/6") !=3D -1 || agt.indexOf("netscape6") !=3D =
-1){browser_NS6 =3D 1;}
  	else if(agt.indexOf("netscape/7") !=3D -1 || agt.indexOf("netscape7") =
!=3D -1){browser_NS6 =3D 1; browser_NS7 =3D 1;}
  	else if(agt.indexOf("gecko") !=3D -1){browser_NS6 =3D 1; browser_MZ7 =
=3D 1;}
  	if(agt.indexOf("safari") !=3D -1 || (typeof document.childNodes !=3D =
"undefined" && typeof document.all =3D=3D "undefined" && typeof =
navigator.taintEnabled =3D=3D "undefined")){browser_MZ7 =3D 0; =
browser_NS6 =3D 1; browser_SAF =3D 1;}
  }
 =20
  else if((agt.indexOf('mozilla') !=3D -1) && =
(parseInt(navigator.appVersion) >=3D 3)){
  	browser_EXCLUDE =3D 0;
  	if (parseInt(navigator.appVersion) >=3D 4) {
    	browser_NS4 =3D 1;
  	} else {
    	browser_NS3 =3D 1;
  	}
  	if(typeof navigator.mimeTypes['*'] =3D=3D "undefined"){
  		browser_EXCLUDE =3D 1;
  		browser_NS4 =3D 0;
    	browser_NS3 =3D 0;
  	}
  }
 =20
  if(agt.indexOf('escape') !=3D -1){browser_EXCLUDE =3D 1; browser_NS3 =
=3D 0; browser_NS4 =3D 0;}
 =20
  if(typeof navigator.__ice_version !=3D "undefined"){browser_EXCLUDE =
=3D 1; browser_IE4 =3D 0;}

	var sTemp =3D "Browser detected as ";
	if (browser_EXCLUDE) { sTemp +=3D "EXCLUDE " }
	if (browser_IE)  { sTemp +=3D "IE " }
	if (browser_IE4) { sTemp +=3D "IE4 " }
	if (browser_IE5) { sTemp +=3D "IE5 " }
	if (browser_IE6) { sTemp +=3D "IE6 " }
	if (browser_MZ7) { sTemp +=3D "MZ7 " }
	if (browser_NS3) { sTemp +=3D "NS3 " }
	if (browser_NS4) { sTemp +=3D "NS4 " }
	if (browser_NS6) { sTemp +=3D "NS6 " }
	if (browser_NS7) { sTemp +=3D "NS7 " }
	if (browser_OP5) { sTemp +=3D "OP5 " }
	if (browser_OP6) { sTemp +=3D "OP6 " }
	if (browser_OP7) { sTemp +=3D "OP7 " }
	if (browser_KDE) { sTemp +=3D "KDE " }
	if (browser_SAF) { sTemp +=3D "SAF " }
//	alert(sTemp);

------=_NextPart_000_0000_01D13FCF.4A1B2C50--
