# Supplementary material for: Identification of Key Proteins and Networks Related to Grain Development in Wheat (Triticum aestivum L.) by Comparative Transcription and Proteomic Analysis of Allelic Variants in TaGW2-6A
Source: Front Plant Sci. 2016 Jun 28;7:922. doi: 10.3389/fpls.2016.00922 (PMC4923154; doi:10.3389/fpls.2016.00922)
Supplement: Data Sheet S1 — Results of MALDI-TOF/TOF-MS analysis. [file DataSheet1.ZIP › Result of MALDI-TOFTOF-MS/Database Result/D23.mht]

From: <Saved by Windows Internet Explorer 8>
Subject: Peptide Summary Report (Auto submitted by BioTools)
Date: Sat, 26 Dec 2015 11:22:17 +0800
MIME-Version: 1.0
Content-Type: multipart/related;
	type="text/html";
	boundary="----=_NextPart_000_0000_01D13FCF.AD780840"
X-MimeOLE: Produced By Microsoft MimeOLE V6.00.2900.6157

This is a multi-part message in MIME format.

------=_NextPart_000_0000_01D13FCF.AD780840
Content-Type: text/html;
	charset="utf-8"
Content-Transfer-Encoding: quoted-printable
Content-Location: http://localhost/mascot/cgi/master_results.pl?file=../data/20151226/F019771.dat&_sigthreshold=0.05&_mudpit=99999999&_server_mudpit_switch=99999999&_ignoreionsscorebelow=5.0&_showsubsets=0&_requireboldred=0&REPORT=AUTO

=EF=BB=BF<!DOCTYPE HTML PUBLIC "-//W3C//DTD HTML 4.0 Transitional//EN">
<!-- 0 seconds --><!-- 0 seconds --><!-- 0 seconds --><!-- 0 seconds =
--><!-- 0 seconds --><!-- 0 seconds --><HTML><HEAD><TITLE>Peptide =
Summary Report (Auto submitted by BioTools)</TITLE>
<META content=3D"text/html; charset=3Dutf-8" http-equiv=3DContent-Type>
<STYLE type=3Dtext/css>.tooltip {
	POSITION: absolute; VISIBILITY: hidden; TOP: 0px; LEFT: 0px
}
</STYLE>

<SCRIPT language=3DJavaScript type=3Dtext/javascript=20
src=3D"http://localhost/mascot/templates/browser.js"></SCRIPT>

<SCRIPT language=3DJavaScript>=0A=
<!-- Begin hiding Javascript from old browsers.=0A=
 =0A=
  var arrayReady=3D0;=0A=
  =0A=
  if (document.images){=0A=
    redBall =3D new Image();=0A=
    redBall.src =3D "../images/red_ball_white.gif";  =0A=
    cyanBall =3D new Image();=0A=
    cyanBall.src =3D "../images/cyan_ball_white.gif";  =0A=
  }=0A=
  =0A=
  function cover(hit,query,protSeq){=0A=
    document.Results.OV_Title.value =3D queryTitle[query];=0A=
    document.Results.OV_Accession.value =3D protName[hit];=0A=
    document.Results.OV_Sequence.value =3D protSeq;=0A=
    if (hit =3D=3D 0) {=0A=
      self.status =3D queryTitle[query];=0A=
    } else {=0A=
      self.status =3D protName[hit] + ": " + protSeq;=0A=
    }=0A=
    if (protSeq !=3D "" && document.fred && arrayReady =3D=3D 1){=0A=
      var i =3D 0;=0A=
      var element =3D 0;=0A=
      element =3D eval(protSeq+"["+i+"]");=0A=
      while(element) {=0A=
        document.images[element].src =3D redBall.src;=0A=
        i++;=0A=
        element =3D eval(protSeq+"["+i+"]");=0A=
      }=0A=
    }=0A=
  }=0A=
=0A=
  function uncover(hit,query,protSeq){=0A=
    document.Results.OV_Title.value =3D "-Query-";=0A=
    document.Results.OV_Accession.value=3D"-Accession-";=0A=
    document.Results.OV_Sequence.value=3D"-Sequence-";=0A=
    self.status=3D"";=0A=
    if (protSeq !=3D "" && document.fred && arrayReady =3D=3D 1){=0A=
      var i =3D 0;=0A=
      var element =3D 0;=0A=
      element =3D eval(protSeq+"["+i+"]");=0A=
      while(element) {=0A=
        document.images[element].src =3D cyanBall.src;=0A=
        i++;=0A=
        element =3D eval(protSeq+"["+i+"]");=0A=
      }=0A=
    }=0A=
  }=0A=
=0A=
  function checkQuery(checkState,numChecks,form){=0A=
    if (numChecks =3D=3D 1){=0A=
      form.QUE.checked =3D checkState;=0A=
    } else {=0A=
      for (var i =3D 0; i < form.elements.length; i++) {=0A=
        if (form.elements[i].name =3D=3D "QUE"){=0A=
          form.elements[i].checked =3D checkState;=0A=
        }=0A=
      }=0A=
    }=0A=
  }=0A=
=0A=
  function SaveClicks(checkBox,form){=0A=
    if (form.ErrTolRepeat && form.ErrTolRepeat.checked) {=0A=
      return;=0A=
    }=0A=
    var checkState =3D checkBox.checked;=0A=
    var thisHit =3D 0;=0A=
    for (var i =3D 0; i < form.elements.length; i++) {=0A=
      if (thisHit =3D=3D 1){=0A=
        if (form.elements[i].name =3D=3D "QUE") {=0A=
          form.elements[i].checked =3D !checkState;=0A=
        } else {=0A=
          break;=0A=
        }=0A=
      } else {=0A=
        if (form.elements[i] =3D=3D checkBox){=0A=
          thisHit =3D 1;=0A=
        }=0A=
      }=0A=
    }=0A=
  }=0A=
=0A=
  function unMatched(form){=0A=
    var numMisses =3D 0;=0A=
    for (var i =3D 0; i < form.elements.length; i++) {=0A=
      if (form.elements[i].name =3D=3D "MISSES"){=0A=
        numMisses++;=0A=
      } =0A=
    }=0A=
    if (numMisses < 1) {=0A=
      alert("No unmatched mass values to be searched");=0A=
      return false;=0A=
    }=0A=
    for (var i =3D 0; i < form.elements.length; i++) {=0A=
      if (form.elements[i].name =3D=3D "QUE"){=0A=
        form.elements[i].name =3D "DUMMY";=0A=
      } =0A=
    }=0A=
    for (var i =3D 0; i < form.elements.length; i++) {=0A=
      if (form.elements[i].name =3D=3D "MISSES"){=0A=
        form.elements[i].name =3D "QUE";=0A=
      } =0A=
    }=0A=
    form.submit();=0A=
    return true;=0A=
  }=0A=
=0A=
  function setReFormatAction(form){=0A=
    if (form.REPTYPE.options[form.REPTYPE.selectedIndex].value =3D=3D =
"export"){=0A=
      form.action =3D "./export_dat_2.pl";=0A=
    } else if (form.REPTYPE.options[form.REPTYPE.selectedIndex].value =
=3D=3D "family") {=0A=
      form.action =3D "./master_results_2.pl";=0A=
    } else {=0A=
      form.action =3D "./master_results.pl";=0A=
    }=0A=
  }=0A=
  =0A=
  function chooseQueryList(form) {=0A=
    var formatForm =3D window.document.forms['Re-format'];=0A=
    if (formatForm._querylist.value =3D=3D 'unassigned') {=0A=
      form.QUERYLIST.value =3D queryListUnassigned;=0A=
    } else if (formatForm._querylist.value =3D=3D 'identity') {=0A=
      form.QUERYLIST.value =3D queryListIdentity;=0A=
    } else if (formatForm._querylist.value =3D=3D 'homology') {=0A=
      form.QUERYLIST.value =3D queryListHomology;=0A=
    } else {=0A=
      form.QUERYLIST.value =3D "All";=0A=
    }=0A=
    return true;=0A=
  }=0A=
    =0A=
  function makeAccessionString(form){=0A=
    if (!form.ErrTolRepeat || !form.ErrTolRepeat.checked) {=0A=
      form.ACCESSION.value =3D "";=0A=
      return true;=0A=
    }=0A=
    var tempString =3D "";=0A=
    var numAccessions =3D 1;=0A=
    for (var i =3D 0; i < form.elements.length; i++) {=0A=
      if (form.elements[i].name =3D=3D "INCLUDE" && =
form.elements[i].checked){=0A=
        tempString =3D tempString + =
unescape(et_list[form.elements[i].value]) + ",";=0A=
      }=0A=
    }=0A=
    if (tempString =3D=3D "") {=0A=
      alert("No hits selected for error tolerant search");=0A=
      return false;=0A=
    }=0A=
    tempString =3D tempString.substring(0, tempString.length - 1);=0A=
    form.ACCESSION.value =3D tempString;=0A=
    checkQuery(1,68, form);=0A=
    return true;=0A=
  }=0A=
=0A=
  function clearEl() {}=0A=
=0A=
  function makeArchive(form){=0A=
    var tempUrl =3D =
"http://localhost/mascot/cgi/master_results.pl?file=3D..%2Fdata%2F2015122=
6%2FF019771.dat;_sigthreshold=3D0.05;_mudpit=3D99999999;_server_mudpit_sw=
itch=3D99999999;_ignoreionsscorebelow=3D5.0;_showsubsets=3D0;_requirebold=
red=3D0;REPORT=3DAUTO&REPTYPE=3Darchive&INTERMEDIATE=3D%2e%2e%2fdata%2f20=
151226%2fF019771%2edat";    for (var i =3D 0; i < form.elements.length; =
i++) {=0A=
      if (form.elements[i].name =3D=3D "INCLUDE" && =
form.elements[i].checked){=0A=
        tempUrl =3D tempUrl + "&INCLUDE=3D" + form.elements[i].value;=0A=
      }=0A=
    }=0A=
    window.location.href =3D tempUrl;=0A=
  }=0A=
=0A=
protName =3D new Array(1);=0A=
protName[0] =3D "";=0A=
protName[1] =3D "sp|P12783|PGKY_WHEAT";=0A=
=0A=
queryTitle =3D new Array(1);=0A=
queryTitle[0] =3D "";=0A=
queryTitle[1] =3D "";=0A=
queryTitle[2] =3D "";=0A=
queryTitle[3] =3D "";=0A=
queryTitle[4] =3D =
unescape("D%3a%5cDATA%5c2015%5cTEST%5cXIAOMAI%5c1%5c0_D23%5c1%5c1030%2e65=
93%2eLIFT%5c1SREF%5cPDATA%5c1%5c1R");=0A=
queryTitle[5] =3D =
unescape("D%3a%5cDATA%5c2015%5cTEST%5cXIAOMAI%5c1%5c0_D23%5c1%5c1056%2e67=
41%2eLIFT%5c1SREF%5cPDATA%5c1%5c1R");=0A=
queryTitle[6] =3D "";=0A=
queryTitle[7] =3D "";=0A=
queryTitle[8] =3D "";=0A=
queryTitle[9] =3D "";=0A=
queryTitle[10] =3D =
unescape("D%3a%5cDATA%5c2015%5cTEST%5cXIAOMAI%5c1%5c0_D23%5c1%5c1190%2e75=
42%2eLIFT%5c1SREF%5cPDATA%5c1%5c1R");=0A=
queryTitle[11] =3D "";=0A=
queryTitle[12] =3D "";=0A=
queryTitle[13] =3D "";=0A=
queryTitle[14] =3D "";=0A=
queryTitle[15] =3D "";=0A=
queryTitle[16] =3D =
unescape("D%3a%5cDATA%5c2015%5cTEST%5cXIAOMAI%5c1%5c0_D23%5c1%5c1493%2e83=
68%2eLIFT%5c1SREF%5cPDATA%5c1%5c1R");=0A=
queryTitle[17] =3D =
unescape("D%3a%5cDATA%5c2015%5cTEST%5cXIAOMAI%5c1%5c0_D23%5c1%5c1509%2e84=
09%2eLIFT%5c1SREF%5cPDATA%5c1%5c1R");=0A=
queryTitle[18] =3D "";=0A=
queryTitle[19] =3D "";=0A=
queryTitle[20] =3D "";=0A=
queryTitle[21] =3D =
unescape("D%3a%5cDATA%5c2015%5cTEST%5cXIAOMAI%5c1%5c0_D23%5c1%5c1721%2e01=
24%2eLIFT%5c1SREF%5cPDATA%5c1%5c1R");=0A=
queryTitle[22] =3D "";=0A=
queryTitle[23] =3D "";=0A=
queryTitle[24] =3D "";=0A=
queryTitle[25] =3D "";=0A=
queryTitle[26] =3D "";=0A=
queryTitle[27] =3D =
unescape("D%3a%5cDATA%5c2015%5cTEST%5cXIAOMAI%5c1%5c0_D23%5c1%5c1773%2e84=
71%2eLIFT%5c1SREF%5cPDATA%5c1%5c1R");=0A=
queryTitle[28] =3D "";=0A=
queryTitle[29] =3D "";=0A=
queryTitle[30] =3D "";=0A=
queryTitle[31] =3D "";=0A=
queryTitle[32] =3D "";=0A=
queryTitle[33] =3D "";=0A=
queryTitle[34] =3D "";=0A=
queryTitle[35] =3D =
unescape("D%3a%5cDATA%5c2015%5cTEST%5cXIAOMAI%5c1%5c0_D23%5c1%5c1919%2e98=
47%2eLIFT%5c1SREF%5cPDATA%5c1%5c1R");=0A=
queryTitle[36] =3D "";=0A=
queryTitle[37] =3D "";=0A=
queryTitle[38] =3D "";=0A=
queryTitle[39] =3D =
unescape("D%3a%5cDATA%5c2015%5cTEST%5cXIAOMAI%5c1%5c0_D23%5c1%5c2000%2e02=
27%2eLIFT%5c1SREF%5cPDATA%5c1%5c1R");=0A=
queryTitle[40] =3D "";=0A=
queryTitle[41] =3D =
unescape("D%3a%5cDATA%5c2015%5cTEST%5cXIAOMAI%5c1%5c0_D23%5c1%5c2048%2e08=
36%2eLIFT%5c1SREF%5cPDATA%5c1%5c1R");=0A=
queryTitle[42] =3D "";=0A=
queryTitle[43] =3D "";=0A=
queryTitle[44] =3D "";=0A=
queryTitle[45] =3D "";=0A=
queryTitle[46] =3D "";=0A=
queryTitle[47] =3D "";=0A=
queryTitle[48] =3D "";=0A=
queryTitle[49] =3D "";=0A=
queryTitle[50] =3D "";=0A=
queryTitle[51] =3D "";=0A=
queryTitle[52] =3D "";=0A=
queryTitle[53] =3D "";=0A=
queryTitle[54] =3D "";=0A=
queryTitle[55] =3D "";=0A=
queryTitle[56] =3D "";=0A=
queryTitle[57] =3D "";=0A=
queryTitle[58] =3D "";=0A=
queryTitle[59] =3D "";=0A=
queryTitle[60] =3D "";=0A=
queryTitle[61] =3D "";=0A=
queryTitle[62] =3D "";=0A=
queryTitle[63] =3D "";=0A=
queryTitle[64] =3D "";=0A=
queryTitle[65] =3D "";=0A=
queryTitle[66] =3D "";=0A=
queryTitle[67] =3D "";=0A=
queryTitle[68] =3D "";=0A=
=0A=
=0A=
  et_list =3D new Array(1);=0A=
  et_list[0] =3D "";=0A=
  et_list[1] =3D "%22sp%7cP12783%7cPGKY_WHEAT%22";=0A=
=0A=
// End hiding Javascript from old browsers. -->=0A=
</SCRIPT>

<META name=3DGENERATOR content=3D"MSHTML 8.00.6001.23588"></HEAD>
<BODY aLink=3D#0000ff bgColor=3D#ffffff vLink=3D#0000ff>
<H1><IMG border=3D0 name=3Dfred align=3Dtop=20
src=3D"http://localhost/mascot/images/88x31_logo_white.gif" width=3D88 =
height=3D31=20
NATURALSIZEFLAG=3D"3"> Mascot Search Results</H1><FONT=20
face=3D"Courier New,Courier,monospace"><PRE><B>User            : </B>
<B>Email           : </B>
<B>Search title    : Auto submitted by BioTools</B>
<B>Database        : Triticum 2015 (95051 sequences; 28354723 =
residues)</B>
<B>Timestamp       : 26 Dec 2015 at 02:55:37 GMT</B>
<TABLE border=3D0 cellSpacing=3D0 cellPadding=3D0 =
bgColor=3D#ffff99><TBODY><TR><TD bgColor=3D#ffffff noWrap><TT><B>Protein =
hits&nbsp;&nbsp;&nbsp;&nbsp;:</B></TT></TD><TD bgColor=3D#ffffff =
noWrap><TT><B>&nbsp;<A =
href=3D"http://localhost/mascot/cgi/master_results.pl?file=3D../data/2015=
1226/F019771.dat&amp;_sigthreshold=3D0.05&amp;_mudpit=3D99999999&amp;_ser=
ver_mudpit_switch=3D99999999&amp;_ignoreionsscorebelow=3D5.0&amp;_showsub=
sets=3D0&amp;_requireboldred=3D0&amp;REPORT=3DAUTO#Hit1">sp|P12783|PGKY_W=
HEAT</A></B></TT></TD><TD bgColor=3D#ffffff =
noWrap><TT>&nbsp;sp|P12783|PGKY_WHEAT</TT></TD></TR></TBODY></TABLE>
</PRE></FONT>
<H3>Mascot Score Histogram</H3>Ions score is -10*Log(P), where P is the=20
probability that the observed match is a random event.<BR>Individual =
ions scores=20
&gt; 33 indicate identity or extensive homology (p&lt;0.05).<BR>Protein =
scores=20
are derived from ions scores as a non-probabilistic basis for ranking =
protein=20
hits.
<P><IMG alt=3D"Score Distribution"=20
src=3D"http://localhost/mascot/cgi/score_gif.pl?score_gif_398008772575119=
"=20
width=3D400 height=3D200>=20
<FORM onsubmit=3D"return setReFormatAction(this)" method=3Dget =
name=3DRe-format=20
action=3D./master_results.pl><INPUT value=3D../data/20151226/F019771.dat =
type=3Dhidden=20
name=3Dfile>=20
<H3>Peptide Summary Report</H3>
<TABLE border=3D0 cellSpacing=3D1 cellPadding=3D3>
  <TBODY>
  <TR>
    <TD bgColor=3D#eeeeff noWrap><INPUT value=3D"Format As" =
type=3Dsubmit> </TD>
    <TD bgColor=3D#eeeeff noWrap><SELECT name=3DREPTYPE> <OPTION=20
        value=3Dprotein>Protein Summary (deprecated)</OPTION> <OPTION=20
        value=3Dfamily>Protein Family Summary</OPTION> <OPTION selected=20
        value=3Dpeptide>Peptide Summary</OPTION> <OPTION =
value=3Dselect>Select=20
        Summary (protein hits)</OPTION> <OPTION =
value=3Dunassigned>Select Summary=20
        (unassigned)</OPTION> <OPTION value=3Dexport>Export Search=20
      Results</OPTION></SELECT> </TD>
    <TD bgColor=3D#eeeeff>&nbsp;</TD>
    <TD bgColor=3D#eeeeff noWrap><A=20
      href=3D"http://localhost/mascot/help/msms_summaries_help.html"=20
      target=3D_blank>Help</A> </TD></TR>
  <TR>
    <TD bgColor=3D#eeeeff>&nbsp;</TD>
    <TD bgColor=3D#eeeeff noWrap>Significance threshold p&lt; <INPUT =
value=3D0.05=20
      size=3D8 name=3D_sigthreshold> </TD>
    <TD bgColor=3D#eeeeff noWrap>Max. number of hits <INPUT value=3DAUTO =
size=3D5=20
      name=3DREPORT> </TD>
    <TD bgColor=3D#eeeeff>&nbsp;</TD></TR>
  <TR>
    <TD bgColor=3D#eeeeff>&nbsp;</TD>
    <TD bgColor=3D#eeeeff noWrap>Standard scoring&nbsp;<INPUT =
value=3D99999999=20
      CHECKED type=3Dradio name=3D_server_mudpit_switch>&nbsp;MudPIT=20
      scoring&nbsp;<INPUT value=3D0.000000001 type=3Dradio=20
      name=3D_server_mudpit_switch> </TD>
    <TD bgColor=3D#eeeeff noWrap>Ions score or expect cut-off <INPUT =
value=3D5=20
      size=3D5 name=3D_ignoreionsscorebelow> </TD>
    <TD bgColor=3D#eeeeff noWrap>Show sub-sets <INPUT value=3D0 size=3D2 =

      name=3D_showsubsets> </TD></TR>
  <TR>
    <TD bgColor=3D#eeeeff>&nbsp;</TD>
    <TD bgColor=3D#eeeeff noWrap>Show pop-ups&nbsp;<INPUT value=3DTRUE =
CHECKED=20
      type=3Dradio name=3D_showpopups>&nbsp;Suppress pop-ups&nbsp;<INPUT =
value=3DFALSE=20
      type=3Dradio name=3D_showpopups> </TD>
    <TD bgColor=3D#eeeeff noWrap>Sort unassigned <SELECT =
name=3D_sortunassigned>=20
        <OPTION selected value=3Dscoredown>Decreasing Score</OPTION> =
<OPTION=20
        value=3Dqueryup>Increasing query / Mr</OPTION> <OPTION=20
        value=3Dintdown>Decreasing Intensity</OPTION></SELECT> </TD>
    <TD bgColor=3D#eeeeff noWrap>Require bold red <INPUT=20
      onclick=3D"if (form.rbrchkbox.checked) { =
form._requireboldred.value =3D 1; } else { form._requireboldred.value =
=3D 0; } return true;"=20
      type=3Dcheckbox name=3Drbrchkbox> <INPUT value=3D0 type=3Dhidden=20
      name=3D_requireboldred> </TD></TR></TBODY></TABLE></FORM>
<FORM onsubmit=3D"return makeAccessionString(this)" method=3Dpost =
name=3DResults=20
action=3D./search_form.pl>
<H3>Overview Table</H3>Click on column header to jump to entry in =
results=20
list.<BR>Move mouse over any indicator to highlight identical =
peptides.<BR>Click=20
on an indicator to see details of individual match.<BR>Use check boxes =
to select=20
sub-set of queries for new search.=20
<P>
<TABLE border=3D0 cellSpacing=3D0 cellPadding=3D0 width=3D600>
  <TBODY>
  <TR>
    <TD noWrap><B>Mouse over:&nbsp;</B></TD>
    <TD><INPUT value=3D-Query- size=3D62 name=3DOV_Title></TD></TR>
  <TR>
    <TD>&nbsp;</TD>
    <TD noWrap><INPUT value=3D-Accession- name=3DOV_Accession> =
&nbsp;<INPUT=20
      value=3D-Sequence- size=3D40 name=3DOV_Sequence> =
</TD></TR></TBODY></TABLE>
<P>
<TABLE border=3D1 cellSpacing=3D0 cellPadding=3D1>
  <TBODY>
  <TR>
    <TH bgColor=3D#cccccc align=3Dright>Hit:</TH>
    <TH bgColor=3D#cccccc width=3D16 align=3Dmiddle><A=20
      onmouseover=3D"cover(1,0,''); return true"=20
      onmouseout=3D"uncover(1,0,''); return true"=20
      =
href=3D"http://localhost/mascot/cgi/master_results.pl?file=3D../data/2015=
1226/F019771.dat&amp;_sigthreshold=3D0.05&amp;_mudpit=3D99999999&amp;_ser=
ver_mudpit_switch=3D99999999&amp;_ignoreionsscorebelow=3D5.0&amp;_showsub=
sets=3D0&amp;_requireboldred=3D0&amp;REPORT=3DAUTO#Hit1">1</A></TH></TR>
  <TR>
    <TD bgColor=3D#cccccc noWrap><B><INPUT=20
      value=3D"841.518040 from(842.525316,1+) intensity(818.5000) =
query(1)"=20
      CHECKED type=3Dcheckbox name=3DQUE> <A=20
      onmouseover=3D"cover(0,1,''); return true"=20
      onmouseout=3D"uncover(0,1,''); return true"=20
      =
href=3D"http://localhost/mascot/cgi/master_results.pl?file=3D../data/2015=
1226/F019771.dat&amp;_sigthreshold=3D0.05&amp;_mudpit=3D99999999&amp;_ser=
ver_mudpit_switch=3D99999999&amp;_ignoreionsscorebelow=3D5.0&amp;_showsub=
sets=3D0&amp;_requireboldred=3D0&amp;REPORT=3DAUTO#Query1">842.5253</A>=20
      (1+) </B></TD>
    <TD>&nbsp;</TD></TR>
  <TR>
    <TD bgColor=3D#cccccc noWrap><B><INPUT=20
      value=3D"860.072460 from(861.079736,1+) intensity(1245.5000) =
query(2)"=20
      CHECKED type=3Dcheckbox name=3DQUE> <A=20
      onmouseover=3D"cover(0,2,''); return true"=20
      onmouseout=3D"uncover(0,2,''); return true"=20
      =
href=3D"http://localhost/mascot/cgi/master_results.pl?file=3D../data/2015=
1226/F019771.dat&amp;_sigthreshold=3D0.05&amp;_mudpit=3D99999999&amp;_ser=
ver_mudpit_switch=3D99999999&amp;_ignoreionsscorebelow=3D5.0&amp;_showsub=
sets=3D0&amp;_requireboldred=3D0&amp;REPORT=3DAUTO#Query2">861.0797</A>=20
      (1+) </B></TD>
    <TD>&nbsp;</TD></TR>
  <TR>
    <TD bgColor=3D#cccccc noWrap><B><INPUT=20
      value=3D"876.050492 from(877.057768,1+) intensity(1159.5000) =
query(3)"=20
      CHECKED type=3Dcheckbox name=3DQUE> <A=20
      onmouseover=3D"cover(0,3,''); return true"=20
      onmouseout=3D"uncover(0,3,''); return true"=20
      =
href=3D"http://localhost/mascot/cgi/master_results.pl?file=3D../data/2015=
1226/F019771.dat&amp;_sigthreshold=3D0.05&amp;_mudpit=3D99999999&amp;_ser=
ver_mudpit_switch=3D99999999&amp;_ignoreionsscorebelow=3D5.0&amp;_showsub=
sets=3D0&amp;_requireboldred=3D0&amp;REPORT=3DAUTO#Query3">877.0578</A>=20
      (1+) </B></TD>
    <TD>&nbsp;</TD></TR>
  <TR>
    <TD bgColor=3D#cccccc noWrap><B><INPUT=20
      value=3D"1029.652000 from(1030.659276,1+) intensity(8649.1000) =
title(D%3a%5cDATA%5c2015%5cTEST%5cXIAOMAI%5c1%5c0_D23%5c1%5c1030%2e6593%2=
eLIFT%5c1SREF%5cPDATA%5c1%5c1R) index(0) query(4)"=20
      CHECKED type=3Dcheckbox name=3DQUE> <A=20
      onmouseover=3D"cover(0,4,''); return true"=20
      onmouseout=3D"uncover(0,4,''); return true"=20
      =
href=3D"http://localhost/mascot/cgi/master_results.pl?file=3D../data/2015=
1226/F019771.dat&amp;_sigthreshold=3D0.05&amp;_mudpit=3D99999999&amp;_ser=
ver_mudpit_switch=3D99999999&amp;_ignoreionsscorebelow=3D5.0&amp;_showsub=
sets=3D0&amp;_requireboldred=3D0&amp;REPORT=3DAUTO#Query4">1030.6593</A> =

      (1+) </B></TD>
    <TD align=3Dmiddle><A onmouseover=3D"cover(1,4,'FSLKPLVAR'); return =
true"=20
      onmouseout=3D"uncover(1,4,'FSLKPLVAR'); return true"=20
      =
href=3D"http://localhost/mascot/cgi/peptide_view.pl?file=3D../data/201512=
26/F019771.dat&amp;query=3D4&amp;hit=3D6&amp;index=3Dsp%7cP12783%7cPGKY_W=
HEAT&amp;px=3D1&amp;section=3D5&amp;ave_thresh=3D33&amp;_ignoreionsscoreb=
elow=3D5&amp;report=3D0&amp;_sigthreshold=3D0.05&amp;_msresflags=3D1025&a=
mp;_msresflags2=3D2&amp;percolate=3D-1&amp;percolate_rt=3D0"=20
      target=3D_blank><IMG border=3D0=20
      src=3D"http://localhost/mascot/images/cyan_ball_white.gif" =
width=3D16=20
      height=3D16></A></TD></TR>
  <TR>
    <TD bgColor=3D#cccccc noWrap><B><INPUT=20
      value=3D"1055.666818 from(1056.674094,1+) intensity(12836.8000) =
title(D%3a%5cDATA%5c2015%5cTEST%5cXIAOMAI%5c1%5c0_D23%5c1%5c1056%2e6741%2=
eLIFT%5c1SREF%5cPDATA%5c1%5c1R) index(1) query(5)"=20
      CHECKED type=3Dcheckbox name=3DQUE> <A=20
      onmouseover=3D"cover(0,5,''); return true"=20
      onmouseout=3D"uncover(0,5,''); return true"=20
      =
href=3D"http://localhost/mascot/cgi/master_results.pl?file=3D../data/2015=
1226/F019771.dat&amp;_sigthreshold=3D0.05&amp;_mudpit=3D99999999&amp;_ser=
ver_mudpit_switch=3D99999999&amp;_ignoreionsscorebelow=3D5.0&amp;_showsub=
sets=3D0&amp;_requireboldred=3D0&amp;REPORT=3DAUTO#Query5">1056.6741</A> =

      (1+) </B></TD>
    <TD>&nbsp;</TD></TR>
  <TR>
    <TD bgColor=3D#cccccc noWrap><B><INPUT=20
      value=3D"1073.641739 from(1074.649015,1+) intensity(1402.1000) =
query(6)"=20
      CHECKED type=3Dcheckbox name=3DQUE> <A=20
      onmouseover=3D"cover(0,6,''); return true"=20
      onmouseout=3D"uncover(0,6,''); return true"=20
      =
href=3D"http://localhost/mascot/cgi/master_results.pl?file=3D../data/2015=
1226/F019771.dat&amp;_sigthreshold=3D0.05&amp;_mudpit=3D99999999&amp;_ser=
ver_mudpit_switch=3D99999999&amp;_ignoreionsscorebelow=3D5.0&amp;_showsub=
sets=3D0&amp;_requireboldred=3D0&amp;REPORT=3DAUTO#Query6">1074.6490</A> =

      (1+) </B></TD>
    <TD>&nbsp;</TD></TR>
  <TR>
    <TD bgColor=3D#cccccc noWrap><B><INPUT=20
      value=3D"1077.649318 from(1078.656594,1+) intensity(1357.7000) =
query(7)"=20
      CHECKED type=3Dcheckbox name=3DQUE> <A=20
      onmouseover=3D"cover(0,7,''); return true"=20
      onmouseout=3D"uncover(0,7,''); return true"=20
      =
href=3D"http://localhost/mascot/cgi/master_results.pl?file=3D../data/2015=
1226/F019771.dat&amp;_sigthreshold=3D0.05&amp;_mudpit=3D99999999&amp;_ser=
ver_mudpit_switch=3D99999999&amp;_ignoreionsscorebelow=3D5.0&amp;_showsub=
sets=3D0&amp;_requireboldred=3D0&amp;REPORT=3DAUTO#Query7">1078.6566</A> =

      (1+) </B></TD>
    <TD>&nbsp;</TD></TR>
  <TR>
    <TD bgColor=3D#cccccc noWrap><B><INPUT=20
      value=3D"1095.606303 from(1096.613579,1+) intensity(923.1000) =
query(8)"=20
      CHECKED type=3Dcheckbox name=3DQUE> <A=20
      onmouseover=3D"cover(0,8,''); return true"=20
      onmouseout=3D"uncover(0,8,''); return true"=20
      =
href=3D"http://localhost/mascot/cgi/master_results.pl?file=3D../data/2015=
1226/F019771.dat&amp;_sigthreshold=3D0.05&amp;_mudpit=3D99999999&amp;_ser=
ver_mudpit_switch=3D99999999&amp;_ignoreionsscorebelow=3D5.0&amp;_showsub=
sets=3D0&amp;_requireboldred=3D0&amp;REPORT=3DAUTO#Query8">1096.6136</A> =

      (1+) </B></TD>
    <TD>&nbsp;</TD></TR>
  <TR>
    <TD bgColor=3D#cccccc noWrap><B><INPUT=20
      value=3D"1175.595309 from(1176.602585,1+) intensity(1529.3000) =
query(9)"=20
      CHECKED type=3Dcheckbox name=3DQUE> <A=20
      onmouseover=3D"cover(0,9,''); return true"=20
      onmouseout=3D"uncover(0,9,''); return true"=20
      =
href=3D"http://localhost/mascot/cgi/master_results.pl?file=3D../data/2015=
1226/F019771.dat&amp;_sigthreshold=3D0.05&amp;_mudpit=3D99999999&amp;_ser=
ver_mudpit_switch=3D99999999&amp;_ignoreionsscorebelow=3D5.0&amp;_showsub=
sets=3D0&amp;_requireboldred=3D0&amp;REPORT=3DAUTO#Query9">1176.6026</A> =

      (1+) </B></TD>
    <TD>&nbsp;</TD></TR>
  <TR>
    <TD bgColor=3D#cccccc noWrap><B><INPUT=20
      value=3D"1189.746892 from(1190.754168,1+) intensity(7938.2000) =
title(D%3a%5cDATA%5c2015%5cTEST%5cXIAOMAI%5c1%5c0_D23%5c1%5c1190%2e7542%2=
eLIFT%5c1SREF%5cPDATA%5c1%5c1R) index(2) query(10)"=20
      CHECKED type=3Dcheckbox name=3DQUE> <A=20
      onmouseover=3D"cover(0,10,''); return true"=20
      onmouseout=3D"uncover(0,10,''); return true"=20
      =
href=3D"http://localhost/mascot/cgi/master_results.pl?file=3D../data/2015=
1226/F019771.dat&amp;_sigthreshold=3D0.05&amp;_mudpit=3D99999999&amp;_ser=
ver_mudpit_switch=3D99999999&amp;_ignoreionsscorebelow=3D5.0&amp;_showsub=
sets=3D0&amp;_requireboldred=3D0&amp;REPORT=3DAUTO#Query10">1190.7542</A>=
=20
      (1+) </B></TD>
    <TD>&nbsp;</TD></TR>
  <TR>
    <TD bgColor=3D#cccccc noWrap><B><INPUT=20
      value=3D"1297.662880 from(1298.670156,1+) intensity(1273.0000) =
query(11)"=20
      CHECKED type=3Dcheckbox name=3DQUE> <A=20
      onmouseover=3D"cover(0,11,''); return true"=20
      onmouseout=3D"uncover(0,11,''); return true"=20
      =
href=3D"http://localhost/mascot/cgi/master_results.pl?file=3D../data/2015=
1226/F019771.dat&amp;_sigthreshold=3D0.05&amp;_mudpit=3D99999999&amp;_ser=
ver_mudpit_switch=3D99999999&amp;_ignoreionsscorebelow=3D5.0&amp;_showsub=
sets=3D0&amp;_requireboldred=3D0&amp;REPORT=3DAUTO#Query11">1298.6702</A>=
=20
      (1+) </B></TD>
    <TD>&nbsp;</TD></TR>
  <TR>
    <TD bgColor=3D#cccccc noWrap><B><INPUT=20
      value=3D"1387.744123 from(1388.751399,1+) intensity(2841.6000) =
query(12)"=20
      CHECKED type=3Dcheckbox name=3DQUE> <A=20
      onmouseover=3D"cover(0,12,''); return true"=20
      onmouseout=3D"uncover(0,12,''); return true"=20
      =
href=3D"http://localhost/mascot/cgi/master_results.pl?file=3D../data/2015=
1226/F019771.dat&amp;_sigthreshold=3D0.05&amp;_mudpit=3D99999999&amp;_ser=
ver_mudpit_switch=3D99999999&amp;_ignoreionsscorebelow=3D5.0&amp;_showsub=
sets=3D0&amp;_requireboldred=3D0&amp;REPORT=3DAUTO#Query12">1388.7514</A>=
=20
      (1+) </B></TD>
    <TD>&nbsp;</TD></TR>
  <TR>
    <TD bgColor=3D#cccccc noWrap><B><INPUT=20
      value=3D"1409.720074 from(1410.727350,1+) intensity(2331.8000) =
query(13)"=20
      CHECKED type=3Dcheckbox name=3DQUE> <A=20
      onmouseover=3D"cover(0,13,''); return true"=20
      onmouseout=3D"uncover(0,13,''); return true"=20
      =
href=3D"http://localhost/mascot/cgi/master_results.pl?file=3D../data/2015=
1226/F019771.dat&amp;_sigthreshold=3D0.05&amp;_mudpit=3D99999999&amp;_ser=
ver_mudpit_switch=3D99999999&amp;_ignoreionsscorebelow=3D5.0&amp;_showsub=
sets=3D0&amp;_requireboldred=3D0&amp;REPORT=3DAUTO#Query13">1410.7273</A>=
=20
      (1+) </B></TD>
    <TD>&nbsp;</TD></TR>
  <TR>
    <TD bgColor=3D#cccccc noWrap><B><INPUT=20
      value=3D"1455.976899 from(1456.984175,1+) intensity(1872.0000) =
query(14)"=20
      CHECKED type=3Dcheckbox name=3DQUE> <A=20
      onmouseover=3D"cover(0,14,''); return true"=20
      onmouseout=3D"uncover(0,14,''); return true"=20
      =
href=3D"http://localhost/mascot/cgi/master_results.pl?file=3D../data/2015=
1226/F019771.dat&amp;_sigthreshold=3D0.05&amp;_mudpit=3D99999999&amp;_ser=
ver_mudpit_switch=3D99999999&amp;_ignoreionsscorebelow=3D5.0&amp;_showsub=
sets=3D0&amp;_requireboldred=3D0&amp;REPORT=3DAUTO#Query14">1456.9842</A>=
=20
      (1+) </B></TD>
    <TD>&nbsp;</TD></TR>
  <TR>
    <TD bgColor=3D#cccccc noWrap><B><INPUT=20
      value=3D"1474.758801 from(1475.766077,1+) intensity(1374.5000) =
query(15)"=20
      CHECKED type=3Dcheckbox name=3DQUE> <A=20
      onmouseover=3D"cover(0,15,''); return true"=20
      onmouseout=3D"uncover(0,15,''); return true"=20
      =
href=3D"http://localhost/mascot/cgi/master_results.pl?file=3D../data/2015=
1226/F019771.dat&amp;_sigthreshold=3D0.05&amp;_mudpit=3D99999999&amp;_ser=
ver_mudpit_switch=3D99999999&amp;_ignoreionsscorebelow=3D5.0&amp;_showsub=
sets=3D0&amp;_requireboldred=3D0&amp;REPORT=3DAUTO#Query15">1475.7661</A>=
=20
      (1+) </B></TD>
    <TD>&nbsp;</TD></TR>
  <TR>
    <TD bgColor=3D#cccccc noWrap><B><INPUT=20
      value=3D"1492.829561 from(1493.836837,1+) intensity(28175.2000) =
title(D%3a%5cDATA%5c2015%5cTEST%5cXIAOMAI%5c1%5c0_D23%5c1%5c1493%2e8368%2=
eLIFT%5c1SREF%5cPDATA%5c1%5c1R) index(3) query(16)"=20
      CHECKED type=3Dcheckbox name=3DQUE> <A=20
      onmouseover=3D"cover(0,16,''); return true"=20
      onmouseout=3D"uncover(0,16,''); return true"=20
      =
href=3D"http://localhost/mascot/cgi/master_results.pl?file=3D../data/2015=
1226/F019771.dat&amp;_sigthreshold=3D0.05&amp;_mudpit=3D99999999&amp;_ser=
ver_mudpit_switch=3D99999999&amp;_ignoreionsscorebelow=3D5.0&amp;_showsub=
sets=3D0&amp;_requireboldred=3D0&amp;REPORT=3DAUTO#Query16">1493.8368</A>=
=20
      (1+) </B></TD>
    <TD align=3Dmiddle><A onmouseover=3D"cover(1,16,'FLRPSVAGFLMQK'); =
return true"=20
      onmouseout=3D"uncover(1,16,'FLRPSVAGFLMQK'); return true"=20
      =
href=3D"http://localhost/mascot/cgi/peptide_view.pl?file=3D../data/201512=
26/F019771.dat&amp;query=3D16&amp;hit=3D1&amp;index=3Dsp%7cP12783%7cPGKY_=
WHEAT&amp;px=3D1&amp;section=3D5&amp;ave_thresh=3D33&amp;_ignoreionsscore=
below=3D5&amp;report=3D0&amp;_sigthreshold=3D0.05&amp;_msresflags=3D1025&=
amp;_msresflags2=3D2&amp;percolate=3D-1&amp;percolate_rt=3D0"=20
      target=3D_blank><IMG border=3D0=20
      src=3D"http://localhost/mascot/images/cyan_ball_white.gif" =
width=3D16=20
      height=3D16></A></TD></TR>
  <TR>
    <TD bgColor=3D#cccccc noWrap><B><INPUT=20
      value=3D"1508.833625 from(1509.840901,1+) intensity(9903.5000) =
title(D%3a%5cDATA%5c2015%5cTEST%5cXIAOMAI%5c1%5c0_D23%5c1%5c1509%2e8409%2=
eLIFT%5c1SREF%5cPDATA%5c1%5c1R) index(4) query(17)"=20
      CHECKED type=3Dcheckbox name=3DQUE> <A=20
      onmouseover=3D"cover(0,17,''); return true"=20
      onmouseout=3D"uncover(0,17,''); return true"=20
      =
href=3D"http://localhost/mascot/cgi/master_results.pl?file=3D../data/2015=
1226/F019771.dat&amp;_sigthreshold=3D0.05&amp;_mudpit=3D99999999&amp;_ser=
ver_mudpit_switch=3D99999999&amp;_ignoreionsscorebelow=3D5.0&amp;_showsub=
sets=3D0&amp;_requireboldred=3D0&amp;REPORT=3DAUTO#Query17">1509.8409</A>=
=20
      (1+) </B></TD>
    <TD>&nbsp;</TD></TR>
  <TR>
    <TD bgColor=3D#cccccc noWrap><B><INPUT=20
      value=3D"1510.643532 from(1511.650808,1+) intensity(1667.3000) =
query(18)"=20
      CHECKED type=3Dcheckbox name=3DQUE> <A=20
      onmouseover=3D"cover(0,18,''); return true"=20
      onmouseout=3D"uncover(0,18,''); return true"=20
      =
href=3D"http://localhost/mascot/cgi/master_results.pl?file=3D../data/2015=
1226/F019771.dat&amp;_sigthreshold=3D0.05&amp;_mudpit=3D99999999&amp;_ser=
ver_mudpit_switch=3D99999999&amp;_ignoreionsscorebelow=3D5.0&amp;_showsub=
sets=3D0&amp;_requireboldred=3D0&amp;REPORT=3DAUTO#Query18">1511.6508</A>=
=20
      (1+) </B></TD>
    <TD>&nbsp;</TD></TR>
  <TR>
    <TD bgColor=3D#cccccc noWrap><B><INPUT=20
      value=3D"1514.812527 from(1515.819803,1+) intensity(3924.2000) =
query(19)"=20
      CHECKED type=3Dcheckbox name=3DQUE> <A=20
      onmouseover=3D"cover(0,19,''); return true"=20
      onmouseout=3D"uncover(0,19,''); return true"=20
      =
href=3D"http://localhost/mascot/cgi/master_results.pl?file=3D../data/2015=
1226/F019771.dat&amp;_sigthreshold=3D0.05&amp;_mudpit=3D99999999&amp;_ser=
ver_mudpit_switch=3D99999999&amp;_ignoreionsscorebelow=3D5.0&amp;_showsub=
sets=3D0&amp;_requireboldred=3D0&amp;REPORT=3DAUTO#Query19">1515.8198</A>=
=20
      (1+) </B></TD>
    <TD>&nbsp;</TD></TR>
  <TR>
    <TD bgColor=3D#cccccc noWrap><B><INPUT=20
      value=3D"1530.799705 from(1531.806981,1+) intensity(2891.1000) =
query(20)"=20
      CHECKED type=3Dcheckbox name=3DQUE> <A=20
      onmouseover=3D"cover(0,20,''); return true"=20
      onmouseout=3D"uncover(0,20,''); return true"=20
      =
href=3D"http://localhost/mascot/cgi/master_results.pl?file=3D../data/2015=
1226/F019771.dat&amp;_sigthreshold=3D0.05&amp;_mudpit=3D99999999&amp;_ser=
ver_mudpit_switch=3D99999999&amp;_ignoreionsscorebelow=3D5.0&amp;_showsub=
sets=3D0&amp;_requireboldred=3D0&amp;REPORT=3DAUTO#Query20">1531.8070</A>=
=20
      (1+) </B></TD>
    <TD>&nbsp;</TD></TR>
  <TR>
    <TD bgColor=3D#cccccc noWrap><B><INPUT=20
      value=3D"1720.005081 from(1721.012357,1+) intensity(63281.1000) =
title(D%3a%5cDATA%5c2015%5cTEST%5cXIAOMAI%5c1%5c0_D23%5c1%5c1721%2e0124%2=
eLIFT%5c1SREF%5cPDATA%5c1%5c1R) index(5) query(21)"=20
      CHECKED type=3Dcheckbox name=3DQUE> <A=20
      onmouseover=3D"cover(0,21,''); return true"=20
      onmouseout=3D"uncover(0,21,''); return true"=20
      =
href=3D"http://localhost/mascot/cgi/master_results.pl?file=3D../data/2015=
1226/F019771.dat&amp;_sigthreshold=3D0.05&amp;_mudpit=3D99999999&amp;_ser=
ver_mudpit_switch=3D99999999&amp;_ignoreionsscorebelow=3D5.0&amp;_showsub=
sets=3D0&amp;_requireboldred=3D0&amp;REPORT=3DAUTO#Query21">1721.0124</A>=
=20
      (1+) </B></TD>
    <TD align=3Dmiddle><A=20
      onmouseover=3D"cover(1,21,'LAAALPDGGVLLLENVR'); return true"=20
      onmouseout=3D"uncover(1,21,'LAAALPDGGVLLLENVR'); return true"=20
      =
href=3D"http://localhost/mascot/cgi/peptide_view.pl?file=3D../data/201512=
26/F019771.dat&amp;query=3D21&amp;hit=3D1&amp;index=3Dsp%7cP12783%7cPGKY_=
WHEAT&amp;px=3D1&amp;section=3D5&amp;ave_thresh=3D33&amp;_ignoreionsscore=
below=3D5&amp;report=3D0&amp;_sigthreshold=3D0.05&amp;_msresflags=3D1025&=
amp;_msresflags2=3D2&amp;percolate=3D-1&amp;percolate_rt=3D0"=20
      target=3D_blank><IMG border=3D0=20
      src=3D"http://localhost/mascot/images/cyan_ball_white.gif" =
width=3D16=20
      height=3D16></A></TD></TR>
  <TR>
    <TD bgColor=3D#cccccc noWrap><B><INPUT=20
      value=3D"1726.870597 from(1727.877873,1+) intensity(1743.2000) =
query(22)"=20
      CHECKED type=3Dcheckbox name=3DQUE> <A=20
      onmouseover=3D"cover(0,22,''); return true"=20
      onmouseout=3D"uncover(0,22,''); return true"=20
      =
href=3D"http://localhost/mascot/cgi/master_results.pl?file=3D../data/2015=
1226/F019771.dat&amp;_sigthreshold=3D0.05&amp;_mudpit=3D99999999&amp;_ser=
ver_mudpit_switch=3D99999999&amp;_ignoreionsscorebelow=3D5.0&amp;_showsub=
sets=3D0&amp;_requireboldred=3D0&amp;REPORT=3DAUTO#Query22">1727.8779</A>=
=20
      (1+) </B></TD>
    <TD>&nbsp;</TD></TR>
  <TR>
    <TD bgColor=3D#cccccc noWrap><B><INPUT=20
      value=3D"1741.980820 from(1742.988096,1+) intensity(8226.9000) =
query(23)"=20
      CHECKED type=3Dcheckbox name=3DQUE> <A=20
      onmouseover=3D"cover(0,23,''); return true"=20
      onmouseout=3D"uncover(0,23,''); return true"=20
      =
href=3D"http://localhost/mascot/cgi/master_results.pl?file=3D../data/2015=
1226/F019771.dat&amp;_sigthreshold=3D0.05&amp;_mudpit=3D99999999&amp;_ser=
ver_mudpit_switch=3D99999999&amp;_ignoreionsscorebelow=3D5.0&amp;_showsub=
sets=3D0&amp;_requireboldred=3D0&amp;REPORT=3DAUTO#Query23">1742.9881</A>=
=20
      (1+) </B></TD>
    <TD>&nbsp;</TD></TR>
  <TR>
    <TD bgColor=3D#cccccc noWrap><B><INPUT=20
      value=3D"1752.866231 from(1753.873507,1+) intensity(5247.2000) =
query(24)"=20
      CHECKED type=3Dcheckbox name=3DQUE> <A=20
      onmouseover=3D"cover(0,24,''); return true"=20
      onmouseout=3D"uncover(0,24,''); return true"=20
      =
href=3D"http://localhost/mascot/cgi/master_results.pl?file=3D../data/2015=
1226/F019771.dat&amp;_sigthreshold=3D0.05&amp;_mudpit=3D99999999&amp;_ser=
ver_mudpit_switch=3D99999999&amp;_ignoreionsscorebelow=3D5.0&amp;_showsub=
sets=3D0&amp;_requireboldred=3D0&amp;REPORT=3DAUTO#Query24">1753.8735</A>=
=20
      (1+) </B></TD>
    <TD>&nbsp;</TD></TR>
  <TR>
    <TD bgColor=3D#cccccc noWrap><B><INPUT=20
      value=3D"1757.944162 from(1758.951438,1+) intensity(2690.6000) =
query(25)"=20
      CHECKED type=3Dcheckbox name=3DQUE> <A=20
      onmouseover=3D"cover(0,25,''); return true"=20
      onmouseout=3D"uncover(0,25,''); return true"=20
      =
href=3D"http://localhost/mascot/cgi/master_results.pl?file=3D../data/2015=
1226/F019771.dat&amp;_sigthreshold=3D0.05&amp;_mudpit=3D99999999&amp;_ser=
ver_mudpit_switch=3D99999999&amp;_ignoreionsscorebelow=3D5.0&amp;_showsub=
sets=3D0&amp;_requireboldred=3D0&amp;REPORT=3DAUTO#Query25">1758.9514</A>=
=20
      (1+) </B></TD>
    <TD>&nbsp;</TD></TR>
  <TR>
    <TD bgColor=3D#cccccc noWrap><B><INPUT=20
      value=3D"1763.946531 from(1764.953807,1+) intensity(2093.2000) =
query(26)"=20
      CHECKED type=3Dcheckbox name=3DQUE> <A=20
      onmouseover=3D"cover(0,26,''); return true"=20
      onmouseout=3D"uncover(0,26,''); return true"=20
      =
href=3D"http://localhost/mascot/cgi/master_results.pl?file=3D../data/2015=
1226/F019771.dat&amp;_sigthreshold=3D0.05&amp;_mudpit=3D99999999&amp;_ser=
ver_mudpit_switch=3D99999999&amp;_ignoreionsscorebelow=3D5.0&amp;_showsub=
sets=3D0&amp;_requireboldred=3D0&amp;REPORT=3DAUTO#Query26">1764.9538</A>=
=20
      (1+) </B></TD>
    <TD>&nbsp;</TD></TR>
  <TR>
    <TD bgColor=3D#cccccc noWrap><B><INPUT=20
      value=3D"1772.839815 from(1773.847091,1+) intensity(11663.2000) =
title(D%3a%5cDATA%5c2015%5cTEST%5cXIAOMAI%5c1%5c0_D23%5c1%5c1773%2e8471%2=
eLIFT%5c1SREF%5cPDATA%5c1%5c1R) index(6) query(27)"=20
      CHECKED type=3Dcheckbox name=3DQUE> <A=20
      onmouseover=3D"cover(0,27,''); return true"=20
      onmouseout=3D"uncover(0,27,''); return true"=20
      =
href=3D"http://localhost/mascot/cgi/master_results.pl?file=3D../data/2015=
1226/F019771.dat&amp;_sigthreshold=3D0.05&amp;_mudpit=3D99999999&amp;_ser=
ver_mudpit_switch=3D99999999&amp;_ignoreionsscorebelow=3D5.0&amp;_showsub=
sets=3D0&amp;_requireboldred=3D0&amp;REPORT=3DAUTO#Query27">1773.8471</A>=
=20
      (1+) </B></TD>
    <TD>&nbsp;</TD></TR>
  <TR>
    <TD bgColor=3D#cccccc noWrap><B><INPUT=20
      value=3D"1775.849918 from(1776.857194,1+) intensity(4552.3000) =
query(28)"=20
      CHECKED type=3Dcheckbox name=3DQUE> <A=20
      onmouseover=3D"cover(0,28,''); return true"=20
      onmouseout=3D"uncover(0,28,''); return true"=20
      =
href=3D"http://localhost/mascot/cgi/master_results.pl?file=3D../data/2015=
1226/F019771.dat&amp;_sigthreshold=3D0.05&amp;_mudpit=3D99999999&amp;_ser=
ver_mudpit_switch=3D99999999&amp;_ignoreionsscorebelow=3D5.0&amp;_showsub=
sets=3D0&amp;_requireboldred=3D0&amp;REPORT=3DAUTO#Query28">1776.8572</A>=
=20
      (1+) </B></TD>
    <TD>&nbsp;</TD></TR>
  <TR>
    <TD bgColor=3D#cccccc noWrap><B><INPUT=20
      value=3D"1790.823854 from(1791.831130,1+) intensity(3568.1000) =
query(29)"=20
      CHECKED type=3Dcheckbox name=3DQUE> <A=20
      onmouseover=3D"cover(0,29,''); return true"=20
      onmouseout=3D"uncover(0,29,''); return true"=20
      =
href=3D"http://localhost/mascot/cgi/master_results.pl?file=3D../data/2015=
1226/F019771.dat&amp;_sigthreshold=3D0.05&amp;_mudpit=3D99999999&amp;_ser=
ver_mudpit_switch=3D99999999&amp;_ignoreionsscorebelow=3D5.0&amp;_showsub=
sets=3D0&amp;_requireboldred=3D0&amp;REPORT=3DAUTO#Query29">1791.8311</A>=
=20
      (1+) </B></TD>
    <TD>&nbsp;</TD></TR>
  <TR>
    <TD bgColor=3D#cccccc noWrap><B><INPUT=20
      value=3D"1793.829892 from(1794.837168,1+) intensity(2422.9000) =
query(30)"=20
      CHECKED type=3Dcheckbox name=3DQUE> <A=20
      onmouseover=3D"cover(0,30,''); return true"=20
      onmouseout=3D"uncover(0,30,''); return true"=20
      =
href=3D"http://localhost/mascot/cgi/master_results.pl?file=3D../data/2015=
1226/F019771.dat&amp;_sigthreshold=3D0.05&amp;_mudpit=3D99999999&amp;_ser=
ver_mudpit_switch=3D99999999&amp;_ignoreionsscorebelow=3D5.0&amp;_showsub=
sets=3D0&amp;_requireboldred=3D0&amp;REPORT=3DAUTO#Query30">1794.8372</A>=
=20
      (1+) </B></TD>
    <TD>&nbsp;</TD></TR>
  <TR>
    <TD bgColor=3D#cccccc noWrap><B><INPUT=20
      value=3D"1795.884550 from(1796.891826,1+) intensity(3608.5000) =
query(31)"=20
      CHECKED type=3Dcheckbox name=3DQUE> <A=20
      onmouseover=3D"cover(0,31,''); return true"=20
      onmouseout=3D"uncover(0,31,''); return true"=20
      =
href=3D"http://localhost/mascot/cgi/master_results.pl?file=3D../data/2015=
1226/F019771.dat&amp;_sigthreshold=3D0.05&amp;_mudpit=3D99999999&amp;_ser=
ver_mudpit_switch=3D99999999&amp;_ignoreionsscorebelow=3D5.0&amp;_showsub=
sets=3D0&amp;_requireboldred=3D0&amp;REPORT=3DAUTO#Query31">1796.8918</A>=
=20
      (1+) </B></TD>
    <TD>&nbsp;</TD></TR>
  <TR>
    <TD bgColor=3D#cccccc noWrap><B><INPUT=20
      value=3D"1797.951635 from(1798.958911,1+) intensity(3453.2000) =
query(32)"=20
      CHECKED type=3Dcheckbox name=3DQUE> <A=20
      onmouseover=3D"cover(0,32,''); return true"=20
      onmouseout=3D"uncover(0,32,''); return true"=20
      =
href=3D"http://localhost/mascot/cgi/master_results.pl?file=3D../data/2015=
1226/F019771.dat&amp;_sigthreshold=3D0.05&amp;_mudpit=3D99999999&amp;_ser=
ver_mudpit_switch=3D99999999&amp;_ignoreionsscorebelow=3D5.0&amp;_showsub=
sets=3D0&amp;_requireboldred=3D0&amp;REPORT=3DAUTO#Query32">1798.9589</A>=
=20
      (1+) </B></TD>
    <TD>&nbsp;</TD></TR>
  <TR>
    <TD bgColor=3D#cccccc noWrap><B><INPUT=20
      value=3D"1832.910943 from(1833.918219,1+) intensity(4510.2000) =
query(33)"=20
      CHECKED type=3Dcheckbox name=3DQUE> <A=20
      onmouseover=3D"cover(0,33,''); return true"=20
      onmouseout=3D"uncover(0,33,''); return true"=20
      =
href=3D"http://localhost/mascot/cgi/master_results.pl?file=3D../data/2015=
1226/F019771.dat&amp;_sigthreshold=3D0.05&amp;_mudpit=3D99999999&amp;_ser=
ver_mudpit_switch=3D99999999&amp;_ignoreionsscorebelow=3D5.0&amp;_showsub=
sets=3D0&amp;_requireboldred=3D0&amp;REPORT=3DAUTO#Query33">1833.9182</A>=
=20
      (1+) </B></TD>
    <TD>&nbsp;</TD></TR>
  <TR>
    <TD bgColor=3D#cccccc noWrap><B><INPUT=20
      value=3D"1900.936193 from(1901.943469,1+) intensity(11516.2000) =
query(34)"=20
      CHECKED type=3Dcheckbox name=3DQUE> <A=20
      onmouseover=3D"cover(0,34,''); return true"=20
      onmouseout=3D"uncover(0,34,''); return true"=20
      =
href=3D"http://localhost/mascot/cgi/master_results.pl?file=3D../data/2015=
1226/F019771.dat&amp;_sigthreshold=3D0.05&amp;_mudpit=3D99999999&amp;_ser=
ver_mudpit_switch=3D99999999&amp;_ignoreionsscorebelow=3D5.0&amp;_showsub=
sets=3D0&amp;_requireboldred=3D0&amp;REPORT=3DAUTO#Query34">1901.9435</A>=
=20
      (1+) </B></TD>
    <TD>&nbsp;</TD></TR>
  <TR>
    <TD bgColor=3D#cccccc noWrap><B><INPUT=20
      value=3D"1918.977403 from(1919.984679,1+) intensity(50664.2000) =
title(D%3a%5cDATA%5c2015%5cTEST%5cXIAOMAI%5c1%5c0_D23%5c1%5c1919%2e9847%2=
eLIFT%5c1SREF%5cPDATA%5c1%5c1R) index(7) query(35)"=20
      CHECKED type=3Dcheckbox name=3DQUE> <A=20
      onmouseover=3D"cover(0,35,''); return true"=20
      onmouseout=3D"uncover(0,35,''); return true"=20
      =
href=3D"http://localhost/mascot/cgi/master_results.pl?file=3D../data/2015=
1226/F019771.dat&amp;_sigthreshold=3D0.05&amp;_mudpit=3D99999999&amp;_ser=
ver_mudpit_switch=3D99999999&amp;_ignoreionsscorebelow=3D5.0&amp;_showsub=
sets=3D0&amp;_requireboldred=3D0&amp;REPORT=3DAUTO#Query35">1919.9847</A>=
=20
      (1+) </B></TD>
    <TD align=3Dmiddle><A=20
      onmouseover=3D"cover(1,35,'LASVADLYVNDAFGTAHR'); return true"=20
      onmouseout=3D"uncover(1,35,'LASVADLYVNDAFGTAHR'); return true"=20
      =
href=3D"http://localhost/mascot/cgi/peptide_view.pl?file=3D../data/201512=
26/F019771.dat&amp;query=3D35&amp;hit=3D1&amp;index=3Dsp%7cP12783%7cPGKY_=
WHEAT&amp;px=3D1&amp;section=3D5&amp;ave_thresh=3D33&amp;_ignoreionsscore=
below=3D5&amp;report=3D0&amp;_sigthreshold=3D0.05&amp;_msresflags=3D1025&=
amp;_msresflags2=3D2&amp;percolate=3D-1&amp;percolate_rt=3D0"=20
      target=3D_blank><IMG border=3D0=20
      src=3D"http://localhost/mascot/images/cyan_ball_white.gif" =
width=3D16=20
      height=3D16></A></TD></TR>
  <TR>
    <TD bgColor=3D#cccccc noWrap><B><INPUT=20
      value=3D"1940.951097 from(1941.958373,1+) intensity(5943.4000) =
query(36)"=20
      CHECKED type=3Dcheckbox name=3DQUE> <A=20
      onmouseover=3D"cover(0,36,''); return true"=20
      onmouseout=3D"uncover(0,36,''); return true"=20
      =
href=3D"http://localhost/mascot/cgi/master_results.pl?file=3D../data/2015=
1226/F019771.dat&amp;_sigthreshold=3D0.05&amp;_mudpit=3D99999999&amp;_ser=
ver_mudpit_switch=3D99999999&amp;_ignoreionsscorebelow=3D5.0&amp;_showsub=
sets=3D0&amp;_requireboldred=3D0&amp;REPORT=3DAUTO#Query36">1941.9584</A>=
=20
      (1+) </B></TD>
    <TD>&nbsp;</TD></TR>
  <TR>
    <TD bgColor=3D#cccccc noWrap><B><INPUT=20
      value=3D"1956.932525 from(1957.939801,1+) intensity(1864.6000) =
query(37)"=20
      CHECKED type=3Dcheckbox name=3DQUE> <A=20
      onmouseover=3D"cover(0,37,''); return true"=20
      onmouseout=3D"uncover(0,37,''); return true"=20
      =
href=3D"http://localhost/mascot/cgi/master_results.pl?file=3D../data/2015=
1226/F019771.dat&amp;_sigthreshold=3D0.05&amp;_mudpit=3D99999999&amp;_ser=
ver_mudpit_switch=3D99999999&amp;_ignoreionsscorebelow=3D5.0&amp;_showsub=
sets=3D0&amp;_requireboldred=3D0&amp;REPORT=3DAUTO#Query37">1957.9398</A>=
=20
      (1+) </B></TD>
    <TD>&nbsp;</TD></TR>
  <TR>
    <TD bgColor=3D#cccccc noWrap><B><INPUT=20
      value=3D"1962.927281 from(1963.934557,1+) intensity(1675.6000) =
query(38)"=20
      CHECKED type=3Dcheckbox name=3DQUE> <A=20
      onmouseover=3D"cover(0,38,''); return true"=20
      onmouseout=3D"uncover(0,38,''); return true"=20
      =
href=3D"http://localhost/mascot/cgi/master_results.pl?file=3D../data/2015=
1226/F019771.dat&amp;_sigthreshold=3D0.05&amp;_mudpit=3D99999999&amp;_ser=
ver_mudpit_switch=3D99999999&amp;_ignoreionsscorebelow=3D5.0&amp;_showsub=
sets=3D0&amp;_requireboldred=3D0&amp;REPORT=3DAUTO#Query38">1963.9346</A>=
=20
      (1+) </B></TD>
    <TD>&nbsp;</TD></TR>
  <TR>
    <TD bgColor=3D#cccccc noWrap><B><INPUT=20
      value=3D"1999.015390 from(2000.022666,1+) intensity(26480.9000) =
title(D%3a%5cDATA%5c2015%5cTEST%5cXIAOMAI%5c1%5c0_D23%5c1%5c2000%2e0227%2=
eLIFT%5c1SREF%5cPDATA%5c1%5c1R) index(8) query(39)"=20
      CHECKED type=3Dcheckbox name=3DQUE> <A=20
      onmouseover=3D"cover(0,39,''); return true"=20
      onmouseout=3D"uncover(0,39,''); return true"=20
      =
href=3D"http://localhost/mascot/cgi/master_results.pl?file=3D../data/2015=
1226/F019771.dat&amp;_sigthreshold=3D0.05&amp;_mudpit=3D99999999&amp;_ser=
ver_mudpit_switch=3D99999999&amp;_ignoreionsscorebelow=3D5.0&amp;_showsub=
sets=3D0&amp;_requireboldred=3D0&amp;REPORT=3DAUTO#Query39">2000.0227</A>=
=20
      (1+) </B></TD>
    <TD align=3Dmiddle><A=20
      onmouseover=3D"cover(1,39,'ADLNVPLDDAQKITDDTR'); return true"=20
      onmouseout=3D"uncover(1,39,'ADLNVPLDDAQKITDDTR'); return true"=20
      =
href=3D"http://localhost/mascot/cgi/peptide_view.pl?file=3D../data/201512=
26/F019771.dat&amp;query=3D39&amp;hit=3D1&amp;index=3Dsp%7cP12783%7cPGKY_=
WHEAT&amp;px=3D1&amp;section=3D5&amp;ave_thresh=3D33&amp;_ignoreionsscore=
below=3D5&amp;report=3D0&amp;_sigthreshold=3D0.05&amp;_msresflags=3D1025&=
amp;_msresflags2=3D2&amp;percolate=3D-1&amp;percolate_rt=3D0"=20
      target=3D_blank><IMG border=3D0=20
      src=3D"http://localhost/mascot/images/cyan_ball_white.gif" =
width=3D16=20
      height=3D16></A></TD></TR>
  <TR>
    <TD bgColor=3D#cccccc noWrap><B><INPUT=20
      value=3D"2020.984906 from(2021.992182,1+) intensity(2148.3000) =
query(40)"=20
      CHECKED type=3Dcheckbox name=3DQUE> <A=20
      onmouseover=3D"cover(0,40,''); return true"=20
      onmouseout=3D"uncover(0,40,''); return true"=20
      =
href=3D"http://localhost/mascot/cgi/master_results.pl?file=3D../data/2015=
1226/F019771.dat&amp;_sigthreshold=3D0.05&amp;_mudpit=3D99999999&amp;_ser=
ver_mudpit_switch=3D99999999&amp;_ignoreionsscorebelow=3D5.0&amp;_showsub=
sets=3D0&amp;_requireboldred=3D0&amp;REPORT=3DAUTO#Query40">2021.9922</A>=
=20
      (1+) </B></TD>
    <TD>&nbsp;</TD></TR>
  <TR>
    <TD bgColor=3D#cccccc noWrap><B><INPUT=20
      value=3D"2047.076328 from(2048.083604,1+) intensity(32787.0000) =
title(D%3a%5cDATA%5c2015%5cTEST%5cXIAOMAI%5c1%5c0_D23%5c1%5c2048%2e0836%2=
eLIFT%5c1SREF%5cPDATA%5c1%5c1R) index(9) query(41)"=20
      CHECKED type=3Dcheckbox name=3DQUE> <A=20
      onmouseover=3D"cover(0,41,''); return true"=20
      onmouseout=3D"uncover(0,41,''); return true"=20
      =
href=3D"http://localhost/mascot/cgi/master_results.pl?file=3D../data/2015=
1226/F019771.dat&amp;_sigthreshold=3D0.05&amp;_mudpit=3D99999999&amp;_ser=
ver_mudpit_switch=3D99999999&amp;_ignoreionsscorebelow=3D5.0&amp;_showsub=
sets=3D0&amp;_requireboldred=3D0&amp;REPORT=3DAUTO#Query41">2048.0836</A>=
=20
      (1+) </B></TD>
    <TD align=3Dmiddle><A=20
      onmouseover=3D"cover(1,41,'KLASVADLYVNDAFGTAHR'); return true"=20
      onmouseout=3D"uncover(1,41,'KLASVADLYVNDAFGTAHR'); return true"=20
      =
href=3D"http://localhost/mascot/cgi/peptide_view.pl?file=3D../data/201512=
26/F019771.dat&amp;query=3D41&amp;hit=3D1&amp;index=3Dsp%7cP12783%7cPGKY_=
WHEAT&amp;px=3D1&amp;section=3D5&amp;ave_thresh=3D33&amp;_ignoreionsscore=
below=3D5&amp;report=3D0&amp;_sigthreshold=3D0.05&amp;_msresflags=3D1025&=
amp;_msresflags2=3D2&amp;percolate=3D-1&amp;percolate_rt=3D0"=20
      target=3D_blank><IMG border=3D0=20
      src=3D"http://localhost/mascot/images/cyan_ball_white.gif" =
width=3D16=20
      height=3D16></A></TD></TR>
  <TR>
    <TD bgColor=3D#cccccc noWrap><B><INPUT=20
      value=3D"2069.047946 from(2070.055222,1+) intensity(3100.8000) =
query(42)"=20
      CHECKED type=3Dcheckbox name=3DQUE> <A=20
      onmouseover=3D"cover(0,42,''); return true"=20
      onmouseout=3D"uncover(0,42,''); return true"=20
      =
href=3D"http://localhost/mascot/cgi/master_results.pl?file=3D../data/2015=
1226/F019771.dat&amp;_sigthreshold=3D0.05&amp;_mudpit=3D99999999&amp;_ser=
ver_mudpit_switch=3D99999999&amp;_ignoreionsscorebelow=3D5.0&amp;_showsub=
sets=3D0&amp;_requireboldred=3D0&amp;REPORT=3DAUTO#Query42">2070.0552</A>=
=20
      (1+) </B></TD>
    <TD>&nbsp;</TD></TR>
  <TR>
    <TD bgColor=3D#cccccc noWrap><B><INPUT=20
      value=3D"2088.141945 from(2089.149221,1+) intensity(8087.9000) =
query(43)"=20
      CHECKED type=3Dcheckbox name=3DQUE> <A=20
      onmouseover=3D"cover(0,43,''); return true"=20
      onmouseout=3D"uncover(0,43,''); return true"=20
      =
href=3D"http://localhost/mascot/cgi/master_results.pl?file=3D../data/2015=
1226/F019771.dat&amp;_sigthreshold=3D0.05&amp;_mudpit=3D99999999&amp;_ser=
ver_mudpit_switch=3D99999999&amp;_ignoreionsscorebelow=3D5.0&amp;_showsub=
sets=3D0&amp;_requireboldred=3D0&amp;REPORT=3DAUTO#Query43">2089.1492</A>=
=20
      (1+) </B></TD>
    <TD>&nbsp;</TD></TR>
  <TR>
    <TD bgColor=3D#cccccc noWrap><B><INPUT=20
      value=3D"2101.150888 from(2102.158164,1+) intensity(10591.6000) =
query(44)"=20
      CHECKED type=3Dcheckbox name=3DQUE> <A=20
      onmouseover=3D"cover(0,44,''); return true"=20
      onmouseout=3D"uncover(0,44,''); return true"=20
      =
href=3D"http://localhost/mascot/cgi/master_results.pl?file=3D../data/2015=
1226/F019771.dat&amp;_sigthreshold=3D0.05&amp;_mudpit=3D99999999&amp;_ser=
ver_mudpit_switch=3D99999999&amp;_ignoreionsscorebelow=3D5.0&amp;_showsub=
sets=3D0&amp;_requireboldred=3D0&amp;REPORT=3DAUTO#Query44">2102.1582</A>=
=20
      (1+) </B></TD>
    <TD>&nbsp;</TD></TR>
  <TR>
    <TD bgColor=3D#cccccc noWrap><B><INPUT=20
      value=3D"2110.127111 from(2111.134387,1+) intensity(6732.4000) =
query(45)"=20
      CHECKED type=3Dcheckbox name=3DQUE> <A=20
      onmouseover=3D"cover(0,45,''); return true"=20
      onmouseout=3D"uncover(0,45,''); return true"=20
      =
href=3D"http://localhost/mascot/cgi/master_results.pl?file=3D../data/2015=
1226/F019771.dat&amp;_sigthreshold=3D0.05&amp;_mudpit=3D99999999&amp;_ser=
ver_mudpit_switch=3D99999999&amp;_ignoreionsscorebelow=3D5.0&amp;_showsub=
sets=3D0&amp;_requireboldred=3D0&amp;REPORT=3DAUTO#Query45">2111.1344</A>=
=20
      (1+) </B></TD>
    <TD>&nbsp;</TD></TR>
  <TR>
    <TD bgColor=3D#cccccc noWrap><B><INPUT=20
      value=3D"2123.132587 from(2124.139863,1+) intensity(7645.5000) =
query(46)"=20
      CHECKED type=3Dcheckbox name=3DQUE> <A=20
      onmouseover=3D"cover(0,46,''); return true"=20
      onmouseout=3D"uncover(0,46,''); return true"=20
      =
href=3D"http://localhost/mascot/cgi/master_results.pl?file=3D../data/2015=
1226/F019771.dat&amp;_sigthreshold=3D0.05&amp;_mudpit=3D99999999&amp;_ser=
ver_mudpit_switch=3D99999999&amp;_ignoreionsscorebelow=3D5.0&amp;_showsub=
sets=3D0&amp;_requireboldred=3D0&amp;REPORT=3DAUTO#Query46">2124.1399</A>=
=20
      (1+) </B></TD>
    <TD>&nbsp;</TD></TR>
  <TR>
    <TD bgColor=3D#cccccc noWrap><B><INPUT=20
      value=3D"2126.096786 from(2127.104062,1+) intensity(2522.5000) =
query(47)"=20
      CHECKED type=3Dcheckbox name=3DQUE> <A=20
      onmouseover=3D"cover(0,47,''); return true"=20
      onmouseout=3D"uncover(0,47,''); return true"=20
      =
href=3D"http://localhost/mascot/cgi/master_results.pl?file=3D../data/2015=
1226/F019771.dat&amp;_sigthreshold=3D0.05&amp;_mudpit=3D99999999&amp;_ser=
ver_mudpit_switch=3D99999999&amp;_ignoreionsscorebelow=3D5.0&amp;_showsub=
sets=3D0&amp;_requireboldred=3D0&amp;REPORT=3DAUTO#Query47">2127.1041</A>=
=20
      (1+) </B></TD>
    <TD>&nbsp;</TD></TR>
  <TR>
    <TD bgColor=3D#cccccc noWrap><B><INPUT=20
      value=3D"2132.103693 from(2133.110969,1+) intensity(1472.4000) =
query(48)"=20
      CHECKED type=3Dcheckbox name=3DQUE> <A=20
      onmouseover=3D"cover(0,48,''); return true"=20
      onmouseout=3D"uncover(0,48,''); return true"=20
      =
href=3D"http://localhost/mascot/cgi/master_results.pl?file=3D../data/2015=
1226/F019771.dat&amp;_sigthreshold=3D0.05&amp;_mudpit=3D99999999&amp;_ser=
ver_mudpit_switch=3D99999999&amp;_ignoreionsscorebelow=3D5.0&amp;_showsub=
sets=3D0&amp;_requireboldred=3D0&amp;REPORT=3DAUTO#Query48">2133.1110</A>=
=20
      (1+) </B></TD>
    <TD>&nbsp;</TD></TR>
  <TR>
    <TD bgColor=3D#cccccc noWrap><B><INPUT=20
      value=3D"2139.109352 from(2140.116628,1+) intensity(3341.5000) =
query(49)"=20
      CHECKED type=3Dcheckbox name=3DQUE> <A=20
      onmouseover=3D"cover(0,49,''); return true"=20
      onmouseout=3D"uncover(0,49,''); return true"=20
      =
href=3D"http://localhost/mascot/cgi/master_results.pl?file=3D../data/2015=
1226/F019771.dat&amp;_sigthreshold=3D0.05&amp;_mudpit=3D99999999&amp;_ser=
ver_mudpit_switch=3D99999999&amp;_ignoreionsscorebelow=3D5.0&amp;_showsub=
sets=3D0&amp;_requireboldred=3D0&amp;REPORT=3DAUTO#Query49">2140.1166</A>=
=20
      (1+) </B></TD>
    <TD>&nbsp;</TD></TR>
  <TR>
    <TD bgColor=3D#cccccc noWrap><B><INPUT=20
      value=3D"2145.110366 from(2146.117642,1+) intensity(1816.0000) =
query(50)"=20
      CHECKED type=3Dcheckbox name=3DQUE> <A=20
      onmouseover=3D"cover(0,50,''); return true"=20
      onmouseout=3D"uncover(0,50,''); return true"=20
      =
href=3D"http://localhost/mascot/cgi/master_results.pl?file=3D../data/2015=
1226/F019771.dat&amp;_sigthreshold=3D0.05&amp;_mudpit=3D99999999&amp;_ser=
ver_mudpit_switch=3D99999999&amp;_ignoreionsscorebelow=3D5.0&amp;_showsub=
sets=3D0&amp;_requireboldred=3D0&amp;REPORT=3DAUTO#Query50">2146.1176</A>=
=20
      (1+) </B></TD>
    <TD>&nbsp;</TD></TR>
  <TR>
    <TD bgColor=3D#cccccc noWrap><B><INPUT=20
      value=3D"2148.077512 from(2149.084788,1+) intensity(1727.8000) =
query(51)"=20
      CHECKED type=3Dcheckbox name=3DQUE> <A=20
      onmouseover=3D"cover(0,51,''); return true"=20
      onmouseout=3D"uncover(0,51,''); return true"=20
      =
href=3D"http://localhost/mascot/cgi/master_results.pl?file=3D../data/2015=
1226/F019771.dat&amp;_sigthreshold=3D0.05&amp;_mudpit=3D99999999&amp;_ser=
ver_mudpit_switch=3D99999999&amp;_ignoreionsscorebelow=3D5.0&amp;_showsub=
sets=3D0&amp;_requireboldred=3D0&amp;REPORT=3DAUTO#Query51">2149.0848</A>=
=20
      (1+) </B></TD>
    <TD>&nbsp;</TD></TR>
  <TR>
    <TD bgColor=3D#cccccc noWrap><B><INPUT=20
      value=3D"2158.146551 from(2159.153827,1+) intensity(2704.2000) =
query(52)"=20
      CHECKED type=3Dcheckbox name=3DQUE> <A=20
      onmouseover=3D"cover(0,52,''); return true"=20
      onmouseout=3D"uncover(0,52,''); return true"=20
      =
href=3D"http://localhost/mascot/cgi/master_results.pl?file=3D../data/2015=
1226/F019771.dat&amp;_sigthreshold=3D0.05&amp;_mudpit=3D99999999&amp;_ser=
ver_mudpit_switch=3D99999999&amp;_ignoreionsscorebelow=3D5.0&amp;_showsub=
sets=3D0&amp;_requireboldred=3D0&amp;REPORT=3DAUTO#Query52">2159.1538</A>=
=20
      (1+) </B></TD>
    <TD>&nbsp;</TD></TR>
  <TR>
    <TD bgColor=3D#cccccc noWrap><B><INPUT=20
      value=3D"2251.170306 from(2252.177582,1+) intensity(5186.9000) =
query(53)"=20
      CHECKED type=3Dcheckbox name=3DQUE> <A=20
      onmouseover=3D"cover(0,53,''); return true"=20
      onmouseout=3D"uncover(0,53,''); return true"=20
      =
href=3D"http://localhost/mascot/cgi/master_results.pl?file=3D../data/2015=
1226/F019771.dat&amp;_sigthreshold=3D0.05&amp;_mudpit=3D99999999&amp;_ser=
ver_mudpit_switch=3D99999999&amp;_ignoreionsscorebelow=3D5.0&amp;_showsub=
sets=3D0&amp;_requireboldred=3D0&amp;REPORT=3DAUTO#Query53">2252.1776</A>=
=20
      (1+) </B></TD>
    <TD>&nbsp;</TD></TR>
  <TR>
    <TD bgColor=3D#cccccc noWrap><B><INPUT=20
      value=3D"2267.169455 from(2268.176731,1+) intensity(2072.1000) =
query(54)"=20
      CHECKED type=3Dcheckbox name=3DQUE> <A=20
      onmouseover=3D"cover(0,54,''); return true"=20
      onmouseout=3D"uncover(0,54,''); return true"=20
      =
href=3D"http://localhost/mascot/cgi/master_results.pl?file=3D../data/2015=
1226/F019771.dat&amp;_sigthreshold=3D0.05&amp;_mudpit=3D99999999&amp;_ser=
ver_mudpit_switch=3D99999999&amp;_ignoreionsscorebelow=3D5.0&amp;_showsub=
sets=3D0&amp;_requireboldred=3D0&amp;REPORT=3DAUTO#Query54">2268.1767</A>=
=20
      (1+) </B></TD>
    <TD>&nbsp;</TD></TR>
  <TR>
    <TD bgColor=3D#cccccc noWrap><B><INPUT=20
      value=3D"2273.154042 from(2274.161318,1+) intensity(5990.0000) =
query(55)"=20
      CHECKED type=3Dcheckbox name=3DQUE> <A=20
      onmouseover=3D"cover(0,55,''); return true"=20
      onmouseout=3D"uncover(0,55,''); return true"=20
      =
href=3D"http://localhost/mascot/cgi/master_results.pl?file=3D../data/2015=
1226/F019771.dat&amp;_sigthreshold=3D0.05&amp;_mudpit=3D99999999&amp;_ser=
ver_mudpit_switch=3D99999999&amp;_ignoreionsscorebelow=3D5.0&amp;_showsub=
sets=3D0&amp;_requireboldred=3D0&amp;REPORT=3DAUTO#Query55">2274.1613</A>=
=20
      (1+) </B></TD>
    <TD>&nbsp;</TD></TR>
  <TR>
    <TD bgColor=3D#cccccc noWrap><B><INPUT=20
      value=3D"2289.139377 from(2290.146653,1+) intensity(3438.2000) =
query(56)"=20
      CHECKED type=3Dcheckbox name=3DQUE> <A=20
      onmouseover=3D"cover(0,56,''); return true"=20
      onmouseout=3D"uncover(0,56,''); return true"=20
      =
href=3D"http://localhost/mascot/cgi/master_results.pl?file=3D../data/2015=
1226/F019771.dat&amp;_sigthreshold=3D0.05&amp;_mudpit=3D99999999&amp;_ser=
ver_mudpit_switch=3D99999999&amp;_ignoreionsscorebelow=3D5.0&amp;_showsub=
sets=3D0&amp;_requireboldred=3D0&amp;REPORT=3DAUTO#Query56">2290.1467</A>=
=20
      (1+) </B></TD>
    <TD>&nbsp;</TD></TR>
  <TR>
    <TD bgColor=3D#cccccc noWrap><B><INPUT=20
      value=3D"2295.135138 from(2296.142414,1+) intensity(1262.2000) =
query(57)"=20
      CHECKED type=3Dcheckbox name=3DQUE> <A=20
      onmouseover=3D"cover(0,57,''); return true"=20
      onmouseout=3D"uncover(0,57,''); return true"=20
      =
href=3D"http://localhost/mascot/cgi/master_results.pl?file=3D../data/2015=
1226/F019771.dat&amp;_sigthreshold=3D0.05&amp;_mudpit=3D99999999&amp;_ser=
ver_mudpit_switch=3D99999999&amp;_ignoreionsscorebelow=3D5.0&amp;_showsub=
sets=3D0&amp;_requireboldred=3D0&amp;REPORT=3DAUTO#Query57">2296.1424</A>=
=20
      (1+) </B></TD>
    <TD>&nbsp;</TD></TR>
  <TR>
    <TD bgColor=3D#cccccc noWrap><B><INPUT=20
      value=3D"2429.222610 from(2430.229886,1+) intensity(2197.4000) =
query(58)"=20
      CHECKED type=3Dcheckbox name=3DQUE> <A=20
      onmouseover=3D"cover(0,58,''); return true"=20
      onmouseout=3D"uncover(0,58,''); return true"=20
      =
href=3D"http://localhost/mascot/cgi/master_results.pl?file=3D../data/2015=
1226/F019771.dat&amp;_sigthreshold=3D0.05&amp;_mudpit=3D99999999&amp;_ser=
ver_mudpit_switch=3D99999999&amp;_ignoreionsscorebelow=3D5.0&amp;_showsub=
sets=3D0&amp;_requireboldred=3D0&amp;REPORT=3DAUTO#Query58">2430.2299</A>=
=20
      (1+) </B></TD>
    <TD>&nbsp;</TD></TR>
  <TR>
    <TD bgColor=3D#cccccc noWrap><B><INPUT=20
      value=3D"2451.206849 from(2452.214125,1+) intensity(3983.6000) =
query(59)"=20
      CHECKED type=3Dcheckbox name=3DQUE> <A=20
      onmouseover=3D"cover(0,59,''); return true"=20
      onmouseout=3D"uncover(0,59,''); return true"=20
      =
href=3D"http://localhost/mascot/cgi/master_results.pl?file=3D../data/2015=
1226/F019771.dat&amp;_sigthreshold=3D0.05&amp;_mudpit=3D99999999&amp;_ser=
ver_mudpit_switch=3D99999999&amp;_ignoreionsscorebelow=3D5.0&amp;_showsub=
sets=3D0&amp;_requireboldred=3D0&amp;REPORT=3DAUTO#Query59">2452.2141</A>=
=20
      (1+) </B></TD>
    <TD>&nbsp;</TD></TR>
  <TR>
    <TD bgColor=3D#cccccc noWrap><B><INPUT=20
      value=3D"2467.197600 from(2468.204876,1+) intensity(2438.4000) =
query(60)"=20
      CHECKED type=3Dcheckbox name=3DQUE> <A=20
      onmouseover=3D"cover(0,60,''); return true"=20
      onmouseout=3D"uncover(0,60,''); return true"=20
      =
href=3D"http://localhost/mascot/cgi/master_results.pl?file=3D../data/2015=
1226/F019771.dat&amp;_sigthreshold=3D0.05&amp;_mudpit=3D99999999&amp;_ser=
ver_mudpit_switch=3D99999999&amp;_ignoreionsscorebelow=3D5.0&amp;_showsub=
sets=3D0&amp;_requireboldred=3D0&amp;REPORT=3DAUTO#Query60">2468.2049</A>=
=20
      (1+) </B></TD>
    <TD>&nbsp;</TD></TR>
  <TR>
    <TD bgColor=3D#cccccc noWrap><B><INPUT=20
      value=3D"2719.357319 from(2720.364595,1+) intensity(1374.5000) =
query(61)"=20
      CHECKED type=3Dcheckbox name=3DQUE> <A=20
      onmouseover=3D"cover(0,61,''); return true"=20
      onmouseout=3D"uncover(0,61,''); return true"=20
      =
href=3D"http://localhost/mascot/cgi/master_results.pl?file=3D../data/2015=
1226/F019771.dat&amp;_sigthreshold=3D0.05&amp;_mudpit=3D99999999&amp;_ser=
ver_mudpit_switch=3D99999999&amp;_ignoreionsscorebelow=3D5.0&amp;_showsub=
sets=3D0&amp;_requireboldred=3D0&amp;REPORT=3DAUTO#Query61">2720.3646</A>=
=20
      (1+) </B></TD>
    <TD>&nbsp;</TD></TR>
  <TR>
    <TD bgColor=3D#cccccc noWrap><B><INPUT=20
      value=3D"2861.513971 from(2862.521247,1+) intensity(8635.7000) =
query(62)"=20
      CHECKED type=3Dcheckbox name=3DQUE> <A=20
      onmouseover=3D"cover(0,62,''); return true"=20
      onmouseout=3D"uncover(0,62,''); return true"=20
      =
href=3D"http://localhost/mascot/cgi/master_results.pl?file=3D../data/2015=
1226/F019771.dat&amp;_sigthreshold=3D0.05&amp;_mudpit=3D99999999&amp;_ser=
ver_mudpit_switch=3D99999999&amp;_ignoreionsscorebelow=3D5.0&amp;_showsub=
sets=3D0&amp;_requireboldred=3D0&amp;REPORT=3DAUTO#Query62">2862.5212</A>=
=20
      (1+) </B></TD>
    <TD>&nbsp;</TD></TR>
  <TR>
    <TD bgColor=3D#cccccc noWrap><B><INPUT=20
      value=3D"2877.503122 from(2878.510398,1+) intensity(1876.8000) =
query(63)"=20
      CHECKED type=3Dcheckbox name=3DQUE> <A=20
      onmouseover=3D"cover(0,63,''); return true"=20
      onmouseout=3D"uncover(0,63,''); return true"=20
      =
href=3D"http://localhost/mascot/cgi/master_results.pl?file=3D../data/2015=
1226/F019771.dat&amp;_sigthreshold=3D0.05&amp;_mudpit=3D99999999&amp;_ser=
ver_mudpit_switch=3D99999999&amp;_ignoreionsscorebelow=3D5.0&amp;_showsub=
sets=3D0&amp;_requireboldred=3D0&amp;REPORT=3DAUTO#Query63">2878.5104</A>=
=20
      (1+) </B></TD>
    <TD>&nbsp;</TD></TR>
  <TR>
    <TD bgColor=3D#cccccc noWrap><B><INPUT=20
      value=3D"2883.492698 from(2884.499974,1+) intensity(9972.4000) =
query(64)"=20
      CHECKED type=3Dcheckbox name=3DQUE> <A=20
      onmouseover=3D"cover(0,64,''); return true"=20
      onmouseout=3D"uncover(0,64,''); return true"=20
      =
href=3D"http://localhost/mascot/cgi/master_results.pl?file=3D../data/2015=
1226/F019771.dat&amp;_sigthreshold=3D0.05&amp;_mudpit=3D99999999&amp;_ser=
ver_mudpit_switch=3D99999999&amp;_ignoreionsscorebelow=3D5.0&amp;_showsub=
sets=3D0&amp;_requireboldred=3D0&amp;REPORT=3DAUTO#Query64">2884.5000</A>=
=20
      (1+) </B></TD>
    <TD>&nbsp;</TD></TR>
  <TR>
    <TD bgColor=3D#cccccc noWrap><B><INPUT=20
      value=3D"2899.476322 from(2900.483598,1+) intensity(4917.2000) =
query(65)"=20
      CHECKED type=3Dcheckbox name=3DQUE> <A=20
      onmouseover=3D"cover(0,65,''); return true"=20
      onmouseout=3D"uncover(0,65,''); return true"=20
      =
href=3D"http://localhost/mascot/cgi/master_results.pl?file=3D../data/2015=
1226/F019771.dat&amp;_sigthreshold=3D0.05&amp;_mudpit=3D99999999&amp;_ser=
ver_mudpit_switch=3D99999999&amp;_ignoreionsscorebelow=3D5.0&amp;_showsub=
sets=3D0&amp;_requireboldred=3D0&amp;REPORT=3DAUTO#Query65">2900.4836</A>=
=20
      (1+) </B></TD>
    <TD>&nbsp;</TD></TR>
  <TR>
    <TD bgColor=3D#cccccc noWrap><B><INPUT=20
      value=3D"2905.473249 from(2906.480525,1+) intensity(1419.3000) =
query(66)"=20
      CHECKED type=3Dcheckbox name=3DQUE> <A=20
      onmouseover=3D"cover(0,66,''); return true"=20
      onmouseout=3D"uncover(0,66,''); return true"=20
      =
href=3D"http://localhost/mascot/cgi/master_results.pl?file=3D../data/2015=
1226/F019771.dat&amp;_sigthreshold=3D0.05&amp;_mudpit=3D99999999&amp;_ser=
ver_mudpit_switch=3D99999999&amp;_ignoreionsscorebelow=3D5.0&amp;_showsub=
sets=3D0&amp;_requireboldred=3D0&amp;REPORT=3DAUTO#Query66">2906.4805</A>=
=20
      (1+) </B></TD>
    <TD>&nbsp;</TD></TR>
  <TR>
    <TD bgColor=3D#cccccc noWrap><B><INPUT=20
      value=3D"2921.450723 from(2922.457999,1+) intensity(1057.8000) =
query(67)"=20
      CHECKED type=3Dcheckbox name=3DQUE> <A=20
      onmouseover=3D"cover(0,67,''); return true"=20
      onmouseout=3D"uncover(0,67,''); return true"=20
      =
href=3D"http://localhost/mascot/cgi/master_results.pl?file=3D../data/2015=
1226/F019771.dat&amp;_sigthreshold=3D0.05&amp;_mudpit=3D99999999&amp;_ser=
ver_mudpit_switch=3D99999999&amp;_ignoreionsscorebelow=3D5.0&amp;_showsub=
sets=3D0&amp;_requireboldred=3D0&amp;REPORT=3DAUTO#Query67">2922.4580</A>=
=20
      (1+) </B></TD>
    <TD>&nbsp;</TD></TR>
  <TR>
    <TD bgColor=3D#cccccc noWrap><B><INPUT=20
      value=3D"3020.412064 from(3021.419340,1+) intensity(621.3000) =
query(68)"=20
      CHECKED type=3Dcheckbox name=3DQUE> <A=20
      onmouseover=3D"cover(0,68,''); return true"=20
      onmouseout=3D"uncover(0,68,''); return true"=20
      =
href=3D"http://localhost/mascot/cgi/master_results.pl?file=3D../data/2015=
1226/F019771.dat&amp;_sigthreshold=3D0.05&amp;_mudpit=3D99999999&amp;_ser=
ver_mudpit_switch=3D99999999&amp;_ignoreionsscorebelow=3D5.0&amp;_showsub=
sets=3D0&amp;_requireboldred=3D0&amp;REPORT=3DAUTO#Query68">3021.4193</A>=
=20
      (1+) </B></TD>
    <TD>&nbsp;</TD></TR></TBODY></TABLE>
<SCRIPT language=3DJavaScript>=0A=
<!-- =0A=
=0A=
LAAALPDGGVLLLENVR =3D new Array(1);=0A=
LAAALPDGGVLLLENVR[0] =3D 4;=0A=
KLASVADLYVNDAFGTAHR =3D new Array(1);=0A=
KLASVADLYVNDAFGTAHR[0] =3D 7;=0A=
ADLNVPLDDAQKITDDTR =3D new Array(1);=0A=
ADLNVPLDDAQKITDDTR[0] =3D 6;=0A=
FLRPSVAGFLMQK =3D new Array(1);=0A=
FLRPSVAGFLMQK[0] =3D 3;=0A=
LASVADLYVNDAFGTAHR =3D new Array(1);=0A=
LASVADLYVNDAFGTAHR[0] =3D 5;=0A=
FSLKPLVAR =3D new Array(1);=0A=
FSLKPLVAR[0] =3D 2;=0A=
arrayReady =3D 1;=0A=
=0A=
// -->=0A=
</SCRIPT>
<INPUT value=3D2 type=3Dhidden name=3DFORMVER> <INPUT value=3DMIS =
type=3Dhidden=20
name=3DSEARCH> <INPUT type=3Dhidden name=3DUSERNAME> <INPUT =
type=3Dhidden=20
name=3DUSEREMAIL> <INPUT value=3D"Auto submitted by BioTools" =
type=3Dhidden name=3DCOM>=20
<INPUT value=3D"Carbamidomethyl (C)" type=3Dhidden name=3DMODS> <INPUT=20
value=3D"Oxidation (M)" type=3Dhidden name=3DIT_MODS> <INPUT =
value=3DTrypsin type=3Dhidden=20
name=3DCLE> <INPUT value=3DMonoisotopic type=3Dhidden name=3DMASS> =
<INPUT type=3Dhidden=20
name=3DSEG> <INPUT value=3D150 type=3Dhidden name=3DTOL> <INPUT =
value=3Dppm type=3Dhidden=20
name=3DTOLU> <INPUT value=3D0.7 type=3Dhidden name=3DITOL> <INPUT =
value=3DDa type=3Dhidden=20
name=3DITOLU> <INPUT value=3DTriticum type=3Dhidden name=3DDB> <INPUT =
value=3D1+=20
type=3Dhidden name=3DCHARGE> <INPUT value=3D1 type=3Dhidden name=3DPFA> =
<INPUT type=3Dhidden=20
name=3DFILE> <INPUT value=3D"Mascot generic" type=3Dhidden =
name=3DFORMAT> <INPUT=20
value=3D../data/20151226/F019771.dat type=3Dhidden name=3DINTERMEDIATE> =
<INPUT=20
value=3DAUTO type=3Dhidden name=3DREPORT> <INPUT value=3DON =
type=3Dhidden name=3DOVERVIEW>=20
<INPUT type=3Dhidden name=3DPRECURSOR> <INPUT value=3D"All entries" =
type=3Dhidden=20
name=3DTAXONOMY> <INPUT type=3Dhidden name=3DREPTYPE> <INPUT =
value=3D"not again"=20
type=3Dhidden name=3DrepeatSearch> <INPUT value=3DMALDI-TOF-TOF =
type=3Dhidden=20
name=3DINSTRUMENT> <INPUT type=3Dhidden name=3DACCESSION> <INPUT =
value=3D0 type=3Dhidden=20
name=3DDECOY> <INPUT value=3DNone type=3Dhidden name=3DQUANTITATION> =
<INPUT value=3D0=20
type=3Dhidden name=3DPEP_ISOTOPE_ERROR>=20
<P><INPUT onclick=3D"checkQuery(1,68, this.form)" value=3D"Select All" =
type=3Dbutton>=20
&nbsp;&nbsp;<INPUT onclick=3D"checkQuery(0,68, this.form)" =
value=3D"Select None" type=3Dbutton>=20
&nbsp;&nbsp;<INPUT value=3D"Search Selected" type=3Dsubmit> =
&nbsp;&nbsp;<INPUT=20
onclick=3D"checkQuery(1,68, this.form)" value=3D1 type=3Dcheckbox=20
name=3DErrTolRepeat><B>Error&nbsp;tolerant</B>&nbsp;&nbsp;&nbsp; <INPUT =
onclick=3D"makeArchive(this.form); return true" value=3D"Archive Report" =
type=3Dbutton>=20

<P>
<TABLE border=3D0 cellSpacing=3D0>
  <TBODY>
  <TR>
    <TD><TT><B><A =
name=3DHit1>1.</A>&nbsp;&nbsp;&nbsp;&nbsp;</B></TT></TD>
    <TD noWrap><TT><A=20
      =
href=3D"http://localhost/mascot/cgi/protein_view.pl?file=3D../data/201512=
26/F019771.dat&amp;hit=3Dsp%7cP12783%7cPGKY_WHEAT&amp;db_idx=3D1&amp;px=3D=
1&amp;ave_thresh=3D33&amp;_ignoreionsscorebelow=3D5&amp;report=3D0&amp;_s=
igthreshold=3D0.05&amp;_msresflags=3D1025&amp;_msresflags2=3D2&amp;percol=
ate=3D-1&amp;percolate_rt=3D0"=20
      =
target=3D_blank>sp|P12783|PGKY_WHEAT</A>&nbsp;&nbsp;&nbsp;&nbsp;<B>Mass:<=
/B>&nbsp;42153&nbsp;&nbsp;&nbsp;&nbsp;<B>Score:</B>&nbsp;449&nbsp;&nbsp;&=
nbsp;&nbsp;<B>Matches:</B>&nbsp;6(4)&nbsp;&nbsp;<B>Sequences:</B>&nbsp;6(=
4)</TT></TD></TR>
  <TR>
    <TD>&nbsp;</TD>
    <TD noWrap><TT>sp|P12783|PGKY_WHEAT</TT></TD></TR></TBODY></TABLE>
<TABLE border=3D0 cellSpacing=3D0>
  <TBODY>
  <TR>
    <TD align=3Dright><INPUT value=3D1 type=3Dcheckbox =
name=3DINCLUDE></TD>
    <TD noWrap><TT>Check to include this hit in error tolerant search or =

      archive report</TT></TD></TR>
  <TR>
    <TD><TT>&nbsp;&nbsp;&nbsp;&nbsp;&nbsp;&nbsp;</TT></TD>
    <TD>&nbsp;</TD></TR></TBODY></TABLE>
<TABLE border=3D0 cellSpacing=3D0 cellPadding=3D0>
  <TBODY>
  <TR>
    <TD><TT>&nbsp;&nbsp;&nbsp;&nbsp;&nbsp;&nbsp;</TT></TD>
    <TD align=3Dright><TT><B>Query&nbsp;&nbsp;</B></TT></TD>
    <TD align=3Dright><TT><B>Observed&nbsp;&nbsp;</B></TT></TD>
    <TD noWrap align=3Dright><TT><B>Mr(expt)&nbsp;&nbsp;</B></TT></TD>
    <TD noWrap align=3Dright><TT><B>Mr(calc)&nbsp;&nbsp;</B></TT></TD>
    <TD align=3Dright><TT><B>&nbsp;ppm&nbsp;&nbsp;</B></TT></TD>
    <TD align=3Dright><TT><B>Miss&nbsp;</B></TT></TD>
    <TD align=3Dright><TT><B>Score&nbsp;</B></TT></TD>
    <TD align=3Dright><TT><B>Expect&nbsp;</B></TT></TD>
    <TD align=3Dright><TT><B>Rank&nbsp;</B></TT></TD>
    <TD align=3Dright><TT><B>Unique&nbsp;</B></TT></TD>
    <TD><TT><B>&nbsp;Peptide</B></TT></TD></TR>
  <TR>
    <TD align=3Dright>&nbsp;</TD>
    <TD align=3Dright><TT><A=20
      onmouseover=3D"if (!browser_EXCLUDE) activateEl('Q4', event)"=20
      onmouseout=3DclearEl()=20
      =
href=3D"http://localhost/mascot/cgi/peptide_view.pl?file=3D../data/201512=
26/F019771.dat&amp;query=3D4&amp;hit=3D6&amp;index=3Dsp%7cP12783%7cPGKY_W=
HEAT&amp;px=3D1&amp;section=3D5&amp;ave_thresh=3D33&amp;_ignoreionsscoreb=
elow=3D5&amp;report=3D0&amp;_sigthreshold=3D0.05&amp;_msresflags=3D1025&a=
mp;_msresflags2=3D2&amp;percolate=3D-1&amp;percolate_rt=3D0"=20
      target=3D_blank>4</A>&nbsp;&nbsp;</TT></TD>
    <TD align=3Dright><TT><B>1030.6593&nbsp;&nbsp;</B></TT></TD>
    <TD align=3Dright><TT><B>1029.6520&nbsp;&nbsp;</B></TT></TD>
    <TD align=3Dright><TT><B>1029.6335&nbsp;&nbsp;</B></TT></TD>
    <TD noWrap align=3Dright><TT><B>18.0&nbsp;</B></TT></TD>
    <TD align=3Dright><TT><B>0&nbsp;&nbsp;</B></TT></TD>
    <TD noWrap align=3Dright><TT><B>5&nbsp;&nbsp;</B></TT></TD>
    <TD noWrap align=3Dright><TT><B>37&nbsp;</B></TT></TD>
    <TD align=3Dright><TT><B>6&nbsp;&nbsp;</B></TT></TD>
    <TD align=3Dright><TT><B>U&nbsp;&nbsp;&nbsp;</B></TT></TD>
    <TD noWrap><TT><B>&nbsp;K.FSLKPLVAR.L</B></TT></TD></TR>
  <TR>
    <TD align=3Dright>&nbsp;</TD>
    <TD align=3Dright><TT><A=20
      onmouseover=3D"if (!browser_EXCLUDE) activateEl('Q16', event)"=20
      onmouseout=3DclearEl()=20
      =
href=3D"http://localhost/mascot/cgi/peptide_view.pl?file=3D../data/201512=
26/F019771.dat&amp;query=3D16&amp;hit=3D1&amp;index=3Dsp%7cP12783%7cPGKY_=
WHEAT&amp;px=3D1&amp;section=3D5&amp;ave_thresh=3D33&amp;_ignoreionsscore=
below=3D5&amp;report=3D0&amp;_sigthreshold=3D0.05&amp;_msresflags=3D1025&=
amp;_msresflags2=3D2&amp;percolate=3D-1&amp;percolate_rt=3D0"=20
      target=3D_blank>16</A>&nbsp;&nbsp;</TT></TD>
    <TD align=3Dright><TT><FONT=20
      color=3D#ff0000><B>1493.8368&nbsp;&nbsp;</B></FONT></TT></TD>
    <TD align=3Dright><TT><FONT=20
      color=3D#ff0000><B>1492.8296&nbsp;&nbsp;</B></FONT></TT></TD>
    <TD align=3Dright><TT><FONT=20
      color=3D#ff0000><B>1492.8224&nbsp;&nbsp;</B></FONT></TT></TD>
    <TD noWrap align=3Dright><TT><FONT=20
      color=3D#ff0000><B>4.77&nbsp;</B></FONT></TT></TD>
    <TD align=3Dright><TT><FONT=20
color=3D#ff0000><B>0&nbsp;&nbsp;</B></FONT></TT></TD>
    <TD noWrap align=3Dright><TT><FONT=20
      color=3D#ff0000><B>26&nbsp;&nbsp;</B></FONT></TT></TD>
    <TD noWrap align=3Dright><TT><FONT=20
      color=3D#ff0000><B>0.32&nbsp;</B></FONT></TT></TD>
    <TD align=3Dright><TT><FONT=20
color=3D#ff0000><B>1&nbsp;&nbsp;</B></FONT></TT></TD>
    <TD align=3Dright><TT><FONT=20
      color=3D#ff0000><B>U&nbsp;&nbsp;&nbsp;</B></FONT></TT></TD>
    <TD noWrap><TT><FONT=20
      =
color=3D#ff0000><B>&nbsp;K.FLRPSVAGFLMQK.E</B></FONT></TT></TD></TR>
  <TR>
    <TD align=3Dright>&nbsp;</TD>
    <TD align=3Dright><TT><A=20
      onmouseover=3D"if (!browser_EXCLUDE) activateEl('Q21', event)"=20
      onmouseout=3DclearEl()=20
      =
href=3D"http://localhost/mascot/cgi/peptide_view.pl?file=3D../data/201512=
26/F019771.dat&amp;query=3D21&amp;hit=3D1&amp;index=3Dsp%7cP12783%7cPGKY_=
WHEAT&amp;px=3D1&amp;section=3D5&amp;ave_thresh=3D33&amp;_ignoreionsscore=
below=3D5&amp;report=3D0&amp;_sigthreshold=3D0.05&amp;_msresflags=3D1025&=
amp;_msresflags2=3D2&amp;percolate=3D-1&amp;percolate_rt=3D0"=20
      target=3D_blank>21</A>&nbsp;&nbsp;</TT></TD>
    <TD align=3Dright><TT><FONT=20
      color=3D#ff0000><B>1721.0124&nbsp;&nbsp;</B></FONT></TT></TD>
    <TD align=3Dright><TT><FONT=20
      color=3D#ff0000><B>1720.0051&nbsp;&nbsp;</B></FONT></TT></TD>
    <TD align=3Dright><TT><FONT=20
      color=3D#ff0000><B>1719.9883&nbsp;&nbsp;</B></FONT></TT></TD>
    <TD noWrap align=3Dright><TT><FONT=20
      color=3D#ff0000><B>9.76&nbsp;</B></FONT></TT></TD>
    <TD align=3Dright><TT><FONT=20
color=3D#ff0000><B>0&nbsp;&nbsp;</B></FONT></TT></TD>
    <TD noWrap align=3Dright><TT><FONT=20
      color=3D#ff0000><B>138&nbsp;&nbsp;</B></FONT></TT></TD>
    <TD noWrap align=3Dright><TT><FONT=20
      color=3D#ff0000><B>1.7e-012&nbsp;</B></FONT></TT></TD>
    <TD align=3Dright><TT><FONT=20
color=3D#ff0000><B>1&nbsp;&nbsp;</B></FONT></TT></TD>
    <TD align=3Dright><TT><FONT=20
      color=3D#ff0000><B>U&nbsp;&nbsp;&nbsp;</B></FONT></TT></TD>
    <TD noWrap><TT><FONT=20
      =
color=3D#ff0000><B>&nbsp;K.LAAALPDGGVLLLENVR.F</B></FONT></TT></TD></TR>
  <TR>
    <TD align=3Dright>&nbsp;</TD>
    <TD align=3Dright><TT><A=20
      onmouseover=3D"if (!browser_EXCLUDE) activateEl('Q35', event)"=20
      onmouseout=3DclearEl()=20
      =
href=3D"http://localhost/mascot/cgi/peptide_view.pl?file=3D../data/201512=
26/F019771.dat&amp;query=3D35&amp;hit=3D1&amp;index=3Dsp%7cP12783%7cPGKY_=
WHEAT&amp;px=3D1&amp;section=3D5&amp;ave_thresh=3D33&amp;_ignoreionsscore=
below=3D5&amp;report=3D0&amp;_sigthreshold=3D0.05&amp;_msresflags=3D1025&=
amp;_msresflags2=3D2&amp;percolate=3D-1&amp;percolate_rt=3D0"=20
      target=3D_blank>35</A>&nbsp;&nbsp;</TT></TD>
    <TD align=3Dright><TT><FONT=20
      color=3D#ff0000><B>1919.9847&nbsp;&nbsp;</B></FONT></TT></TD>
    <TD align=3Dright><TT><FONT=20
      color=3D#ff0000><B>1918.9774&nbsp;&nbsp;</B></FONT></TT></TD>
    <TD align=3Dright><TT><FONT=20
      color=3D#ff0000><B>1918.9537&nbsp;&nbsp;</B></FONT></TT></TD>
    <TD noWrap align=3Dright><TT><FONT=20
      color=3D#ff0000><B>12.3&nbsp;</B></FONT></TT></TD>
    <TD align=3Dright><TT><FONT=20
color=3D#ff0000><B>0&nbsp;&nbsp;</B></FONT></TT></TD>
    <TD noWrap align=3Dright><TT><FONT=20
      color=3D#ff0000><B>86&nbsp;&nbsp;</B></FONT></TT></TD>
    <TD noWrap align=3Dright><TT><FONT=20
      color=3D#ff0000><B>2.3e-007&nbsp;</B></FONT></TT></TD>
    <TD align=3Dright><TT><FONT=20
color=3D#ff0000><B>1&nbsp;&nbsp;</B></FONT></TT></TD>
    <TD align=3Dright><TT><FONT=20
      color=3D#ff0000><B>U&nbsp;&nbsp;&nbsp;</B></FONT></TT></TD>
    <TD noWrap><TT><FONT=20
      =
color=3D#ff0000><B>&nbsp;K.LASVADLYVNDAFGTAHR.A</B></FONT></TT></TD></TR>=

  <TR>
    <TD align=3Dright>&nbsp;</TD>
    <TD align=3Dright><TT><A=20
      onmouseover=3D"if (!browser_EXCLUDE) activateEl('Q39', event)"=20
      onmouseout=3DclearEl()=20
      =
href=3D"http://localhost/mascot/cgi/peptide_view.pl?file=3D../data/201512=
26/F019771.dat&amp;query=3D39&amp;hit=3D1&amp;index=3Dsp%7cP12783%7cPGKY_=
WHEAT&amp;px=3D1&amp;section=3D5&amp;ave_thresh=3D33&amp;_ignoreionsscore=
below=3D5&amp;report=3D0&amp;_sigthreshold=3D0.05&amp;_msresflags=3D1025&=
amp;_msresflags2=3D2&amp;percolate=3D-1&amp;percolate_rt=3D0"=20
      target=3D_blank>39</A>&nbsp;&nbsp;</TT></TD>
    <TD align=3Dright><TT><FONT=20
      color=3D#ff0000><B>2000.0227&nbsp;&nbsp;</B></FONT></TT></TD>
    <TD align=3Dright><TT><FONT=20
      color=3D#ff0000><B>1999.0154&nbsp;&nbsp;</B></FONT></TT></TD>
    <TD align=3Dright><TT><FONT=20
      color=3D#ff0000><B>1998.9858&nbsp;&nbsp;</B></FONT></TT></TD>
    <TD noWrap align=3Dright><TT><FONT=20
      color=3D#ff0000><B>14.8&nbsp;</B></FONT></TT></TD>
    <TD align=3Dright><TT><FONT=20
color=3D#ff0000><B>1&nbsp;&nbsp;</B></FONT></TT></TD>
    <TD noWrap align=3Dright><TT><FONT=20
      color=3D#ff0000><B>106&nbsp;&nbsp;</B></FONT></TT></TD>
    <TD noWrap align=3Dright><TT><FONT=20
      color=3D#ff0000><B>2.6e-009&nbsp;</B></FONT></TT></TD>
    <TD align=3Dright><TT><FONT=20
color=3D#ff0000><B>1&nbsp;&nbsp;</B></FONT></TT></TD>
    <TD align=3Dright><TT><FONT=20
      color=3D#ff0000><B>U&nbsp;&nbsp;&nbsp;</B></FONT></TT></TD>
    <TD noWrap><TT><FONT=20
      =
color=3D#ff0000><B>&nbsp;R.ADLNVPLDDAQKITDDTR.I</B></FONT></TT></TD></TR>=

  <TR>
    <TD align=3Dright>&nbsp;</TD>
    <TD align=3Dright><TT><A=20
      onmouseover=3D"if (!browser_EXCLUDE) activateEl('Q41', event)"=20
      onmouseout=3DclearEl()=20
      =
href=3D"http://localhost/mascot/cgi/peptide_view.pl?file=3D../data/201512=
26/F019771.dat&amp;query=3D41&amp;hit=3D1&amp;index=3Dsp%7cP12783%7cPGKY_=
WHEAT&amp;px=3D1&amp;section=3D5&amp;ave_thresh=3D33&amp;_ignoreionsscore=
below=3D5&amp;report=3D0&amp;_sigthreshold=3D0.05&amp;_msresflags=3D1025&=
amp;_msresflags2=3D2&amp;percolate=3D-1&amp;percolate_rt=3D0"=20
      target=3D_blank>41</A>&nbsp;&nbsp;</TT></TD>
    <TD align=3Dright><TT><FONT=20
      color=3D#ff0000><B>2048.0836&nbsp;&nbsp;</B></FONT></TT></TD>
    <TD align=3Dright><TT><FONT=20
      color=3D#ff0000><B>2047.0763&nbsp;&nbsp;</B></FONT></TT></TD>
    <TD align=3Dright><TT><FONT=20
      color=3D#ff0000><B>2047.0487&nbsp;&nbsp;</B></FONT></TT></TD>
    <TD noWrap align=3Dright><TT><FONT=20
      color=3D#ff0000><B>13.5&nbsp;</B></FONT></TT></TD>
    <TD align=3Dright><TT><FONT=20
color=3D#ff0000><B>1&nbsp;&nbsp;</B></FONT></TT></TD>
    <TD noWrap align=3Dright><TT><FONT=20
      color=3D#ff0000><B>88&nbsp;&nbsp;</B></FONT></TT></TD>
    <TD noWrap align=3Dright><TT><FONT=20
      color=3D#ff0000><B>1.3e-007&nbsp;</B></FONT></TT></TD>
    <TD align=3Dright><TT><FONT=20
color=3D#ff0000><B>1&nbsp;&nbsp;</B></FONT></TT></TD>
    <TD align=3Dright><TT><FONT=20
      color=3D#ff0000><B>U&nbsp;&nbsp;&nbsp;</B></FONT></TT></TD>
    <TD noWrap><TT><FONT=20
      =
color=3D#ff0000><B>&nbsp;K.KLASVADLYVNDAFGTAHR.A</B></FONT></TT></TD></TR=
></TBODY></TABLE><BR>
<HR>
<TT><B>Peptide matches not assigned to protein hits:</B> (no details =
means no=20
match)</TT><BR><BR>
<TABLE border=3D0 cellSpacing=3D0 cellPadding=3D0>
  <TBODY>
  <TR>
    <TD><TT>&nbsp;&nbsp;&nbsp;&nbsp;&nbsp;&nbsp;</TT></TD>
    <TD align=3Dright><TT><B>Query&nbsp;&nbsp;</B></TT></TD>
    <TD align=3Dright><TT><B>Observed&nbsp;&nbsp;</B></TT></TD>
    <TD noWrap align=3Dright><TT><B>Mr(expt)&nbsp;&nbsp;</B></TT></TD>
    <TD noWrap align=3Dright><TT><B>Mr(calc)&nbsp;&nbsp;</B></TT></TD>
    <TD align=3Dright><TT><B>&nbsp;ppm&nbsp;&nbsp;</B></TT></TD>
    <TD align=3Dright><TT><B>Miss&nbsp;</B></TT></TD>
    <TD align=3Dright><TT><B>Score&nbsp;</B></TT></TD>
    <TD align=3Dright><TT><B>Expect&nbsp;</B></TT></TD>
    <TD align=3Dright><TT><B>Rank&nbsp;</B></TT></TD>
    <TD align=3Dright><TT><B>Unique&nbsp;</B></TT></TD>
    <TD><TT><B>&nbsp;Peptide</B></TT></TD></TR>
  <TR>
    <TD align=3Dright><INPUT=20
      value=3D"1772.839815 from(1773.847091,1+) intensity(11663.2000) =
title(D%3a%5cDATA%5c2015%5cTEST%5cXIAOMAI%5c1%5c0_D23%5c1%5c1773%2e8471%2=
eLIFT%5c1SREF%5cPDATA%5c1%5c1R) index(6) query(27)"=20
      CHECKED type=3Dcheckbox name=3DQUE></TD>
    <TD align=3Dright><TT><A=20
      onmouseover=3D"if (!browser_EXCLUDE) activateEl('Q27', event)"=20
      onmouseout=3DclearEl()=20
      =
href=3D"http://localhost/mascot/cgi/peptide_view.pl?file=3D../data/201512=
26/F019771.dat&amp;query=3D27&amp;hit=3D1&amp;index=3D&amp;px=3D1&amp;sec=
tion=3D5&amp;ave_thresh=3D33&amp;_ignoreionsscorebelow=3D5&amp;report=3D0=
&amp;_sigthreshold=3D0.05&amp;_msresflags=3D1025&amp;_msresflags2=3D2&amp=
;percolate=3D-1&amp;percolate_rt=3D0"=20
      target=3D_blank>27</A>&nbsp;&nbsp;</TT></TD>
    <TD align=3Dright><TT><FONT=20
      color=3D#ff0000><B>1773.8471&nbsp;&nbsp;</B></FONT></TT></TD>
    <TD align=3Dright><TT><FONT=20
      color=3D#ff0000><B>1772.8398&nbsp;&nbsp;</B></FONT></TT></TD>
    <TD align=3Dright><TT><FONT=20
      color=3D#ff0000><B>1772.8807&nbsp;&nbsp;</B></FONT></TT></TD>
    <TD noWrap align=3Dright><TT><FONT=20
      color=3D#ff0000><B>-23.08&nbsp;</B></FONT></TT></TD>
    <TD align=3Dright><TT><FONT=20
color=3D#ff0000><B>0&nbsp;&nbsp;</B></FONT></TT></TD>
    <TD noWrap align=3Dright><TT><FONT=20
      color=3D#ff0000><B>13&nbsp;&nbsp;</B></FONT></TT></TD>
    <TD noWrap align=3Dright><TT><FONT=20
    color=3D#ff0000><B>4.7&nbsp;</B></FONT></TT></TD>
    <TD align=3Dright><TT><FONT=20
color=3D#ff0000><B>1&nbsp;&nbsp;</B></FONT></TT></TD>
    <TD align=3Dright><TT><FONT=20
      color=3D#ff0000><B>&nbsp;&nbsp;&nbsp;&nbsp;</B></FONT></TT></TD>
    <TD noWrap><TT><FONT color=3D#ff0000><B>&nbsp;FLWDTY<U>M</U>TALEVLR =
+=20
      Oxidation (M)</B></FONT></TT></TD></TR>
  <TR>
    <TD align=3Dright><INPUT=20
      value=3D"1029.652000 from(1030.659276,1+) intensity(8649.1000) =
title(D%3a%5cDATA%5c2015%5cTEST%5cXIAOMAI%5c1%5c0_D23%5c1%5c1030%2e6593%2=
eLIFT%5c1SREF%5cPDATA%5c1%5c1R) index(0) query(4)"=20
      CHECKED type=3Dcheckbox name=3DQUE></TD>
    <TD align=3Dright><TT><A=20
      onmouseover=3D"if (!browser_EXCLUDE) activateEl('Q4', event)"=20
      onmouseout=3DclearEl()=20
      =
href=3D"http://localhost/mascot/cgi/peptide_view.pl?file=3D../data/201512=
26/F019771.dat&amp;query=3D4&amp;hit=3D1&amp;index=3D&amp;px=3D1&amp;sect=
ion=3D5&amp;ave_thresh=3D33&amp;_ignoreionsscorebelow=3D5&amp;report=3D0&=
amp;_sigthreshold=3D0.05&amp;_msresflags=3D1025&amp;_msresflags2=3D2&amp;=
percolate=3D-1&amp;percolate_rt=3D0"=20
      target=3D_blank>4</A>&nbsp;&nbsp;</TT></TD>
    <TD align=3Dright><TT><FONT=20
    color=3D#ff0000>1030.6593&nbsp;&nbsp;</FONT></TT></TD>
    <TD align=3Dright><TT><FONT=20
    color=3D#ff0000>1029.6520&nbsp;&nbsp;</FONT></TT></TD>
    <TD align=3Dright><TT><FONT=20
    color=3D#ff0000>1029.5315&nbsp;&nbsp;</FONT></TT></TD>
    <TD noWrap align=3Dright><TT><FONT =
color=3D#ff0000>117&nbsp;</FONT></TT></TD>
    <TD align=3Dright><TT><FONT =
color=3D#ff0000>1&nbsp;&nbsp;</FONT></TT></TD>
    <TD noWrap align=3Dright><TT><FONT=20
    color=3D#ff0000>12&nbsp;&nbsp;</FONT></TT></TD>
    <TD noWrap align=3Dright><TT><FONT =
color=3D#ff0000>7.5&nbsp;</FONT></TT></TD>
    <TD align=3Dright><TT><FONT =
color=3D#ff0000>1&nbsp;&nbsp;</FONT></TT></TD>
    <TD align=3Dright><TT><FONT=20
      color=3D#ff0000>&nbsp;&nbsp;&nbsp;&nbsp;</FONT></TT></TD>
    <TD noWrap><TT><FONT =
color=3D#ff0000>&nbsp;QVADGASARR</FONT></TT></TD></TR>
  <TR>
    <TD align=3Dright><INPUT=20
      value=3D"1508.833625 from(1509.840901,1+) intensity(9903.5000) =
title(D%3a%5cDATA%5c2015%5cTEST%5cXIAOMAI%5c1%5c0_D23%5c1%5c1509%2e8409%2=
eLIFT%5c1SREF%5cPDATA%5c1%5c1R) index(4) query(17)"=20
      CHECKED type=3Dcheckbox name=3DQUE></TD>
    <TD align=3Dright><TT><A=20
      onmouseover=3D"if (!browser_EXCLUDE) activateEl('Q17', event)"=20
      onmouseout=3DclearEl()=20
      =
href=3D"http://localhost/mascot/cgi/peptide_view.pl?file=3D../data/201512=
26/F019771.dat&amp;query=3D17&amp;hit=3D1&amp;index=3D&amp;px=3D1&amp;sec=
tion=3D5&amp;ave_thresh=3D33&amp;_ignoreionsscorebelow=3D5&amp;report=3D0=
&amp;_sigthreshold=3D0.05&amp;_msresflags=3D1025&amp;_msresflags2=3D2&amp=
;percolate=3D-1&amp;percolate_rt=3D0"=20
      target=3D_blank>17</A>&nbsp;&nbsp;</TT></TD>
    <TD align=3Dright><TT><FONT=20
      color=3D#ff0000><B>1509.8409&nbsp;&nbsp;</B></FONT></TT></TD>
    <TD align=3Dright><TT><FONT=20
      color=3D#ff0000><B>1508.8336&nbsp;&nbsp;</B></FONT></TT></TD>
    <TD align=3Dright><TT><FONT=20
      color=3D#ff0000><B>1508.7736&nbsp;&nbsp;</B></FONT></TT></TD>
    <TD noWrap align=3Dright><TT><FONT=20
      color=3D#ff0000><B>39.8&nbsp;</B></FONT></TT></TD>
    <TD align=3Dright><TT><FONT=20
color=3D#ff0000><B>1&nbsp;&nbsp;</B></FONT></TT></TD>
    <TD noWrap align=3Dright><TT><FONT=20
      color=3D#ff0000><B>8&nbsp;&nbsp;</B></FONT></TT></TD>
    <TD noWrap align=3Dright><TT><FONT=20
    color=3D#ff0000><B>17&nbsp;</B></FONT></TT></TD>
    <TD align=3Dright><TT><FONT=20
color=3D#ff0000><B>1&nbsp;&nbsp;</B></FONT></TT></TD>
    <TD align=3Dright><TT><FONT=20
      color=3D#ff0000><B>&nbsp;&nbsp;&nbsp;&nbsp;</B></FONT></TT></TD>
    <TD noWrap><TT><FONT=20
    color=3D#ff0000><B>&nbsp;AFAAGSVTDRYVPR</B></FONT></TT></TD></TR>
  <TR>
    <TD align=3Dright><INPUT=20
      value=3D"1055.666818 from(1056.674094,1+) intensity(12836.8000) =
title(D%3a%5cDATA%5c2015%5cTEST%5cXIAOMAI%5c1%5c0_D23%5c1%5c1056%2e6741%2=
eLIFT%5c1SREF%5cPDATA%5c1%5c1R) index(1) query(5)"=20
      CHECKED type=3Dcheckbox name=3DQUE></TD>
    <TD align=3Dright><TT><A=20
      onmouseover=3D"if (!browser_EXCLUDE) activateEl('Q5', event)"=20
      onmouseout=3DclearEl()=20
      =
href=3D"http://localhost/mascot/cgi/peptide_view.pl?file=3D../data/201512=
26/F019771.dat&amp;query=3D5&amp;hit=3D1&amp;index=3D&amp;px=3D1&amp;sect=
ion=3D5&amp;ave_thresh=3D33&amp;_ignoreionsscorebelow=3D5&amp;report=3D0&=
amp;_sigthreshold=3D0.05&amp;_msresflags=3D1025&amp;_msresflags2=3D2&amp;=
percolate=3D-1&amp;percolate_rt=3D0"=20
      target=3D_blank>5</A>&nbsp;&nbsp;</TT></TD>
    <TD align=3Dright><TT><FONT=20
      color=3D#ff0000><B>1056.6741&nbsp;&nbsp;</B></FONT></TT></TD>
    <TD align=3Dright><TT><FONT=20
      color=3D#ff0000><B>1055.6668&nbsp;&nbsp;</B></FONT></TT></TD>
    <TD align=3Dright><TT><FONT=20
      color=3D#ff0000><B>1055.5658&nbsp;&nbsp;</B></FONT></TT></TD>
    <TD noWrap align=3Dright><TT><FONT=20
      color=3D#ff0000><B>95.7&nbsp;</B></FONT></TT></TD>
    <TD align=3Dright><TT><FONT=20
color=3D#ff0000><B>1&nbsp;&nbsp;</B></FONT></TT></TD>
    <TD noWrap align=3Dright><TT><FONT=20
      color=3D#ff0000><B>8&nbsp;&nbsp;</B></FONT></TT></TD>
    <TD noWrap align=3Dright><TT><FONT=20
    color=3D#ff0000><B>15&nbsp;</B></FONT></TT></TD>
    <TD align=3Dright><TT><FONT=20
color=3D#ff0000><B>1&nbsp;&nbsp;</B></FONT></TT></TD>
    <TD align=3Dright><TT><FONT=20
      color=3D#ff0000><B>&nbsp;&nbsp;&nbsp;&nbsp;</B></FONT></TT></TD>
    <TD noWrap><TT><FONT=20
color=3D#ff0000><B>&nbsp;CAVRQAVPR</B></FONT></TT></TD></TR>
  <TR>
    <TD align=3Dright><INPUT=20
      value=3D"1189.746892 from(1190.754168,1+) intensity(7938.2000) =
title(D%3a%5cDATA%5c2015%5cTEST%5cXIAOMAI%5c1%5c0_D23%5c1%5c1190%2e7542%2=
eLIFT%5c1SREF%5cPDATA%5c1%5c1R) index(2) query(10)"=20
      CHECKED type=3Dcheckbox name=3DQUE></TD>
    <TD align=3Dright><TT><A=20
      onmouseover=3D"if (!browser_EXCLUDE) activateEl('Q10', event)"=20
      onmouseout=3DclearEl()=20
      =
href=3D"http://localhost/mascot/cgi/peptide_view.pl?file=3D../data/201512=
26/F019771.dat&amp;query=3D10&amp;hit=3D1&amp;index=3D&amp;px=3D1&amp;sec=
tion=3D5&amp;ave_thresh=3D33&amp;_ignoreionsscorebelow=3D5&amp;report=3D0=
&amp;_sigthreshold=3D0.05&amp;_msresflags=3D1025&amp;_msresflags2=3D2&amp=
;percolate=3D-1&amp;percolate_rt=3D0"=20
      target=3D_blank>10</A>&nbsp;&nbsp;</TT></TD>
    <TD align=3Dright><TT><FONT=20
      color=3D#ff0000><B>1190.7542&nbsp;&nbsp;</B></FONT></TT></TD>
    <TD align=3Dright><TT><FONT=20
      color=3D#ff0000><B>1189.7469&nbsp;&nbsp;</B></FONT></TT></TD>
    <TD align=3Dright><TT><FONT=20
      color=3D#ff0000><B>1189.6853&nbsp;&nbsp;</B></FONT></TT></TD>
    <TD noWrap align=3Dright><TT><FONT=20
      color=3D#ff0000><B>51.8&nbsp;</B></FONT></TT></TD>
    <TD align=3Dright><TT><FONT=20
color=3D#ff0000><B>1&nbsp;&nbsp;</B></FONT></TT></TD>
    <TD noWrap align=3Dright><TT><FONT=20
      color=3D#ff0000><B>8&nbsp;&nbsp;</B></FONT></TT></TD>
    <TD noWrap align=3Dright><TT><FONT=20
    color=3D#ff0000><B>18&nbsp;</B></FONT></TT></TD>
    <TD align=3Dright><TT><FONT=20
color=3D#ff0000><B>1&nbsp;&nbsp;</B></FONT></TT></TD>
    <TD align=3Dright><TT><FONT=20
      color=3D#ff0000><B>&nbsp;&nbsp;&nbsp;&nbsp;</B></FONT></TT></TD>
    <TD noWrap><TT><FONT color=3D#ff0000><B>&nbsp;<U>M</U>LQLTVKSVR + =
Oxidation=20
      (M)</B></FONT></TT></TD></TR>
  <TR>
    <TD align=3Dright><INPUT=20
      value=3D"841.518040 from(842.525316,1+) intensity(818.5000) =
query(1)"=20
      CHECKED type=3Dcheckbox name=3DQUE></TD>
    <TD align=3Dright><TT><A=20
      onmouseover=3D"if (!browser_EXCLUDE) activateEl('Q1', event)"=20
      onmouseout=3DclearEl()=20
      =
href=3D"http://localhost/mascot/cgi/peptide_view.pl?file=3D../data/201512=
26/F019771.dat&amp;query=3D1&amp;hit=3D1&amp;index=3D&amp;px=3D1&amp;sect=
ion=3D5&amp;ave_thresh=3D33&amp;_ignoreionsscorebelow=3D5&amp;report=3D0&=
amp;_sigthreshold=3D0.05&amp;_msresflags=3D1025&amp;_msresflags2=3D2&amp;=
percolate=3D-1&amp;percolate_rt=3D0"=20
      target=3D_blank>1</A>&nbsp;&nbsp;</TT></TD>
    <TD align=3Dright><TT><I><B>842.5253&nbsp;&nbsp;</B></I></TT></TD>
    <TD align=3Dright><TT><I><B>841.5180&nbsp;&nbsp;</B></I></TT></TD>
    <TD>&nbsp;</TD>
    <TD>&nbsp;</TD>
    <TD>&nbsp;</TD>
    <TD>&nbsp;</TD>
    <TD>&nbsp;</TD>
    <TD>&nbsp;</TD>
    <TD>&nbsp;</TD></TD></TR>
  <TR>
    <TD align=3Dright><INPUT=20
      value=3D"860.072460 from(861.079736,1+) intensity(1245.5000) =
query(2)"=20
      CHECKED type=3Dcheckbox name=3DQUE></TD>
    <TD align=3Dright><TT><A=20
      onmouseover=3D"if (!browser_EXCLUDE) activateEl('Q2', event)"=20
      onmouseout=3DclearEl()=20
      =
href=3D"http://localhost/mascot/cgi/peptide_view.pl?file=3D../data/201512=
26/F019771.dat&amp;query=3D2&amp;hit=3D1&amp;index=3D&amp;px=3D1&amp;sect=
ion=3D5&amp;ave_thresh=3D33&amp;_ignoreionsscorebelow=3D5&amp;report=3D0&=
amp;_sigthreshold=3D0.05&amp;_msresflags=3D1025&amp;_msresflags2=3D2&amp;=
percolate=3D-1&amp;percolate_rt=3D0"=20
      target=3D_blank>2</A>&nbsp;&nbsp;</TT></TD>
    <TD align=3Dright><TT><I><B>861.0797&nbsp;&nbsp;</B></I></TT></TD>
    <TD align=3Dright><TT><I><B>860.0725&nbsp;&nbsp;</B></I></TT></TD>
    <TD>&nbsp;</TD>
    <TD>&nbsp;</TD>
    <TD>&nbsp;</TD>
    <TD>&nbsp;</TD>
    <TD>&nbsp;</TD>
    <TD>&nbsp;</TD>
    <TD>&nbsp;</TD></TD></TR>
  <TR>
    <TD align=3Dright><INPUT=20
      value=3D"876.050492 from(877.057768,1+) intensity(1159.5000) =
query(3)"=20
      CHECKED type=3Dcheckbox name=3DQUE></TD>
    <TD align=3Dright><TT><A=20
      onmouseover=3D"if (!browser_EXCLUDE) activateEl('Q3', event)"=20
      onmouseout=3DclearEl()=20
      =
href=3D"http://localhost/mascot/cgi/peptide_view.pl?file=3D../data/201512=
26/F019771.dat&amp;query=3D3&amp;hit=3D1&amp;index=3D&amp;px=3D1&amp;sect=
ion=3D5&amp;ave_thresh=3D33&amp;_ignoreionsscorebelow=3D5&amp;report=3D0&=
amp;_sigthreshold=3D0.05&amp;_msresflags=3D1025&amp;_msresflags2=3D2&amp;=
percolate=3D-1&amp;percolate_rt=3D0"=20
      target=3D_blank>3</A>&nbsp;&nbsp;</TT></TD>
    <TD align=3Dright><TT><I><B>877.0578&nbsp;&nbsp;</B></I></TT></TD>
    <TD align=3Dright><TT><I><B>876.0505&nbsp;&nbsp;</B></I></TT></TD>
    <TD>&nbsp;</TD>
    <TD>&nbsp;</TD>
    <TD>&nbsp;</TD>
    <TD>&nbsp;</TD>
    <TD>&nbsp;</TD>
    <TD>&nbsp;</TD>
    <TD>&nbsp;</TD></TD></TR>
  <TR>
    <TD align=3Dright><INPUT=20
      value=3D"1073.641739 from(1074.649015,1+) intensity(1402.1000) =
query(6)"=20
      CHECKED type=3Dcheckbox name=3DQUE></TD>
    <TD align=3Dright><TT><A=20
      onmouseover=3D"if (!browser_EXCLUDE) activateEl('Q6', event)"=20
      onmouseout=3DclearEl()=20
      =
href=3D"http://localhost/mascot/cgi/peptide_view.pl?file=3D../data/201512=
26/F019771.dat&amp;query=3D6&amp;hit=3D1&amp;index=3D&amp;px=3D1&amp;sect=
ion=3D5&amp;ave_thresh=3D33&amp;_ignoreionsscorebelow=3D5&amp;report=3D0&=
amp;_sigthreshold=3D0.05&amp;_msresflags=3D1025&amp;_msresflags2=3D2&amp;=
percolate=3D-1&amp;percolate_rt=3D0"=20
      target=3D_blank>6</A>&nbsp;&nbsp;</TT></TD>
    <TD align=3Dright><TT><I><B>1074.6490&nbsp;&nbsp;</B></I></TT></TD>
    <TD align=3Dright><TT><I><B>1073.6417&nbsp;&nbsp;</B></I></TT></TD>
    <TD>&nbsp;</TD>
    <TD>&nbsp;</TD>
    <TD>&nbsp;</TD>
    <TD>&nbsp;</TD>
    <TD>&nbsp;</TD>
    <TD>&nbsp;</TD>
    <TD>&nbsp;</TD></TD></TR>
  <TR>
    <TD align=3Dright><INPUT=20
      value=3D"1077.649318 from(1078.656594,1+) intensity(1357.7000) =
query(7)"=20
      CHECKED type=3Dcheckbox name=3DQUE></TD>
    <TD align=3Dright><TT><A=20
      onmouseover=3D"if (!browser_EXCLUDE) activateEl('Q7', event)"=20
      onmouseout=3DclearEl()=20
      =
href=3D"http://localhost/mascot/cgi/peptide_view.pl?file=3D../data/201512=
26/F019771.dat&amp;query=3D7&amp;hit=3D1&amp;index=3D&amp;px=3D1&amp;sect=
ion=3D5&amp;ave_thresh=3D33&amp;_ignoreionsscorebelow=3D5&amp;report=3D0&=
amp;_sigthreshold=3D0.05&amp;_msresflags=3D1025&amp;_msresflags2=3D2&amp;=
percolate=3D-1&amp;percolate_rt=3D0"=20
      target=3D_blank>7</A>&nbsp;&nbsp;</TT></TD>
    <TD align=3Dright><TT><I><B>1078.6566&nbsp;&nbsp;</B></I></TT></TD>
    <TD align=3Dright><TT><I><B>1077.6493&nbsp;&nbsp;</B></I></TT></TD>
    <TD>&nbsp;</TD>
    <TD>&nbsp;</TD>
    <TD>&nbsp;</TD>
    <TD>&nbsp;</TD>
    <TD>&nbsp;</TD>
    <TD>&nbsp;</TD>
    <TD>&nbsp;</TD></TD></TR>
  <TR>
    <TD align=3Dright><INPUT=20
      value=3D"1095.606303 from(1096.613579,1+) intensity(923.1000) =
query(8)"=20
      CHECKED type=3Dcheckbox name=3DQUE></TD>
    <TD align=3Dright><TT><A=20
      onmouseover=3D"if (!browser_EXCLUDE) activateEl('Q8', event)"=20
      onmouseout=3DclearEl()=20
      =
href=3D"http://localhost/mascot/cgi/peptide_view.pl?file=3D../data/201512=
26/F019771.dat&amp;query=3D8&amp;hit=3D1&amp;index=3D&amp;px=3D1&amp;sect=
ion=3D5&amp;ave_thresh=3D33&amp;_ignoreionsscorebelow=3D5&amp;report=3D0&=
amp;_sigthreshold=3D0.05&amp;_msresflags=3D1025&amp;_msresflags2=3D2&amp;=
percolate=3D-1&amp;percolate_rt=3D0"=20
      target=3D_blank>8</A>&nbsp;&nbsp;</TT></TD>
    <TD align=3Dright><TT><I><B>1096.6136&nbsp;&nbsp;</B></I></TT></TD>
    <TD align=3Dright><TT><I><B>1095.6063&nbsp;&nbsp;</B></I></TT></TD>
    <TD>&nbsp;</TD>
    <TD>&nbsp;</TD>
    <TD>&nbsp;</TD>
    <TD>&nbsp;</TD>
    <TD>&nbsp;</TD>
    <TD>&nbsp;</TD>
    <TD>&nbsp;</TD></TD></TR>
  <TR>
    <TD align=3Dright><INPUT=20
      value=3D"1175.595309 from(1176.602585,1+) intensity(1529.3000) =
query(9)"=20
      CHECKED type=3Dcheckbox name=3DQUE></TD>
    <TD align=3Dright><TT><A=20
      onmouseover=3D"if (!browser_EXCLUDE) activateEl('Q9', event)"=20
      onmouseout=3DclearEl()=20
      =
href=3D"http://localhost/mascot/cgi/peptide_view.pl?file=3D../data/201512=
26/F019771.dat&amp;query=3D9&amp;hit=3D1&amp;index=3D&amp;px=3D1&amp;sect=
ion=3D5&amp;ave_thresh=3D33&amp;_ignoreionsscorebelow=3D5&amp;report=3D0&=
amp;_sigthreshold=3D0.05&amp;_msresflags=3D1025&amp;_msresflags2=3D2&amp;=
percolate=3D-1&amp;percolate_rt=3D0"=20
      target=3D_blank>9</A>&nbsp;&nbsp;</TT></TD>
    <TD align=3Dright><TT><I><B>1176.6026&nbsp;&nbsp;</B></I></TT></TD>
    <TD align=3Dright><TT><I><B>1175.5953&nbsp;&nbsp;</B></I></TT></TD>
    <TD>&nbsp;</TD>
    <TD>&nbsp;</TD>
    <TD>&nbsp;</TD>
    <TD>&nbsp;</TD>
    <TD>&nbsp;</TD>
    <TD>&nbsp;</TD>
    <TD>&nbsp;</TD></TD></TR>
  <TR>
    <TD align=3Dright><INPUT=20
      value=3D"1297.662880 from(1298.670156,1+) intensity(1273.0000) =
query(11)"=20
      CHECKED type=3Dcheckbox name=3DQUE></TD>
    <TD align=3Dright><TT><A=20
      onmouseover=3D"if (!browser_EXCLUDE) activateEl('Q11', event)"=20
      onmouseout=3DclearEl()=20
      =
href=3D"http://localhost/mascot/cgi/peptide_view.pl?file=3D../data/201512=
26/F019771.dat&amp;query=3D11&amp;hit=3D1&amp;index=3D&amp;px=3D1&amp;sec=
tion=3D5&amp;ave_thresh=3D33&amp;_ignoreionsscorebelow=3D5&amp;report=3D0=
&amp;_sigthreshold=3D0.05&amp;_msresflags=3D1025&amp;_msresflags2=3D2&amp=
;percolate=3D-1&amp;percolate_rt=3D0"=20
      target=3D_blank>11</A>&nbsp;&nbsp;</TT></TD>
    <TD align=3Dright><TT><I><B>1298.6702&nbsp;&nbsp;</B></I></TT></TD>
    <TD align=3Dright><TT><I><B>1297.6629&nbsp;&nbsp;</B></I></TT></TD>
    <TD>&nbsp;</TD>
    <TD>&nbsp;</TD>
    <TD>&nbsp;</TD>
    <TD>&nbsp;</TD>
    <TD>&nbsp;</TD>
    <TD>&nbsp;</TD>
    <TD>&nbsp;</TD></TD></TR>
  <TR>
    <TD align=3Dright><INPUT=20
      value=3D"1387.744123 from(1388.751399,1+) intensity(2841.6000) =
query(12)"=20
      CHECKED type=3Dcheckbox name=3DQUE></TD>
    <TD align=3Dright><TT><A=20
      onmouseover=3D"if (!browser_EXCLUDE) activateEl('Q12', event)"=20
      onmouseout=3DclearEl()=20
      =
href=3D"http://localhost/mascot/cgi/peptide_view.pl?file=3D../data/201512=
26/F019771.dat&amp;query=3D12&amp;hit=3D1&amp;index=3D&amp;px=3D1&amp;sec=
tion=3D5&amp;ave_thresh=3D33&amp;_ignoreionsscorebelow=3D5&amp;report=3D0=
&amp;_sigthreshold=3D0.05&amp;_msresflags=3D1025&amp;_msresflags2=3D2&amp=
;percolate=3D-1&amp;percolate_rt=3D0"=20
      target=3D_blank>12</A>&nbsp;&nbsp;</TT></TD>
    <TD align=3Dright><TT><I><B>1388.7514&nbsp;&nbsp;</B></I></TT></TD>
    <TD align=3Dright><TT><I><B>1387.7441&nbsp;&nbsp;</B></I></TT></TD>
    <TD>&nbsp;</TD>
    <TD>&nbsp;</TD>
    <TD>&nbsp;</TD>
    <TD>&nbsp;</TD>
    <TD>&nbsp;</TD>
    <TD>&nbsp;</TD>
    <TD>&nbsp;</TD></TD></TR>
  <TR>
    <TD align=3Dright><INPUT=20
      value=3D"1409.720074 from(1410.727350,1+) intensity(2331.8000) =
query(13)"=20
      CHECKED type=3Dcheckbox name=3DQUE></TD>
    <TD align=3Dright><TT><A=20
      onmouseover=3D"if (!browser_EXCLUDE) activateEl('Q13', event)"=20
      onmouseout=3DclearEl()=20
      =
href=3D"http://localhost/mascot/cgi/peptide_view.pl?file=3D../data/201512=
26/F019771.dat&amp;query=3D13&amp;hit=3D1&amp;index=3D&amp;px=3D1&amp;sec=
tion=3D5&amp;ave_thresh=3D33&amp;_ignoreionsscorebelow=3D5&amp;report=3D0=
&amp;_sigthreshold=3D0.05&amp;_msresflags=3D1025&amp;_msresflags2=3D2&amp=
;percolate=3D-1&amp;percolate_rt=3D0"=20
      target=3D_blank>13</A>&nbsp;&nbsp;</TT></TD>
    <TD align=3Dright><TT><I><B>1410.7273&nbsp;&nbsp;</B></I></TT></TD>
    <TD align=3Dright><TT><I><B>1409.7201&nbsp;&nbsp;</B></I></TT></TD>
    <TD>&nbsp;</TD>
    <TD>&nbsp;</TD>
    <TD>&nbsp;</TD>
    <TD>&nbsp;</TD>
    <TD>&nbsp;</TD>
    <TD>&nbsp;</TD>
    <TD>&nbsp;</TD></TD></TR>
  <TR>
    <TD align=3Dright><INPUT=20
      value=3D"1455.976899 from(1456.984175,1+) intensity(1872.0000) =
query(14)"=20
      CHECKED type=3Dcheckbox name=3DQUE></TD>
    <TD align=3Dright><TT><A=20
      onmouseover=3D"if (!browser_EXCLUDE) activateEl('Q14', event)"=20
      onmouseout=3DclearEl()=20
      =
href=3D"http://localhost/mascot/cgi/peptide_view.pl?file=3D../data/201512=
26/F019771.dat&amp;query=3D14&amp;hit=3D1&amp;index=3D&amp;px=3D1&amp;sec=
tion=3D5&amp;ave_thresh=3D33&amp;_ignoreionsscorebelow=3D5&amp;report=3D0=
&amp;_sigthreshold=3D0.05&amp;_msresflags=3D1025&amp;_msresflags2=3D2&amp=
;percolate=3D-1&amp;percolate_rt=3D0"=20
      target=3D_blank>14</A>&nbsp;&nbsp;</TT></TD>
    <TD align=3Dright><TT><I><B>1456.9842&nbsp;&nbsp;</B></I></TT></TD>
    <TD align=3Dright><TT><I><B>1455.9769&nbsp;&nbsp;</B></I></TT></TD>
    <TD>&nbsp;</TD>
    <TD>&nbsp;</TD>
    <TD>&nbsp;</TD>
    <TD>&nbsp;</TD>
    <TD>&nbsp;</TD>
    <TD>&nbsp;</TD>
    <TD>&nbsp;</TD></TD></TR>
  <TR>
    <TD align=3Dright><INPUT=20
      value=3D"1474.758801 from(1475.766077,1+) intensity(1374.5000) =
query(15)"=20
      CHECKED type=3Dcheckbox name=3DQUE></TD>
    <TD align=3Dright><TT><A=20
      onmouseover=3D"if (!browser_EXCLUDE) activateEl('Q15', event)"=20
      onmouseout=3DclearEl()=20
      =
href=3D"http://localhost/mascot/cgi/peptide_view.pl?file=3D../data/201512=
26/F019771.dat&amp;query=3D15&amp;hit=3D1&amp;index=3D&amp;px=3D1&amp;sec=
tion=3D5&amp;ave_thresh=3D33&amp;_ignoreionsscorebelow=3D5&amp;report=3D0=
&amp;_sigthreshold=3D0.05&amp;_msresflags=3D1025&amp;_msresflags2=3D2&amp=
;percolate=3D-1&amp;percolate_rt=3D0"=20
      target=3D_blank>15</A>&nbsp;&nbsp;</TT></TD>
    <TD align=3Dright><TT><I><B>1475.7661&nbsp;&nbsp;</B></I></TT></TD>
    <TD align=3Dright><TT><I><B>1474.7588&nbsp;&nbsp;</B></I></TT></TD>
    <TD>&nbsp;</TD>
    <TD>&nbsp;</TD>
    <TD>&nbsp;</TD>
    <TD>&nbsp;</TD>
    <TD>&nbsp;</TD>
    <TD>&nbsp;</TD>
    <TD>&nbsp;</TD></TD></TR>
  <TR>
    <TD align=3Dright><INPUT=20
      value=3D"1510.643532 from(1511.650808,1+) intensity(1667.3000) =
query(18)"=20
      CHECKED type=3Dcheckbox name=3DQUE></TD>
    <TD align=3Dright><TT><A=20
      onmouseover=3D"if (!browser_EXCLUDE) activateEl('Q18', event)"=20
      onmouseout=3DclearEl()=20
      =
href=3D"http://localhost/mascot/cgi/peptide_view.pl?file=3D../data/201512=
26/F019771.dat&amp;query=3D18&amp;hit=3D1&amp;index=3D&amp;px=3D1&amp;sec=
tion=3D5&amp;ave_thresh=3D33&amp;_ignoreionsscorebelow=3D5&amp;report=3D0=
&amp;_sigthreshold=3D0.05&amp;_msresflags=3D1025&amp;_msresflags2=3D2&amp=
;percolate=3D-1&amp;percolate_rt=3D0"=20
      target=3D_blank>18</A>&nbsp;&nbsp;</TT></TD>
    <TD align=3Dright><TT><I><B>1511.6508&nbsp;&nbsp;</B></I></TT></TD>
    <TD align=3Dright><TT><I><B>1510.6435&nbsp;&nbsp;</B></I></TT></TD>
    <TD>&nbsp;</TD>
    <TD>&nbsp;</TD>
    <TD>&nbsp;</TD>
    <TD>&nbsp;</TD>
    <TD>&nbsp;</TD>
    <TD>&nbsp;</TD>
    <TD>&nbsp;</TD></TD></TR>
  <TR>
    <TD align=3Dright><INPUT=20
      value=3D"1514.812527 from(1515.819803,1+) intensity(3924.2000) =
query(19)"=20
      CHECKED type=3Dcheckbox name=3DQUE></TD>
    <TD align=3Dright><TT><A=20
      onmouseover=3D"if (!browser_EXCLUDE) activateEl('Q19', event)"=20
      onmouseout=3DclearEl()=20
      =
href=3D"http://localhost/mascot/cgi/peptide_view.pl?file=3D../data/201512=
26/F019771.dat&amp;query=3D19&amp;hit=3D1&amp;index=3D&amp;px=3D1&amp;sec=
tion=3D5&amp;ave_thresh=3D33&amp;_ignoreionsscorebelow=3D5&amp;report=3D0=
&amp;_sigthreshold=3D0.05&amp;_msresflags=3D1025&amp;_msresflags2=3D2&amp=
;percolate=3D-1&amp;percolate_rt=3D0"=20
      target=3D_blank>19</A>&nbsp;&nbsp;</TT></TD>
    <TD align=3Dright><TT><I><B>1515.8198&nbsp;&nbsp;</B></I></TT></TD>
    <TD align=3Dright><TT><I><B>1514.8125&nbsp;&nbsp;</B></I></TT></TD>
    <TD>&nbsp;</TD>
    <TD>&nbsp;</TD>
    <TD>&nbsp;</TD>
    <TD>&nbsp;</TD>
    <TD>&nbsp;</TD>
    <TD>&nbsp;</TD>
    <TD>&nbsp;</TD></TD></TR>
  <TR>
    <TD align=3Dright><INPUT=20
      value=3D"1530.799705 from(1531.806981,1+) intensity(2891.1000) =
query(20)"=20
      CHECKED type=3Dcheckbox name=3DQUE></TD>
    <TD align=3Dright><TT><A=20
      onmouseover=3D"if (!browser_EXCLUDE) activateEl('Q20', event)"=20
      onmouseout=3DclearEl()=20
      =
href=3D"http://localhost/mascot/cgi/peptide_view.pl?file=3D../data/201512=
26/F019771.dat&amp;query=3D20&amp;hit=3D1&amp;index=3D&amp;px=3D1&amp;sec=
tion=3D5&amp;ave_thresh=3D33&amp;_ignoreionsscorebelow=3D5&amp;report=3D0=
&amp;_sigthreshold=3D0.05&amp;_msresflags=3D1025&amp;_msresflags2=3D2&amp=
;percolate=3D-1&amp;percolate_rt=3D0"=20
      target=3D_blank>20</A>&nbsp;&nbsp;</TT></TD>
    <TD align=3Dright><TT><I><B>1531.8070&nbsp;&nbsp;</B></I></TT></TD>
    <TD align=3Dright><TT><I><B>1530.7997&nbsp;&nbsp;</B></I></TT></TD>
    <TD>&nbsp;</TD>
    <TD>&nbsp;</TD>
    <TD>&nbsp;</TD>
    <TD>&nbsp;</TD>
    <TD>&nbsp;</TD>
    <TD>&nbsp;</TD>
    <TD>&nbsp;</TD></TD></TR>
  <TR>
    <TD align=3Dright><INPUT=20
      value=3D"1726.870597 from(1727.877873,1+) intensity(1743.2000) =
query(22)"=20
      CHECKED type=3Dcheckbox name=3DQUE></TD>
    <TD align=3Dright><TT><A=20
      onmouseover=3D"if (!browser_EXCLUDE) activateEl('Q22', event)"=20
      onmouseout=3DclearEl()=20
      =
href=3D"http://localhost/mascot/cgi/peptide_view.pl?file=3D../data/201512=
26/F019771.dat&amp;query=3D22&amp;hit=3D1&amp;index=3D&amp;px=3D1&amp;sec=
tion=3D5&amp;ave_thresh=3D33&amp;_ignoreionsscorebelow=3D5&amp;report=3D0=
&amp;_sigthreshold=3D0.05&amp;_msresflags=3D1025&amp;_msresflags2=3D2&amp=
;percolate=3D-1&amp;percolate_rt=3D0"=20
      target=3D_blank>22</A>&nbsp;&nbsp;</TT></TD>
    <TD align=3Dright><TT><I><B>1727.8779&nbsp;&nbsp;</B></I></TT></TD>
    <TD align=3Dright><TT><I><B>1726.8706&nbsp;&nbsp;</B></I></TT></TD>
    <TD>&nbsp;</TD>
    <TD>&nbsp;</TD>
    <TD>&nbsp;</TD>
    <TD>&nbsp;</TD>
    <TD>&nbsp;</TD>
    <TD>&nbsp;</TD>
    <TD>&nbsp;</TD></TD></TR>
  <TR>
    <TD align=3Dright><INPUT=20
      value=3D"1741.980820 from(1742.988096,1+) intensity(8226.9000) =
query(23)"=20
      CHECKED type=3Dcheckbox name=3DQUE></TD>
    <TD align=3Dright><TT><A=20
      onmouseover=3D"if (!browser_EXCLUDE) activateEl('Q23', event)"=20
      onmouseout=3DclearEl()=20
      =
href=3D"http://localhost/mascot/cgi/peptide_view.pl?file=3D../data/201512=
26/F019771.dat&amp;query=3D23&amp;hit=3D1&amp;index=3D&amp;px=3D1&amp;sec=
tion=3D5&amp;ave_thresh=3D33&amp;_ignoreionsscorebelow=3D5&amp;report=3D0=
&amp;_sigthreshold=3D0.05&amp;_msresflags=3D1025&amp;_msresflags2=3D2&amp=
;percolate=3D-1&amp;percolate_rt=3D0"=20
      target=3D_blank>23</A>&nbsp;&nbsp;</TT></TD>
    <TD align=3Dright><TT><I><B>1742.9881&nbsp;&nbsp;</B></I></TT></TD>
    <TD align=3Dright><TT><I><B>1741.9808&nbsp;&nbsp;</B></I></TT></TD>
    <TD>&nbsp;</TD>
    <TD>&nbsp;</TD>
    <TD>&nbsp;</TD>
    <TD>&nbsp;</TD>
    <TD>&nbsp;</TD>
    <TD>&nbsp;</TD>
    <TD>&nbsp;</TD></TD></TR>
  <TR>
    <TD align=3Dright><INPUT=20
      value=3D"1752.866231 from(1753.873507,1+) intensity(5247.2000) =
query(24)"=20
      CHECKED type=3Dcheckbox name=3DQUE></TD>
    <TD align=3Dright><TT><A=20
      onmouseover=3D"if (!browser_EXCLUDE) activateEl('Q24', event)"=20
      onmouseout=3DclearEl()=20
      =
href=3D"http://localhost/mascot/cgi/peptide_view.pl?file=3D../data/201512=
26/F019771.dat&amp;query=3D24&amp;hit=3D1&amp;index=3D&amp;px=3D1&amp;sec=
tion=3D5&amp;ave_thresh=3D33&amp;_ignoreionsscorebelow=3D5&amp;report=3D0=
&amp;_sigthreshold=3D0.05&amp;_msresflags=3D1025&amp;_msresflags2=3D2&amp=
;percolate=3D-1&amp;percolate_rt=3D0"=20
      target=3D_blank>24</A>&nbsp;&nbsp;</TT></TD>
    <TD align=3Dright><TT><I><B>1753.8735&nbsp;&nbsp;</B></I></TT></TD>
    <TD align=3Dright><TT><I><B>1752.8662&nbsp;&nbsp;</B></I></TT></TD>
    <TD>&nbsp;</TD>
    <TD>&nbsp;</TD>
    <TD>&nbsp;</TD>
    <TD>&nbsp;</TD>
    <TD>&nbsp;</TD>
    <TD>&nbsp;</TD>
    <TD>&nbsp;</TD></TD></TR>
  <TR>
    <TD align=3Dright><INPUT=20
      value=3D"1757.944162 from(1758.951438,1+) intensity(2690.6000) =
query(25)"=20
      CHECKED type=3Dcheckbox name=3DQUE></TD>
    <TD align=3Dright><TT><A=20
      onmouseover=3D"if (!browser_EXCLUDE) activateEl('Q25', event)"=20
      onmouseout=3DclearEl()=20
      =
href=3D"http://localhost/mascot/cgi/peptide_view.pl?file=3D../data/201512=
26/F019771.dat&amp;query=3D25&amp;hit=3D1&amp;index=3D&amp;px=3D1&amp;sec=
tion=3D5&amp;ave_thresh=3D33&amp;_ignoreionsscorebelow=3D5&amp;report=3D0=
&amp;_sigthreshold=3D0.05&amp;_msresflags=3D1025&amp;_msresflags2=3D2&amp=
;percolate=3D-1&amp;percolate_rt=3D0"=20
      target=3D_blank>25</A>&nbsp;&nbsp;</TT></TD>
    <TD align=3Dright><TT><I><B>1758.9514&nbsp;&nbsp;</B></I></TT></TD>
    <TD align=3Dright><TT><I><B>1757.9442&nbsp;&nbsp;</B></I></TT></TD>
    <TD>&nbsp;</TD>
    <TD>&nbsp;</TD>
    <TD>&nbsp;</TD>
    <TD>&nbsp;</TD>
    <TD>&nbsp;</TD>
    <TD>&nbsp;</TD>
    <TD>&nbsp;</TD></TD></TR>
  <TR>
    <TD align=3Dright><INPUT=20
      value=3D"1763.946531 from(1764.953807,1+) intensity(2093.2000) =
query(26)"=20
      CHECKED type=3Dcheckbox name=3DQUE></TD>
    <TD align=3Dright><TT><A=20
      onmouseover=3D"if (!browser_EXCLUDE) activateEl('Q26', event)"=20
      onmouseout=3DclearEl()=20
      =
href=3D"http://localhost/mascot/cgi/peptide_view.pl?file=3D../data/201512=
26/F019771.dat&amp;query=3D26&amp;hit=3D1&amp;index=3D&amp;px=3D1&amp;sec=
tion=3D5&amp;ave_thresh=3D33&amp;_ignoreionsscorebelow=3D5&amp;report=3D0=
&amp;_sigthreshold=3D0.05&amp;_msresflags=3D1025&amp;_msresflags2=3D2&amp=
;percolate=3D-1&amp;percolate_rt=3D0"=20
      target=3D_blank>26</A>&nbsp;&nbsp;</TT></TD>
    <TD align=3Dright><TT><I><B>1764.9538&nbsp;&nbsp;</B></I></TT></TD>
    <TD align=3Dright><TT><I><B>1763.9465&nbsp;&nbsp;</B></I></TT></TD>
    <TD>&nbsp;</TD>
    <TD>&nbsp;</TD>
    <TD>&nbsp;</TD>
    <TD>&nbsp;</TD>
    <TD>&nbsp;</TD>
    <TD>&nbsp;</TD>
    <TD>&nbsp;</TD></TD></TR>
  <TR>
    <TD align=3Dright><INPUT=20
      value=3D"1775.849918 from(1776.857194,1+) intensity(4552.3000) =
query(28)"=20
      CHECKED type=3Dcheckbox name=3DQUE></TD>
    <TD align=3Dright><TT><A=20
      onmouseover=3D"if (!browser_EXCLUDE) activateEl('Q28', event)"=20
      onmouseout=3DclearEl()=20
      =
href=3D"http://localhost/mascot/cgi/peptide_view.pl?file=3D../data/201512=
26/F019771.dat&amp;query=3D28&amp;hit=3D1&amp;index=3D&amp;px=3D1&amp;sec=
tion=3D5&amp;ave_thresh=3D33&amp;_ignoreionsscorebelow=3D5&amp;report=3D0=
&amp;_sigthreshold=3D0.05&amp;_msresflags=3D1025&amp;_msresflags2=3D2&amp=
;percolate=3D-1&amp;percolate_rt=3D0"=20
      target=3D_blank>28</A>&nbsp;&nbsp;</TT></TD>
    <TD align=3Dright><TT><I><B>1776.8572&nbsp;&nbsp;</B></I></TT></TD>
    <TD align=3Dright><TT><I><B>1775.8499&nbsp;&nbsp;</B></I></TT></TD>
    <TD>&nbsp;</TD>
    <TD>&nbsp;</TD>
    <TD>&nbsp;</TD>
    <TD>&nbsp;</TD>
    <TD>&nbsp;</TD>
    <TD>&nbsp;</TD>
    <TD>&nbsp;</TD></TD></TR>
  <TR>
    <TD align=3Dright><INPUT=20
      value=3D"1790.823854 from(1791.831130,1+) intensity(3568.1000) =
query(29)"=20
      CHECKED type=3Dcheckbox name=3DQUE></TD>
    <TD align=3Dright><TT><A=20
      onmouseover=3D"if (!browser_EXCLUDE) activateEl('Q29', event)"=20
      onmouseout=3DclearEl()=20
      =
href=3D"http://localhost/mascot/cgi/peptide_view.pl?file=3D../data/201512=
26/F019771.dat&amp;query=3D29&amp;hit=3D1&amp;index=3D&amp;px=3D1&amp;sec=
tion=3D5&amp;ave_thresh=3D33&amp;_ignoreionsscorebelow=3D5&amp;report=3D0=
&amp;_sigthreshold=3D0.05&amp;_msresflags=3D1025&amp;_msresflags2=3D2&amp=
;percolate=3D-1&amp;percolate_rt=3D0"=20
      target=3D_blank>29</A>&nbsp;&nbsp;</TT></TD>
    <TD align=3Dright><TT><I><B>1791.8311&nbsp;&nbsp;</B></I></TT></TD>
    <TD align=3Dright><TT><I><B>1790.8239&nbsp;&nbsp;</B></I></TT></TD>
    <TD>&nbsp;</TD>
    <TD>&nbsp;</TD>
    <TD>&nbsp;</TD>
    <TD>&nbsp;</TD>
    <TD>&nbsp;</TD>
    <TD>&nbsp;</TD>
    <TD>&nbsp;</TD></TD></TR>
  <TR>
    <TD align=3Dright><INPUT=20
      value=3D"1793.829892 from(1794.837168,1+) intensity(2422.9000) =
query(30)"=20
      CHECKED type=3Dcheckbox name=3DQUE></TD>
    <TD align=3Dright><TT><A=20
      onmouseover=3D"if (!browser_EXCLUDE) activateEl('Q30', event)"=20
      onmouseout=3DclearEl()=20
      =
href=3D"http://localhost/mascot/cgi/peptide_view.pl?file=3D../data/201512=
26/F019771.dat&amp;query=3D30&amp;hit=3D1&amp;index=3D&amp;px=3D1&amp;sec=
tion=3D5&amp;ave_thresh=3D33&amp;_ignoreionsscorebelow=3D5&amp;report=3D0=
&amp;_sigthreshold=3D0.05&amp;_msresflags=3D1025&amp;_msresflags2=3D2&amp=
;percolate=3D-1&amp;percolate_rt=3D0"=20
      target=3D_blank>30</A>&nbsp;&nbsp;</TT></TD>
    <TD align=3Dright><TT><I><B>1794.8372&nbsp;&nbsp;</B></I></TT></TD>
    <TD align=3Dright><TT><I><B>1793.8299&nbsp;&nbsp;</B></I></TT></TD>
    <TD>&nbsp;</TD>
    <TD>&nbsp;</TD>
    <TD>&nbsp;</TD>
    <TD>&nbsp;</TD>
    <TD>&nbsp;</TD>
    <TD>&nbsp;</TD>
    <TD>&nbsp;</TD></TD></TR>
  <TR>
    <TD align=3Dright><INPUT=20
      value=3D"1795.884550 from(1796.891826,1+) intensity(3608.5000) =
query(31)"=20
      CHECKED type=3Dcheckbox name=3DQUE></TD>
    <TD align=3Dright><TT><A=20
      onmouseover=3D"if (!browser_EXCLUDE) activateEl('Q31', event)"=20
      onmouseout=3DclearEl()=20
      =
href=3D"http://localhost/mascot/cgi/peptide_view.pl?file=3D../data/201512=
26/F019771.dat&amp;query=3D31&amp;hit=3D1&amp;index=3D&amp;px=3D1&amp;sec=
tion=3D5&amp;ave_thresh=3D33&amp;_ignoreionsscorebelow=3D5&amp;report=3D0=
&amp;_sigthreshold=3D0.05&amp;_msresflags=3D1025&amp;_msresflags2=3D2&amp=
;percolate=3D-1&amp;percolate_rt=3D0"=20
      target=3D_blank>31</A>&nbsp;&nbsp;</TT></TD>
    <TD align=3Dright><TT><I><B>1796.8918&nbsp;&nbsp;</B></I></TT></TD>
    <TD align=3Dright><TT><I><B>1795.8846&nbsp;&nbsp;</B></I></TT></TD>
    <TD>&nbsp;</TD>
    <TD>&nbsp;</TD>
    <TD>&nbsp;</TD>
    <TD>&nbsp;</TD>
    <TD>&nbsp;</TD>
    <TD>&nbsp;</TD>
    <TD>&nbsp;</TD></TD></TR>
  <TR>
    <TD align=3Dright><INPUT=20
      value=3D"1797.951635 from(1798.958911,1+) intensity(3453.2000) =
query(32)"=20
      CHECKED type=3Dcheckbox name=3DQUE></TD>
    <TD align=3Dright><TT><A=20
      onmouseover=3D"if (!browser_EXCLUDE) activateEl('Q32', event)"=20
      onmouseout=3DclearEl()=20
      =
href=3D"http://localhost/mascot/cgi/peptide_view.pl?file=3D../data/201512=
26/F019771.dat&amp;query=3D32&amp;hit=3D1&amp;index=3D&amp;px=3D1&amp;sec=
tion=3D5&amp;ave_thresh=3D33&amp;_ignoreionsscorebelow=3D5&amp;report=3D0=
&amp;_sigthreshold=3D0.05&amp;_msresflags=3D1025&amp;_msresflags2=3D2&amp=
;percolate=3D-1&amp;percolate_rt=3D0"=20
      target=3D_blank>32</A>&nbsp;&nbsp;</TT></TD>
    <TD align=3Dright><TT><I><B>1798.9589&nbsp;&nbsp;</B></I></TT></TD>
    <TD align=3Dright><TT><I><B>1797.9516&nbsp;&nbsp;</B></I></TT></TD>
    <TD>&nbsp;</TD>
    <TD>&nbsp;</TD>
    <TD>&nbsp;</TD>
    <TD>&nbsp;</TD>
    <TD>&nbsp;</TD>
    <TD>&nbsp;</TD>
    <TD>&nbsp;</TD></TD></TR>
  <TR>
    <TD align=3Dright><INPUT=20
      value=3D"1832.910943 from(1833.918219,1+) intensity(4510.2000) =
query(33)"=20
      CHECKED type=3Dcheckbox name=3DQUE></TD>
    <TD align=3Dright><TT><A=20
      onmouseover=3D"if (!browser_EXCLUDE) activateEl('Q33', event)"=20
      onmouseout=3DclearEl()=20
      =
href=3D"http://localhost/mascot/cgi/peptide_view.pl?file=3D../data/201512=
26/F019771.dat&amp;query=3D33&amp;hit=3D1&amp;index=3D&amp;px=3D1&amp;sec=
tion=3D5&amp;ave_thresh=3D33&amp;_ignoreionsscorebelow=3D5&amp;report=3D0=
&amp;_sigthreshold=3D0.05&amp;_msresflags=3D1025&amp;_msresflags2=3D2&amp=
;percolate=3D-1&amp;percolate_rt=3D0"=20
      target=3D_blank>33</A>&nbsp;&nbsp;</TT></TD>
    <TD align=3Dright><TT><I><B>1833.9182&nbsp;&nbsp;</B></I></TT></TD>
    <TD align=3Dright><TT><I><B>1832.9109&nbsp;&nbsp;</B></I></TT></TD>
    <TD>&nbsp;</TD>
    <TD>&nbsp;</TD>
    <TD>&nbsp;</TD>
    <TD>&nbsp;</TD>
    <TD>&nbsp;</TD>
    <TD>&nbsp;</TD>
    <TD>&nbsp;</TD></TD></TR>
  <TR>
    <TD align=3Dright><INPUT=20
      value=3D"1900.936193 from(1901.943469,1+) intensity(11516.2000) =
query(34)"=20
      CHECKED type=3Dcheckbox name=3DQUE></TD>
    <TD align=3Dright><TT><A=20
      onmouseover=3D"if (!browser_EXCLUDE) activateEl('Q34', event)"=20
      onmouseout=3DclearEl()=20
      =
href=3D"http://localhost/mascot/cgi/peptide_view.pl?file=3D../data/201512=
26/F019771.dat&amp;query=3D34&amp;hit=3D1&amp;index=3D&amp;px=3D1&amp;sec=
tion=3D5&amp;ave_thresh=3D33&amp;_ignoreionsscorebelow=3D5&amp;report=3D0=
&amp;_sigthreshold=3D0.05&amp;_msresflags=3D1025&amp;_msresflags2=3D2&amp=
;percolate=3D-1&amp;percolate_rt=3D0"=20
      target=3D_blank>34</A>&nbsp;&nbsp;</TT></TD>
    <TD align=3Dright><TT><I><B>1901.9435&nbsp;&nbsp;</B></I></TT></TD>
    <TD align=3Dright><TT><I><B>1900.9362&nbsp;&nbsp;</B></I></TT></TD>
    <TD>&nbsp;</TD>
    <TD>&nbsp;</TD>
    <TD>&nbsp;</TD>
    <TD>&nbsp;</TD>
    <TD>&nbsp;</TD>
    <TD>&nbsp;</TD>
    <TD>&nbsp;</TD></TD></TR>
  <TR>
    <TD align=3Dright><INPUT=20
      value=3D"1940.951097 from(1941.958373,1+) intensity(5943.4000) =
query(36)"=20
      CHECKED type=3Dcheckbox name=3DQUE></TD>
    <TD align=3Dright><TT><A=20
      onmouseover=3D"if (!browser_EXCLUDE) activateEl('Q36', event)"=20
      onmouseout=3DclearEl()=20
      =
href=3D"http://localhost/mascot/cgi/peptide_view.pl?file=3D../data/201512=
26/F019771.dat&amp;query=3D36&amp;hit=3D1&amp;index=3D&amp;px=3D1&amp;sec=
tion=3D5&amp;ave_thresh=3D33&amp;_ignoreionsscorebelow=3D5&amp;report=3D0=
&amp;_sigthreshold=3D0.05&amp;_msresflags=3D1025&amp;_msresflags2=3D2&amp=
;percolate=3D-1&amp;percolate_rt=3D0"=20
      target=3D_blank>36</A>&nbsp;&nbsp;</TT></TD>
    <TD align=3Dright><TT><I><B>1941.9584&nbsp;&nbsp;</B></I></TT></TD>
    <TD align=3Dright><TT><I><B>1940.9511&nbsp;&nbsp;</B></I></TT></TD>
    <TD>&nbsp;</TD>
    <TD>&nbsp;</TD>
    <TD>&nbsp;</TD>
    <TD>&nbsp;</TD>
    <TD>&nbsp;</TD>
    <TD>&nbsp;</TD>
    <TD>&nbsp;</TD></TD></TR>
  <TR>
    <TD align=3Dright><INPUT=20
      value=3D"1956.932525 from(1957.939801,1+) intensity(1864.6000) =
query(37)"=20
      CHECKED type=3Dcheckbox name=3DQUE></TD>
    <TD align=3Dright><TT><A=20
      onmouseover=3D"if (!browser_EXCLUDE) activateEl('Q37', event)"=20
      onmouseout=3DclearEl()=20
      =
href=3D"http://localhost/mascot/cgi/peptide_view.pl?file=3D../data/201512=
26/F019771.dat&amp;query=3D37&amp;hit=3D1&amp;index=3D&amp;px=3D1&amp;sec=
tion=3D5&amp;ave_thresh=3D33&amp;_ignoreionsscorebelow=3D5&amp;report=3D0=
&amp;_sigthreshold=3D0.05&amp;_msresflags=3D1025&amp;_msresflags2=3D2&amp=
;percolate=3D-1&amp;percolate_rt=3D0"=20
      target=3D_blank>37</A>&nbsp;&nbsp;</TT></TD>
    <TD align=3Dright><TT><I><B>1957.9398&nbsp;&nbsp;</B></I></TT></TD>
    <TD align=3Dright><TT><I><B>1956.9325&nbsp;&nbsp;</B></I></TT></TD>
    <TD>&nbsp;</TD>
    <TD>&nbsp;</TD>
    <TD>&nbsp;</TD>
    <TD>&nbsp;</TD>
    <TD>&nbsp;</TD>
    <TD>&nbsp;</TD>
    <TD>&nbsp;</TD></TD></TR>
  <TR>
    <TD align=3Dright><INPUT=20
      value=3D"1962.927281 from(1963.934557,1+) intensity(1675.6000) =
query(38)"=20
      CHECKED type=3Dcheckbox name=3DQUE></TD>
    <TD align=3Dright><TT><A=20
      onmouseover=3D"if (!browser_EXCLUDE) activateEl('Q38', event)"=20
      onmouseout=3DclearEl()=20
      =
href=3D"http://localhost/mascot/cgi/peptide_view.pl?file=3D../data/201512=
26/F019771.dat&amp;query=3D38&amp;hit=3D1&amp;index=3D&amp;px=3D1&amp;sec=
tion=3D5&amp;ave_thresh=3D33&amp;_ignoreionsscorebelow=3D5&amp;report=3D0=
&amp;_sigthreshold=3D0.05&amp;_msresflags=3D1025&amp;_msresflags2=3D2&amp=
;percolate=3D-1&amp;percolate_rt=3D0"=20
      target=3D_blank>38</A>&nbsp;&nbsp;</TT></TD>
    <TD align=3Dright><TT><I><B>1963.9346&nbsp;&nbsp;</B></I></TT></TD>
    <TD align=3Dright><TT><I><B>1962.9273&nbsp;&nbsp;</B></I></TT></TD>
    <TD>&nbsp;</TD>
    <TD>&nbsp;</TD>
    <TD>&nbsp;</TD>
    <TD>&nbsp;</TD>
    <TD>&nbsp;</TD>
    <TD>&nbsp;</TD>
    <TD>&nbsp;</TD></TD></TR>
  <TR>
    <TD align=3Dright><INPUT=20
      value=3D"2020.984906 from(2021.992182,1+) intensity(2148.3000) =
query(40)"=20
      CHECKED type=3Dcheckbox name=3DQUE></TD>
    <TD align=3Dright><TT><A=20
      onmouseover=3D"if (!browser_EXCLUDE) activateEl('Q40', event)"=20
      onmouseout=3DclearEl()=20
      =
href=3D"http://localhost/mascot/cgi/peptide_view.pl?file=3D../data/201512=
26/F019771.dat&amp;query=3D40&amp;hit=3D1&amp;index=3D&amp;px=3D1&amp;sec=
tion=3D5&amp;ave_thresh=3D33&amp;_ignoreionsscorebelow=3D5&amp;report=3D0=
&amp;_sigthreshold=3D0.05&amp;_msresflags=3D1025&amp;_msresflags2=3D2&amp=
;percolate=3D-1&amp;percolate_rt=3D0"=20
      target=3D_blank>40</A>&nbsp;&nbsp;</TT></TD>
    <TD align=3Dright><TT><I><B>2021.9922&nbsp;&nbsp;</B></I></TT></TD>
    <TD align=3Dright><TT><I><B>2020.9849&nbsp;&nbsp;</B></I></TT></TD>
    <TD>&nbsp;</TD>
    <TD>&nbsp;</TD>
    <TD>&nbsp;</TD>
    <TD>&nbsp;</TD>
    <TD>&nbsp;</TD>
    <TD>&nbsp;</TD>
    <TD>&nbsp;</TD></TD></TR>
  <TR>
    <TD align=3Dright><INPUT=20
      value=3D"2069.047946 from(2070.055222,1+) intensity(3100.8000) =
query(42)"=20
      CHECKED type=3Dcheckbox name=3DQUE></TD>
    <TD align=3Dright><TT><A=20
      onmouseover=3D"if (!browser_EXCLUDE) activateEl('Q42', event)"=20
      onmouseout=3DclearEl()=20
      =
href=3D"http://localhost/mascot/cgi/peptide_view.pl?file=3D../data/201512=
26/F019771.dat&amp;query=3D42&amp;hit=3D1&amp;index=3D&amp;px=3D1&amp;sec=
tion=3D5&amp;ave_thresh=3D33&amp;_ignoreionsscorebelow=3D5&amp;report=3D0=
&amp;_sigthreshold=3D0.05&amp;_msresflags=3D1025&amp;_msresflags2=3D2&amp=
;percolate=3D-1&amp;percolate_rt=3D0"=20
      target=3D_blank>42</A>&nbsp;&nbsp;</TT></TD>
    <TD align=3Dright><TT><I><B>2070.0552&nbsp;&nbsp;</B></I></TT></TD>
    <TD align=3Dright><TT><I><B>2069.0479&nbsp;&nbsp;</B></I></TT></TD>
    <TD>&nbsp;</TD>
    <TD>&nbsp;</TD>
    <TD>&nbsp;</TD>
    <TD>&nbsp;</TD>
    <TD>&nbsp;</TD>
    <TD>&nbsp;</TD>
    <TD>&nbsp;</TD></TD></TR>
  <TR>
    <TD align=3Dright><INPUT=20
      value=3D"2088.141945 from(2089.149221,1+) intensity(8087.9000) =
query(43)"=20
      CHECKED type=3Dcheckbox name=3DQUE></TD>
    <TD align=3Dright><TT><A=20
      onmouseover=3D"if (!browser_EXCLUDE) activateEl('Q43', event)"=20
      onmouseout=3DclearEl()=20
      =
href=3D"http://localhost/mascot/cgi/peptide_view.pl?file=3D../data/201512=
26/F019771.dat&amp;query=3D43&amp;hit=3D1&amp;index=3D&amp;px=3D1&amp;sec=
tion=3D5&amp;ave_thresh=3D33&amp;_ignoreionsscorebelow=3D5&amp;report=3D0=
&amp;_sigthreshold=3D0.05&amp;_msresflags=3D1025&amp;_msresflags2=3D2&amp=
;percolate=3D-1&amp;percolate_rt=3D0"=20
      target=3D_blank>43</A>&nbsp;&nbsp;</TT></TD>
    <TD align=3Dright><TT><I><B>2089.1492&nbsp;&nbsp;</B></I></TT></TD>
    <TD align=3Dright><TT><I><B>2088.1419&nbsp;&nbsp;</B></I></TT></TD>
    <TD>&nbsp;</TD>
    <TD>&nbsp;</TD>
    <TD>&nbsp;</TD>
    <TD>&nbsp;</TD>
    <TD>&nbsp;</TD>
    <TD>&nbsp;</TD>
    <TD>&nbsp;</TD></TD></TR>
  <TR>
    <TD align=3Dright><INPUT=20
      value=3D"2101.150888 from(2102.158164,1+) intensity(10591.6000) =
query(44)"=20
      CHECKED type=3Dcheckbox name=3DQUE></TD>
    <TD align=3Dright><TT><A=20
      onmouseover=3D"if (!browser_EXCLUDE) activateEl('Q44', event)"=20
      onmouseout=3DclearEl()=20
      =
href=3D"http://localhost/mascot/cgi/peptide_view.pl?file=3D../data/201512=
26/F019771.dat&amp;query=3D44&amp;hit=3D1&amp;index=3D&amp;px=3D1&amp;sec=
tion=3D5&amp;ave_thresh=3D33&amp;_ignoreionsscorebelow=3D5&amp;report=3D0=
&amp;_sigthreshold=3D0.05&amp;_msresflags=3D1025&amp;_msresflags2=3D2&amp=
;percolate=3D-1&amp;percolate_rt=3D0"=20
      target=3D_blank>44</A>&nbsp;&nbsp;</TT></TD>
    <TD align=3Dright><TT><I><B>2102.1582&nbsp;&nbsp;</B></I></TT></TD>
    <TD align=3Dright><TT><I><B>2101.1509&nbsp;&nbsp;</B></I></TT></TD>
    <TD>&nbsp;</TD>
    <TD>&nbsp;</TD>
    <TD>&nbsp;</TD>
    <TD>&nbsp;</TD>
    <TD>&nbsp;</TD>
    <TD>&nbsp;</TD>
    <TD>&nbsp;</TD></TD></TR>
  <TR>
    <TD align=3Dright><INPUT=20
      value=3D"2110.127111 from(2111.134387,1+) intensity(6732.4000) =
query(45)"=20
      CHECKED type=3Dcheckbox name=3DQUE></TD>
    <TD align=3Dright><TT><A=20
      onmouseover=3D"if (!browser_EXCLUDE) activateEl('Q45', event)"=20
      onmouseout=3DclearEl()=20
      =
href=3D"http://localhost/mascot/cgi/peptide_view.pl?file=3D../data/201512=
26/F019771.dat&amp;query=3D45&amp;hit=3D1&amp;index=3D&amp;px=3D1&amp;sec=
tion=3D5&amp;ave_thresh=3D33&amp;_ignoreionsscorebelow=3D5&amp;report=3D0=
&amp;_sigthreshold=3D0.05&amp;_msresflags=3D1025&amp;_msresflags2=3D2&amp=
;percolate=3D-1&amp;percolate_rt=3D0"=20
      target=3D_blank>45</A>&nbsp;&nbsp;</TT></TD>
    <TD align=3Dright><TT><I><B>2111.1344&nbsp;&nbsp;</B></I></TT></TD>
    <TD align=3Dright><TT><I><B>2110.1271&nbsp;&nbsp;</B></I></TT></TD>
    <TD>&nbsp;</TD>
    <TD>&nbsp;</TD>
    <TD>&nbsp;</TD>
    <TD>&nbsp;</TD>
    <TD>&nbsp;</TD>
    <TD>&nbsp;</TD>
    <TD>&nbsp;</TD></TD></TR>
  <TR>
    <TD align=3Dright><INPUT=20
      value=3D"2123.132587 from(2124.139863,1+) intensity(7645.5000) =
query(46)"=20
      CHECKED type=3Dcheckbox name=3DQUE></TD>
    <TD align=3Dright><TT><A=20
      onmouseover=3D"if (!browser_EXCLUDE) activateEl('Q46', event)"=20
      onmouseout=3DclearEl()=20
      =
href=3D"http://localhost/mascot/cgi/peptide_view.pl?file=3D../data/201512=
26/F019771.dat&amp;query=3D46&amp;hit=3D1&amp;index=3D&amp;px=3D1&amp;sec=
tion=3D5&amp;ave_thresh=3D33&amp;_ignoreionsscorebelow=3D5&amp;report=3D0=
&amp;_sigthreshold=3D0.05&amp;_msresflags=3D1025&amp;_msresflags2=3D2&amp=
;percolate=3D-1&amp;percolate_rt=3D0"=20
      target=3D_blank>46</A>&nbsp;&nbsp;</TT></TD>
    <TD align=3Dright><TT><I><B>2124.1399&nbsp;&nbsp;</B></I></TT></TD>
    <TD align=3Dright><TT><I><B>2123.1326&nbsp;&nbsp;</B></I></TT></TD>
    <TD>&nbsp;</TD>
    <TD>&nbsp;</TD>
    <TD>&nbsp;</TD>
    <TD>&nbsp;</TD>
    <TD>&nbsp;</TD>
    <TD>&nbsp;</TD>
    <TD>&nbsp;</TD></TD></TR>
  <TR>
    <TD align=3Dright><INPUT=20
      value=3D"2126.096786 from(2127.104062,1+) intensity(2522.5000) =
query(47)"=20
      CHECKED type=3Dcheckbox name=3DQUE></TD>
    <TD align=3Dright><TT><A=20
      onmouseover=3D"if (!browser_EXCLUDE) activateEl('Q47', event)"=20
      onmouseout=3DclearEl()=20
      =
href=3D"http://localhost/mascot/cgi/peptide_view.pl?file=3D../data/201512=
26/F019771.dat&amp;query=3D47&amp;hit=3D1&amp;index=3D&amp;px=3D1&amp;sec=
tion=3D5&amp;ave_thresh=3D33&amp;_ignoreionsscorebelow=3D5&amp;report=3D0=
&amp;_sigthreshold=3D0.05&amp;_msresflags=3D1025&amp;_msresflags2=3D2&amp=
;percolate=3D-1&amp;percolate_rt=3D0"=20
      target=3D_blank>47</A>&nbsp;&nbsp;</TT></TD>
    <TD align=3Dright><TT><I><B>2127.1041&nbsp;&nbsp;</B></I></TT></TD>
    <TD align=3Dright><TT><I><B>2126.0968&nbsp;&nbsp;</B></I></TT></TD>
    <TD>&nbsp;</TD>
    <TD>&nbsp;</TD>
    <TD>&nbsp;</TD>
    <TD>&nbsp;</TD>
    <TD>&nbsp;</TD>
    <TD>&nbsp;</TD>
    <TD>&nbsp;</TD></TD></TR>
  <TR>
    <TD align=3Dright><INPUT=20
      value=3D"2132.103693 from(2133.110969,1+) intensity(1472.4000) =
query(48)"=20
      CHECKED type=3Dcheckbox name=3DQUE></TD>
    <TD align=3Dright><TT><A=20
      onmouseover=3D"if (!browser_EXCLUDE) activateEl('Q48', event)"=20
      onmouseout=3DclearEl()=20
      =
href=3D"http://localhost/mascot/cgi/peptide_view.pl?file=3D../data/201512=
26/F019771.dat&amp;query=3D48&amp;hit=3D1&amp;index=3D&amp;px=3D1&amp;sec=
tion=3D5&amp;ave_thresh=3D33&amp;_ignoreionsscorebelow=3D5&amp;report=3D0=
&amp;_sigthreshold=3D0.05&amp;_msresflags=3D1025&amp;_msresflags2=3D2&amp=
;percolate=3D-1&amp;percolate_rt=3D0"=20
      target=3D_blank>48</A>&nbsp;&nbsp;</TT></TD>
    <TD align=3Dright><TT><I><B>2133.1110&nbsp;&nbsp;</B></I></TT></TD>
    <TD align=3Dright><TT><I><B>2132.1037&nbsp;&nbsp;</B></I></TT></TD>
    <TD>&nbsp;</TD>
    <TD>&nbsp;</TD>
    <TD>&nbsp;</TD>
    <TD>&nbsp;</TD>
    <TD>&nbsp;</TD>
    <TD>&nbsp;</TD>
    <TD>&nbsp;</TD></TD></TR>
  <TR>
    <TD align=3Dright><INPUT=20
      value=3D"2139.109352 from(2140.116628,1+) intensity(3341.5000) =
query(49)"=20
      CHECKED type=3Dcheckbox name=3DQUE></TD>
    <TD align=3Dright><TT><A=20
      onmouseover=3D"if (!browser_EXCLUDE) activateEl('Q49', event)"=20
      onmouseout=3DclearEl()=20
      =
href=3D"http://localhost/mascot/cgi/peptide_view.pl?file=3D../data/201512=
26/F019771.dat&amp;query=3D49&amp;hit=3D1&amp;index=3D&amp;px=3D1&amp;sec=
tion=3D5&amp;ave_thresh=3D33&amp;_ignoreionsscorebelow=3D5&amp;report=3D0=
&amp;_sigthreshold=3D0.05&amp;_msresflags=3D1025&amp;_msresflags2=3D2&amp=
;percolate=3D-1&amp;percolate_rt=3D0"=20
      target=3D_blank>49</A>&nbsp;&nbsp;</TT></TD>
    <TD align=3Dright><TT><I><B>2140.1166&nbsp;&nbsp;</B></I></TT></TD>
    <TD align=3Dright><TT><I><B>2139.1094&nbsp;&nbsp;</B></I></TT></TD>
    <TD>&nbsp;</TD>
    <TD>&nbsp;</TD>
    <TD>&nbsp;</TD>
    <TD>&nbsp;</TD>
    <TD>&nbsp;</TD>
    <TD>&nbsp;</TD>
    <TD>&nbsp;</TD></TD></TR>
  <TR>
    <TD align=3Dright><INPUT=20
      value=3D"2145.110366 from(2146.117642,1+) intensity(1816.0000) =
query(50)"=20
      CHECKED type=3Dcheckbox name=3DQUE></TD>
    <TD align=3Dright><TT><A=20
      onmouseover=3D"if (!browser_EXCLUDE) activateEl('Q50', event)"=20
      onmouseout=3DclearEl()=20
      =
href=3D"http://localhost/mascot/cgi/peptide_view.pl?file=3D../data/201512=
26/F019771.dat&amp;query=3D50&amp;hit=3D1&amp;index=3D&amp;px=3D1&amp;sec=
tion=3D5&amp;ave_thresh=3D33&amp;_ignoreionsscorebelow=3D5&amp;report=3D0=
&amp;_sigthreshold=3D0.05&amp;_msresflags=3D1025&amp;_msresflags2=3D2&amp=
;percolate=3D-1&amp;percolate_rt=3D0"=20
      target=3D_blank>50</A>&nbsp;&nbsp;</TT></TD>
    <TD align=3Dright><TT><I><B>2146.1176&nbsp;&nbsp;</B></I></TT></TD>
    <TD align=3Dright><TT><I><B>2145.1104&nbsp;&nbsp;</B></I></TT></TD>
    <TD>&nbsp;</TD>
    <TD>&nbsp;</TD>
    <TD>&nbsp;</TD>
    <TD>&nbsp;</TD>
    <TD>&nbsp;</TD>
    <TD>&nbsp;</TD>
    <TD>&nbsp;</TD></TD></TR>
  <TR>
    <TD align=3Dright><INPUT=20
      value=3D"2148.077512 from(2149.084788,1+) intensity(1727.8000) =
query(51)"=20
      CHECKED type=3Dcheckbox name=3DQUE></TD>
    <TD align=3Dright><TT><A=20
      onmouseover=3D"if (!browser_EXCLUDE) activateEl('Q51', event)"=20
      onmouseout=3DclearEl()=20
      =
href=3D"http://localhost/mascot/cgi/peptide_view.pl?file=3D../data/201512=
26/F019771.dat&amp;query=3D51&amp;hit=3D1&amp;index=3D&amp;px=3D1&amp;sec=
tion=3D5&amp;ave_thresh=3D33&amp;_ignoreionsscorebelow=3D5&amp;report=3D0=
&amp;_sigthreshold=3D0.05&amp;_msresflags=3D1025&amp;_msresflags2=3D2&amp=
;percolate=3D-1&amp;percolate_rt=3D0"=20
      target=3D_blank>51</A>&nbsp;&nbsp;</TT></TD>
    <TD align=3Dright><TT><I><B>2149.0848&nbsp;&nbsp;</B></I></TT></TD>
    <TD align=3Dright><TT><I><B>2148.0775&nbsp;&nbsp;</B></I></TT></TD>
    <TD>&nbsp;</TD>
    <TD>&nbsp;</TD>
    <TD>&nbsp;</TD>
    <TD>&nbsp;</TD>
    <TD>&nbsp;</TD>
    <TD>&nbsp;</TD>
    <TD>&nbsp;</TD></TD></TR>
  <TR>
    <TD align=3Dright><INPUT=20
      value=3D"2158.146551 from(2159.153827,1+) intensity(2704.2000) =
query(52)"=20
      CHECKED type=3Dcheckbox name=3DQUE></TD>
    <TD align=3Dright><TT><A=20
      onmouseover=3D"if (!browser_EXCLUDE) activateEl('Q52', event)"=20
      onmouseout=3DclearEl()=20
      =
href=3D"http://localhost/mascot/cgi/peptide_view.pl?file=3D../data/201512=
26/F019771.dat&amp;query=3D52&amp;hit=3D1&amp;index=3D&amp;px=3D1&amp;sec=
tion=3D5&amp;ave_thresh=3D33&amp;_ignoreionsscorebelow=3D5&amp;report=3D0=
&amp;_sigthreshold=3D0.05&amp;_msresflags=3D1025&amp;_msresflags2=3D2&amp=
;percolate=3D-1&amp;percolate_rt=3D0"=20
      target=3D_blank>52</A>&nbsp;&nbsp;</TT></TD>
    <TD align=3Dright><TT><I><B>2159.1538&nbsp;&nbsp;</B></I></TT></TD>
    <TD align=3Dright><TT><I><B>2158.1466&nbsp;&nbsp;</B></I></TT></TD>
    <TD>&nbsp;</TD>
    <TD>&nbsp;</TD>
    <TD>&nbsp;</TD>
    <TD>&nbsp;</TD>
    <TD>&nbsp;</TD>
    <TD>&nbsp;</TD>
    <TD>&nbsp;</TD></TD></TR>
  <TR>
    <TD align=3Dright><INPUT=20
      value=3D"2251.170306 from(2252.177582,1+) intensity(5186.9000) =
query(53)"=20
      CHECKED type=3Dcheckbox name=3DQUE></TD>
    <TD align=3Dright><TT><A=20
      onmouseover=3D"if (!browser_EXCLUDE) activateEl('Q53', event)"=20
      onmouseout=3DclearEl()=20
      =
href=3D"http://localhost/mascot/cgi/peptide_view.pl?file=3D../data/201512=
26/F019771.dat&amp;query=3D53&amp;hit=3D1&amp;index=3D&amp;px=3D1&amp;sec=
tion=3D5&amp;ave_thresh=3D33&amp;_ignoreionsscorebelow=3D5&amp;report=3D0=
&amp;_sigthreshold=3D0.05&amp;_msresflags=3D1025&amp;_msresflags2=3D2&amp=
;percolate=3D-1&amp;percolate_rt=3D0"=20
      target=3D_blank>53</A>&nbsp;&nbsp;</TT></TD>
    <TD align=3Dright><TT><I><B>2252.1776&nbsp;&nbsp;</B></I></TT></TD>
    <TD align=3Dright><TT><I><B>2251.1703&nbsp;&nbsp;</B></I></TT></TD>
    <TD>&nbsp;</TD>
    <TD>&nbsp;</TD>
    <TD>&nbsp;</TD>
    <TD>&nbsp;</TD>
    <TD>&nbsp;</TD>
    <TD>&nbsp;</TD>
    <TD>&nbsp;</TD></TD></TR>
  <TR>
    <TD align=3Dright><INPUT=20
      value=3D"2267.169455 from(2268.176731,1+) intensity(2072.1000) =
query(54)"=20
      CHECKED type=3Dcheckbox name=3DQUE></TD>
    <TD align=3Dright><TT><A=20
      onmouseover=3D"if (!browser_EXCLUDE) activateEl('Q54', event)"=20
      onmouseout=3DclearEl()=20
      =
href=3D"http://localhost/mascot/cgi/peptide_view.pl?file=3D../data/201512=
26/F019771.dat&amp;query=3D54&amp;hit=3D1&amp;index=3D&amp;px=3D1&amp;sec=
tion=3D5&amp;ave_thresh=3D33&amp;_ignoreionsscorebelow=3D5&amp;report=3D0=
&amp;_sigthreshold=3D0.05&amp;_msresflags=3D1025&amp;_msresflags2=3D2&amp=
;percolate=3D-1&amp;percolate_rt=3D0"=20
      target=3D_blank>54</A>&nbsp;&nbsp;</TT></TD>
    <TD align=3Dright><TT><I><B>2268.1767&nbsp;&nbsp;</B></I></TT></TD>
    <TD align=3Dright><TT><I><B>2267.1695&nbsp;&nbsp;</B></I></TT></TD>
    <TD>&nbsp;</TD>
    <TD>&nbsp;</TD>
    <TD>&nbsp;</TD>
    <TD>&nbsp;</TD>
    <TD>&nbsp;</TD>
    <TD>&nbsp;</TD>
    <TD>&nbsp;</TD></TD></TR>
  <TR>
    <TD align=3Dright><INPUT=20
      value=3D"2273.154042 from(2274.161318,1+) intensity(5990.0000) =
query(55)"=20
      CHECKED type=3Dcheckbox name=3DQUE></TD>
    <TD align=3Dright><TT><A=20
      onmouseover=3D"if (!browser_EXCLUDE) activateEl('Q55', event)"=20
      onmouseout=3DclearEl()=20
      =
href=3D"http://localhost/mascot/cgi/peptide_view.pl?file=3D../data/201512=
26/F019771.dat&amp;query=3D55&amp;hit=3D1&amp;index=3D&amp;px=3D1&amp;sec=
tion=3D5&amp;ave_thresh=3D33&amp;_ignoreionsscorebelow=3D5&amp;report=3D0=
&amp;_sigthreshold=3D0.05&amp;_msresflags=3D1025&amp;_msresflags2=3D2&amp=
;percolate=3D-1&amp;percolate_rt=3D0"=20
      target=3D_blank>55</A>&nbsp;&nbsp;</TT></TD>
    <TD align=3Dright><TT><I><B>2274.1613&nbsp;&nbsp;</B></I></TT></TD>
    <TD align=3Dright><TT><I><B>2273.1540&nbsp;&nbsp;</B></I></TT></TD>
    <TD>&nbsp;</TD>
    <TD>&nbsp;</TD>
    <TD>&nbsp;</TD>
    <TD>&nbsp;</TD>
    <TD>&nbsp;</TD>
    <TD>&nbsp;</TD>
    <TD>&nbsp;</TD></TD></TR>
  <TR>
    <TD align=3Dright><INPUT=20
      value=3D"2289.139377 from(2290.146653,1+) intensity(3438.2000) =
query(56)"=20
      CHECKED type=3Dcheckbox name=3DQUE></TD>
    <TD align=3Dright><TT><A=20
      onmouseover=3D"if (!browser_EXCLUDE) activateEl('Q56', event)"=20
      onmouseout=3DclearEl()=20
      =
href=3D"http://localhost/mascot/cgi/peptide_view.pl?file=3D../data/201512=
26/F019771.dat&amp;query=3D56&amp;hit=3D1&amp;index=3D&amp;px=3D1&amp;sec=
tion=3D5&amp;ave_thresh=3D33&amp;_ignoreionsscorebelow=3D5&amp;report=3D0=
&amp;_sigthreshold=3D0.05&amp;_msresflags=3D1025&amp;_msresflags2=3D2&amp=
;percolate=3D-1&amp;percolate_rt=3D0"=20
      target=3D_blank>56</A>&nbsp;&nbsp;</TT></TD>
    <TD align=3Dright><TT><I><B>2290.1467&nbsp;&nbsp;</B></I></TT></TD>
    <TD align=3Dright><TT><I><B>2289.1394&nbsp;&nbsp;</B></I></TT></TD>
    <TD>&nbsp;</TD>
    <TD>&nbsp;</TD>
    <TD>&nbsp;</TD>
    <TD>&nbsp;</TD>
    <TD>&nbsp;</TD>
    <TD>&nbsp;</TD>
    <TD>&nbsp;</TD></TD></TR>
  <TR>
    <TD align=3Dright><INPUT=20
      value=3D"2295.135138 from(2296.142414,1+) intensity(1262.2000) =
query(57)"=20
      CHECKED type=3Dcheckbox name=3DQUE></TD>
    <TD align=3Dright><TT><A=20
      onmouseover=3D"if (!browser_EXCLUDE) activateEl('Q57', event)"=20
      onmouseout=3DclearEl()=20
      =
href=3D"http://localhost/mascot/cgi/peptide_view.pl?file=3D../data/201512=
26/F019771.dat&amp;query=3D57&amp;hit=3D1&amp;index=3D&amp;px=3D1&amp;sec=
tion=3D5&amp;ave_thresh=3D33&amp;_ignoreionsscorebelow=3D5&amp;report=3D0=
&amp;_sigthreshold=3D0.05&amp;_msresflags=3D1025&amp;_msresflags2=3D2&amp=
;percolate=3D-1&amp;percolate_rt=3D0"=20
      target=3D_blank>57</A>&nbsp;&nbsp;</TT></TD>
    <TD align=3Dright><TT><I><B>2296.1424&nbsp;&nbsp;</B></I></TT></TD>
    <TD align=3Dright><TT><I><B>2295.1351&nbsp;&nbsp;</B></I></TT></TD>
    <TD>&nbsp;</TD>
    <TD>&nbsp;</TD>
    <TD>&nbsp;</TD>
    <TD>&nbsp;</TD>
    <TD>&nbsp;</TD>
    <TD>&nbsp;</TD>
    <TD>&nbsp;</TD></TD></TR>
  <TR>
    <TD align=3Dright><INPUT=20
      value=3D"2429.222610 from(2430.229886,1+) intensity(2197.4000) =
query(58)"=20
      CHECKED type=3Dcheckbox name=3DQUE></TD>
    <TD align=3Dright><TT><A=20
      onmouseover=3D"if (!browser_EXCLUDE) activateEl('Q58', event)"=20
      onmouseout=3DclearEl()=20
      =
href=3D"http://localhost/mascot/cgi/peptide_view.pl?file=3D../data/201512=
26/F019771.dat&amp;query=3D58&amp;hit=3D1&amp;index=3D&amp;px=3D1&amp;sec=
tion=3D5&amp;ave_thresh=3D33&amp;_ignoreionsscorebelow=3D5&amp;report=3D0=
&amp;_sigthreshold=3D0.05&amp;_msresflags=3D1025&amp;_msresflags2=3D2&amp=
;percolate=3D-1&amp;percolate_rt=3D0"=20
      target=3D_blank>58</A>&nbsp;&nbsp;</TT></TD>
    <TD align=3Dright><TT><I><B>2430.2299&nbsp;&nbsp;</B></I></TT></TD>
    <TD align=3Dright><TT><I><B>2429.2226&nbsp;&nbsp;</B></I></TT></TD>
    <TD>&nbsp;</TD>
    <TD>&nbsp;</TD>
    <TD>&nbsp;</TD>
    <TD>&nbsp;</TD>
    <TD>&nbsp;</TD>
    <TD>&nbsp;</TD>
    <TD>&nbsp;</TD></TD></TR>
  <TR>
    <TD align=3Dright><INPUT=20
      value=3D"2451.206849 from(2452.214125,1+) intensity(3983.6000) =
query(59)"=20
      CHECKED type=3Dcheckbox name=3DQUE></TD>
    <TD align=3Dright><TT><A=20
      onmouseover=3D"if (!browser_EXCLUDE) activateEl('Q59', event)"=20
      onmouseout=3DclearEl()=20
      =
href=3D"http://localhost/mascot/cgi/peptide_view.pl?file=3D../data/201512=
26/F019771.dat&amp;query=3D59&amp;hit=3D1&amp;index=3D&amp;px=3D1&amp;sec=
tion=3D5&amp;ave_thresh=3D33&amp;_ignoreionsscorebelow=3D5&amp;report=3D0=
&amp;_sigthreshold=3D0.05&amp;_msresflags=3D1025&amp;_msresflags2=3D2&amp=
;percolate=3D-1&amp;percolate_rt=3D0"=20
      target=3D_blank>59</A>&nbsp;&nbsp;</TT></TD>
    <TD align=3Dright><TT><I><B>2452.2141&nbsp;&nbsp;</B></I></TT></TD>
    <TD align=3Dright><TT><I><B>2451.2068&nbsp;&nbsp;</B></I></TT></TD>
    <TD>&nbsp;</TD>
    <TD>&nbsp;</TD>
    <TD>&nbsp;</TD>
    <TD>&nbsp;</TD>
    <TD>&nbsp;</TD>
    <TD>&nbsp;</TD>
    <TD>&nbsp;</TD></TD></TR>
  <TR>
    <TD align=3Dright><INPUT=20
      value=3D"2467.197600 from(2468.204876,1+) intensity(2438.4000) =
query(60)"=20
      CHECKED type=3Dcheckbox name=3DQUE></TD>
    <TD align=3Dright><TT><A=20
      onmouseover=3D"if (!browser_EXCLUDE) activateEl('Q60', event)"=20
      onmouseout=3DclearEl()=20
      =
href=3D"http://localhost/mascot/cgi/peptide_view.pl?file=3D../data/201512=
26/F019771.dat&amp;query=3D60&amp;hit=3D1&amp;index=3D&amp;px=3D1&amp;sec=
tion=3D5&amp;ave_thresh=3D33&amp;_ignoreionsscorebelow=3D5&amp;report=3D0=
&amp;_sigthreshold=3D0.05&amp;_msresflags=3D1025&amp;_msresflags2=3D2&amp=
;percolate=3D-1&amp;percolate_rt=3D0"=20
      target=3D_blank>60</A>&nbsp;&nbsp;</TT></TD>
    <TD align=3Dright><TT><I><B>2468.2049&nbsp;&nbsp;</B></I></TT></TD>
    <TD align=3Dright><TT><I><B>2467.1976&nbsp;&nbsp;</B></I></TT></TD>
    <TD>&nbsp;</TD>
    <TD>&nbsp;</TD>
    <TD>&nbsp;</TD>
    <TD>&nbsp;</TD>
    <TD>&nbsp;</TD>
    <TD>&nbsp;</TD>
    <TD>&nbsp;</TD></TD></TR>
  <TR>
    <TD align=3Dright><INPUT=20
      value=3D"2719.357319 from(2720.364595,1+) intensity(1374.5000) =
query(61)"=20
      CHECKED type=3Dcheckbox name=3DQUE></TD>
    <TD align=3Dright><TT><A=20
      onmouseover=3D"if (!browser_EXCLUDE) activateEl('Q61', event)"=20
      onmouseout=3DclearEl()=20
      =
href=3D"http://localhost/mascot/cgi/peptide_view.pl?file=3D../data/201512=
26/F019771.dat&amp;query=3D61&amp;hit=3D1&amp;index=3D&amp;px=3D1&amp;sec=
tion=3D5&amp;ave_thresh=3D33&amp;_ignoreionsscorebelow=3D5&amp;report=3D0=
&amp;_sigthreshold=3D0.05&amp;_msresflags=3D1025&amp;_msresflags2=3D2&amp=
;percolate=3D-1&amp;percolate_rt=3D0"=20
      target=3D_blank>61</A>&nbsp;&nbsp;</TT></TD>
    <TD align=3Dright><TT><I><B>2720.3646&nbsp;&nbsp;</B></I></TT></TD>
    <TD align=3Dright><TT><I><B>2719.3573&nbsp;&nbsp;</B></I></TT></TD>
    <TD>&nbsp;</TD>
    <TD>&nbsp;</TD>
    <TD>&nbsp;</TD>
    <TD>&nbsp;</TD>
    <TD>&nbsp;</TD>
    <TD>&nbsp;</TD>
    <TD>&nbsp;</TD></TD></TR>
  <TR>
    <TD align=3Dright><INPUT=20
      value=3D"2861.513971 from(2862.521247,1+) intensity(8635.7000) =
query(62)"=20
      CHECKED type=3Dcheckbox name=3DQUE></TD>
    <TD align=3Dright><TT><A=20
      onmouseover=3D"if (!browser_EXCLUDE) activateEl('Q62', event)"=20
      onmouseout=3DclearEl()=20
      =
href=3D"http://localhost/mascot/cgi/peptide_view.pl?file=3D../data/201512=
26/F019771.dat&amp;query=3D62&amp;hit=3D1&amp;index=3D&amp;px=3D1&amp;sec=
tion=3D5&amp;ave_thresh=3D33&amp;_ignoreionsscorebelow=3D5&amp;report=3D0=
&amp;_sigthreshold=3D0.05&amp;_msresflags=3D1025&amp;_msresflags2=3D2&amp=
;percolate=3D-1&amp;percolate_rt=3D0"=20
      target=3D_blank>62</A>&nbsp;&nbsp;</TT></TD>
    <TD align=3Dright><TT><I><B>2862.5212&nbsp;&nbsp;</B></I></TT></TD>
    <TD align=3Dright><TT><I><B>2861.5140&nbsp;&nbsp;</B></I></TT></TD>
    <TD>&nbsp;</TD>
    <TD>&nbsp;</TD>
    <TD>&nbsp;</TD>
    <TD>&nbsp;</TD>
    <TD>&nbsp;</TD>
    <TD>&nbsp;</TD>
    <TD>&nbsp;</TD></TD></TR>
  <TR>
    <TD align=3Dright><INPUT=20
      value=3D"2877.503122 from(2878.510398,1+) intensity(1876.8000) =
query(63)"=20
      CHECKED type=3Dcheckbox name=3DQUE></TD>
    <TD align=3Dright><TT><A=20
      onmouseover=3D"if (!browser_EXCLUDE) activateEl('Q63', event)"=20
      onmouseout=3DclearEl()=20
      =
href=3D"http://localhost/mascot/cgi/peptide_view.pl?file=3D../data/201512=
26/F019771.dat&amp;query=3D63&amp;hit=3D1&amp;index=3D&amp;px=3D1&amp;sec=
tion=3D5&amp;ave_thresh=3D33&amp;_ignoreionsscorebelow=3D5&amp;report=3D0=
&amp;_sigthreshold=3D0.05&amp;_msresflags=3D1025&amp;_msresflags2=3D2&amp=
;percolate=3D-1&amp;percolate_rt=3D0"=20
      target=3D_blank>63</A>&nbsp;&nbsp;</TT></TD>
    <TD align=3Dright><TT><I><B>2878.5104&nbsp;&nbsp;</B></I></TT></TD>
    <TD align=3Dright><TT><I><B>2877.5031&nbsp;&nbsp;</B></I></TT></TD>
    <TD>&nbsp;</TD>
    <TD>&nbsp;</TD>
    <TD>&nbsp;</TD>
    <TD>&nbsp;</TD>
    <TD>&nbsp;</TD>
    <TD>&nbsp;</TD>
    <TD>&nbsp;</TD></TD></TR>
  <TR>
    <TD align=3Dright><INPUT=20
      value=3D"2883.492698 from(2884.499974,1+) intensity(9972.4000) =
query(64)"=20
      CHECKED type=3Dcheckbox name=3DQUE></TD>
    <TD align=3Dright><TT><A=20
      onmouseover=3D"if (!browser_EXCLUDE) activateEl('Q64', event)"=20
      onmouseout=3DclearEl()=20
      =
href=3D"http://localhost/mascot/cgi/peptide_view.pl?file=3D../data/201512=
26/F019771.dat&amp;query=3D64&amp;hit=3D1&amp;index=3D&amp;px=3D1&amp;sec=
tion=3D5&amp;ave_thresh=3D33&amp;_ignoreionsscorebelow=3D5&amp;report=3D0=
&amp;_sigthreshold=3D0.05&amp;_msresflags=3D1025&amp;_msresflags2=3D2&amp=
;percolate=3D-1&amp;percolate_rt=3D0"=20
      target=3D_blank>64</A>&nbsp;&nbsp;</TT></TD>
    <TD align=3Dright><TT><I><B>2884.5000&nbsp;&nbsp;</B></I></TT></TD>
    <TD align=3Dright><TT><I><B>2883.4927&nbsp;&nbsp;</B></I></TT></TD>
    <TD>&nbsp;</TD>
    <TD>&nbsp;</TD>
    <TD>&nbsp;</TD>
    <TD>&nbsp;</TD>
    <TD>&nbsp;</TD>
    <TD>&nbsp;</TD>
    <TD>&nbsp;</TD></TD></TR>
  <TR>
    <TD align=3Dright><INPUT=20
      value=3D"2899.476322 from(2900.483598,1+) intensity(4917.2000) =
query(65)"=20
      CHECKED type=3Dcheckbox name=3DQUE></TD>
    <TD align=3Dright><TT><A=20
      onmouseover=3D"if (!browser_EXCLUDE) activateEl('Q65', event)"=20
      onmouseout=3DclearEl()=20
      =
href=3D"http://localhost/mascot/cgi/peptide_view.pl?file=3D../data/201512=
26/F019771.dat&amp;query=3D65&amp;hit=3D1&amp;index=3D&amp;px=3D1&amp;sec=
tion=3D5&amp;ave_thresh=3D33&amp;_ignoreionsscorebelow=3D5&amp;report=3D0=
&amp;_sigthreshold=3D0.05&amp;_msresflags=3D1025&amp;_msresflags2=3D2&amp=
;percolate=3D-1&amp;percolate_rt=3D0"=20
      target=3D_blank>65</A>&nbsp;&nbsp;</TT></TD>
    <TD align=3Dright><TT><I><B>2900.4836&nbsp;&nbsp;</B></I></TT></TD>
    <TD align=3Dright><TT><I><B>2899.4763&nbsp;&nbsp;</B></I></TT></TD>
    <TD>&nbsp;</TD>
    <TD>&nbsp;</TD>
    <TD>&nbsp;</TD>
    <TD>&nbsp;</TD>
    <TD>&nbsp;</TD>
    <TD>&nbsp;</TD>
    <TD>&nbsp;</TD></TD></TR>
  <TR>
    <TD align=3Dright><INPUT=20
      value=3D"2905.473249 from(2906.480525,1+) intensity(1419.3000) =
query(66)"=20
      CHECKED type=3Dcheckbox name=3DQUE></TD>
    <TD align=3Dright><TT><A=20
      onmouseover=3D"if (!browser_EXCLUDE) activateEl('Q66', event)"=20
      onmouseout=3DclearEl()=20
      =
href=3D"http://localhost/mascot/cgi/peptide_view.pl?file=3D../data/201512=
26/F019771.dat&amp;query=3D66&amp;hit=3D1&amp;index=3D&amp;px=3D1&amp;sec=
tion=3D5&amp;ave_thresh=3D33&amp;_ignoreionsscorebelow=3D5&amp;report=3D0=
&amp;_sigthreshold=3D0.05&amp;_msresflags=3D1025&amp;_msresflags2=3D2&amp=
;percolate=3D-1&amp;percolate_rt=3D0"=20
      target=3D_blank>66</A>&nbsp;&nbsp;</TT></TD>
    <TD align=3Dright><TT><I><B>2906.4805&nbsp;&nbsp;</B></I></TT></TD>
    <TD align=3Dright><TT><I><B>2905.4732&nbsp;&nbsp;</B></I></TT></TD>
    <TD>&nbsp;</TD>
    <TD>&nbsp;</TD>
    <TD>&nbsp;</TD>
    <TD>&nbsp;</TD>
    <TD>&nbsp;</TD>
    <TD>&nbsp;</TD>
    <TD>&nbsp;</TD></TD></TR>
  <TR>
    <TD align=3Dright><INPUT=20
      value=3D"2921.450723 from(2922.457999,1+) intensity(1057.8000) =
query(67)"=20
      CHECKED type=3Dcheckbox name=3DQUE></TD>
    <TD align=3Dright><TT><A=20
      onmouseover=3D"if (!browser_EXCLUDE) activateEl('Q67', event)"=20
      onmouseout=3DclearEl()=20
      =
href=3D"http://localhost/mascot/cgi/peptide_view.pl?file=3D../data/201512=
26/F019771.dat&amp;query=3D67&amp;hit=3D1&amp;index=3D&amp;px=3D1&amp;sec=
tion=3D5&amp;ave_thresh=3D33&amp;_ignoreionsscorebelow=3D5&amp;report=3D0=
&amp;_sigthreshold=3D0.05&amp;_msresflags=3D1025&amp;_msresflags2=3D2&amp=
;percolate=3D-1&amp;percolate_rt=3D0"=20
      target=3D_blank>67</A>&nbsp;&nbsp;</TT></TD>
    <TD align=3Dright><TT><I><B>2922.4580&nbsp;&nbsp;</B></I></TT></TD>
    <TD align=3Dright><TT><I><B>2921.4507&nbsp;&nbsp;</B></I></TT></TD>
    <TD>&nbsp;</TD>
    <TD>&nbsp;</TD>
    <TD>&nbsp;</TD>
    <TD>&nbsp;</TD>
    <TD>&nbsp;</TD>
    <TD>&nbsp;</TD>
    <TD>&nbsp;</TD></TD></TR>
  <TR>
    <TD align=3Dright><INPUT=20
      value=3D"3020.412064 from(3021.419340,1+) intensity(621.3000) =
query(68)"=20
      CHECKED type=3Dcheckbox name=3DQUE></TD>
    <TD align=3Dright><TT><A=20
      onmouseover=3D"if (!browser_EXCLUDE) activateEl('Q68', event)"=20
      onmouseout=3DclearEl()=20
      =
href=3D"http://localhost/mascot/cgi/peptide_view.pl?file=3D../data/201512=
26/F019771.dat&amp;query=3D68&amp;hit=3D1&amp;index=3D&amp;px=3D1&amp;sec=
tion=3D5&amp;ave_thresh=3D33&amp;_ignoreionsscorebelow=3D5&amp;report=3D0=
&amp;_sigthreshold=3D0.05&amp;_msresflags=3D1025&amp;_msresflags2=3D2&amp=
;percolate=3D-1&amp;percolate_rt=3D0"=20
      target=3D_blank>68</A>&nbsp;&nbsp;</TT></TD>
    <TD align=3Dright><TT><I><B>3021.4193&nbsp;&nbsp;</B></I></TT></TD>
    <TD align=3Dright><TT><I><B>3020.4121&nbsp;&nbsp;</B></I></TT></TD>
    <TD>&nbsp;</TD>
    <TD>&nbsp;</TD>
    <TD>&nbsp;</TD>
    <TD>&nbsp;</TD>
    <TD>&nbsp;</TD>
    <TD>&nbsp;</TD>
    <TD>&nbsp;</TD></TD></TR></TBODY></TABLE>
<HR>
</FORM>
<H3>Search Parameters</H3><FONT face=3D"Courier =
New,Courier,monospace"><PRE><B>Type of search         : MS/MS Ion =
Search</B>
<B>Enzyme                 : Trypsin</B>
<B>Fixed modifications    : <A =
href=3D"http://localhost/mascot/cgi/client.pl?modification&amp;mod_name=3D=
Carbamidomethyl+%28C%29&amp;file=3D../data/20151226/F019771.dat" =
target=3D_blank>Carbamidomethyl (C)</A></B>
<B>Variable modifications : <A =
href=3D"http://localhost/mascot/cgi/client.pl?modification&amp;mod_name=3D=
Oxidation+%28M%29&amp;file=3D../data/20151226/F019771.dat" =
target=3D_blank>Oxidation (M)</A></B>
<B>Mass values            : Monoisotopic</B>
<B>Protein Mass           : Unrestricted</B>
<B>Peptide Mass Tolerance : =C2=B1 150 ppm</B>
<B>Fragment Mass Tolerance: =C2=B1 0.7 Da</B>
<B>Max Missed Cleavages   : 1</B>
<B>Instrument type        : MALDI-TOF-TOF</B>
<B>Number of queries      : 68</B>
</PRE></FONT>
<P>
<TABLE border=3D2 cellSpacing=3D2 cellPadding=3D1 width=3D"100%">
  <TBODY>
  <TR>
    <TD noWrap align=3Dmiddle><B>Mascot:</B>&nbsp; <A=20
      =
href=3D"http://www.matrixscience.com/">http://www.matrixscience.com/</A> =

  </TD></TR></TBODY></TABLE>
<SCRIPT language=3DJavaScript1.2>=0A=
<!--=0A=
var timerID =3D null;=0A=
var active =3D null;=0A=
=0A=
function redo() {=0A=
  window.location.reload();=0A=
}=0A=
=0A=
function init() {=0A=
  setTimeout("window.onresize =3D redo", 1000);=0A=
}=0A=
=0A=
function displayEl(left, top) {=0A=
  if (browser_NS4||browser_NS6||browser_NS7||browser_MZ7) =
document.releaseEvents(Event.MOUSEMOVE);=0A=
  document.onmousemove =3D null;=0A=
  if (browser_NS4) {=0A=
    var whichEl =3D document[active];=0A=
  } else if =
(browser_NS6||browser_NS7||browser_MZ7||browser_OP5||browser_OP6||browser=
_OP7) {=0A=
    var whichEl =3D document.getElementById(active).style;=0A=
  } else {=0A=
    var whichEl =3D document.all[active].style;=0A=
  }=0A=
  whichEl.left =3D left;=0A=
  whichEl.top =3D top;=0A=
  whichEl.visibility =3D (browser_NS4) ? "show" : "visible";=0A=
}=0A=
=0A=
function clearEl() {=0A=
  self.status =3D "";=0A=
  if (browser_EXCLUDE) return;=0A=
  if (browser_NS4) {=0A=
    var whichEl =3D document[active];=0A=
  } else if =
(browser_NS6||browser_NS7||browser_MZ7||browser_OP5||browser_OP6||browser=
_OP7) {=0A=
    var whichEl =3D document.getElementById(active).style;=0A=
  } else {=0A=
    var whichEl =3D document.all[active].style;=0A=
  }=0A=
  whichEl.visibility =3D (browser_NS4) ? "hide" : "hidden";=0A=
  active =3D null;=0A=
  if (timerID) clearTimeout(timerID);=0A=
  if (browser_NS4||browser_NS6||browser_NS7||browser_MZ7) =
document.releaseEvents(Event.MOUSEMOVE);=0A=
  document.onmousemove =3D null;=0A=
}=0A=
=0A=
function activateEl(id, e) {=0A=
  if (browser_EXCLUDE) return;=0A=
  active =3D id;=0A=
  if (browser_NS4||browser_NS6||browser_NS7||browser_MZ7) =
document.captureEvents(Event.MOUSEMOVE);=0A=
  document.onmousemove =3D checkEl;=0A=
  checkEl(e);=0A=
}=0A=
=0A=
function checkEl(e) {=0A=
  if (timerID) clearTimeout(timerID);=0A=
  if (browser_OP5||browser_OP6||browser_KDE) {=0A=
    var left =3D event.clientX;=0A=
  } else if =
(browser_NS4||browser_NS6||browser_NS7||browser_MZ7||browser_OP7) {=0A=
    var left =3D e.pageX;=0A=
  } else {=0A=
    var left =3D event.clientX + document.body.scrollLeft;=0A=
  }=0A=
  if (browser_OP5||browser_OP6||browser_KDE) {=0A=
    var top =3D event.clientY + 20;=0A=
  } else if =
(browser_NS4||browser_NS6||browser_NS7||browser_MZ7||browser_OP7) {=0A=
    var top =3D e.pageY + 20;=0A=
  } else {=0A=
    var top =3D event.clientY + document.body.scrollTop + 20;=0A=
  }=0A=
  timerID =3D setTimeout("displayEl(" + left + ", " + top + ")", 300);=0A=
}=0A=
=0A=
// -->=0A=
</SCRIPT>
</P>
<DIV id=3DQ1 class=3Dtooltip>
<TABLE border=3D0 cellSpacing=3D0 cellPadding=3D2 bgColor=3D#0000ff>
  <TBODY>
  <TR>
    <TD>
      <TABLE border=3D0 cellSpacing=3D0 cellPadding=3D5 =
bgColor=3D#ffffcc>
        <TBODY>
        <TR>
          <TD><TT>Top scoring peptide matches to query 1<BR>Score =
greater than=20
            13 indicates identity</TT><PRE><B>Score    Expect      ppm   =
Hit  Protein =
Peptide</B></PRE></TD></TR></TBODY></TABLE></TD></TR></TBODY></TABLE></DI=
V>
<DIV id=3DQ2 class=3Dtooltip>
<TABLE border=3D0 cellSpacing=3D0 cellPadding=3D2 bgColor=3D#0000ff>
  <TBODY>
  <TR>
    <TD>
      <TABLE border=3D0 cellSpacing=3D0 cellPadding=3D5 =
bgColor=3D#ffffcc>
        <TBODY>
        <TR>
          <TD><TT>Top scoring peptide matches to query 2<BR>Score =
greater than=20
            13 indicates identity</TT><PRE><B>Score    Expect      ppm   =
Hit  Protein =
Peptide</B></PRE></TD></TR></TBODY></TABLE></TD></TR></TBODY></TABLE></DI=
V>
<DIV id=3DQ3 class=3Dtooltip>
<TABLE border=3D0 cellSpacing=3D0 cellPadding=3D2 bgColor=3D#0000ff>
  <TBODY>
  <TR>
    <TD>
      <TABLE border=3D0 cellSpacing=3D0 cellPadding=3D5 =
bgColor=3D#ffffcc>
        <TBODY>
        <TR>
          <TD><TT>Top scoring peptide matches to query 3<BR>Score =
greater than=20
            13 indicates identity</TT><PRE><B>Score    Expect      ppm   =
Hit  Protein =
Peptide</B></PRE></TD></TR></TBODY></TABLE></TD></TR></TBODY></TABLE></DI=
V>
<DIV id=3DQ4 class=3Dtooltip>
<TABLE border=3D0 cellSpacing=3D0 cellPadding=3D2 bgColor=3D#0000ff>
  <TBODY>
  <TR>
    <TD>
      <TABLE border=3D0 cellSpacing=3D0 cellPadding=3D5 =
bgColor=3D#ffffcc>
        <TBODY>
        <TR>
          <TD><TT>Top scoring peptide matches to query=20
            =
4<BR>D:\DATA\2015\TEST\XIAOMAI\1\0_D23\1\1030.6593.LIFT\1SREF\PDATA\1\1R<=
BR>Score=20
            greater than 20 indicates homology<BR>Score greater than 34=20
            indicates identity</TT><PRE><B>Score    Expect      ppm   =
Hit  Protein               Peptide</B><BR> 12.4       7.5       117      =
                       R.QVADGASARR.L<BR>  6.8        27      25.6       =
                      K.S<U>M</U>LPKVIVK.G<BR>  6.4        30      21.9  =
                           K.ASRLIITTR.E<BR>  5.9        33       113    =
                         R.RHFTPSSAK.G<BR>  5.5        36       128      =
                       K.TQTNPNSIR.L<BR>  5.5        37      18.0    1   =
sp|P12783|PGKY_WHEAT K.FSLKPLVAR.L<BR>  4.4        48       117          =
                   R.ASRPSATGQR.Q<BR>  3.8        54       145           =
                  -.<U>M</U>EHKATAAR.S<BR>  2.3        76       128      =
                       -.AGSRAAADPSK.V<BR>  1.9        85       148      =
                       =
R.SAFATSGPHR.S</PRE></TD></TR></TBODY></TABLE></TD></TR></TBODY></TABLE><=
/DIV>
<DIV id=3DQ5 class=3Dtooltip>
<TABLE border=3D0 cellSpacing=3D0 cellPadding=3D2 bgColor=3D#0000ff>
  <TBODY>
  <TR>
    <TD>
      <TABLE border=3D0 cellSpacing=3D0 cellPadding=3D5 =
bgColor=3D#ffffcc>
        <TBODY>
        <TR>
          <TD><TT>Top scoring peptide matches to query=20
            =
5<BR>D:\DATA\2015\TEST\XIAOMAI\1\0_D23\1\1056.6741.LIFT\1SREF\PDATA\1\1R<=
BR>Score=20
            greater than 19 indicates homology<BR>Score greater than 32=20
            indicates identity</TT><PRE><B>Score    Expect      ppm   =
Hit  Protein Peptide</B><BR>  8.1        15      95.7        =
R.CAVRQAVPR.L<BR>  8.0        16      20.6        K.KTLGLALGGAR.G<BR>  =
6.5        22       117        K.AAPPTVT<U>M</U>PR.L<BR>  4.0        39  =
    82.5        K.LPDLVAAMAR.N<BR>  3.9        40      16.7        =
K.FSLKPLVPR.L<BR>  2.5        55      95.7        =
R.LRASIGH<U>M</U>R.V<BR>  2.5        56       100        =
K.LPISVEDAGR.S<BR>  2.0        62       100        K.LDIPAVSEGR.L<BR>  =
1.4        72      78.9        K.AGGGGAAAARVAK.L<BR>  1.3        72      =
 120        =
R.GEIPGELWR.L</PRE></TD></TR></TBODY></TABLE></TD></TR></TBODY></TABLE></=
DIV>
<DIV id=3DQ6 class=3Dtooltip>
<TABLE border=3D0 cellSpacing=3D0 cellPadding=3D2 bgColor=3D#0000ff>
  <TBODY>
  <TR>
    <TD>
      <TABLE border=3D0 cellSpacing=3D0 cellPadding=3D5 =
bgColor=3D#ffffcc>
        <TBODY>
        <TR>
          <TD><TT>Top scoring peptide matches to query 6<BR>Score =
greater than=20
            13 indicates identity</TT><PRE><B>Score    Expect      ppm   =
Hit  Protein =
Peptide</B></PRE></TD></TR></TBODY></TABLE></TD></TR></TBODY></TABLE></DI=
V>
<DIV id=3DQ7 class=3Dtooltip>
<TABLE border=3D0 cellSpacing=3D0 cellPadding=3D2 bgColor=3D#0000ff>
  <TBODY>
  <TR>
    <TD>
      <TABLE border=3D0 cellSpacing=3D0 cellPadding=3D5 =
bgColor=3D#ffffcc>
        <TBODY>
        <TR>
          <TD><TT>Top scoring peptide matches to query 7<BR>Score =
greater than=20
            13 indicates identity</TT><PRE><B>Score    Expect      ppm   =
Hit  Protein =
Peptide</B></PRE></TD></TR></TBODY></TABLE></TD></TR></TBODY></TABLE></DI=
V>
<DIV id=3DQ8 class=3Dtooltip>
<TABLE border=3D0 cellSpacing=3D0 cellPadding=3D2 bgColor=3D#0000ff>
  <TBODY>
  <TR>
    <TD>
      <TABLE border=3D0 cellSpacing=3D0 cellPadding=3D5 =
bgColor=3D#ffffcc>
        <TBODY>
        <TR>
          <TD><TT>Top scoring peptide matches to query 8<BR>Score =
greater than=20
            13 indicates identity</TT><PRE><B>Score    Expect      ppm   =
Hit  Protein =
Peptide</B></PRE></TD></TR></TBODY></TABLE></TD></TR></TBODY></TABLE></DI=
V>
<DIV id=3DQ9 class=3Dtooltip>
<TABLE border=3D0 cellSpacing=3D0 cellPadding=3D2 bgColor=3D#0000ff>
  <TBODY>
  <TR>
    <TD>
      <TABLE border=3D0 cellSpacing=3D0 cellPadding=3D5 =
bgColor=3D#ffffcc>
        <TBODY>
        <TR>
          <TD><TT>Top scoring peptide matches to query 9<BR>Score =
greater than=20
            13 indicates identity</TT><PRE><B>Score    Expect      ppm   =
Hit  Protein =
Peptide</B></PRE></TD></TR></TBODY></TABLE></TD></TR></TBODY></TABLE></DI=
V>
<DIV id=3DQ10 class=3Dtooltip>
<TABLE border=3D0 cellSpacing=3D0 cellPadding=3D2 bgColor=3D#0000ff>
  <TBODY>
  <TR>
    <TD>
      <TABLE border=3D0 cellSpacing=3D0 cellPadding=3D5 =
bgColor=3D#ffffcc>
        <TBODY>
        <TR>
          <TD><TT>Top scoring peptide matches to query=20
            =
10<BR>D:\DATA\2015\TEST\XIAOMAI\1\0_D23\1\1190.7542.LIFT\1SREF\PDATA\1\1R=
<BR>Score=20
            greater than 16 indicates homology<BR>Score greater than 33=20
            indicates identity</TT><PRE><B>Score    Expect      ppm   =
Hit  Protein Peptide</B><BR>  7.8        18      51.8        =
R.<U>M</U>LQLTVKSVR.D<BR>  7.5        19      72.4        =
K.AALVIQSFWR.K<BR>  3.1        53      5.17        R.LGRLLHNLVR.T<BR>  =
0.9        89       144        K.AMVSEEGLQAR.E<BR>  0.1  1.1e+002      =
72.9        =
R.RSLLLCSSVR.A</PRE></TD></TR></TBODY></TABLE></TD></TR></TBODY></TABLE><=
/DIV>
<DIV id=3DQ11 class=3Dtooltip>
<TABLE border=3D0 cellSpacing=3D0 cellPadding=3D2 bgColor=3D#0000ff>
  <TBODY>
  <TR>
    <TD>
      <TABLE border=3D0 cellSpacing=3D0 cellPadding=3D5 =
bgColor=3D#ffffcc>
        <TBODY>
        <TR>
          <TD><TT>Top scoring peptide matches to query 11<BR>Score =
greater=20
            than 13 indicates identity</TT><PRE><B>Score    Expect      =
ppm   Hit  Protein =
Peptide</B></PRE></TD></TR></TBODY></TABLE></TD></TR></TBODY></TABLE></DI=
V>
<DIV id=3DQ12 class=3Dtooltip>
<TABLE border=3D0 cellSpacing=3D0 cellPadding=3D2 bgColor=3D#0000ff>
  <TBODY>
  <TR>
    <TD>
      <TABLE border=3D0 cellSpacing=3D0 cellPadding=3D5 =
bgColor=3D#ffffcc>
        <TBODY>
        <TR>
          <TD><TT>Top scoring peptide matches to query 12<BR>Score =
greater=20
            than 13 indicates identity</TT><PRE><B>Score    Expect      =
ppm   Hit  Protein =
Peptide</B></PRE></TD></TR></TBODY></TABLE></TD></TR></TBODY></TABLE></DI=
V>
<DIV id=3DQ13 class=3Dtooltip>
<TABLE border=3D0 cellSpacing=3D0 cellPadding=3D2 bgColor=3D#0000ff>
  <TBODY>
  <TR>
    <TD>
      <TABLE border=3D0 cellSpacing=3D0 cellPadding=3D5 =
bgColor=3D#ffffcc>
        <TBODY>
        <TR>
          <TD><TT>Top scoring peptide matches to query 13<BR>Score =
greater=20
            than 13 indicates identity</TT><PRE><B>Score    Expect      =
ppm   Hit  Protein =
Peptide</B></PRE></TD></TR></TBODY></TABLE></TD></TR></TBODY></TABLE></DI=
V>
<DIV id=3DQ14 class=3Dtooltip>
<TABLE border=3D0 cellSpacing=3D0 cellPadding=3D2 bgColor=3D#0000ff>
  <TBODY>
  <TR>
    <TD>
      <TABLE border=3D0 cellSpacing=3D0 cellPadding=3D5 =
bgColor=3D#ffffcc>
        <TBODY>
        <TR>
          <TD><TT>Top scoring peptide matches to query 14<BR>Score =
greater=20
            than 13 indicates identity</TT><PRE><B>Score    Expect      =
ppm   Hit  Protein =
Peptide</B></PRE></TD></TR></TBODY></TABLE></TD></TR></TBODY></TABLE></DI=
V>
<DIV id=3DQ15 class=3Dtooltip>
<TABLE border=3D0 cellSpacing=3D0 cellPadding=3D2 bgColor=3D#0000ff>
  <TBODY>
  <TR>
    <TD>
      <TABLE border=3D0 cellSpacing=3D0 cellPadding=3D5 =
bgColor=3D#ffffcc>
        <TBODY>
        <TR>
          <TD><TT>Top scoring peptide matches to query 15<BR>Score =
greater=20
            than 13 indicates identity</TT><PRE><B>Score    Expect      =
ppm   Hit  Protein =
Peptide</B></PRE></TD></TR></TBODY></TABLE></TD></TR></TBODY></TABLE></DI=
V>
<DIV id=3DQ16 class=3Dtooltip>
<TABLE border=3D0 cellSpacing=3D0 cellPadding=3D2 bgColor=3D#0000ff>
  <TBODY>
  <TR>
    <TD>
      <TABLE border=3D0 cellSpacing=3D0 cellPadding=3D5 =
bgColor=3D#ffffcc>
        <TBODY>
        <TR>
          <TD><TT>Top scoring peptide matches to query=20
            =
16<BR>D:\DATA\2015\TEST\XIAOMAI\1\0_D23\1\1493.8368.LIFT\1SREF\PDATA\1\1R=
<BR>Score=20
            greater than 33 indicates identity</TT><PRE><B>Score    =
Expect      ppm   Hit  Protein               Peptide</B><BR> 25.6      =
0.32      4.77    1   sp|P12783|PGKY_WHEAT FLRPSVAGFLMQK<BR> 20.4       =
1.1      31.8                             R.QGNPHLV<U>M</U>ALVGNK.V<BR> =
16.2       2.8      29.1                             =
R.SPVFRAQLFGP<U>M</U>K.D<BR> 12.6       6.3      0.41                    =
         R.SFIFGPSDLAAIKK.H<BR> 12.4       6.6      37.1                 =
            R.LVARTTGVP<U>M</U>MSSK.A<BR> 11.6       8.1      37.1       =
                      R.LVARTTGVPM<U>M</U>SSK.A<BR>  8.7        16      =
44.7                             K.LAT<U>M</U>A<U>M</U>EIALELR.Q<BR>  =
8.5        16      51.3                             K.KYICPCLDLVGR.A<BR> =
 8.3        17      48.7                             =
K.QCNTRVFGSGIVR.N<BR>  8.2        17      43.7                           =
  =
K.FLR<U>M</U>QQMIGPTR.Y</PRE></TD></TR></TBODY></TABLE></TD></TR></TBODY>=
</TABLE></DIV>
<DIV id=3DQ17 class=3Dtooltip>
<TABLE border=3D0 cellSpacing=3D0 cellPadding=3D2 bgColor=3D#0000ff>
  <TBODY>
  <TR>
    <TD>
      <TABLE border=3D0 cellSpacing=3D0 cellPadding=3D5 =
bgColor=3D#ffffcc>
        <TBODY>
        <TR>
          <TD><TT>Top scoring peptide matches to query=20
            =
17<BR>D:\DATA\2015\TEST\XIAOMAI\1\0_D23\1\1509.8409.LIFT\1SREF\PDATA\1\1R=
<BR>Score=20
            greater than 21 indicates homology<BR>Score greater than 33=20
            indicates identity</TT><PRE><B>Score    Expect      ppm   =
Hit  Protein Peptide</B><BR>  8.2        17      39.8        =
R.AFAAGSVTDRYVPR.L<BR>  7.9        18      54.3        =
M.MEGAAHAARLPTER.V<BR>  7.5        20      53.8        =
K.QFADAFRSFHVGK.S<BR>  7.5        20      66.9        =
K.S<U>M</U>QAEMARLSLEK.Q<BR>  7.3        21      59.0        =
K.APGPDG<U>M</U>SAIFFKR.F<BR>  6.8        24      47.3        =
R.AVDDALGYPKAYAR.L<BR>  6.0        29      57.4        =
K.AQFDGSLSLTNQTK.K<BR>  5.8        30      71.2        =
K.SRCGVLIGSGMGGMK.V<BR>  4.9        37      32.4        =
K.AQISHGGLLASWNR.S<BR>  4.7        39      88.0        =
K.ENDFVQPGERYR.S</PRE></TD></TR></TBODY></TABLE></TD></TR></TBODY></TABLE=
></DIV>
<DIV id=3DQ18 class=3Dtooltip>
<TABLE border=3D0 cellSpacing=3D0 cellPadding=3D2 bgColor=3D#0000ff>
  <TBODY>
  <TR>
    <TD>
      <TABLE border=3D0 cellSpacing=3D0 cellPadding=3D5 =
bgColor=3D#ffffcc>
        <TBODY>
        <TR>
          <TD><TT>Top scoring peptide matches to query 18<BR>Score =
greater=20
            than 13 indicates identity</TT><PRE><B>Score    Expect      =
ppm   Hit  Protein =
Peptide</B></PRE></TD></TR></TBODY></TABLE></TD></TR></TBODY></TABLE></DI=
V>
<DIV id=3DQ19 class=3Dtooltip>
<TABLE border=3D0 cellSpacing=3D0 cellPadding=3D2 bgColor=3D#0000ff>
  <TBODY>
  <TR>
    <TD>
      <TABLE border=3D0 cellSpacing=3D0 cellPadding=3D5 =
bgColor=3D#ffffcc>
        <TBODY>
        <TR>
          <TD><TT>Top scoring peptide matches to query 19<BR>Score =
greater=20
            than 13 indicates identity</TT><PRE><B>Score    Expect      =
ppm   Hit  Protein =
Peptide</B></PRE></TD></TR></TBODY></TABLE></TD></TR></TBODY></TABLE></DI=
V>
<DIV id=3DQ20 class=3Dtooltip>
<TABLE border=3D0 cellSpacing=3D0 cellPadding=3D2 bgColor=3D#0000ff>
  <TBODY>
  <TR>
    <TD>
      <TABLE border=3D0 cellSpacing=3D0 cellPadding=3D5 =
bgColor=3D#ffffcc>
        <TBODY>
        <TR>
          <TD><TT>Top scoring peptide matches to query 20<BR>Score =
greater=20
            than 13 indicates identity</TT><PRE><B>Score    Expect      =
ppm   Hit  Protein =
Peptide</B></PRE></TD></TR></TBODY></TABLE></TD></TR></TBODY></TABLE></DI=
V>
<DIV id=3DQ21 class=3Dtooltip>
<TABLE border=3D0 cellSpacing=3D0 cellPadding=3D2 bgColor=3D#0000ff>
  <TBODY>
  <TR>
    <TD>
      <TABLE border=3D0 cellSpacing=3D0 cellPadding=3D5 =
bgColor=3D#ffffcc>
        <TBODY>
        <TR>
          <TD><TT>Top scoring peptide matches to query=20
            =
21<BR>D:\DATA\2015\TEST\XIAOMAI\1\0_D23\1\1721.0124.LIFT\1SREF\PDATA\1\1R=
<BR>Score=20
            greater than 32 indicates identity</TT><PRE><B>Score    =
Expect      ppm   Hit  Protein               Peptide</B><BR>137.6  =
1.7e-012      9.76    1   sp|P12783|PGKY_WHEAT K.LAAALPDGGVLLLENVR.F<BR> =
21.6      0.68      77.0                             =
K.VIQGGPAVGEQLMEHR.W<BR> 21.2      0.75      24.4                        =
     R.VRPGXVALLEPTPSSAR.D<BR> 20.8      0.83    -12.16                  =
           R.LALPQYAVLRRPAPR.S<BR> 20.6      0.86    -20.27              =
               R.GLIVKLWAPQVEVLR.H<BR> 19.5       1.1      44.7          =
                   R.LLGRLPPHGAGQPDHR.R<BR> 19.1       1.2      16.3     =
                        -.LKPENILLDDNLVPK.I<BR> 18.3       1.5      15.5 =
                            K.SPQVSILWGTVKHIR.Q<BR> 18.2       1.5      =
34.7                             R.EIGA<U>M</U>RLLNHPNIVK.I<BR> 17.7     =
  1.7      9.77                             =
R.QQPALALPSAAGLKDLK.A</PRE></TD></TR></TBODY></TABLE></TD></TR></TBODY></=
TABLE></DIV>
<DIV id=3DQ22 class=3Dtooltip>
<TABLE border=3D0 cellSpacing=3D0 cellPadding=3D2 bgColor=3D#0000ff>
  <TBODY>
  <TR>
    <TD>
      <TABLE border=3D0 cellSpacing=3D0 cellPadding=3D5 =
bgColor=3D#ffffcc>
        <TBODY>
        <TR>
          <TD><TT>Top scoring peptide matches to query 22<BR>Score =
greater=20
            than 13 indicates identity</TT><PRE><B>Score    Expect      =
ppm   Hit  Protein =
Peptide</B></PRE></TD></TR></TBODY></TABLE></TD></TR></TBODY></TABLE></DI=
V>
<DIV id=3DQ23 class=3Dtooltip>
<TABLE border=3D0 cellSpacing=3D0 cellPadding=3D2 bgColor=3D#0000ff>
  <TBODY>
  <TR>
    <TD>
      <TABLE border=3D0 cellSpacing=3D0 cellPadding=3D5 =
bgColor=3D#ffffcc>
        <TBODY>
        <TR>
          <TD><TT>Top scoring peptide matches to query 23<BR>Score =
greater=20
            than 13 indicates identity</TT><PRE><B>Score    Expect      =
ppm   Hit  Protein =
Peptide</B></PRE></TD></TR></TBODY></TABLE></TD></TR></TBODY></TABLE></DI=
V>
<DIV id=3DQ24 class=3Dtooltip>
<TABLE border=3D0 cellSpacing=3D0 cellPadding=3D2 bgColor=3D#0000ff>
  <TBODY>
  <TR>
    <TD>
      <TABLE border=3D0 cellSpacing=3D0 cellPadding=3D5 =
bgColor=3D#ffffcc>
        <TBODY>
        <TR>
          <TD><TT>Top scoring peptide matches to query 24<BR>Score =
greater=20
            than 13 indicates identity</TT><PRE><B>Score    Expect      =
ppm   Hit  Protein =
Peptide</B></PRE></TD></TR></TBODY></TABLE></TD></TR></TBODY></TABLE></DI=
V>
<DIV id=3DQ25 class=3Dtooltip>
<TABLE border=3D0 cellSpacing=3D0 cellPadding=3D2 bgColor=3D#0000ff>
  <TBODY>
  <TR>
    <TD>
      <TABLE border=3D0 cellSpacing=3D0 cellPadding=3D5 =
bgColor=3D#ffffcc>
        <TBODY>
        <TR>
          <TD><TT>Top scoring peptide matches to query 25<BR>Score =
greater=20
            than 13 indicates identity</TT><PRE><B>Score    Expect      =
ppm   Hit  Protein =
Peptide</B></PRE></TD></TR></TBODY></TABLE></TD></TR></TBODY></TABLE></DI=
V>
<DIV id=3DQ26 class=3Dtooltip>
<TABLE border=3D0 cellSpacing=3D0 cellPadding=3D2 bgColor=3D#0000ff>
  <TBODY>
  <TR>
    <TD>
      <TABLE border=3D0 cellSpacing=3D0 cellPadding=3D5 =
bgColor=3D#ffffcc>
        <TBODY>
        <TR>
          <TD><TT>Top scoring peptide matches to query 26<BR>Score =
greater=20
            than 13 indicates identity</TT><PRE><B>Score    Expect      =
ppm   Hit  Protein =
Peptide</B></PRE></TD></TR></TBODY></TABLE></TD></TR></TBODY></TABLE></DI=
V>
<DIV id=3DQ27 class=3Dtooltip>
<TABLE border=3D0 cellSpacing=3D0 cellPadding=3D2 bgColor=3D#0000ff>
  <TBODY>
  <TR>
    <TD>
      <TABLE border=3D0 cellSpacing=3D0 cellPadding=3D5 =
bgColor=3D#ffffcc>
        <TBODY>
        <TR>
          <TD><TT>Top scoring peptide matches to query=20
            =
27<BR>D:\DATA\2015\TEST\XIAOMAI\1\0_D23\1\1773.8471.LIFT\1SREF\PDATA\1\1R=
<BR>Score=20
            greater than 21 indicates homology<BR>Score greater than 33=20
            indicates identity</TT><PRE><B>Score    Expect      ppm   =
Hit  Protein Peptide</B><BR> 13.3       4.7    -23.08        =
K.FLWDTY<U>M</U>TALEVLR.N<BR>  7.6        17    -51.34        =
K.GADEAILPLAYSGQQIK.T<BR>  7.2        19    -39.06        =
R.LLANIASKTDDPQTMR.M<BR>  6.4        23    -80.48        =
R.WVDGELLILDGKFIR.D<BR>  6.2        24     -8.80        =
R.GGGAADSGIERWQLSGGR.R<BR>  6.0        25    -53.25        =
K.LLDDAIVDLKD<U>M</U>AGLR.A<BR>  6.0        25    -12.22        =
R.GDSVSDVQMGNVEVIPK.V<BR>  5.6        28      44.8        =
K.GNGASSTCS<U>M</U>CRQLTK.L<BR>  5.5        28    -53.63        =
M.GTSPLYVFSSTFIGGIK.D<BR>  5.5        28    -84.55        =
R.QVSFQTLRDIAVGIAR.G</PRE></TD></TR></TBODY></TABLE></TD></TR></TBODY></T=
ABLE></DIV>
<DIV id=3DQ28 class=3Dtooltip>
<TABLE border=3D0 cellSpacing=3D0 cellPadding=3D2 bgColor=3D#0000ff>
  <TBODY>
  <TR>
    <TD>
      <TABLE border=3D0 cellSpacing=3D0 cellPadding=3D5 =
bgColor=3D#ffffcc>
        <TBODY>
        <TR>
          <TD><TT>Top scoring peptide matches to query 28<BR>Score =
greater=20
            than 13 indicates identity</TT><PRE><B>Score    Expect      =
ppm   Hit  Protein =
Peptide</B></PRE></TD></TR></TBODY></TABLE></TD></TR></TBODY></TABLE></DI=
V>
<DIV id=3DQ29 class=3Dtooltip>
<TABLE border=3D0 cellSpacing=3D0 cellPadding=3D2 bgColor=3D#0000ff>
  <TBODY>
  <TR>
    <TD>
      <TABLE border=3D0 cellSpacing=3D0 cellPadding=3D5 =
bgColor=3D#ffffcc>
        <TBODY>
        <TR>
          <TD><TT>Top scoring peptide matches to query 29<BR>Score =
greater=20
            than 13 indicates identity</TT><PRE><B>Score    Expect      =
ppm   Hit  Protein =
Peptide</B></PRE></TD></TR></TBODY></TABLE></TD></TR></TBODY></TABLE></DI=
V>
<DIV id=3DQ30 class=3Dtooltip>
<TABLE border=3D0 cellSpacing=3D0 cellPadding=3D2 bgColor=3D#0000ff>
  <TBODY>
  <TR>
    <TD>
      <TABLE border=3D0 cellSpacing=3D0 cellPadding=3D5 =
bgColor=3D#ffffcc>
        <TBODY>
        <TR>
          <TD><TT>Top scoring peptide matches to query 30<BR>Score =
greater=20
            than 13 indicates identity</TT><PRE><B>Score    Expect      =
ppm   Hit  Protein =
Peptide</B></PRE></TD></TR></TBODY></TABLE></TD></TR></TBODY></TABLE></DI=
V>
<DIV id=3DQ31 class=3Dtooltip>
<TABLE border=3D0 cellSpacing=3D0 cellPadding=3D2 bgColor=3D#0000ff>
  <TBODY>
  <TR>
    <TD>
      <TABLE border=3D0 cellSpacing=3D0 cellPadding=3D5 =
bgColor=3D#ffffcc>
        <TBODY>
        <TR>
          <TD><TT>Top scoring peptide matches to query 31<BR>Score =
greater=20
            than 13 indicates identity</TT><PRE><B>Score    Expect      =
ppm   Hit  Protein =
Peptide</B></PRE></TD></TR></TBODY></TABLE></TD></TR></TBODY></TABLE></DI=
V>
<DIV id=3DQ32 class=3Dtooltip>
<TABLE border=3D0 cellSpacing=3D0 cellPadding=3D2 bgColor=3D#0000ff>
  <TBODY>
  <TR>
    <TD>
      <TABLE border=3D0 cellSpacing=3D0 cellPadding=3D5 =
bgColor=3D#ffffcc>
        <TBODY>
        <TR>
          <TD><TT>Top scoring peptide matches to query 32<BR>Score =
greater=20
            than 13 indicates identity</TT><PRE><B>Score    Expect      =
ppm   Hit  Protein =
Peptide</B></PRE></TD></TR></TBODY></TABLE></TD></TR></TBODY></TABLE></DI=
V>
<DIV id=3DQ33 class=3Dtooltip>
<TABLE border=3D0 cellSpacing=3D0 cellPadding=3D2 bgColor=3D#0000ff>
  <TBODY>
  <TR>
    <TD>
      <TABLE border=3D0 cellSpacing=3D0 cellPadding=3D5 =
bgColor=3D#ffffcc>
        <TBODY>
        <TR>
          <TD><TT>Top scoring peptide matches to query 33<BR>Score =
greater=20
            than 13 indicates identity</TT><PRE><B>Score    Expect      =
ppm   Hit  Protein =
Peptide</B></PRE></TD></TR></TBODY></TABLE></TD></TR></TBODY></TABLE></DI=
V>
<DIV id=3DQ34 class=3Dtooltip>
<TABLE border=3D0 cellSpacing=3D0 cellPadding=3D2 bgColor=3D#0000ff>
  <TBODY>
  <TR>
    <TD>
      <TABLE border=3D0 cellSpacing=3D0 cellPadding=3D5 =
bgColor=3D#ffffcc>
        <TBODY>
        <TR>
          <TD><TT>Top scoring peptide matches to query 34<BR>Score =
greater=20
            than 13 indicates identity</TT><PRE><B>Score    Expect      =
ppm   Hit  Protein =
Peptide</B></PRE></TD></TR></TBODY></TABLE></TD></TR></TBODY></TABLE></DI=
V>
<DIV id=3DQ35 class=3Dtooltip>
<TABLE border=3D0 cellSpacing=3D0 cellPadding=3D2 bgColor=3D#0000ff>
  <TBODY>
  <TR>
    <TD>
      <TABLE border=3D0 cellSpacing=3D0 cellPadding=3D5 =
bgColor=3D#ffffcc>
        <TBODY>
        <TR>
          <TD><TT>Top scoring peptide matches to query=20
            =
35<BR>D:\DATA\2015\TEST\XIAOMAI\1\0_D23\1\1919.9847.LIFT\1SREF\PDATA\1\1R=
<BR>Score=20
            greater than 32 indicates identity</TT><PRE><B>Score    =
Expect      ppm   Hit  Protein               Peptide</B><BR> 86.3  =
2.3e-007      12.3    1   sp|P12783|PGKY_WHEAT =
K.LASVADLYVNDAFGTAHR.A<BR> 17.8       1.6    -50.39                      =
       K.FKGVQEHQQPALGVLLR.R<BR> 17.5       1.7    -52.14                =
             K.MGASLDLAHRVVLAPLTR.Q<BR> 17.4       1.8      2.62         =
                    K.TFHFAGVAS<U>M</U>NVTLGVPR.I<BR> 17.2       1.8     =
 49.8                             M.FIVV<U>M</U>YYNDCPRNGR.D<BR> 16.8    =
     2    -52.14                             =
K.<U>M</U>GQLDLAHRIVLAPLTR.Q<BR> 15.4       2.7      8.49                =
             R.VDIICNAALYGFGIEHK.I<BR> 13.9       3.9    -23.50          =
                   R.KTGLEGTGLPLPGGSHGSVR.C<BR> 11.7       6.5      0.89 =
                            -.<U>M</U><U>M</U>VLAAAASAPSLQGWKR.Q<BR> =
11.6       6.7      56.5                             =
R.DADEEARVDAIADGLG<U>M</U>R.R</PRE></TD></TR></TBODY></TABLE></TD></TR></=
TBODY></TABLE></DIV>
<DIV id=3DQ36 class=3Dtooltip>
<TABLE border=3D0 cellSpacing=3D0 cellPadding=3D2 bgColor=3D#0000ff>
  <TBODY>
  <TR>
    <TD>
      <TABLE border=3D0 cellSpacing=3D0 cellPadding=3D5 =
bgColor=3D#ffffcc>
        <TBODY>
        <TR>
          <TD><TT>Top scoring peptide matches to query 36<BR>Score =
greater=20
            than 13 indicates identity</TT><PRE><B>Score    Expect      =
ppm   Hit  Protein =
Peptide</B></PRE></TD></TR></TBODY></TABLE></TD></TR></TBODY></TABLE></DI=
V>
<DIV id=3DQ37 class=3Dtooltip>
<TABLE border=3D0 cellSpacing=3D0 cellPadding=3D2 bgColor=3D#0000ff>
  <TBODY>
  <TR>
    <TD>
      <TABLE border=3D0 cellSpacing=3D0 cellPadding=3D5 =
bgColor=3D#ffffcc>
        <TBODY>
        <TR>
          <TD><TT>Top scoring peptide matches to query 37<BR>Score =
greater=20
            than 13 indicates identity</TT><PRE><B>Score    Expect      =
ppm   Hit  Protein =
Peptide</B></PRE></TD></TR></TBODY></TABLE></TD></TR></TBODY></TABLE></DI=
V>
<DIV id=3DQ38 class=3Dtooltip>
<TABLE border=3D0 cellSpacing=3D0 cellPadding=3D2 bgColor=3D#0000ff>
  <TBODY>
  <TR>
    <TD>
      <TABLE border=3D0 cellSpacing=3D0 cellPadding=3D5 =
bgColor=3D#ffffcc>
        <TBODY>
        <TR>
          <TD><TT>Top scoring peptide matches to query 38<BR>Score =
greater=20
            than 13 indicates identity</TT><PRE><B>Score    Expect      =
ppm   Hit  Protein =
Peptide</B></PRE></TD></TR></TBODY></TABLE></TD></TR></TBODY></TABLE></DI=
V>
<DIV id=3DQ39 class=3Dtooltip>
<TABLE border=3D0 cellSpacing=3D0 cellPadding=3D2 bgColor=3D#0000ff>
  <TBODY>
  <TR>
    <TD>
      <TABLE border=3D0 cellSpacing=3D0 cellPadding=3D5 =
bgColor=3D#ffffcc>
        <TBODY>
        <TR>
          <TD><TT>Top scoring peptide matches to query=20
            =
39<BR>D:\DATA\2015\TEST\XIAOMAI\1\0_D23\1\2000.0227.LIFT\1SREF\PDATA\1\1R=
<BR>Score=20
            greater than 32 indicates identity</TT><PRE><B>Score    =
Expect      ppm   Hit  Protein               Peptide</B><BR>105.5  =
2.6e-009      14.8    1   sp|P12783|PGKY_WHEAT =
R.ADLNVPLDDAQKITDDTR.I<BR> 18.7       1.3    -36.53                      =
       K.SIALPIGNNKGSQIMVTTR.D<BR> 16.3       2.2      32.6              =
               R.KAGL<U>M</U>LMNTADTYQEAAR.K<BR> 15.4       2.7      =
1.55                             R.KDVADLLTNNLESHAFGR.M<BR> 13.5       =
4.2     -0.14                             K.DAEIPTDRCLVVAGINTR.I<BR> =
13.4       4.3      70.7                             =
K.DADYSTAMDQPPERFTR.K<BR> 13.2       4.5    -29.23                       =
      R.KVAPNLPSVALASSVFEDR.K<BR> 12.7         5    -64.29               =
              R.IIITTRNNHVAAVAHLTR.R<BR> 12.1       5.8      32.6        =
                     R.KAGLML<U>M</U>NTADTYQEAAR.K<BR> 11.5       6.7    =
-46.08                             =
R.RPSTLPAPLPNHRSLSTR.L</PRE></TD></TR></TBODY></TABLE></TD></TR></TBODY><=
/TABLE></DIV>
<DIV id=3DQ40 class=3Dtooltip>
<TABLE border=3D0 cellSpacing=3D0 cellPadding=3D2 bgColor=3D#0000ff>
  <TBODY>
  <TR>
    <TD>
      <TABLE border=3D0 cellSpacing=3D0 cellPadding=3D5 =
bgColor=3D#ffffcc>
        <TBODY>
        <TR>
          <TD><TT>Top scoring peptide matches to query 40<BR>Score =
greater=20
            than 13 indicates identity</TT><PRE><B>Score    Expect      =
ppm   Hit  Protein =
Peptide</B></PRE></TD></TR></TBODY></TABLE></TD></TR></TBODY></TABLE></DI=
V>
<DIV id=3DQ41 class=3Dtooltip>
<TABLE border=3D0 cellSpacing=3D0 cellPadding=3D2 bgColor=3D#0000ff>
  <TBODY>
  <TR>
    <TD>
      <TABLE border=3D0 cellSpacing=3D0 cellPadding=3D5 =
bgColor=3D#ffffcc>
        <TBODY>
        <TR>
          <TD><TT>Top scoring peptide matches to query=20
            =
41<BR>D:\DATA\2015\TEST\XIAOMAI\1\0_D23\1\2048.0836.LIFT\1SREF\PDATA\1\1R=
<BR>Score=20
            greater than 32 indicates identity</TT><PRE><B>Score    =
Expect      ppm   Hit  Protein               Peptide</B><BR> 88.1  =
1.3e-007      13.5    1   sp|P12783|PGKY_WHEAT =
K.KLASVADLYVNDAFGTAHR.A<BR> 19.6      0.92    -20.07                     =
        K.RSLLSGALDHSLIDQIPGR.Q<BR> 12.6       4.7     -7.88             =
                K.KLFIWVSITS<U>M</U>TAHLER.G<BR> 11.7       5.7      =
40.6                             K.IIIDDYDITE<U>M</U>GLHDLR.S<BR> 11.5   =
      6      89.4                             K.FEDCTFEWLYWPQAR.E<BR> =
11.2       6.4    -26.86                             =
K.KLLDEIHIDPLISDLASR.N<BR> 10.7       7.2      1.54                      =
       -.<U>M</U>ASSATISSVGAQAALVSKPR.N<BR> 10.5       7.5      84.8     =
                        R.DASALDTA<U>M</U>KFFEG<U>M</U>PER.N<BR> 10.3    =
   7.9     -9.11                             =
K.KIGETGVTYISSGALTHSVK.A<BR>  9.4       9.6      40.0                    =
         =
R.FAHEKSQGLISWNV<U>M</U>ER.F</PRE></TD></TR></TBODY></TABLE></TD></TR></T=
BODY></TABLE></DIV>
<DIV id=3DQ42 class=3Dtooltip>
<TABLE border=3D0 cellSpacing=3D0 cellPadding=3D2 bgColor=3D#0000ff>
  <TBODY>
  <TR>
    <TD>
      <TABLE border=3D0 cellSpacing=3D0 cellPadding=3D5 =
bgColor=3D#ffffcc>
        <TBODY>
        <TR>
          <TD><TT>Top scoring peptide matches to query 42<BR>Score =
greater=20
            than 13 indicates identity</TT><PRE><B>Score    Expect      =
ppm   Hit  Protein =
Peptide</B></PRE></TD></TR></TBODY></TABLE></TD></TR></TBODY></TABLE></DI=
V>
<DIV id=3DQ43 class=3Dtooltip>
<TABLE border=3D0 cellSpacing=3D0 cellPadding=3D2 bgColor=3D#0000ff>
  <TBODY>
  <TR>
    <TD>
      <TABLE border=3D0 cellSpacing=3D0 cellPadding=3D5 =
bgColor=3D#ffffcc>
        <TBODY>
        <TR>
          <TD><TT>Top scoring peptide matches to query 43<BR>Score =
greater=20
            than 13 indicates identity</TT><PRE><B>Score    Expect      =
ppm   Hit  Protein =
Peptide</B></PRE></TD></TR></TBODY></TABLE></TD></TR></TBODY></TABLE></DI=
V>
<DIV id=3DQ44 class=3Dtooltip>
<TABLE border=3D0 cellSpacing=3D0 cellPadding=3D2 bgColor=3D#0000ff>
  <TBODY>
  <TR>
    <TD>
      <TABLE border=3D0 cellSpacing=3D0 cellPadding=3D5 =
bgColor=3D#ffffcc>
        <TBODY>
        <TR>
          <TD><TT>Top scoring peptide matches to query 44<BR>Score =
greater=20
            than 13 indicates identity</TT><PRE><B>Score    Expect      =
ppm   Hit  Protein =
Peptide</B></PRE></TD></TR></TBODY></TABLE></TD></TR></TBODY></TABLE></DI=
V>
<DIV id=3DQ45 class=3Dtooltip>
<TABLE border=3D0 cellSpacing=3D0 cellPadding=3D2 bgColor=3D#0000ff>
  <TBODY>
  <TR>
    <TD>
      <TABLE border=3D0 cellSpacing=3D0 cellPadding=3D5 =
bgColor=3D#ffffcc>
        <TBODY>
        <TR>
          <TD><TT>Top scoring peptide matches to query 45<BR>Score =
greater=20
            than 13 indicates identity</TT><PRE><B>Score    Expect      =
ppm   Hit  Protein =
Peptide</B></PRE></TD></TR></TBODY></TABLE></TD></TR></TBODY></TABLE></DI=
V>
<DIV id=3DQ46 class=3Dtooltip>
<TABLE border=3D0 cellSpacing=3D0 cellPadding=3D2 bgColor=3D#0000ff>
  <TBODY>
  <TR>
    <TD>
      <TABLE border=3D0 cellSpacing=3D0 cellPadding=3D5 =
bgColor=3D#ffffcc>
        <TBODY>
        <TR>
          <TD><TT>Top scoring peptide matches to query 46<BR>Score =
greater=20
            than 13 indicates identity</TT><PRE><B>Score    Expect      =
ppm   Hit  Protein =
Peptide</B></PRE></TD></TR></TBODY></TABLE></TD></TR></TBODY></TABLE></DI=
V>
<DIV id=3DQ47 class=3Dtooltip>
<TABLE border=3D0 cellSpacing=3D0 cellPadding=3D2 bgColor=3D#0000ff>
  <TBODY>
  <TR>
    <TD>
      <TABLE border=3D0 cellSpacing=3D0 cellPadding=3D5 =
bgColor=3D#ffffcc>
        <TBODY>
        <TR>
          <TD><TT>Top scoring peptide matches to query 47<BR>Score =
greater=20
            than 13 indicates identity</TT><PRE><B>Score    Expect      =
ppm   Hit  Protein =
Peptide</B></PRE></TD></TR></TBODY></TABLE></TD></TR></TBODY></TABLE></DI=
V>
<DIV id=3DQ48 class=3Dtooltip>
<TABLE border=3D0 cellSpacing=3D0 cellPadding=3D2 bgColor=3D#0000ff>
  <TBODY>
  <TR>
    <TD>
      <TABLE border=3D0 cellSpacing=3D0 cellPadding=3D5 =
bgColor=3D#ffffcc>
        <TBODY>
        <TR>
          <TD><TT>Top scoring peptide matches to query 48<BR>Score =
greater=20
            than 13 indicates identity</TT><PRE><B>Score    Expect      =
ppm   Hit  Protein =
Peptide</B></PRE></TD></TR></TBODY></TABLE></TD></TR></TBODY></TABLE></DI=
V>
<DIV id=3DQ49 class=3Dtooltip>
<TABLE border=3D0 cellSpacing=3D0 cellPadding=3D2 bgColor=3D#0000ff>
  <TBODY>
  <TR>
    <TD>
      <TABLE border=3D0 cellSpacing=3D0 cellPadding=3D5 =
bgColor=3D#ffffcc>
        <TBODY>
        <TR>
          <TD><TT>Top scoring peptide matches to query 49<BR>Score =
greater=20
            than 13 indicates identity</TT><PRE><B>Score    Expect      =
ppm   Hit  Protein =
Peptide</B></PRE></TD></TR></TBODY></TABLE></TD></TR></TBODY></TABLE></DI=
V>
<DIV id=3DQ50 class=3Dtooltip>
<TABLE border=3D0 cellSpacing=3D0 cellPadding=3D2 bgColor=3D#0000ff>
  <TBODY>
  <TR>
    <TD>
      <TABLE border=3D0 cellSpacing=3D0 cellPadding=3D5 =
bgColor=3D#ffffcc>
        <TBODY>
        <TR>
          <TD><TT>Top scoring peptide matches to query 50<BR>Score =
greater=20
            than 13 indicates identity</TT><PRE><B>Score    Expect      =
ppm   Hit  Protein =
Peptide</B></PRE></TD></TR></TBODY></TABLE></TD></TR></TBODY></TABLE></DI=
V>
<DIV id=3DQ51 class=3Dtooltip>
<TABLE border=3D0 cellSpacing=3D0 cellPadding=3D2 bgColor=3D#0000ff>
  <TBODY>
  <TR>
    <TD>
      <TABLE border=3D0 cellSpacing=3D0 cellPadding=3D5 =
bgColor=3D#ffffcc>
        <TBODY>
        <TR>
          <TD><TT>Top scoring peptide matches to query 51<BR>Score =
greater=20
            than 13 indicates identity</TT><PRE><B>Score    Expect      =
ppm   Hit  Protein =
Peptide</B></PRE></TD></TR></TBODY></TABLE></TD></TR></TBODY></TABLE></DI=
V>
<DIV id=3DQ52 class=3Dtooltip>
<TABLE border=3D0 cellSpacing=3D0 cellPadding=3D2 bgColor=3D#0000ff>
  <TBODY>
  <TR>
    <TD>
      <TABLE border=3D0 cellSpacing=3D0 cellPadding=3D5 =
bgColor=3D#ffffcc>
        <TBODY>
        <TR>
          <TD><TT>Top scoring peptide matches to query 52<BR>Score =
greater=20
            than 13 indicates identity</TT><PRE><B>Score    Expect      =
ppm   Hit  Protein =
Peptide</B></PRE></TD></TR></TBODY></TABLE></TD></TR></TBODY></TABLE></DI=
V>
<DIV id=3DQ53 class=3Dtooltip>
<TABLE border=3D0 cellSpacing=3D0 cellPadding=3D2 bgColor=3D#0000ff>
  <TBODY>
  <TR>
    <TD>
      <TABLE border=3D0 cellSpacing=3D0 cellPadding=3D5 =
bgColor=3D#ffffcc>
        <TBODY>
        <TR>
          <TD><TT>Top scoring peptide matches to query 53<BR>Score =
greater=20
            than 13 indicates identity</TT><PRE><B>Score    Expect      =
ppm   Hit  Protein =
Peptide</B></PRE></TD></TR></TBODY></TABLE></TD></TR></TBODY></TABLE></DI=
V>
<DIV id=3DQ54 class=3Dtooltip>
<TABLE border=3D0 cellSpacing=3D0 cellPadding=3D2 bgColor=3D#0000ff>
  <TBODY>
  <TR>
    <TD>
      <TABLE border=3D0 cellSpacing=3D0 cellPadding=3D5 =
bgColor=3D#ffffcc>
        <TBODY>
        <TR>
          <TD><TT>Top scoring peptide matches to query 54<BR>Score =
greater=20
            than 13 indicates identity</TT><PRE><B>Score    Expect      =
ppm   Hit  Protein =
Peptide</B></PRE></TD></TR></TBODY></TABLE></TD></TR></TBODY></TABLE></DI=
V>
<DIV id=3DQ55 class=3Dtooltip>
<TABLE border=3D0 cellSpacing=3D0 cellPadding=3D2 bgColor=3D#0000ff>
  <TBODY>
  <TR>
    <TD>
      <TABLE border=3D0 cellSpacing=3D0 cellPadding=3D5 =
bgColor=3D#ffffcc>
        <TBODY>
        <TR>
          <TD><TT>Top scoring peptide matches to query 55<BR>Score =
greater=20
            than 13 indicates identity</TT><PRE><B>Score    Expect      =
ppm   Hit  Protein =
Peptide</B></PRE></TD></TR></TBODY></TABLE></TD></TR></TBODY></TABLE></DI=
V>
<DIV id=3DQ56 class=3Dtooltip>
<TABLE border=3D0 cellSpacing=3D0 cellPadding=3D2 bgColor=3D#0000ff>
  <TBODY>
  <TR>
    <TD>
      <TABLE border=3D0 cellSpacing=3D0 cellPadding=3D5 =
bgColor=3D#ffffcc>
        <TBODY>
        <TR>
          <TD><TT>Top scoring peptide matches to query 56<BR>Score =
greater=20
            than 13 indicates identity</TT><PRE><B>Score    Expect      =
ppm   Hit  Protein =
Peptide</B></PRE></TD></TR></TBODY></TABLE></TD></TR></TBODY></TABLE></DI=
V>
<DIV id=3DQ57 class=3Dtooltip>
<TABLE border=3D0 cellSpacing=3D0 cellPadding=3D2 bgColor=3D#0000ff>
  <TBODY>
  <TR>
    <TD>
      <TABLE border=3D0 cellSpacing=3D0 cellPadding=3D5 =
bgColor=3D#ffffcc>
        <TBODY>
        <TR>
          <TD><TT>Top scoring peptide matches to query 57<BR>Score =
greater=20
            than 13 indicates identity</TT><PRE><B>Score    Expect      =
ppm   Hit  Protein =
Peptide</B></PRE></TD></TR></TBODY></TABLE></TD></TR></TBODY></TABLE></DI=
V>
<DIV id=3DQ58 class=3Dtooltip>
<TABLE border=3D0 cellSpacing=3D0 cellPadding=3D2 bgColor=3D#0000ff>
  <TBODY>
  <TR>
    <TD>
      <TABLE border=3D0 cellSpacing=3D0 cellPadding=3D5 =
bgColor=3D#ffffcc>
        <TBODY>
        <TR>
          <TD><TT>Top scoring peptide matches to query 58<BR>Score =
greater=20
            than 13 indicates identity</TT><PRE><B>Score    Expect      =
ppm   Hit  Protein =
Peptide</B></PRE></TD></TR></TBODY></TABLE></TD></TR></TBODY></TABLE></DI=
V>
<DIV id=3DQ59 class=3Dtooltip>
<TABLE border=3D0 cellSpacing=3D0 cellPadding=3D2 bgColor=3D#0000ff>
  <TBODY>
  <TR>
    <TD>
      <TABLE border=3D0 cellSpacing=3D0 cellPadding=3D5 =
bgColor=3D#ffffcc>
        <TBODY>
        <TR>
          <TD><TT>Top scoring peptide matches to query 59<BR>Score =
greater=20
            than 13 indicates identity</TT><PRE><B>Score    Expect      =
ppm   Hit  Protein =
Peptide</B></PRE></TD></TR></TBODY></TABLE></TD></TR></TBODY></TABLE></DI=
V>
<DIV id=3DQ60 class=3Dtooltip>
<TABLE border=3D0 cellSpacing=3D0 cellPadding=3D2 bgColor=3D#0000ff>
  <TBODY>
  <TR>
    <TD>
      <TABLE border=3D0 cellSpacing=3D0 cellPadding=3D5 =
bgColor=3D#ffffcc>
        <TBODY>
        <TR>
          <TD><TT>Top scoring peptide matches to query 60<BR>Score =
greater=20
            than 13 indicates identity</TT><PRE><B>Score    Expect      =
ppm   Hit  Protein =
Peptide</B></PRE></TD></TR></TBODY></TABLE></TD></TR></TBODY></TABLE></DI=
V>
<DIV id=3DQ61 class=3Dtooltip>
<TABLE border=3D0 cellSpacing=3D0 cellPadding=3D2 bgColor=3D#0000ff>
  <TBODY>
  <TR>
    <TD>
      <TABLE border=3D0 cellSpacing=3D0 cellPadding=3D5 =
bgColor=3D#ffffcc>
        <TBODY>
        <TR>
          <TD><TT>Top scoring peptide matches to query 61<BR>Score =
greater=20
            than 13 indicates identity</TT><PRE><B>Score    Expect      =
ppm   Hit  Protein =
Peptide</B></PRE></TD></TR></TBODY></TABLE></TD></TR></TBODY></TABLE></DI=
V>
<DIV id=3DQ62 class=3Dtooltip>
<TABLE border=3D0 cellSpacing=3D0 cellPadding=3D2 bgColor=3D#0000ff>
  <TBODY>
  <TR>
    <TD>
      <TABLE border=3D0 cellSpacing=3D0 cellPadding=3D5 =
bgColor=3D#ffffcc>
        <TBODY>
        <TR>
          <TD><TT>Top scoring peptide matches to query 62<BR>Score =
greater=20
            than 13 indicates identity</TT><PRE><B>Score    Expect      =
ppm   Hit  Protein =
Peptide</B></PRE></TD></TR></TBODY></TABLE></TD></TR></TBODY></TABLE></DI=
V>
<DIV id=3DQ63 class=3Dtooltip>
<TABLE border=3D0 cellSpacing=3D0 cellPadding=3D2 bgColor=3D#0000ff>
  <TBODY>
  <TR>
    <TD>
      <TABLE border=3D0 cellSpacing=3D0 cellPadding=3D5 =
bgColor=3D#ffffcc>
        <TBODY>
        <TR>
          <TD><TT>Top scoring peptide matches to query 63<BR>Score =
greater=20
            than 13 indicates identity</TT><PRE><B>Score    Expect      =
ppm   Hit  Protein =
Peptide</B></PRE></TD></TR></TBODY></TABLE></TD></TR></TBODY></TABLE></DI=
V>
<DIV id=3DQ64 class=3Dtooltip>
<TABLE border=3D0 cellSpacing=3D0 cellPadding=3D2 bgColor=3D#0000ff>
  <TBODY>
  <TR>
    <TD>
      <TABLE border=3D0 cellSpacing=3D0 cellPadding=3D5 =
bgColor=3D#ffffcc>
        <TBODY>
        <TR>
          <TD><TT>Top scoring peptide matches to query 64<BR>Score =
greater=20
            than 13 indicates identity</TT><PRE><B>Score    Expect      =
ppm   Hit  Protein =
Peptide</B></PRE></TD></TR></TBODY></TABLE></TD></TR></TBODY></TABLE></DI=
V>
<DIV id=3DQ65 class=3Dtooltip>
<TABLE border=3D0 cellSpacing=3D0 cellPadding=3D2 bgColor=3D#0000ff>
  <TBODY>
  <TR>
    <TD>
      <TABLE border=3D0 cellSpacing=3D0 cellPadding=3D5 =
bgColor=3D#ffffcc>
        <TBODY>
        <TR>
          <TD><TT>Top scoring peptide matches to query 65<BR>Score =
greater=20
            than 13 indicates identity</TT><PRE><B>Score    Expect      =
ppm   Hit  Protein =
Peptide</B></PRE></TD></TR></TBODY></TABLE></TD></TR></TBODY></TABLE></DI=
V>
<DIV id=3DQ66 class=3Dtooltip>
<TABLE border=3D0 cellSpacing=3D0 cellPadding=3D2 bgColor=3D#0000ff>
  <TBODY>
  <TR>
    <TD>
      <TABLE border=3D0 cellSpacing=3D0 cellPadding=3D5 =
bgColor=3D#ffffcc>
        <TBODY>
        <TR>
          <TD><TT>Top scoring peptide matches to query 66<BR>Score =
greater=20
            than 13 indicates identity</TT><PRE><B>Score    Expect      =
ppm   Hit  Protein =
Peptide</B></PRE></TD></TR></TBODY></TABLE></TD></TR></TBODY></TABLE></DI=
V>
<DIV id=3DQ67 class=3Dtooltip>
<TABLE border=3D0 cellSpacing=3D0 cellPadding=3D2 bgColor=3D#0000ff>
  <TBODY>
  <TR>
    <TD>
      <TABLE border=3D0 cellSpacing=3D0 cellPadding=3D5 =
bgColor=3D#ffffcc>
        <TBODY>
        <TR>
          <TD><TT>Top scoring peptide matches to query 67<BR>Score =
greater=20
            than 13 indicates identity</TT><PRE><B>Score    Expect      =
ppm   Hit  Protein =
Peptide</B></PRE></TD></TR></TBODY></TABLE></TD></TR></TBODY></TABLE></DI=
V>
<DIV id=3DQ68 class=3Dtooltip>
<TABLE border=3D0 cellSpacing=3D0 cellPadding=3D2 bgColor=3D#0000ff>
  <TBODY>
  <TR>
    <TD>
      <TABLE border=3D0 cellSpacing=3D0 cellPadding=3D5 =
bgColor=3D#ffffcc>
        <TBODY>
        <TR>
          <TD><TT>Top scoring peptide matches to query 68<BR>Score =
greater=20
            than 13 indicates identity</TT><PRE><B>Score    Expect      =
ppm   Hit  Protein =
Peptide</B></PRE></TD></TR></TBODY></TABLE></TD></TR></TBODY></TABLE></DI=
V></BODY></HTML>

------=_NextPart_000_0000_01D13FCF.AD780840
Content-Type: image/gif
Content-Transfer-Encoding: base64
Content-Location: http://localhost/mascot/images/88x31_logo_white.gif

R0lGODlhWAAfANX/AMDAwP/v7//f3//Pz/+/v/+vr/+fn/+Pj/9/f/9wcP9gYP9QUP9AQP8wMP8g
IP8QEP8AAO/v/+/v79/f/9/f38/P/8/Pz7+//7+/v6+v/6+vr5+f/5+fn4+P/4+Pj39//39/f3Bw
/3BwcGBg/2BgYFBQ/1BQUEBA/0BAQDAw/zAwMCAg/yAgIBAQ/xAQEAAA/wAAAAAAAAAAAAAAAAAA
AAAAAAAAAAAAAAAAAAAAAAAAAAAAAAAAAAAAAAAAAAAAACH5BAEAAAAALAAAAABYAB8AQAb/QIBw
SCwaj8ikcslsEl0wTDHz+bxOgMrp8mpFiJFThfsyjl4j82tVLaVGk+Hq1TF2ut8jCkYRSkgcToKD
hIQUKiBCHnxEAghDBA8QQg4QBEQBQwyWQ5ICAAsBAZcACKQJEAsMQgQQk5hCAhAPlAACn0MkUYMS
HCIaABMfJychRSPEH0YbWEMXJyUhxCPSJQAb0icjH8gfeRvIxRnXxCfeGcQlFwAWIn1HLC7vQhtl
AFZ1ES0v6/QrRGSIWPlXpF6LISWuVNgA4EyaIRta9Jvw4kUcInsCDZEARcqQBQ6I0AJQAEIDIgQU
xJo1pOQqIQFUCmFQyYAQAzZBQXikqYAQ/wQQZAIgkFPIHmCFkipdyrSp06eDSLiQUDBhM3JrjFSY
Y++aMgAnXnwdUUFIwodgX1gTso/hkAgVK0w4Ma4IBxZHQMDACzCNlRJiKFokEu5EiopFrFwdYiWF
EC5rhYQ1BqbEhsN1inCE4YGIBBAo5kEdrRS0EQkwEhEp0AABAgYGeA6liUBBAgOXFDDYvUDA7t+/
LxHYzTPAb1wHHCxAsMBAgtnAf2cawsGFhSIUYOwiAtSVgwFCDphM4mmlpQQhiSgQMMBVAAEyNx1A
UtJBgQVCh2DQjoRE5yEOODDdAA+AV0oqMClgoAIQzDcTJwAE8Fp4zwEIwXQANABBTillEv9AeREu
px8LGpFm4okopqjiiiyOxoEKHg2xz2Jn8KPVPkSYA0AGeDT0EI8v5HEYWiG84BhEiAEQARueoXDd
EYv8R0QKij2GzAtuvVUCkIwJUUFFF30l2EVf2nhNVkWEBVhZRnDASBH7wUBVjhEoFkYEZ3w1BFkA
BESEYGy+1dYFH6wQaJ89HgMmlDC4cIQIMJBQRAlxWNHCOEWi5ZUzSQqhzwt1ETGHW1UKMSYRFaRQ
1h1HErEIX3ZZl2NFjo2QRglcpZBBBIehIcQIuQpzwj4tnHDRXMSKseMaHzxT0QppZNArFh/0ukI/
RqlQhAkmiNbitwBIoMKTG71ZxC1JEIDsYYqjJEUBCSB4q5dqQrSHS3s5GRDUEAmMpFNRlZBigL/i
PTCggBFqCLBMAcwyHQInDWFBpEfooi0RmzBAyiMfQhieTwdW+C8ABxCA7lAIoLKAEKGQBEF6H1n4
SSjqDpHddkS4KakRBWzCEgDyIaHvyj8FVcADRdkiU00JgNcwBLgYsQkC+pJChF4oHDFxEQnIBnTE
AauXSXswDy2ETwl8YtwQ7TVY78uNyMQgT5e0LMTEUua1swAF9MybgT8FiN8n8Emi8QALuLJAAgxI
ou4mD8h2QH4BLPBAA8tlMpwrtvmcCQgieDAnuKQXEgQAOw==

------=_NextPart_000_0000_01D13FCF.AD780840
Content-Type: application/octet-stream
Content-Transfer-Encoding: base64
Content-Location: http://localhost/mascot/cgi/score_gif.pl?score_gif_398008772575119

R0lGODlhkAHIAMIAAP///wAAAP8AAAD/AAAA/////wAAAAAAACH5BAEAAAAALAAAAACQAcgAAAP+
CLrc/jDKSau9OOvNu/9gKI5kaZ5oqq5s675wLM90bd94ru987//AoHBILBqPyKRyyWw6n9CodEqt
Wq/YrHbL7Xq/4LB4TC6bz+i0es1uu9/wuHxOr98I+IFgL9DzBwyAC4J2hYYzBH18insAhI6Bh5KG
AQqVKYmMe34Kj56ToHKXlZcleJmaioORoa1xpJaYi36brJ2uuG2wAKUmBLSpn6u5xGijKKfBfJDD
t8XP0AyZwJzMztfR2V29FAQKp3gSqNQCzdba6Fm93BHhAN4TyX+ztufp91PrFd7w4PHkf+o9wkeQ
SYCDCNk96PdtATwIiQCWE4atoMUkCsU1bPD+8B04PJtmNTpH8aLJKx85ips3z9zAkzCxMNwIUWRA
lzFzIsm40KG7hXls1sKps+gOUgl5gogolGQ9o1Br6EMWkiW2klGzVpGnjKjWr1lQBRMItmyLpAgx
SexD1qxbFUpDJJPo1NzbuyLiiphm8+pTvIA56JXLMqTXwIg3oD14oWNHB1zHHk5MecVPfv+Esp1c
uTMJzO8crqRb8qXn0x1mPnT8ka/VuhVRy86gWnS7wqr8zt6d2t/qlbhL8x7O4fdjyGuFE19uwbE4
kKTbMqc8eG/VqrpjT39bqrqHcSI5bwfcXUVkatLHI16sVrNy9dRZMC0M2x78+/FAKitX3zT+frAJ
mRccf/X9d9dU+fXjz23BpWegWwi2I9pxkAXVoHgPahVhNx79VFN0GGYYVYDNzRQagwBlZ5+Isj3G
2kcDhshiiyoxeN1mKs6ImnG2QZScgzp6dopPFH4DXVPvBfmga9j1p2SG4LWU45P4nUePjFSe5N13
P2KZZUFbfrffREB+aVKYG8iTopNm5oRmmjFO2aaWSclyoZxzvjVkj0D94l6ZeYLp3W+hFenQmGwG
etEuW4J2Yk37qeifotowWiJNL4ITZ4GUgslLLI09aug7f3rZaTQkhkqoj6XieSpUhDr6IZKAvopq
Wvt4OKqafSVqa6UMvNncplj9is6Gn7X+yqmx2RxzwildusqsK4sJuw+iSU7bGZOMSKpts6l+pl9X
0n5LrQtioWequZOE+5yCe7J657LsthImjwliW2u9kqCFAT/xQrpmtvyaZOKuxP5VsL117tMTkZrO
W+zCuFRX5K7R0ktxKHq5yCdk+q67cR0dLxgwR/oNvO/IorhrSsJ2sexWuleWKzMc1T5r4Y0E30yJ
tdeCaLPPbjBmGc8j9Uz0G0abNy45Ii+dRs5USayw1Eb5aXXMWBcT8K5H0qd0163E+qjAvY5NtiuO
Iox01GtLcrA0rSk7cdy4rIqx3VfjDYpzNC0U8tB+03GcrIJH6mvhk6QUeIVRGkY44+j+0HzT5JRH
ozXPK2euedjXLe45PtxWo/bo0ESem8aoZ2Pl5ay3rnnGd8s+x2oLzip257azcVk3KafNe+9otH0y
yG9jTrwaegPHOdzLn0FhptDyzXX0b0w/Gq3QYy9G8ygK3733XTh+PJEwa0d+LpYPpfz6dWwu2fvw
wzEX9/TXnz3S/J2uf/zpW9H/5Dau+cVugHaQn7ryh8A1zCd0/mugFzzWjuC9JoIS1IKuzpY4ch0w
g+UT1cc4Yj31gTAM4DPSR2jXtxNOsEcIE9oHXSgTGAJHZeOj4ROcMypSJW+GOrSC4ziIsvbhCIhB
LB4Lr5fENjxQE6JrogMt2CQMSnH+DKrTQw6v+AUjWpGLKNyZAWsHRukNDollTMIQr6W4L6bxCD3s
UwAn9cYo5G5YWzNhHXc4QnEsUY97hALYYCRDMgbSCXGUBv+8dUg79tFGUGNgI4NwPogUcIFonCRK
/ihATU7wjIb0JEqo2K0oinILWSRQKE8ZlhJ2kpUyESMmVwlLKjyRFqasJUoWmUtdUvJfTwuPJKW4
iGKOxAeI64Yr6dhIYxbzB6vaByeZGUhnLgKaj9QdBIeXRmsuA5nZ7FBrxknOcprznOhMpzrXyc52
uvOd8IynPOdJz3ras5wtiCaH9hkPh/Gzn/+UUEAh0hx/AvSgGjFoQhEqUIY2dKH+EH1oRDFBRIc+
zKKQUehEL7rRjA6UoB/1KEZrFFKSdtSkEk0pR1Uq0pH6QgOJjKlGQVpSacx0pTR1aTh3+ricntSm
NeVpRXFK1Jay1Kg9kGlQe1pUpDYVqDpl6lOFqtSoShWlPs3qVKl6U6du1QZV/SlXu4rVr4ZVrFeF
KlqH6tWytlWtR3WrXOGq1a/68q54zSsikUBBodLga3O9wwbpmlS4JlJ6bE0qDyeEzY20LbE1MBu+
oDnZZPrOr2AVYUP0WdjKCuGxnM0BaDxrP8zewYah1cHcUosDd5CWB7XZrGlRONvIora26LptWlsr
Qtba9kSvdYNvYatbyP4Vqo/I/WVwVesbxu4WsYcVrU0nS1yVUHcHknUuEDwb3TJ0F6y566ti4yXe
8Rp2CIDDrV7Xy972uve98JWgyyKgly3hKr4zKE8FgOYA/eI3BuVBygJwlar7Nk3AD2CHgY2GYF40
7b8YCPAx9Isg/zIYAgce8KdicWH/QtgCJOIGhYNVYA2DCsMnPvEuBjzfD9O3ASI2MbI2TOO4rFjF
NE6xiy8Q42DJmMMJNnGOhbziIg+Zv/jtMYnX0Z0DX1jHLG6ylKF83x1b+cqaTAAAOw==

------=_NextPart_000_0000_01D13FCF.AD780840
Content-Type: image/gif
Content-Transfer-Encoding: base64
Content-Location: http://localhost/mascot/images/cyan_ball_white.gif

R0lGODlhEAAQAOb/AP////7+/v39/fz8/Pv7+/n5+ff39/Hx8e7u7u3t7evr6+rq6t3d3czMzMvL
y729vbi4uLbc3Kamppu/v5iYmJbR0YODg3SXl2xsbGtra2qiomRkZGNjY2LBwVSuri9QUCyCgin/
/yWysiKrqyC2th9SUhf//xWhoRNlZRJlZRCYmAuLiwaEhASsrAP//wOFhQGZmQD//wD29gDw8ADu
7gDo6ADm5gDg4ADe3gDY2ADU1ADS0gDQ0ADOzgDGxgDCwgDAwAC+vgC6ugCysgCsrACoqACmpgCi
ogAAAAAAAAAAAAAAAAAAAAAAAAAAAAAAAAAAAAAAAAAAAAAAAAAAAAAAAAAAAAAAAAAAAAAAAAAA
AAAAAAAAAAAAAAAAAAAAAAAAAAAAAAAAAAAAAAAAAAAAAAAAAAAAAAAAAAAAAAAAAAAAAAAAAAAA
AAAAAAAAAAAAAAAAAAAAAAAAAAAAAAAAAAAAAAAAAAAAAAAAAAAAAAAAAAAAAAAAAAAAAAAAACwA
AAAAEAAQAEAHuIAAggAGBgiHhYOCCB4tPj06Oj1BQ0YoGA8IhB1BOC4mLjaTRiASDAaDCA0SFhgb
GBYSDZqKFSJBPj6UJxoNDKmOnqAyOj4tMJiaBgwaKkYtLUZGLCUbpqiKhYcIiYqDER0jLSMeEwy0
3yI+ODY4PT5DKhezggbqNiYhJsRBLSsWDVAhGBGkBw0ZNNwFmbYhE6EJJ4YEmUhp2geAtFRdALEC
BgsUHzZQoDfIEIMGD1L64uatpUsAgQAAOw==

------=_NextPart_000_0000_01D13FCF.AD780840
Content-Type: application/octet-stream
Content-Transfer-Encoding: quoted-printable
Content-Location: http://localhost/mascot/templates/browser.js

	var browser_EXCLUDE =3D 1;=20
	var browser_IE =3D 0;=20
	var browser_IE4 =3D 0;=20
	var browser_IE5 =3D 0;=20
	var browser_IE6 =3D 0;
	var browser_MZ7 =3D 0;
	var browser_NS3 =3D 0;
	var browser_NS4 =3D 0;
	var browser_NS6 =3D 0;=20
	var browser_NS7 =3D 0;=20
	var browser_OP5 =3D 0;=20
	var browser_OP6 =3D 0;
	var browser_OP7 =3D 0;
	var browser_KDE =3D 0;
	var browser_SAF =3D 0;

	var agt=3Dnavigator.userAgent.toLowerCase();

  if(typeof navigator.vendor !=3D "undefined" && navigator.vendor =3D=3D =
"KDE"){
  	var thisKDE =3D agt;
  	var splitKDE =3D thisKDE.split("konqueror/");
  	var aKDE =3D splitKDE[1] . split("; ");
  	var KDEn =3D parseFloat(aKDE[0]);
  	if (KDEn >=3D 2.2) {
  		browser_KDE =3D 1;
  //		browser_NS6 =3D 1;
  		browser_EXCLUDE =3D 0;
  	}
  }

  else if(agt.indexOf('webtv') !=3D -1){browser_EXCLUDE =3D 1;}
 =20
  else if(typeof window.opera !=3D "undefined"){
  	browser_EXCLUDE =3D 0;
  	if(agt.indexOf("opera/5") !=3D -1 || agt.indexOf("opera 5") !=3D =
-1){browser_OP5 =3D 1;}
  	if(agt.indexOf("opera/6") !=3D -1 || agt.indexOf("opera 6") !=3D =
-1){browser_OP6 =3D 1;}
  	if(agt.indexOf("opera/7") !=3D -1 || agt.indexOf("opera 7") !=3D =
-1){browser_OP7 =3D 1;}
  }
 =20
  else if(typeof document.all !=3D "undefined"){
  	browser_EXCLUDE =3D 0;
  	browser_IE =3D 1;
  	if(typeof document.getElementById !=3D "undefined"){
  		browser_IE5 =3D 1;
  		if(agt.indexOf("msie 6") !=3D -1){
  			browser_IE6 =3D 1;
  		}
  	}
  	else{browser_IE4 =3D 1;}
  }
 =20
  else if(typeof document.getElementById !=3D "undefined"){
  	browser_EXCLUDE =3D 0;
  	if(agt.indexOf("netscape/6") !=3D -1 || agt.indexOf("netscape6") !=3D =
-1){browser_NS6 =3D 1;}
  	else if(agt.indexOf("netscape/7") !=3D -1 || agt.indexOf("netscape7") =
!=3D -1){browser_NS6 =3D 1; browser_NS7 =3D 1;}
  	else if(agt.indexOf("gecko") !=3D -1){browser_NS6 =3D 1; browser_MZ7 =
=3D 1;}
  	if(agt.indexOf("safari") !=3D -1 || (typeof document.childNodes !=3D =
"undefined" && typeof document.all =3D=3D "undefined" && typeof =
navigator.taintEnabled =3D=3D "undefined")){browser_MZ7 =3D 0; =
browser_NS6 =3D 1; browser_SAF =3D 1;}
  }
 =20
  else if((agt.indexOf('mozilla') !=3D -1) && =
(parseInt(navigator.appVersion) >=3D 3)){
  	browser_EXCLUDE =3D 0;
  	if (parseInt(navigator.appVersion) >=3D 4) {
    	browser_NS4 =3D 1;
  	} else {
    	browser_NS3 =3D 1;
  	}
  	if(typeof navigator.mimeTypes['*'] =3D=3D "undefined"){
  		browser_EXCLUDE =3D 1;
  		browser_NS4 =3D 0;
    	browser_NS3 =3D 0;
  	}
  }
 =20
  if(agt.indexOf('escape') !=3D -1){browser_EXCLUDE =3D 1; browser_NS3 =
=3D 0; browser_NS4 =3D 0;}
 =20
  if(typeof navigator.__ice_version !=3D "undefined"){browser_EXCLUDE =
=3D 1; browser_IE4 =3D 0;}

	var sTemp =3D "Browser detected as ";
	if (browser_EXCLUDE) { sTemp +=3D "EXCLUDE " }
	if (browser_IE)  { sTemp +=3D "IE " }
	if (browser_IE4) { sTemp +=3D "IE4 " }
	if (browser_IE5) { sTemp +=3D "IE5 " }
	if (browser_IE6) { sTemp +=3D "IE6 " }
	if (browser_MZ7) { sTemp +=3D "MZ7 " }
	if (browser_NS3) { sTemp +=3D "NS3 " }
	if (browser_NS4) { sTemp +=3D "NS4 " }
	if (browser_NS6) { sTemp +=3D "NS6 " }
	if (browser_NS7) { sTemp +=3D "NS7 " }
	if (browser_OP5) { sTemp +=3D "OP5 " }
	if (browser_OP6) { sTemp +=3D "OP6 " }
	if (browser_OP7) { sTemp +=3D "OP7 " }
	if (browser_KDE) { sTemp +=3D "KDE " }
	if (browser_SAF) { sTemp +=3D "SAF " }
//	alert(sTemp);

------=_NextPart_000_0000_01D13FCF.AD780840--
