# Supplementary material for: Identification of Key Proteins and Networks Related to Grain Development in Wheat (Triticum aestivum L.) by Comparative Transcription and Proteomic Analysis of Allelic Variants in TaGW2-6A
Source: Front Plant Sci. 2016 Jun 28;7:922. doi: 10.3389/fpls.2016.00922 (PMC4923154; doi:10.3389/fpls.2016.00922)
Supplement: Data Sheet S1 — Results of MALDI-TOF/TOF-MS analysis. [file DataSheet1.ZIP › Result of MALDI-TOFTOF-MS/Database Result/D23-1.mht]

From: <Saved by Windows Internet Explorer 8>
Subject: Mascot Search Results: Protein View
Date: Sat, 26 Dec 2015 11:22:25 +0800
MIME-Version: 1.0
Content-Type: multipart/related;
	type="text/html";
	boundary="----=_NextPart_000_0000_01D13FCF.B23CBC40"
X-MimeOLE: Produced By Microsoft MimeOLE V6.00.2900.6157

This is a multi-part message in MIME format.

------=_NextPart_000_0000_01D13FCF.B23CBC40
Content-Type: text/html;
	charset="utf-8"
Content-Transfer-Encoding: quoted-printable
Content-Location: http://localhost/mascot/cgi/protein_view.pl?file=../data/20151226/F019771.dat&hit=sp%7cP12783%7cPGKY_WHEAT&db_idx=1&px=1&ave_thresh=33&_ignoreionsscorebelow=5&report=0&_sigthreshold=0.05&_msresflags=1025&_msresflags2=2&percolate=-1&percolate_rt=0

=EF=BB=BF<!DOCTYPE HTML PUBLIC "-//W3C//DTD HTML 4.0 Transitional//EN">
<!-- 0 seconds --><HTML><HEAD><TITLE>Mascot Search Results: Protein =
View</TITLE>
<META content=3D"text/html; charset=3Dutf-8" http-equiv=3DContent-Type>
<META name=3DGENERATOR content=3D"MSHTML 8.00.6001.23588"></HEAD>
<BODY aLink=3D#0000ff bgColor=3D#ffffff vLink=3D#0000ff>
<H1><IMG border=3D0 align=3Dtop=20
src=3D"http://localhost/mascot/images/88x31_logo_white.gif" width=3D88 =
height=3D31=20
NATURALSIZEFLAG=3D"3"> Mascot Search Results</H1>
<H3>Protein View</H3>
<FORM method=3Dpost><INPUT value=3D../data/20151226/F019771.dat =
type=3Dhidden=20
name=3Dfile> <INPUT value=3Dsp|P12783|PGKY_WHEAT type=3Dhidden =
name=3Dhit> <INPUT=20
value=3D1 type=3Dhidden name=3Dpx> <INPUT value=3Dfalse type=3Dhidden =
name=3Dshowall> <INPUT=20
value=3D33 type=3Dhidden name=3Dave_thresh> <INPUT value=3D5 =
type=3Dhidden=20
name=3D_ignoreionsscorebelow> <INPUT value=3D0.05 type=3Dhidden =
name=3D_sigthreshold>=20
<INPUT value=3D0 type=3Dhidden name=3Dreport> <INPUT value=3D1 =
type=3Dhidden name=3Ddb_idx>=20
<INPUT value=3D1025 type=3Dhidden name=3D_msresflags> <INPUT value=3D2 =
type=3Dhidden=20
name=3D_msresflags2> <INPUT value=3D-1 type=3Dhidden name=3Dpercolate> =
<INPUT value=3D0=20
type=3Dhidden name=3Dpercolate_rt> <FONT face=3D"Courier =
New,Courier,monospace"><PRE>Match to: <B>sp|P12783|PGKY_WHEAT</B> Score: =
<B>449</B>
<B>sp|P12783|PGKY_WHEAT</B>

Nominal mass (M<SUB>r</SUB>): <B>42153</B>; Calculated pI value: =
<B>5.64</B>
NCBI BLAST search of <A =
href=3D"http://www.ncbi.nlm.nih.gov/blast/Blast.cgi?ALIGNMENTS=3D50&amp;A=
LIGNMENT_VIEW=3DPairwise&amp;AUTO_FORMAT=3DSemiauto&amp;CDD_SEARCH=3Don&a=
mp;CLIENT=3Dweb&amp;COMPOSITION_BASED_STATISTICS=3Don&amp;DATABASE=3Dnr&a=
mp;DESCRIPTIONS=3D100&amp;ENTREZ_QUERY=3D(none)&amp;EXPECT=3D10&amp;FILTE=
R=3DL&amp;FORMAT_BLOCK_ON_RESPAGE=3DNone&amp;FORMAT_OBJECT=3DAlignment&am=
p;FORMAT_TYPE=3DHTML&amp;GAPCOSTS=3D11+1&amp;I_THRESH=3D0.001&amp;LAYOUT=3D=
TwoWindows&amp;MATRIX_NAME=3DBLOSUM62&amp;NCBI_GI=3Don&amp;PAGE=3DProtein=
s&amp;PROGRAM=3Dblastp&amp;QUERY=3DMATKRSVGTLGEADLKGKKVFVRADLNVPLDDAQKITD=
DTRIRASIPTIKYLLEKGAKVILASHLGRPKGVTPKFSLKPLVARLSELLGLEVVMAPDCIGEEVEKLAAALP=
DGGVLLLENVRFYKEEEKNDPEFAKKLASVADLYVNDAFGTAHRAHASTEGVTKFLRPSVAGFLMQKELDYLV=
GAVANPKKPFAAIVGGSKVSSKIGVIESLLAKVDILILGGGMIFTFYKAQGLAVGKSLVEEDKLELATSLIET=
AKSKGVKLLLPTDVVVADKFAADAESKIVPATAIPDGWMGLDVGPDSIKTFAEALDTTKTVIWNGPMGVFEFE=
KFAAGTDAIAKQLAELTGKGVTTIIGGGDSVAAVEKAGLADKMSHISTGGGASLELLEGKPLPGVLALDEA&a=
mp;SERVICE=3Dplain&amp;SET_DEFAULTS.x=3D9&amp;SET_DEFAULTS.y=3D5&amp;SHOW=
_OVERVIEW=3Don&amp;WORD_SIZE=3D3&amp;END_OF_HTTPGET=3DYes" =
target=3D_blank>sp|P12783|PGKY_WHEAT</A> against nr
Unformatted <A =
href=3D"http://localhost/mascot/cgi/getseq.pl?Triticum+sp%7cP12783%7cPGKY=
_WHEAT+seq" target=3D_blank>sequence string</A> for pasting into other =
applications

Fixed modifications: Carbamidomethyl (C)
Variable modifications: Oxidation (M)
Cleavage by Trypsin: cuts C-term side of KR unless next residue is P
Sequence Coverage: <B>18%</B>

Matched peptides shown in <B><FONT color=3D#ff0000>Bold Red</FONT></B>

     <B>1</B> MATKRSVGTL GEADLKGKKV FVR<B><FONT color=3D#ff0000>ADLNVPL =
DDAQKITDDT R</FONT></B>IRASIPTIK=20
<B>    51</B> YLLEKGAKVI LASHLGRPKG VTPK<B><FONT color=3D#ff0000>FSLKPL =
VAR</FONT></B>LSELLGL EVVMAPDCIG=20
<B>   101</B> EEVEK<B><FONT color=3D#ff0000>LAAAL PDGGVLLLEN =
VR</FONT></B>FYKEEEKN DPEFAK<B><FONT color=3D#ff0000>KLAS VADLYVNDAF =
</FONT></B>
<B>   151<FONT color=3D#ff0000> GTAHR</FONT></B>AHAST EGVTK<B><FONT =
color=3D#ff0000>FLRPS VAGFLMQK</FONT></B>EL DYLVGAVANP KKPFAAIVGG=20
<B>   201</B> SKVSSKIGVI ESLLAKVDIL ILGGGMIFTF YKAQGLAVGK SLVEEDKLEL=20
<B>   251</B> ATSLIETAKS KGVKLLLPTD VVVADKFAAD AESKIVPATA IPDGWMGLDV=20
<B>   301</B> GPDSIKTFAE ALDTTKTVIW NGPMGVFEFE KFAAGTDAIA KQLAELTGKG=20
<B>   351</B> VTTIIGGGDS VAAVEKAGLA DKMSHISTGG GASLELLEGK PLPGVLALDE=20
<B>   401</B> A
</PRE></FONT>
<P><INPUT onclick=3D"this.form.showall.value=3D'true'; return true" =
value=3D"Show predicted peptides also" type=3Dsubmit>=20

<P><INPUT value=3D"Sort Peptides By" type=3Dsubmit>&nbsp; <INPUT =
value=3Dstartup=20
CHECKED type=3Dradio name=3Dsort>Residue Number&nbsp; <INPUT =
value=3Dmassup type=3Dradio=20
name=3Dsort>Increasing Mass&nbsp; <INPUT value=3Dmassdown type=3Dradio=20
name=3Dsort>Decreasing Mass&nbsp; <FONT face=3D"Courier =
New,Courier,monospace"><PRE><B> Start - End     Observed    Mr(expt)   =
Mr(calc)      ppm    Miss Sequence</B>
<B><FONT color=3D#ff0000>    24 - 41     2000.0227  1999.0154  1998.9858 =
        15     1  R.ADLNVPLDDAQKITDDTR.I </FONT></B> (<A =
href=3D"http://localhost/mascot/cgi/peptide_view.pl?file=3D../data/201512=
26/F019771.dat&amp;query=3D39&amp;hit=3D1&amp;index=3Dsp%7cP12783%7cPGKY_=
WHEAT&amp;px=3D1&amp;section=3D5&amp;ave_thresh=3D33&amp;_ignoreionsscore=
below=3D5&amp;report=3D0&amp;_sigthreshold=3D0.05&amp;_msresflags=3D1025&=
amp;_msresflags2=3D2&amp;percolate=3D-1&amp;percolate_rt=3D0" =
target=3D_blank>Ions score 106</A>)
<B><FONT color=3D#ff0000>    75 - 83     1030.6593  1029.6520  1029.6335 =
        18     0  K.FSLKPLVAR.L </FONT></B> (<A =
href=3D"http://localhost/mascot/cgi/peptide_view.pl?file=3D../data/201512=
26/F019771.dat&amp;query=3D4&amp;hit=3D6&amp;index=3Dsp%7cP12783%7cPGKY_W=
HEAT&amp;px=3D1&amp;section=3D5&amp;ave_thresh=3D33&amp;_ignoreionsscoreb=
elow=3D5&amp;report=3D0&amp;_sigthreshold=3D0.05&amp;_msresflags=3D1025&a=
mp;_msresflags2=3D2&amp;percolate=3D-1&amp;percolate_rt=3D0" =
target=3D_blank>Ions score 5</A>)
<B><FONT color=3D#ff0000>   106 - 122    1721.0124  1720.0051  1719.9883 =
        10     0  K.LAAALPDGGVLLLENVR.F </FONT></B> (<A =
href=3D"http://localhost/mascot/cgi/peptide_view.pl?file=3D../data/201512=
26/F019771.dat&amp;query=3D21&amp;hit=3D1&amp;index=3Dsp%7cP12783%7cPGKY_=
WHEAT&amp;px=3D1&amp;section=3D5&amp;ave_thresh=3D33&amp;_ignoreionsscore=
below=3D5&amp;report=3D0&amp;_sigthreshold=3D0.05&amp;_msresflags=3D1025&=
amp;_msresflags2=3D2&amp;percolate=3D-1&amp;percolate_rt=3D0" =
target=3D_blank>Ions score 138</A>)
<B><FONT color=3D#ff0000>   137 - 155    2048.0836  2047.0763  2047.0487 =
        14     1  K.KLASVADLYVNDAFGTAHR.A </FONT></B> (<A =
href=3D"http://localhost/mascot/cgi/peptide_view.pl?file=3D../data/201512=
26/F019771.dat&amp;query=3D41&amp;hit=3D1&amp;index=3Dsp%7cP12783%7cPGKY_=
WHEAT&amp;px=3D1&amp;section=3D5&amp;ave_thresh=3D33&amp;_ignoreionsscore=
below=3D5&amp;report=3D0&amp;_sigthreshold=3D0.05&amp;_msresflags=3D1025&=
amp;_msresflags2=3D2&amp;percolate=3D-1&amp;percolate_rt=3D0" =
target=3D_blank>Ions score 88</A>)
<B><FONT color=3D#ff0000>   138 - 155    1919.9847  1918.9774  1918.9537 =
        12     0  K.LASVADLYVNDAFGTAHR.A </FONT></B> (<A =
href=3D"http://localhost/mascot/cgi/peptide_view.pl?file=3D../data/201512=
26/F019771.dat&amp;query=3D35&amp;hit=3D1&amp;index=3Dsp%7cP12783%7cPGKY_=
WHEAT&amp;px=3D1&amp;section=3D5&amp;ave_thresh=3D33&amp;_ignoreionsscore=
below=3D5&amp;report=3D0&amp;_sigthreshold=3D0.05&amp;_msresflags=3D1025&=
amp;_msresflags2=3D2&amp;percolate=3D-1&amp;percolate_rt=3D0" =
target=3D_blank>Ions score 86</A>)
<B><FONT color=3D#ff0000>   166 - 178    1493.8368  1492.8296  1492.8224 =
         5     0  K.FLRPSVAGFLMQK.E </FONT></B> (<A =
href=3D"http://localhost/mascot/cgi/peptide_view.pl?file=3D../data/201512=
26/F019771.dat&amp;query=3D16&amp;hit=3D1&amp;index=3Dsp%7cP12783%7cPGKY_=
WHEAT&amp;px=3D1&amp;section=3D5&amp;ave_thresh=3D33&amp;_ignoreionsscore=
below=3D5&amp;report=3D0&amp;_sigthreshold=3D0.05&amp;_msresflags=3D1025&=
amp;_msresflags2=3D2&amp;percolate=3D-1&amp;percolate_rt=3D0" =
target=3D_blank>Ions score 26</A>)
<P><IMG alt=3D"Error Distribution" =
src=3D"http://localhost/mascot/cgi/mass_error.pl?mass_error_2590222649483=
09" width=3D450 height=3D150>
</FORM><HR>

</PRE></FONT>
<P>
<TABLE border=3D2 cellSpacing=3D2 cellPadding=3D1 width=3D"100%">
  <TBODY>
  <TR>
    <TD noWrap align=3Dmiddle><B>Mascot:</B>&nbsp; <A=20
      =
href=3D"http://www.matrixscience.com/">http://www.matrixscience.com/</A> =

  </TD></TR></TBODY></TABLE></P></BODY></HTML>

------=_NextPart_000_0000_01D13FCF.B23CBC40
Content-Type: image/gif
Content-Transfer-Encoding: base64
Content-Location: http://localhost/mascot/images/88x31_logo_white.gif

R0lGODlhWAAfANX/AMDAwP/v7//f3//Pz/+/v/+vr/+fn/+Pj/9/f/9wcP9gYP9QUP9AQP8wMP8g
IP8QEP8AAO/v/+/v79/f/9/f38/P/8/Pz7+//7+/v6+v/6+vr5+f/5+fn4+P/4+Pj39//39/f3Bw
/3BwcGBg/2BgYFBQ/1BQUEBA/0BAQDAw/zAwMCAg/yAgIBAQ/xAQEAAA/wAAAAAAAAAAAAAAAAAA
AAAAAAAAAAAAAAAAAAAAAAAAAAAAAAAAAAAAAAAAAAAAACH5BAEAAAAALAAAAABYAB8AQAb/QIBw
SCwaj8ikcslsEl0wTDHz+bxOgMrp8mpFiJFThfsyjl4j82tVLaVGk+Hq1TF2ut8jCkYRSkgcToKD
hIQUKiBCHnxEAghDBA8QQg4QBEQBQwyWQ5ICAAsBAZcACKQJEAsMQgQQk5hCAhAPlAACn0MkUYMS
HCIaABMfJychRSPEH0YbWEMXJyUhxCPSJQAb0icjH8gfeRvIxRnXxCfeGcQlFwAWIn1HLC7vQhtl
AFZ1ES0v6/QrRGSIWPlXpF6LISWuVNgA4EyaIRta9Jvw4kUcInsCDZEARcqQBQ6I0AJQAEIDIgQU
xJo1pOQqIQFUCmFQyYAQAzZBQXikqYAQ/wQQZAIgkFPIHmCFkipdyrSp06eDSLiQUDBhM3JrjFSY
Y++aMgAnXnwdUUFIwodgX1gTso/hkAgVK0w4Ma4IBxZHQMDACzCNlRJiKFokEu5EiopFrFwdYiWF
EC5rhYQ1BqbEhsN1inCE4YGIBBAo5kEdrRS0EQkwEhEp0AABAgYGeA6liUBBAgOXFDDYvUDA7t+/
LxHYzTPAb1wHHCxAsMBAgtnAf2cawsGFhSIUYOwiAtSVgwFCDphM4mmlpQQhiSgQMMBVAAEyNx1A
UtJBgQVCh2DQjoRE5yEOODDdAA+AV0oqMClgoAIQzDcTJwAE8Fp4zwEIwXQANABBTillEv9AeREu
px8LGpFm4okopqjiiiyOxoEKHg2xz2Jn8KPVPkSYA0AGeDT0EI8v5HEYWiG84BhEiAEQARueoXDd
EYv8R0QKij2GzAtuvVUCkIwJUUFFF30l2EVf2nhNVkWEBVhZRnDASBH7wUBVjhEoFkYEZ3w1BFkA
BESEYGy+1dYFH6wQaJ89HgMmlDC4cIQIMJBQRAlxWNHCOEWi5ZUzSQqhzwt1ETGHW1UKMSYRFaRQ
1h1HErEIX3ZZl2NFjo2QRglcpZBBBIehIcQIuQpzwj4tnHDRXMSKseMaHzxT0QppZNArFh/0ukI/
RqlQhAkmiNbitwBIoMKTG71ZxC1JEIDsYYqjJEUBCSB4q5dqQrSHS3s5GRDUEAmMpFNRlZBigL/i
PTCggBFqCLBMAcwyHQInDWFBpEfooi0RmzBAyiMfQhieTwdW+C8ABxCA7lAIoLKAEKGQBEF6H1n4
SSjqDpHddkS4KakRBWzCEgDyIaHvyj8FVcADRdkiU00JgNcwBLgYsQkC+pJChF4oHDFxEQnIBnTE
AauXSXswDy2ETwl8YtwQ7TVY78uNyMQgT5e0LMTEUua1swAF9MybgT8FiN8n8Emi8QALuLJAAgxI
ou4mD8h2QH4BLPBAA8tlMpwrtvmcCQgieDAnuKQXEgQAOw==

------=_NextPart_000_0000_01D13FCF.B23CBC40
Content-Type: application/octet-stream
Content-Transfer-Encoding: base64
Content-Location: http://localhost/mascot/cgi/mass_error.pl?mass_error_259022264948309

R0lGODlhwgGWAMIAAP///wAAAP8AAADMAAAA/wAAAAAAAAAAACH5BAEAAAAALAAAAADCAZYAAAP+
CLrc/jDKSau9OOvNu/9gKI5kaZ5oqq5s675wLM90bd94ru987//AoHBILBqPyKRyyWw6n9CodEqt
Wq/YrHbL7Xq/4LB4TC6bz+i0es1uu9/wuHxOr9vv+Lx+z+/7/4CBgoOEhYaHiImKbAKNi4+QLwST
BBCNApGZmimVD5eboKEgnaKlewGoATekpq11qguwNKyutW+ysTW0try9lLu9wbbAwsVjqai6xstl
uDbEzNFayM/S1l3OytfbWMjJs9zhhb/i5VLU2ubqS7jZkuvwSe3p8fVDsO4Tst4b0Pb/OLylsvAN
QL4L/gAqRKJq38B+CyPqQIdhXy4KvzJOYkD+bkFHBR8BhBxJiWNJjydBphS5kuRGlC9VxmQ50yUr
myZrttyps+dNnj995gxKdKhRmEWRHpWZlOlSmk2hPvUwr+KDgxISShT2KUjVC+6wRtC6tVdXrwrE
Xr1oEGLZa2d/CCwogZ9BuhjIvt1bRS/fv1D8Ah5M0IFaEyEJK6bK4DCnxZA/UAQXuXITwZZ5xQWD
OXOtzV86e24F2ovo0ahdJE7Nesfp1rBRvI5Ne8Ts2hEdr7iNm0tpK7p395bzu0pwFbyHZylu/NlK
5ZAF0oNOHXH1ypNlJL9e7qt27ou9x9gOnpt4GOTLb8uu+rn69wjhAz4uWz5f+o0b4Adpf+/+/rv5
7Zdef8bg1xBb+A1IYDDSWZUWW3ktGJtFD2KkEU5KZeiUhlJxiOGGIHYY4ocilkjiiUA9haJQHqbY
IosjuhgjjCbKWCONknVAYVsaKAgec638x+ODAkrIAZCm7GfXkD0auQGSSebgo5NBLvkdlUZOiSUo
2QjJwWpbdlchk+OFGQ8+EJZp5jpojnnlmubM5aUHWsJJWJ12AoZnnmWBySd1e/7Zp6DlBUpoRIYe
qlCiiv7DaKPr+AlpbI9OGqmlylWKaTmabhpOp55uA2qozEhKamajnlqqqvVY2UGqrAYyZwOwxvoH
e1/aymaauep6Zj8X2rhiVMOqKOyxNBb++2Illyg7I7HIQptstMZOa6202E5lw6y18gHloTvSqc63
4OL1qq+jdYtuK+quW0q77moS7Lz01mvvvfjmq+++/Pbr778AByzwwAQXbPAUWib8WH0Mn6Bww9ZB
XAK84kpMwsMOL5yxxbZpHPHGUWD88cgTe1wyxyKIfDLIgZl8scsdoxyCyi/LPArMTNAcM8srk1wz
zz/7vLPQ8RZt9NFI36Lf0vkF1BhdzswKQpdN8zpD1AVFnUM7UDO9bddVu+lF1xaVfUPWFx1I5NlY
52L212G39XYNaFeottzbpj3k3Xdjs7fbgIsNQ9+B4y34C32rPbfUG/DtteM0QG745Iz+M7b432Ds
6Hi4Vxs2puSR6/035zI49M3lecdyeuGVc9Am5Zh/ofnoVg/+OOtni4463QjSfrjtn/tOZum97z52
8bin7qbxnadFDfPEBw99DLNPj3jVm9eexTyXt944r9nnfvvcvAcPu/cazH6+8riTz8WSWsdd+vMU
xU/3ZOKhXxE6D4mtP1j8A5v2XAA/r/0uaQhMoAIXyMAGOvCBEOTBACY4AAVU0IIWnKANLphBDkaw
BKRjzF3MNUALcLCCGkzhAjwIAw1i8IUfJEEySOi63kHASycEAAp1yMMJUBCDLkThCYOoQxausIcN
MCIPiRjEHcZwaYrLmhQP8hV84EW2SDnc4QVd+IAsbrGIQDwiESFgRCWCcYlf1OITA0Sm8A1veWk6
DwYo+EUYIjGJdLyjHrNYARaaEYlOXKIg12i+AD6tLthzngA3EMgcMkCJfkyiJMNIAQ/+EZCYVCMh
hZe/CFQxdm+8QB35aMcjPnKSphykD1NJxjSmUZVrfNsMk7cW6TmvhJUUoyl/2Mo6srKDpXQAHYXI
S0ky0ZeXdCCFZjlC1YnFilLk0f+aEMlNiqOa1tRCAgAAOw==

------=_NextPart_000_0000_01D13FCF.B23CBC40--
