# Supplementary material for: Identification of Key Proteins and Networks Related to Grain Development in Wheat (Triticum aestivum L.) by Comparative Transcription and Proteomic Analysis of Allelic Variants in TaGW2-6A
Source: Front Plant Sci. 2016 Jun 28;7:922. doi: 10.3389/fpls.2016.00922 (PMC4923154; doi:10.3389/fpls.2016.00922)
Supplement: Data Sheet S1 — Results of MALDI-TOF/TOF-MS analysis. [file DataSheet1.ZIP › Result of MALDI-TOFTOF-MS/Database Result/E13-1.mht]

From: <Saved by Windows Internet Explorer 8>
Subject: Mascot Search Results: Protein View
Date: Sat, 26 Dec 2015 16:23:45 +0800
MIME-Version: 1.0
Content-Type: multipart/related;
	type="text/html";
	boundary="----=_NextPart_000_0000_01D13FF9.CB095C90"
X-MimeOLE: Produced By Microsoft MimeOLE V6.00.2900.6157

This is a multi-part message in MIME format.

------=_NextPart_000_0000_01D13FF9.CB095C90
Content-Type: text/html;
	charset="utf-8"
Content-Transfer-Encoding: quoted-printable
Content-Location: http://localhost/mascot/cgi/protein_view.pl?file=../data/20151226/F019814.dat&hit=sp%7cP12112%7cATPA_WHEAT&db_idx=1&px=1&ave_thresh=33&_ignoreionsscorebelow=5&report=0&_sigthreshold=0.05&_msresflags=1025&_msresflags2=2&percolate=-1&percolate_rt=0

=EF=BB=BF<!DOCTYPE HTML PUBLIC "-//W3C//DTD HTML 4.0 Transitional//EN">
<!-- 0 seconds --><HTML><HEAD><TITLE>Mascot Search Results: Protein =
View</TITLE>
<META content=3D"text/html; charset=3Dutf-8" http-equiv=3DContent-Type>
<META name=3DGENERATOR content=3D"MSHTML 8.00.6001.23588"></HEAD>
<BODY aLink=3D#0000ff bgColor=3D#ffffff vLink=3D#0000ff>
<H1><IMG border=3D0 align=3Dtop=20
src=3D"http://localhost/mascot/images/88x31_logo_white.gif" width=3D88 =
height=3D31=20
NATURALSIZEFLAG=3D"3"> Mascot Search Results</H1>
<H3>Protein View</H3>
<FORM method=3Dpost><INPUT value=3D../data/20151226/F019814.dat =
type=3Dhidden=20
name=3Dfile> <INPUT value=3Dsp|P12112|ATPA_WHEAT type=3Dhidden =
name=3Dhit> <INPUT=20
value=3D1 type=3Dhidden name=3Dpx> <INPUT value=3Dfalse type=3Dhidden =
name=3Dshowall> <INPUT=20
value=3D33 type=3Dhidden name=3Dave_thresh> <INPUT value=3D5 =
type=3Dhidden=20
name=3D_ignoreionsscorebelow> <INPUT value=3D0.05 type=3Dhidden =
name=3D_sigthreshold>=20
<INPUT value=3D0 type=3Dhidden name=3Dreport> <INPUT value=3D1 =
type=3Dhidden name=3Ddb_idx>=20
<INPUT value=3D1025 type=3Dhidden name=3D_msresflags> <INPUT value=3D2 =
type=3Dhidden=20
name=3D_msresflags2> <INPUT value=3D-1 type=3Dhidden name=3Dpercolate> =
<INPUT value=3D0=20
type=3Dhidden name=3Dpercolate_rt> <FONT face=3D"Courier =
New,Courier,monospace"><PRE>Match to: <B>sp|P12112|ATPA_WHEAT</B> Score: =
<B>325</B>
<B>sp|P12112|ATPA_WHEAT</B>

Nominal mass (M<SUB>r</SUB>): <B>55318</B>; Calculated pI value: =
<B>6.11</B>
NCBI BLAST search of <A =
href=3D"http://www.ncbi.nlm.nih.gov/blast/Blast.cgi?ALIGNMENTS=3D50&amp;A=
LIGNMENT_VIEW=3DPairwise&amp;AUTO_FORMAT=3DSemiauto&amp;CDD_SEARCH=3Don&a=
mp;CLIENT=3Dweb&amp;COMPOSITION_BASED_STATISTICS=3Don&amp;DATABASE=3Dnr&a=
mp;DESCRIPTIONS=3D100&amp;ENTREZ_QUERY=3D(none)&amp;EXPECT=3D10&amp;FILTE=
R=3DL&amp;FORMAT_BLOCK_ON_RESPAGE=3DNone&amp;FORMAT_OBJECT=3DAlignment&am=
p;FORMAT_TYPE=3DHTML&amp;GAPCOSTS=3D11+1&amp;I_THRESH=3D0.001&amp;LAYOUT=3D=
TwoWindows&amp;MATRIX_NAME=3DBLOSUM62&amp;NCBI_GI=3Don&amp;PAGE=3DProtein=
s&amp;PROGRAM=3Dblastp&amp;QUERY=3DMATLRVDEIHKILRERIEQYNRKVGIENIGRVVQVGDG=
IARIIGLGEIMSGELVEFAEGTRGIALNLESKNVGIVLMGDGLMIQEGSFVKATGRIAQIPVSEAYLGRVVNA=
LAKPIDGKGEIIASESRLIESPAPSIISRRSVYEPLQTGLIAIDSMIPIGRGQRELIIGDRQTGKTAVATDTI=
LNQKGQGVICVYVAIGQRASSVAQVVTTFHEEGAMEYTIVVAEMADSPATLQYLAPYTGAALAEYFMYRERHT=
LIIYDDLSKQAQAYRQMSLLLRRPPGREAYPGDVFYLHSRLLERAAKLNSLLGEGSMTALPIVETQSGDVSAY=
IPTNVISITDGQIFLSADLFNAGIRPAINVGISVSRVGSAAQIKAMKQVAGKSKLELAQFAELQAFAQFASAL=
DKTSQNQLARGRRLRELLKQSQANPLPVEEQIATIYTGTRGYLDSLEIEQVNKFLDELRKHLKDTKPQFQEII=
SSSKTFTEQAEILLKEAIQEQLERFSLQ&amp;SERVICE=3Dplain&amp;SET_DEFAULTS.x=3D9&a=
mp;SET_DEFAULTS.y=3D5&amp;SHOW_OVERVIEW=3Don&amp;WORD_SIZE=3D3&amp;END_OF=
_HTTPGET=3DYes" target=3D_blank>sp|P12112|ATPA_WHEAT</A> against nr
Unformatted <A =
href=3D"http://localhost/mascot/cgi/getseq.pl?Triticum+sp%7cP12112%7cATPA=
_WHEAT+seq" target=3D_blank>sequence string</A> for pasting into other =
applications

Fixed modifications: Carbamidomethyl (C)
Variable modifications: Oxidation (M)
Cleavage by Trypsin: cuts C-term side of KR unless next residue is P
Sequence Coverage: <B>21%</B>

Matched peptides shown in <B><FONT color=3D#ff0000>Bold Red</FONT></B>

     <B>1</B> MATLRVDEIH KILRERIEQY NRKVGIENIG RVVQVGDGIA R<B><FONT =
color=3D#ff0000>IIGLGEIMS </FONT></B>
<B>    51<FONT color=3D#ff0000> GELVEFAEGT R</FONT></B>GIALNLESK =
NVGIVLMGDG LMIQEGSFVK ATGR<B><FONT color=3D#ff0000>IAQIPV </FONT></B>
<B>   101<FONT color=3D#ff0000> SEAYLGRVVN ALAKPIDGKG =
EIIASESR</FONT></B>LI ESPAPSIISR R<B><FONT color=3D#ff0000>SVYEPLQTG =
</FONT></B>
<B>   151<FONT color=3D#ff0000> LIAIDSMIPI GR</FONT></B>GQRELIIG =
DRQTGKTAVA TDTILNQKGQ GVICVYVAIG=20
<B>   201</B> QRASSVAQVV TTFHEEGAME YTIVVAEMAD SPATLQYLAP YTGAALAEYF=20
<B>   251</B> MYRERHTLII YDDLSKQAQA YRQMSLLLRR PPGR<B><FONT =
color=3D#ff0000>EAYPGD VFYLHSR</FONT></B>LLE=20
<B>   301</B> RAAKLNSLLG EGSMTALPIV ETQSGDVSAY IPTNVISITD GQIFLSADLF=20
<B>   351</B> NAGIRPAINV GISVSRVGSA AQIKAMKQVA GKSKLELAQF AELQAFAQFA=20
<B>   401</B> SALDKTSQNQ LARGRRLREL LK<B><FONT color=3D#ff0000>QSQANPLP =
VEEQIATIYT GTR</FONT></B>GYLDSLE=20
<B>   451</B> IEQVNKFLDE LRKHLKDTKP QFQEIISSSK TFTEQAEILL KEAIQEQLER=20
<B>   501</B> FSLQ
</PRE></FONT>
<P><INPUT onclick=3D"this.form.showall.value=3D'true'; return true" =
value=3D"Show predicted peptides also" type=3Dsubmit>=20

<P><INPUT value=3D"Sort Peptides By" type=3Dsubmit>&nbsp; <INPUT =
value=3Dstartup=20
CHECKED type=3Dradio name=3Dsort>Residue Number&nbsp; <INPUT =
value=3Dmassup type=3Dradio=20
name=3Dsort>Increasing Mass&nbsp; <INPUT value=3Dmassdown type=3Dradio=20
name=3Dsort>Decreasing Mass&nbsp; <FONT face=3D"Courier =
New,Courier,monospace"><PRE><B> Start - End     Observed    Mr(expt)   =
Mr(calc)      ppm    Miss Sequence</B>
<B><FONT color=3D#ff0000>    42 - 61     2121.1019  2120.0946  2120.0823 =
         6     0  R.IIGLGEIMSGELVEFAEGTR.G </FONT></B> (<A =
href=3D"http://localhost/mascot/cgi/peptide_view.pl?file=3D../data/201512=
26/F019814.dat&amp;query=3D31&amp;hit=3D1&amp;index=3Dsp%7cP12112%7cATPA_=
WHEAT&amp;px=3D1&amp;section=3D5&amp;ave_thresh=3D33&amp;_ignoreionsscore=
below=3D5&amp;report=3D0&amp;_sigthreshold=3D0.05&amp;_msresflags=3D1025&=
amp;_msresflags2=3D2&amp;percolate=3D-1&amp;percolate_rt=3D0" =
target=3D_blank>Ions score 43</A>)
<B><FONT color=3D#ff0000>    95 - 107    1416.7958  1415.7885  1415.7772 =
         8     0  R.IAQIPVSEAYLGR.V </FONT></B> (<A =
href=3D"http://localhost/mascot/cgi/peptide_view.pl?file=3D../data/201512=
26/F019814.dat&amp;query=3D19&amp;hit=3D1&amp;index=3Dsp%7cP12112%7cATPA_=
WHEAT&amp;px=3D1&amp;section=3D5&amp;ave_thresh=3D33&amp;_ignoreionsscore=
below=3D5&amp;report=3D0&amp;_sigthreshold=3D0.05&amp;_msresflags=3D1025&=
amp;_msresflags2=3D2&amp;percolate=3D-1&amp;percolate_rt=3D0" =
target=3D_blank>Ions score 60</A>)
<B><FONT color=3D#ff0000>   108 - 128    2167.2216  2166.2143  2166.2008 =
         6     1  R.VVNALAKPIDGKGEIIASESR.L </FONT></B> (<A =
href=3D"http://localhost/mascot/cgi/peptide_view.pl?file=3D../data/201512=
26/F019814.dat&amp;query=3D34&amp;hit=3D1&amp;index=3Dsp%7cP12112%7cATPA_=
WHEAT&amp;px=3D1&amp;section=3D5&amp;ave_thresh=3D33&amp;_ignoreionsscore=
below=3D5&amp;report=3D0&amp;_sigthreshold=3D0.05&amp;_msresflags=3D1025&=
amp;_msresflags2=3D2&amp;percolate=3D-1&amp;percolate_rt=3D0" =
target=3D_blank>Ions score 83</A>)
<B><FONT color=3D#ff0000>   142 - 162    2273.2331  2272.2258  2272.2137 =
         5     0  R.SVYEPLQTGLIAIDSMIPIGR.G </FONT></B> (<A =
href=3D"http://localhost/mascot/cgi/peptide_view.pl?file=3D../data/201512=
26/F019814.dat&amp;query=3D37&amp;hit=3D1&amp;index=3Dsp%7cP12112%7cATPA_=
WHEAT&amp;px=3D1&amp;section=3D5&amp;ave_thresh=3D33&amp;_ignoreionsscore=
below=3D5&amp;report=3D0&amp;_sigthreshold=3D0.05&amp;_msresflags=3D1025&=
amp;_msresflags2=3D2&amp;percolate=3D-1&amp;percolate_rt=3D0" =
target=3D_blank>Ions score 18</A>)
<B><FONT color=3D#ff0000>   285 - 297    1553.7498  1552.7426  1552.7310 =
         7     0  R.EAYPGDVFYLHSR.L </FONT></B> (<A =
href=3D"http://localhost/mascot/cgi/peptide_view.pl?file=3D../data/201512=
26/F019814.dat&amp;query=3D24&amp;hit=3D1&amp;index=3Dsp%7cP12112%7cATPA_=
WHEAT&amp;px=3D1&amp;section=3D5&amp;ave_thresh=3D33&amp;_ignoreionsscore=
below=3D5&amp;report=3D0&amp;_sigthreshold=3D0.05&amp;_msresflags=3D1025&=
amp;_msresflags2=3D2&amp;percolate=3D-1&amp;percolate_rt=3D0" =
target=3D_blank>Ions score 49</A>)
<B><FONT color=3D#ff0000>   423 - 443    2316.2052  2315.1979  2315.1757 =
        10     0  K.QSQANPLPVEEQIATIYTGTR.G </FONT></B> (<A =
href=3D"http://localhost/mascot/cgi/peptide_view.pl?file=3D../data/201512=
26/F019814.dat&amp;query=3D40&amp;hit=3D1&amp;index=3Dsp%7cP12112%7cATPA_=
WHEAT&amp;px=3D1&amp;section=3D5&amp;ave_thresh=3D33&amp;_ignoreionsscore=
below=3D5&amp;report=3D0&amp;_sigthreshold=3D0.05&amp;_msresflags=3D1025&=
amp;_msresflags2=3D2&amp;percolate=3D-1&amp;percolate_rt=3D0" =
target=3D_blank>Ions score 71</A>)
<P><IMG alt=3D"Error Distribution" =
src=3D"http://localhost/mascot/cgi/mass_error.pl?mass_error_5010270517115=
43" width=3D450 height=3D150>
</FORM><HR>

</PRE></FONT>
<P>
<TABLE border=3D2 cellSpacing=3D2 cellPadding=3D1 width=3D"100%">
  <TBODY>
  <TR>
    <TD noWrap align=3Dmiddle><B>Mascot:</B>&nbsp; <A=20
      =
href=3D"http://www.matrixscience.com/">http://www.matrixscience.com/</A> =

  </TD></TR></TBODY></TABLE></P></BODY></HTML>

------=_NextPart_000_0000_01D13FF9.CB095C90
Content-Type: image/gif
Content-Transfer-Encoding: base64
Content-Location: http://localhost/mascot/images/88x31_logo_white.gif

R0lGODlhWAAfANX/AMDAwP/v7//f3//Pz/+/v/+vr/+fn/+Pj/9/f/9wcP9gYP9QUP9AQP8wMP8g
IP8QEP8AAO/v/+/v79/f/9/f38/P/8/Pz7+//7+/v6+v/6+vr5+f/5+fn4+P/4+Pj39//39/f3Bw
/3BwcGBg/2BgYFBQ/1BQUEBA/0BAQDAw/zAwMCAg/yAgIBAQ/xAQEAAA/wAAAAAAAAAAAAAAAAAA
AAAAAAAAAAAAAAAAAAAAAAAAAAAAAAAAAAAAAAAAAAAAACH5BAEAAAAALAAAAABYAB8AQAb/QIBw
SCwaj8ikcslsEl0wTDHz+bxOgMrp8mpFiJFThfsyjl4j82tVLaVGk+Hq1TF2ut8jCkYRSkgcToKD
hIQUKiBCHnxEAghDBA8QQg4QBEQBQwyWQ5ICAAsBAZcACKQJEAsMQgQQk5hCAhAPlAACn0MkUYMS
HCIaABMfJychRSPEH0YbWEMXJyUhxCPSJQAb0icjH8gfeRvIxRnXxCfeGcQlFwAWIn1HLC7vQhtl
AFZ1ES0v6/QrRGSIWPlXpF6LISWuVNgA4EyaIRta9Jvw4kUcInsCDZEARcqQBQ6I0AJQAEIDIgQU
xJo1pOQqIQFUCmFQyYAQAzZBQXikqYAQ/wQQZAIgkFPIHmCFkipdyrSp06eDSLiQUDBhM3JrjFSY
Y++aMgAnXnwdUUFIwodgX1gTso/hkAgVK0w4Ma4IBxZHQMDACzCNlRJiKFokEu5EiopFrFwdYiWF
EC5rhYQ1BqbEhsN1inCE4YGIBBAo5kEdrRS0EQkwEhEp0AABAgYGeA6liUBBAgOXFDDYvUDA7t+/
LxHYzTPAb1wHHCxAsMBAgtnAf2cawsGFhSIUYOwiAtSVgwFCDphM4mmlpQQhiSgQMMBVAAEyNx1A
UtJBgQVCh2DQjoRE5yEOODDdAA+AV0oqMClgoAIQzDcTJwAE8Fp4zwEIwXQANABBTillEv9AeREu
px8LGpFm4okopqjiiiyOxoEKHg2xz2Jn8KPVPkSYA0AGeDT0EI8v5HEYWiG84BhEiAEQARueoXDd
EYv8R0QKij2GzAtuvVUCkIwJUUFFF30l2EVf2nhNVkWEBVhZRnDASBH7wUBVjhEoFkYEZ3w1BFkA
BESEYGy+1dYFH6wQaJ89HgMmlDC4cIQIMJBQRAlxWNHCOEWi5ZUzSQqhzwt1ETGHW1UKMSYRFaRQ
1h1HErEIX3ZZl2NFjo2QRglcpZBBBIehIcQIuQpzwj4tnHDRXMSKseMaHzxT0QppZNArFh/0ukI/
RqlQhAkmiNbitwBIoMKTG71ZxC1JEIDsYYqjJEUBCSB4q5dqQrSHS3s5GRDUEAmMpFNRlZBigL/i
PTCggBFqCLBMAcwyHQInDWFBpEfooi0RmzBAyiMfQhieTwdW+C8ABxCA7lAIoLKAEKGQBEF6H1n4
SSjqDpHddkS4KakRBWzCEgDyIaHvyj8FVcADRdkiU00JgNcwBLgYsQkC+pJChF4oHDFxEQnIBnTE
AauXSXswDy2ETwl8YtwQ7TVY78uNyMQgT5e0LMTEUua1swAF9MybgT8FiN8n8Emi8QALuLJAAgxI
ou4mD8h2QH4BLPBAA8tlMpwrtvmcCQgieDAnuKQXEgQAOw==

------=_NextPart_000_0000_01D13FF9.CB095C90
Content-Type: application/octet-stream
Content-Transfer-Encoding: base64
Content-Location: http://localhost/mascot/cgi/mass_error.pl?mass_error_501027051711543

R0lGODlhwgGWAMIAAP///wAAAP8AAADMAAAA/wAAAAAAAAAAACH5BAEAAAAALAAAAADCAZYAAAP+
CLrc/jDKSau9OOvNu/9gKI5kaZ5oqq5s675wLM90bd94ru987//AoHBILBqPyKRyyWw6n9CodEqt
Wq/YrHbL7Xq/4LB4TC6bz+i0es1uu9/wuHxOr9vv+Lx+z+/7/4CBgoOEhYaHiImKi4yNPgKQXQST
BI6WYZACYJWXnVyZm56igQGlATeco6p6pwutMZSpq7N0r641srS6uxK5vL/AvsDDZqalMrHEyme2
GaYiwsvSXcYYr80c0dPbV9gW1yHa3ONSxsfftyDi5Oxj1Rqx8ZMMyQv1CvcA+fuU9P32//AF1DeQ
3zyABwUmJLjQoCyH/hoWnCix4kOKFy1GzMj+caNHhB1BflQYkuRIhiVRnvzwToM3eO1iTrH1UkLN
DOtk6iRC88IzaDuDMml1M0U+oUiHmPsJK6lTOzmfSqXRckbUqVhd9KRxNavXFFthHP1K9gVRG13L
qgWx9FzTtXAlxZ17ZSzduxuwFVWRFq9fB2Gt/h2clylXwoiP2E3MWIRhD30bS54ATt3ky2zTfYiM
ubMrt5sZgPJMGkJlnPJigYIosrVJ1yphs35NO3bt2bZz496N8SRvjbJ7Bwd+W3hx4rqNJ1844zRk
0ZFKS2fgvAPn6Vn3mgb9HDth7XwHescLnsX18U/L80X/dyku9vBJnI8ftOqLxfS/Bn6bH+7+frH9
xfXffUKMFiAg9rmAXw4GHojUfCw06CAf6hk1YVkVWnihfqiIt+FUGQJgTjgfeuWeSySWeFmID0Co
ojIsKhBjAy6+CMyMMab2W0o7+qZcj8Px+OOQyAF5nJBFEonkkj4m6SSTQTrmwYw02ggiB1RWaaVT
J6IzQo1bJrZgmNzo9R6ZO50l45loyqSmiGy22c6bWVonp5ttIePhneiByadffv55V6CCrjVmoZ0R
iqihi/bZaIHRrXLoozVIyAp32VAKhKV41GmPptmVoCiotCSYKalSVWeBjko2CeWRrsYa5ayw0rrc
q7fKWuuuudpqZK+8/tqcZt2hyiWxdhr+mx6mpyprAqfTTOqsBtByM6qz1W5z7bRBbcutTt5+S460
4jJarpjnopsuoHuuO1e47t6Q7RnwxltppG7Ua+8M85qh7767sCrwwAQXbPDBCCes8MIMN+zwwxBH
LPHEFOs4RWScZQzTxjhxjIHGHXt8AcYbgPxxySiL7ATJKlfAcsgwj5xyzKvOfDLNNbc8gck349zE
yz0HnbPPFAAts8692Hy00EMzXbTSTS8NhdFRV/000kkTvTPUV2udtdNdg/212GNL/QTVLnO9NdYR
oB222WmzDYHba3s9t9p1kw3w3nz37fcf17TUjKc9BP7MiGtaYdjgDRC+A1M/IQ6nI27+mQmO4zkw
e4rlVVS2+S2XUxH6mpwz8rmMkYOOrBOnU4f6OaqWMzmco88ueuMipp646Zq17nvngO3+u+LCzz78
7a4br3wj3vweO+u4B/889MXXjjkOjEu/OiLNKz/9UNHj/v0SYTm/fRPZa7/7IqedVftMyRdPO/Di
q0468sh6bnsiiC8efjnvGBxoroc9wf1vf1AYUf8G+LcGOvCBEIygBCdIwQqKYAAYHIACNLjBDWKQ
Bhn8oAVRMD5nvK4mWeIgADT4wRYuQIUgHCEJN0e49kWASipk4Qp3CEMIZLCDImRhDoO4wh46wIhA
5KAQPbhDGT7gc0SpnBRRGL8opm+vAznkYRNF+IAsEvGLLyxiByOARDHyUIlaLOMIoVi/+60vfssj
1oxCOMYm1rEBIdQhA3roxQqosY9A1KITw2fFKFLnJuU7IRw1oEc78rGLeIzkHsOoxkn6kJKYbOQg
qyfHA8LReovMABodScojSjKMlhSkBCr5RTTqsJIVHN0xQGma3k2uch8A5Ba5eEQipvKFvlylMFtZ
R1hS0HOngxyzkie4ZKLhkZskBzSj2YUEAAA7

------=_NextPart_000_0000_01D13FF9.CB095C90--
