# Supplementary material for: Identification of Key Proteins and Networks Related to Grain Development in Wheat (Triticum aestivum L.) by Comparative Transcription and Proteomic Analysis of Allelic Variants in TaGW2-6A
Source: Front Plant Sci. 2016 Jun 28;7:922. doi: 10.3389/fpls.2016.00922 (PMC4923154; doi:10.3389/fpls.2016.00922)
Supplement: Data Sheet S2 — Results of GO and KEEG analyses. [file DataSheet2.ZIP]

Archive with 15 entries (12 files):
- GO and KEGG/12DAA/
- GO and KEGG/12DAA/BP-Expressed.xls.xls
- GO and KEGG/12DAA/CC-Expressed.xls.xls
- GO and KEGG/12DAA/KEGG-Expressed.xls.xls
- GO and KEGG/12DAA/MF-Expressed.xls.xls
- GO and KEGG/20DAA/
- GO and KEGG/20DAA/BP-Expressed.xls.xls
- GO and KEGG/20DAA/CC-Expressed.xls.xls
- GO and KEGG/20DAA/KEGG-Expressed.xls.xls
- GO and KEGG/20DAA/MF-Expressed.xls.xls
- GO and KEGG/6DAA/
- GO and KEGG/6DAA/BP-Expressed.xls.xls
- GO and KEGG/6DAA/CC-Expressed.xls.xls
- GO and KEGG/6DAA/KEGG-Expressed.xls.xls
- GO and KEGG/6DAA/MF-Expressed.xls.xls
