# Supplementary material for: Identification of Key Proteins and Networks Related to Grain Development in Wheat (Triticum aestivum L.) by Comparative Transcription and Proteomic Analysis of Allelic Variants in TaGW2-6A
Source: Front Plant Sci. 2016 Jun 28;7:922. doi: 10.3389/fpls.2016.00922 (PMC4923154; doi:10.3389/fpls.2016.00922)
Supplement: Data Sheet S2 — Results of GO and KEEG analyses. [file DataSheet2.ZIP › GO and KEGG/12DAA/KEGG-Expressed.xls.xls]

Pathway Name	Pathway ID	Pvalue	Count
Biosynthesis of amino acids	ath01230	2.75e-07	11
query	gene	Fold Change
A0A077RWS5	SAM2	291.92
W5DIU6	CTIMC	5.093660054
W5B5F7	TKL-2	3.065336063
P12783	T8K14.3	30.79269941
W5CDG5	At3g08590	3.000583175
W5I6P3	ENO2	0.004868549
W4ZMF7	At3g58610	17.16069295
W5H103	METK4	0.009805844
W5BJ04	IIL1	0.010899183
B0LXM0	SAM1	0.0915069
W5GL79	GLN1-3	0.0054936
Metabolic pathways	ath01100	1.74e-06	21
query	gene	Fold Change
W5GZ18	ADK2	3.736178192
W5DDM7	At5g08680	0.003594149
W5F2K9	At3g03250	6.489306785
W5HD14	APS1	250.34
W5B1U3	BAM2	3.120862534
W5B7Z6	SAHH1	2.083233028
W4ZT39	MDH2	2.369118229
W4ZX29	rbcL	318.47
P12112	atpA	204.18
W5GNR1	ADK1	0.021186046
W5AQE7	PSBO2	0.002852416
W5HSH2	SPDSYN1	0.002994281
W5G838	At1g32060	0.003836121
W5I7K5	At3g52880	0.011367512
W5F0F5	At4g10260	0.210641451
W5DET9	VHA-B2	0.139694004
W5I3K2	VHA-A	0.488803118
Q2L9B8	VHA-E1	0.022468514
A0A096USQ6	PHS1	0.008597713
W4ZQ38	NDK1	0.008722959
W5EZK0	AAT1	0.008246063
Carbon metabolism	ath01200	2.50e-06	1
query	gene	Fold Change
W5D6S5	SFGH	0.003674849
Proteasome	ath03050	3.42e-04	5
query	gene	Fold Change
A0A077RXS4	RPT5A	0.006369427
G0Z6F1	RPN11	0.008549932
W5C3H4	PAB1	0.031796705
W5DZ76	PAA2	11.80281842
W4ZS11	PAG1	0.013422513
Ascorbate and aldarate metabolism	ath00053	9.16e-03	1
query	gene	Fold Change
W5DYW7	APX1	0.004201328
Glutathione metabolism	ath00480	1.67e-02	1
query	gene	Fold Change
W5F6Y2	GSTU19	0.002723163
Fructose and mannose metabolism	ath00051	2.78e-02	1
query	gene	Fold Change
W5HEW7	PFP-BETA1	298.48
Other KEGG Pathways	-	-	10
query	gene	Fold Change
W5E2W7	RPSaB	5.865979381
W5H6I0	HSP90-1	2.233438166
A0A0C4BKH5	TIF4A-1	3.604749272
W5B0Z0	RGP1	5.22981202
P08489	At1g23465	10.4212282
W5I9I6	RAD23B	0.01118193
W5GCA3	TIF3F1	0.004136334
W5FEE5	MED37E	0.356584449
W5G5P5	GLX1	11.80281842
W4ZTW1	AGAL2	0.006969612
Unknown	-	-	6
query	gene	Fold Change
W4ZTI7	ACT7	4.47225997
W5B528	At3g19850	515.07
W5DPE9	TCTP	0.015444015
W5FN05	RBG8	0.001962978
W5GCZ4	At5g66010	0.006249609
Q3S4I1	ELF5A-2	0.002679744
