# Supplementary material for: Identification of Key Proteins and Networks Related to Grain Development in Wheat (Triticum aestivum L.) by Comparative Transcription and Proteomic Analysis of Allelic Variants in TaGW2-6A
Source: Front Plant Sci. 2016 Jun 28;7:922. doi: 10.3389/fpls.2016.00922 (PMC4923154; doi:10.3389/fpls.2016.00922)
Supplement: Data Sheet S2 — Results of GO and KEEG analyses. [file DataSheet2.ZIP › GO and KEGG/20DAA/BP-Expressed.xls.xls]

GO Name	GO ID	Pvalue	Count
ATP metabolic process	GO:0046034	1.37e-19	14
query	gene	Fold Change
W5F095	CPN21	10.70619236
W5DDM7	At5g08680	2.068551357
W5HLE3	VHA-A	31.84
A0A077RSI3	CTIMC	3.416832561
Q332R4	At2g07698	26.24295775
W5CDG5	At3g08590	4.395379169
W5GHD7	T8K14.3	2.485218128
W5AQZ6	SAHH1	4.008412787
W5HEW7	PFP-BETA1	2.518152733
W5G5W2	ACO2	5.510732618
D8L9B3	PDIL2-1	73.97416974
W5CC40	CICDH	25.43144208
W5HK98	PGK1	7.216600089
P12112	atpA	71.02
response to cadmium ion	GO:0046686	1.80e-19	5
query	gene	Fold Change
W5D4W6	SBP1	45.3
W5HFK6	FDH1	373.05
W4ZUZ6	LPD1	2.134882526
W5CXB0	HSP70-10	0.361660079
W5DR86	MS1	0.371472159
purine nucleotide metabolic process	GO:0006163	6.78e-19	1
query	gene	Fold Change
W5EW86	At1g14810	27.68
response to metal ion	GO:0010038	1.18e-18	1
query	gene	Fold Change
W5C3H4	PAB1	4.014764688
ribose phosphate metabolic process	GO:0019693	1.10e-14	1
query	gene	Fold Change
W5HFZ6	At3g02360	35.86
monosaccharide biosynthetic process	GO:0046364	6.70e-14	3
query	gene	Fold Change
W4ZPJ3	ACT7	2.138078712
A0A0C4BIT2	At5g28840	2.140786948
A4K4Y1	TUBA6	0.00972668
glucose metabolic process	GO:0006006	1.76e-13	1
query	gene	Fold Change
W5EAJ4	At1g70730	28.66
single-organism carbohydrate metabolic process	GO:0044723	2.90e-12	5
query	gene	Fold Change
W5EKI0	BAM2	267.77
W5BLI5	CSLD2	226.33
W4ZX29	rbcL	2.831228956
W4ZRH9	APL2	3.008392309
A0A096UMQ1	SUS4	0.12519356
proteolysis	GO:0006508	1.56e-10	8
query	gene	Fold Change
W5I9I6	RAD23B	78.99
W5F817	At1g47710	0.123466476
W5G9C7	OOP	2.351001847
W5BD57	CLPC1	118.02
P08489	At1g23465	5.571985816
A0A0C4BK41	RPT1A	78.06
W5GAW0	PED1	336.98
W5E8B9	CLPB3	54.56
small molecule metabolic process	GO:0044281	1.73e-09	4
query	gene	Fold Change
W5GIP2	VTE4	97.18
W5G5A6	ASP5	2.778898371
W5CBR0	FAB2	77.45
W5F9Q2	IPMS2	0.019083969
single-organism metabolic process	GO:0044710	5.15e-09	1
query	gene	Fold Change
W5AQD3	At1g60730	19.49122807
response to chemical	GO:0042221	1.44e-08	4
query	gene	Fold Change
P02861	MAA3	468.68
W5H7J1	T6H22.13	266.84
A0A077RV05	At1g11360	0.154127364
W5AKY9	CRA1	0.042376817
response to stimulus	GO:0050896	7.93e-06	1
query	gene	Fold Change
Q0Q0I7	HSP90-4	2.16915558
cellular metabolic process	GO:0044237	2.10e-05	1
query	gene	Fold Change
W5DN33	Tudor1	144.76
metabolic process	GO:0008152	5.49e-05	2
query	gene	Fold Change
W5G5P5	GLX1	20.75584234
A0A0C4BD44	PDC4	7.467281106
Unknown	-	-	1
query	gene	Fold Change
W5DYH0	At2g39050	37.88
