# Supplementary material for: Identification of Key Proteins and Networks Related to Grain Development in Wheat (Triticum aestivum L.) by Comparative Transcription and Proteomic Analysis of Allelic Variants in TaGW2-6A
Source: Front Plant Sci. 2016 Jun 28;7:922. doi: 10.3389/fpls.2016.00922 (PMC4923154; doi:10.3389/fpls.2016.00922)
Supplement: Data Sheet S2 — Results of GO and KEEG analyses. [file DataSheet2.ZIP › GO and KEGG/20DAA/CC-Expressed.xls.xls]

GO Name	GO ID	Pvalue	Count
cytosol	GO:0005829	1.08e-13	27
query	gene	Fold Change
W5F095	CPN21	10.70619236
Q0Q0I7	HSP90-4	2.16915558
W4ZPJ3	ACT7	2.138078712
W5DDM7	At5g08680	2.068551357
W5C3H4	PAB1	4.014764688
W5HLE3	VHA-A	31.84
W5G9C7	OOP	2.351001847
A0A077RSI3	CTIMC	3.416832561
W5CDG5	At3g08590	4.395379169
W5BD57	CLPC1	118.02
A0A0C4BIT2	At5g28840	2.140786948
W5GHD7	T8K14.3	2.485218128
W5HFZ6	At3g02360	35.86
W5D4W6	SBP1	45.3
W5AQZ6	SAHH1	4.008412787
W5HEW7	PFP-BETA1	2.518152733
W5G5W2	ACO2	5.510732618
D8L9B3	PDIL2-1	73.97416974
W5CC40	CICDH	25.43144208
A0A0C4BK41	RPT1A	78.06
W5GAW0	PED1	336.98
W5HK98	PGK1	7.216600089
W5H7J1	T6H22.13	266.84
A4K4Y1	TUBA6	0.00972668
A0A077RV05	At1g11360	0.154127364
W5DR86	MS1	0.371472159
A0A096UMQ1	SUS4	0.12519356
apoplast	GO:0048046	1.09e-13	2
query	gene	Fold Change
W5F817	At1g47710	0.123466476
W4ZUZ6	LPD1	2.134882526
chloroplast	GO:0009507	4.27e-12	13
query	gene	Fold Change
W5EKI0	BAM2	267.77
W5GIP2	VTE4	97.18
Q332R4	At2g07698	26.24295775
W5G5A6	ASP5	2.778898371
W5EW86	At1g14810	27.68
W5CBR0	FAB2	77.45
W4ZX29	rbcL	2.831228956
W5HFK6	FDH1	373.05
W4ZRH9	APL2	3.008392309
W5E8B9	CLPB3	54.56
P12112	atpA	71.02
W5CXB0	HSP70-10	0.361660079
W5F9Q2	IPMS2	0.019083969
cytoplasm	GO:0005737	1.46e-10	6
query	gene	Fold Change
W5I9I6	RAD23B	78.99
W5BLI5	CSLD2	226.33
W5EAJ4	At1g70730	28.66
P08489	At1g23465	5.571985816
W5DYH0	At2g39050	37.88
W5AKY9	CRA1	0.042376817
intracellular part	GO:0044424	1.28e-05	2
query	gene	Fold Change
W5DN33	Tudor1	144.76
P02861	MAA3	468.68
Unknown	-	-	3
query	gene	Fold Change
W5G5P5	GLX1	20.75584234
A0A0C4BD44	PDC4	7.467281106
W5AQD3	At1g60730	19.49122807
