# Supplementary material for: Identification of Key Proteins and Networks Related to Grain Development in Wheat (Triticum aestivum L.) by Comparative Transcription and Proteomic Analysis of Allelic Variants in TaGW2-6A
Source: Front Plant Sci. 2016 Jun 28;7:922. doi: 10.3389/fpls.2016.00922 (PMC4923154; doi:10.3389/fpls.2016.00922)
Supplement: Data Sheet S2 — Results of GO and KEEG analyses. [file DataSheet2.ZIP › GO and KEGG/6DAA/BP-Expressed.xls.xls]

GO Name	GO ID	Pvalue	Count
response to cadmium ion	GO:0046686	4.97e-41	32
query	gene	Fold Change
W5HE17	PDH2	6.743924126
W4ZP60	MED37C	0.00980296
W5DTC2	FBA2	5.148083624
W4ZP77	At5g08680	6.681864948
W5FPI0	ENO2	2.743242065
W5GHD7	T8K14.3	3.274279552
W5AQZ6	SAHH1	50.93
Q3S4I1	ELF5A-2	2.843030537
W5HIV3	ALDH2B4	2.471265068
W5G5W2	ACO2	2.517406829
W5DYW7	APX1	33.24309392
W5GEJ3	At2g21250	33.04
W5CCA9	At2g36460	147.16
W5B8K7	At1g60420	0.003692353
W5DN08	MED37E	0.005651633
W5CDG5	At3g08590	0.494543964
W4ZMF7	At3g58610	0.004367957
W5EPB7	PGK1	0.014841199
W5B5F7	TKL-2	0.480431243
B0LXM0	SAM1	0.00553526
W5F826	PBF1	0.002075981
W5D4F5	RACK1A	0.023218017
W5CC40	CICDH	0.32489852
W5HI79	GLYRS-1	0.011021713
W5EQG3	ALATS	0.070933625
G0Z6F1	RPN11	0.122844468
D8L9B3	PDIL2-1	0.02340824
W5FPJ6	SPP2	0.007354023
A0A096UMK8	RPT2A	0.002688317
A0A077S2R7	GLDP1	0.004807923
W5CKU6	At1g51980	0.28809925
A0A096USZ7	MS1	0.032959789
purine ribonucleoside triphosphate metabolic process	GO:0009205	1.35e-32	3
query	gene	Fold Change
W5DET9	VHA-B2	4.708184073
W5EUP2	SDH1-1	0.001826317
W4ZQ38	NDK1	0.052826202
nicotinamide nucleotide metabolic process	GO:0046496	1.41e-30	4
query	gene	Fold Change
W5AQE7	PSBO2	1.562775136
W5HFZ6	At3g02360	8.948717949
W5EQV3	At1g32060	51.43
W5H6B4	FTSH2	0.017953321
response to inorganic substance	GO:0010035	6.24e-29	3
query	gene	Fold Change
W5AP59	CRT2	0.001711391
A0A096USB9	CR88	0.00308062
F8RP11	HOP3	0.006466632
nucleotide metabolic process	GO:0009117	7.40e-29	1
query	gene	Fold Change
W5F2K9	At3g03250	2.641892672
generation of precursor metabolites and energy	GO:0006091	1.14e-27	3
query	gene	Fold Change
W4ZRH9	APL2	205.67
W4ZT39	MDH2	7.013987525
W5APB1	PSBP1	59.7
single-organism carbohydrate catabolic process	GO:0044724	2.33e-27	1
query	gene	Fold Change
W4ZXR4	ACT7	3.946948325
glucose metabolic process	GO:0006006	4.11e-25	2
query	gene	Fold Change
W5CK42	THRRS	50.39
W5EAJ4	At1g70730	0.014992842
single-organism carbohydrate metabolic process	GO:0044723	1.31e-24	2
query	gene	Fold Change
W4ZTW1	AGAL2	4.993633645
W4ZX29	rbcL	0.011700012
cofactor metabolic process	GO:0051186	4.55e-23	1
query	gene	Fold Change
W5GDJ5	At1g12050	0.461249277
response to chemical	GO:0042221	3.22e-21	6
query	gene	Fold Change
L0GED8	GRF3	11.76669894
W5DSM4	RPT4A	2.300533944
A0A0C4BJG7	GLN1-4	5.843881106
W4ZXK1	DHAR2	0.007996801
I3NM23	LOX1	0.189558852
Q9SP56	GSTF13	0.048190916
organonitrogen compound metabolic process	GO:1901564	8.19e-21	4
query	gene	Fold Change
W5GCA3	TIF3F1	17.12
A0A0C4BKH5	TIF4A-1	109.95
W5F285	TIF3B1	0.009020386
W5GUK3	A2	0.086685735
single-organism catabolic process	GO:0044712	2.73e-19	1
query	gene	Fold Change
W5FEC7	PER17	0.011910434
response to abiotic stimulus	GO:0009628	2.96e-14	1
query	gene	Fold Change
W5GDG4	CSP4	0.023934897
cellular metabolic process	GO:0044237	2.20e-09	2
query	gene	Fold Change
W5HB60	CCT3	0.005697356
W5GD60	CPN60B2	0.022967386
metabolic process	GO:0008152	1.43e-07	2
query	gene	Fold Change
W5IBL2	CXE2	0.353606789
W5DWE7	CDC48E	0.027137042
Unknown	-	-	1
query	gene	Fold Change
W5B6A4	W5B6A4	0.175154502
