# Supplementary material for: Identification of Key Proteins and Networks Related to Grain Development in Wheat (Triticum aestivum L.) by Comparative Transcription and Proteomic Analysis of Allelic Variants in TaGW2-6A
Source: Front Plant Sci. 2016 Jun 28;7:922. doi: 10.3389/fpls.2016.00922 (PMC4923154; doi:10.3389/fpls.2016.00922)
Supplement: Data Sheet S2 — Results of GO and KEEG analyses. [file DataSheet2.ZIP › GO and KEGG/6DAA/KEGG-Expressed.xls.xls]

Pathway Name	Pathway ID	Pvalue	Count
Carbon metabolism	ath01200	5.24e-09	15
query	gene	Fold Change
W5DTC2	FBA2	5.148083624
W5FPI0	ENO2	2.743242065
W5GHD7	T8K14.3	3.274279552
W5HFZ6	At3g02360	8.948717949
W5EQV3	At1g32060	51.43
W4ZT39	MDH2	7.013987525
W5G5W2	ACO2	2.517406829
W5CCA9	At2g36460	147.16
W4ZX29	rbcL	0.011700012
W5CDG5	At3g08590	0.494543964
W5EPB7	PGK1	0.014841199
W5B5F7	TKL-2	0.480431243
W5EUP2	SDH1-1	0.001826317
W5CC40	CICDH	0.32489852
A0A077S2R7	GLDP1	0.004807923
Biosynthesis of amino acids	ath01230	2.19e-07	4
query	gene	Fold Change
A0A0C4BJG7	GLN1-4	5.843881106
W4ZMF7	At3g58610	0.004367957
B0LXM0	SAM1	0.00553526
A0A096USZ7	MS1	0.032959789
Biosynthesis of antibiotics	ath01130	2.89e-07	4
query	gene	Fold Change
W5F2K9	At3g03250	2.641892672
W5HIV3	ALDH2B4	2.471265068
W5EAJ4	At1g70730	0.014992842
W4ZQ38	NDK1	0.052826202
Metabolic pathways	ath01100	1.06e-04	8
query	gene	Fold Change
W5AQE7	PSBO2	1.562775136
W4ZP77	At5g08680	6.681864948
W5DET9	VHA-B2	4.708184073
W4ZRH9	APL2	205.67
W5AQZ6	SAHH1	50.93
W5APB1	PSBP1	59.7
W5GDJ5	At1g12050	0.461249277
W5FEC7	PER17	0.011910434
Protein processing in endoplasmic reticulum	ath04141	1.87e-03	6
query	gene	Fold Change
W4ZP60	MED37C	0.00980296
W5AP59	CRT2	0.001711391
A0A096USB9	CR88	0.00308062
W5DN08	MED37E	0.005651633
W5DWE7	CDC48E	0.027137042
D8L9B3	PDIL2-1	0.02340824
Proteasome	ath03050	3.00e-03	4
query	gene	Fold Change
W5DSM4	RPT4A	2.300533944
W5F826	PBF1	0.002075981
G0Z6F1	RPN11	0.122844468
A0A096UMK8	RPT2A	0.002688317
Glutathione metabolism	ath00480	1.58e-02	2
query	gene	Fold Change
W5DYW7	APX1	33.24309392
Q9SP56	GSTF13	0.048190916
Galactose metabolism	ath00052	1.94e-02	1
query	gene	Fold Change
W4ZTW1	AGAL2	4.993633645
Other KEGG Pathways	-	-	9
query	gene	Fold Change
W5GCA3	TIF3F1	17.12
A0A0C4BKH5	TIF4A-1	109.95
W5CK42	THRRS	50.39
W5F285	TIF3B1	0.009020386
W5GUK3	A2	0.086685735
W5HI79	GLYRS-1	0.011021713
I3NM23	LOX1	0.189558852
W5EQG3	ALATS	0.070933625
W5GD60	CPN60B2	0.022967386
Unknown	-	-	16
query	gene	Fold Change
L0GED8	GRF3	11.76669894
W5HE17	W5HE17	6.743924126
W4ZXR4	ACT7	3.946948325
Q3S4I1	ELF5A-2	2.843030537
W5GEJ3	At2g21250	33.04
W5B8K7	At1g60420	0.003692353
W5IBL2	CXE2	0.353606789
W5H6B4	FTSH2	0.017953321
W5B6A4	W5B6A4	0.175154502
W4ZXK1	DHAR2	0.007996801
W5GDG4	CSP4	0.023934897
W5D4F5	RACK1A	0.023218017
W5HB60	CCT3	0.005697356
F8RP11	HOP3	0.006466632
W5FPJ6	SPP2	0.007354023
W5CKU6	At1g51980	0.28809925
